# Supplementary material for: Cholinergic macrophages promote the resolution of peritoneal inflammation
Source: Proc Natl Acad Sci U S A. 2024 Jun 26;121(27):e2402143121. doi: 10.1073/pnas.2402143121 (PMC11228479; doi:10.1073/pnas.2402143121)
Supplement: Supplementary file 2 — Dataset S01 (XLSX) [file pnas.2402143121.sd01.xlsx]

## Sheet: Summary
Dataset S1. Summary of marker gene scores for identifying peritoneal lavage cell subtypes using InfinityFlow analysis
Dataset S1a. Summary of marker gene scores for identifying peritoneal macrophages
Dataset S1b. Summary of marker gene scores for identifying peritoneal B cells
Dataset S1c. Summary of marker gene scores for identifying peritoneal T and NK cells
Dataset S1d. Summary of marker gene scores for identifying peritoneal neutrophils and DCs

## Sheet: S1a
Dataset S1a. Summary of marker gene scores for identifying peritoneal macrophages
LaPM_01_ CD54							LaPM_02_ CD61							SmPM_03_CD43							LaPM_04_CD55							SmPM_05_CD36							LaPM_06_CD39							LaPM_07_CD49e
marker	mean.AUC	median.AUC	min.AUC	max.AUC	rank.AUC		marker	mean.AUC	median.AUC	min.AUC	max.AUC	rank.AUC		marker	mean.AUC	median.AUC	min.AUC	max.AUC	rank.AUC		marker	mean.AUC	median.AUC	min.AUC	max.AUC	rank.AUC		marker	mean.AUC	median.AUC	min.AUC	max.AUC	rank.AUC		marker	mean.AUC	median.AUC	min.AUC	max.AUC	rank.AUC		marker	mean.AUC	median.AUC	min.AUC	max.AUC	rank.AUC
CD54	0.92414	0.978973	0.6715	0.994204	1		CD61	0.919202	0.953776	0.732255	0.996927	1		ChAT_GFP	0.966222	0.979481	0.886335	0.994741	1		CD55_aka_DAF	0.909349	0.988569	0.55823	0.995243	1		DLL1	0.885333	0.954791	0.522821	0.995974	3		CD39	0.943381	0.949963	0.878684	0.98538	1		CD49e	0.904667	0.917141	0.764427	0.996492	1
B220_BV711	0.899325	0.893628	0.805466	0.983093	7		CD48	0.865034	0.906773	0.65625	0.973492	4		CD31_aka_PECAM_1	0.935998	0.990251	0.707843	0.999031	1		CD121a_aka_IL_1_R_Type_I_p80	0.905379	0.958177	0.651496	0.991083	9		CD49a	0.873078	0.956527	0.46699	0.998573	1		CD93_aka_AA4_1_early_B_lineage	0.939282	0.947833	0.880333	0.984565	3		PDC_TREM	0.846008	0.92345	0.552077	0.947612	6
CD11b_PE_CF594	0.888379	0.906498	0.76285	0.985856	3		CD274_aka_B7_H1_PD_L1	0.857521	0.9293	0.478057	0.99192	1		CD120b_aka_TNF_R_Type_II_p75	0.91729	0.992314	0.621514	0.999335	2		CD194_aka_CCR4	0.900731	0.936803	0.685961	0.9943	4		Notch_3	0.871964	0.939621	0.493707	0.989874	1		F4_80	0.932358	0.947643	0.869415	0.96681	6		CD16_32	0.838728	0.857788	0.660884	0.936752	3
CD55_aka_DAF	0.884344	0.981904	0.44177	0.988767	1		CD45_1	0.848631	0.929856	0.634552	0.983126	3		CD43	0.913313	0.92352	0.805582	0.994767	2		Notch_1	0.895383	0.934531	0.683003	0.996302	1		TCR_b_chain	0.868092	0.929571	0.530512	0.990174	8		CD200_R_aka_OX2R	0.916672	0.951888	0.805211	0.97157	4		CD88_aka_C5aR	0.837707	0.845714	0.662569	0.971337	4
H_2	0.871925	0.873109	0.704483	0.996984	4		CD1d_aka_CD1_1_Ly_38	0.812775	0.85031	0.598049	0.978125	8		CD11a	0.90474	0.96327	0.641569	0.99358	4		CD319	0.887127	0.947722	0.577292	0.977487	3		CD120b_aka_TNF_R_Type_II_p75	0.866537	0.988809	0.378486	0.9982	1		CD86	0.902153	0.896499	0.844016	0.951062	10		GL7_antigen_aka_T_and_B_cell_Activation_Marker	0.834261	0.857313	0.686854	0.964444	4
SSC_H	0.853993	0.904762	0.525928	0.963428	3		CD90_CD90_1_aka_Thy_1_1	0.789383	0.752405	0.669105	0.915692	12		CD49a	0.88805	0.960736	0.53301	0.998941	1		DLL4	0.883478	0.90389	0.706786	0.995434	2		FceRIa	0.863141	0.936402	0.489963	0.993909	6		CD193_aka_CCR3	0.896261	0.943361	0.701731	0.980532	1		CD54	0.825457	0.942724	0.3285	0.975113	1
FSC_H	0.845124	0.901312	0.54709	0.933317	8		F4_80_APC	0.785118	0.806051	0.540472	0.994096	2		CD195_aka_CCR5	0.879756	0.959862	0.636544	0.99417	3		CD185_aka_CXCR5	0.882297	0.935997	0.58718	0.983218	6		CD11c	0.86065	0.925163	0.50964	0.989702	2		CD304_aka_Neuropilin_1	0.891977	0.925099	0.697994	0.968148	3		CD85k_aka_gp49_Receptor	0.818037	0.837293	0.683886	0.931133	9
NK_1_1	0.831159	0.870221	0.515358	0.962281	11		CD29	0.778487	0.834819	0.471732	0.995572	3		CD16_2_aka_FcgRIV	0.87834	0.93892	0.62154	0.995162	7		CD27	0.880751	0.934516	0.625732	0.992118	7		CD196_aka_CCR6	0.857034	0.929577	0.468903	0.984511	7		MERTK_aka_Mer	0.882619	0.941311	0.697923	0.949084	8		CD18	0.817823	0.839266	0.531019	0.962107	1
Ly6C_BV510	0.824108	0.853136	0.629168	0.966398	12		CD93_aka_AA4_1_early_B_lineage	0.776983	0.897023	0.119667	0.995575	1		Notch_3	0.877483	0.944556	0.506293	0.993658	2		CD30	0.870047	0.895021	0.706034	0.993266	5		CD36	0.856813	0.947624	0.46621	0.995115	6		CD66a_aka_CEACAM1a	0.879673	0.941856	0.68561	0.959536	7		CD317_aka_BST2_PDCA_1	0.804023	0.824426	0.640603	0.893695	16
CD255_aka_TWEAK	0.821766	0.845631	0.554463	0.944373	17		CD130_aka_gp130	0.776091	0.784235	0.583972	0.927167	17		DLL1	0.87745	0.953986	0.477179	0.998027	4		CD69	0.862095	0.891487	0.685279	0.995098	3		TCR_g_d	0.853443	0.921384	0.504557	0.987279	7		CD105	0.878413	0.952021	0.660548	0.962616	5		CD51	0.799785	0.84935	0.458219	0.943783	5
Ly_6A_E_aka_Sca_1	0.814795	0.848187	0.631873	0.929432	9		CD272_aka_BTLA	0.769832	0.824706	0.460718	0.958722	12		CD196_aka_CCR6	0.872584	0.936319	0.531097	0.988747	7		TCR_Vg1_1+Vg1_2	0.861396	0.893534	0.676847	0.990925	3		CD31_aka_PECAM_1	0.85039	0.981925	0.292157	0.994868	2		CD9	0.876839	0.88076	0.735613	0.997906	2		CD300c_d	0.79269	0.902641	0.490091	0.994441	1
CD324_aka_E_Cadherin	0.81445	0.889325	0.557687	0.959234	8		CD49b	0.760684	0.834624	0.400801	0.971545	4		CD36	0.870215	0.948917	0.53379	0.99504	8		CD2	0.856406	0.936433	0.637269	0.965583	12		CD339_aka_Jagged_1	0.843897	0.904595	0.489832	0.995429	6		CD49d	0.873007	0.863856	0.734049	0.989744	1		Trem_like_4_aka_Treml4	0.790711	0.849634	0.601441	0.912557	12
CD319	0.81035	0.876541	0.422708	0.941107	5		CD81	0.750649	0.792365	0.441562	0.981315	9		FceRIa	0.866116	0.93506	0.510037	0.993755	11		DR3_aka_TNFRSF25	0.854465	0.89229	0.653221	0.985323	13		CD11a	0.843237	0.948127	0.358431	0.991683	5		CD157_aka_BST_1	0.868363	0.9403	0.662124	0.955575	10		CD14	0.787696	0.837842	0.431746	0.923521	9
CD185_aka_CXCR5	0.801007	0.874899	0.41282	0.928875	15		CD205_aka_DEC_205	0.750206	0.849376	0.471068	0.90515	25		CD11c	0.855954	0.922978	0.49036	0.989754	4		CD20	0.853336	0.930864	0.645156	0.959722	25		CD178_aka_FasL	0.835442	0.889725	0.530664	0.990557	11		TLR4_aka_CD284_MD2_Complex	0.861603	0.901356	0.61554	0.950543	8		CD169_aka_Siglec_1	0.777215	0.852311	0.563665	0.913779	12
CD73	0.800506	0.905387	0.388909	0.998842	1		CD39	0.75	0.891462	0.0854717	0.978147	2		TCR_b_chain	0.855499	0.926464	0.469488	0.992704	10		CD120a_aka_TNF_R_Type_I_p55	0.852703	0.927163	0.642078	0.988919	2		CD300c_d	0.816463	0.947791	0.509909	0.99889	1		CD40	0.856975	0.858439	0.716438	0.947534	17		CD186_aka_CXCR6	0.777141	0.794321	0.622468	0.924379	10
CD81	0.791031	0.82222	0.558438	0.986053	7		CD5	0.749909	0.825843	0.52655	0.885501	33		TCR_g_d	0.855133	0.925522	0.495443	0.988762	8		SSC_H	0.852325	0.910776	0.474072	0.974399	5		CD103	0.815381	0.900903	0.478101	0.987961	4		CD123	0.856908	0.880683	0.729386	0.945068	18		CD371_aka_CLEC12A	0.767073	0.841719	0.478774	0.995708	2
CD202b_aka_Tie_2_CD202	0.780659	0.789576	0.557331	0.912861	28		CD3e	0.747683	0.77645	0.441176	0.983018	3		CD339_aka_Jagged_1	0.84587	0.901632	0.510168	0.993884	11		IFN_gR_b_chain	0.849136	0.823267	0.711642	0.992286	7		CD16_2_aka_FcgRIV	0.813068	0.904138	0.37846	0.990927	11		CD14	0.855531	0.89327	0.568254	0.970671	1		CD107a_aka_LAMP_1	0.763863	0.802209	0.539583	0.957101	6
CD134_aka_OX_40	0.780602	0.849391	0.494718	0.879442	22		CD22	0.738065	0.886947	0.376591	0.935658	16		CD103	0.830844	0.91123	0.521899	0.989731	5		CD79b_aka_Igb	0.849101	0.951318	0.586483	0.966889	4		CD262_aka_DR5_TRAIL_R2	0.812097	0.859096	0.527737	0.988667	4		CD73	0.853256	0.912246	0.611091	0.988064	2		CD157_aka_BST_1	0.761283	0.88408	0.337876	0.921448	8
CD90_2	0.77878	0.810726	0.523113	0.900795	13		CD79b_aka_Igb	0.737049	0.90555	0.326534	0.927443	17		CD178_aka_FasL	0.818202	0.879992	0.469336	0.99099	16		Notch_4	0.847915	0.859405	0.689516	0.990861	11		CD195_aka_CCR5	0.806387	0.933609	0.363456	0.987078	5		CD155_aka_PVR	0.849059	0.886317	0.671434	0.977623	9		RAE_1g	0.758267	0.849127	0.507415	0.958495	10
FSC_Width	0.778772	0.820344	0.515429	0.886606	23		CD15_aka_SSEA_1	0.733182	0.754644	0.518627	0.916893	9		PD_1H_aka_VISTA_2	0.816795	0.840475	0.632619	0.962624	1		CD152	0.846284	0.865431	0.683441	0.993118	6		Jagged_2	0.798366	0.86801	0.484737	0.985545	10		CD274_aka_B7_H1_PD_L1	0.838593	0.890067	0.521943	0.976821	6		CD98_aka_4F2	0.757836	0.757422	0.601865	0.913546	22
CD41	0.776859	0.806632	0.56336	0.88806	42		B7_H4_aka_B7S1_B7X	0.733109	0.757983	0.361334	0.978768	6		CD371_aka_CLEC12A	0.815022	0.9202	0.521226	0.999752	1		CD268_aka_BAFF_R	0.83927	0.91915	0.559731	0.949365	14		CD371_aka_CLEC12A	0.775146	0.894224	0.428706	0.999354	1		CD51	0.838241	0.886284	0.541781	0.962535	11		CD369_aka_Dectin_1_CLEC7A	0.756895	0.734562	0.435671	0.984546	2
CD314_aka_NKG2D	0.771539	0.779605	0.555313	0.907794	39		CD73	0.731198	0.855437	0.290972	0.997752	1		CD124_aka_IL_4Ra	0.812423	0.831105	0.619765	0.987987	7		CD19	0.833232	0.91316	0.614862	0.953736	21		RAE_1g	0.765912	0.882851	0.472273	0.987188	10		Tim_4	0.833789	0.806734	0.71857	0.96224	14		CD63	0.755759	0.809451	0.502775	0.909249	15
CD160	0.767591	0.783672	0.558106	0.929705	19		CD45	0.731148	0.765199	0.430745	0.91356	2		Jagged_2	0.809187	0.875443	0.515263	0.987372	10		CD84	0.831672	0.860729	0.634522	0.933474	27		CD357_aka_GITR	0.761939	0.794478	0.456469	0.972214	23		CD275_aka_B7_H2_B7_RP1_ICOS_Ligand	0.832981	0.857101	0.659606	0.941425	23		CD105	0.744691	0.843217	0.339452	0.915718	14
integrin_b7	0.767281	0.801075	0.498008	0.930651	22		CD19	0.716205	0.849494	0.334702	0.909178	29		CD300c_d	0.807064	0.949068	0.477026	0.999051	2		CD252_aka_OX40L	0.829841	0.801348	0.73016	0.946543	29		CD120a_aka_TNF_R_Type_I_p55	0.753392	0.892346	0.32909	0.984789	3		CD300LG_aka_Nepmucin	0.831548	0.842313	0.630961	0.960163	4		Ly49D	0.744323	0.763821	0.558245	0.960814	9
MAdCAM_1	0.766391	0.775981	0.561322	0.91795	14		Notch_2	0.714954	0.722661	0.53559	0.859183	34		CD80	0.801663	0.847587	0.553473	0.9863	15		JAML	0.827622	0.844255	0.646489	0.989906	13		LAP_aka_TGF_b1	0.729847	0.758104	0.473013	0.906256	20		CD11b	0.828739	0.880534	0.547287	0.954718	9		CD198_aka_CCR8	0.741987	0.741063	0.569789	0.940883	19
IFNAR_1	0.76628	0.804245	0.470042	0.905535	20		IgD	0.71493	0.809697	0.425857	0.899971	34		CD357_aka_GITR	0.79375	0.822162	0.543531	0.98144	25		B7_H4_aka_B7S1_B7X	0.826227	0.84682	0.638666	0.984512	12		CD80	0.726951	0.791826	0.393466	0.980904	17		CD25	0.828195	0.850738	0.644977	0.977685	11		TLR4_aka_CD284_MD2_Complex	0.741356	0.805079	0.38446	0.865536	14
Ig_light_chain_k	0.761107	0.77382	0.556646	0.993479	5		Ly_6D	0.713617	0.827078	0.362471	0.899661	35		CD262_aka_DR5_TRAIL_R2	0.793568	0.846309	0.472263	0.987849	9		NK_1_1	0.825695	0.868872	0.484642	0.963916	11		Podoplanin	0.721174	0.779085	0.458085	0.96464	19		CD301a_aka_MGL1	0.807417	0.85604	0.55024	0.891485	20		CD11b	0.739505	0.792271	0.452713	0.8835	11
CD169_aka_Siglec_1	0.759619	0.873297	0.426996	0.942625	6		JAML	0.713455	0.70994	0.353511	0.98245	4		RAE_1g	0.783404	0.892635	0.492585	0.99002	13		CD45R_B220	0.824964	0.891198	0.626747	0.944752	36		CD8b	0.718562	0.704632	0.458833	0.976421	21		CD369_aka_Dectin_1_CLEC7A	0.802247	0.78444	0.564329	0.98229	8		CD301a_aka_MGL1	0.739265	0.795341	0.44976	0.827489	20
CD121a_aka_IL_1_R_Type_I_p80	0.757913	0.826443	0.348504	0.927216	7		CD11b_PE_CF594	0.71258	0.773458	0.23715	0.962507	13		CD115_aka_CSF_1R	0.776025	0.758335	0.574214	0.984437	21		CD49b	0.824956	0.888438	0.599199	0.980228	10		PD_1H_aka_VISTA_2	0.718215	0.785742	0.336464	0.926951	2		PDC_TREM	0.797247	0.887208	0.447923	0.925114	23		CD47	0.738437	0.7748	0.48872	0.956728	12
CD268_aka_BAFF_R	0.756196	0.844535	0.440269	0.887539	22		CD200_aka_OX2	0.710413	0.762282	0.518547	0.807246	34		CD120a_aka_TNF_R_Type_I_p55	0.768635	0.897433	0.357922	0.986607	6		CD22	0.823083	0.928072	0.548961	0.966157	6		CD115_aka_CSF_1R	0.71601	0.696173	0.425786	0.966047	21		CD182_aka_CXCR2	0.788363	0.791602	0.619715	0.945733	29		CD193_aka_CCR3	0.73828	0.837984	0.298269	0.914414	7
CD155_aka_PVR	0.751249	0.821224	0.328566	0.985757	10		CD2	0.710337	0.864926	0.287179	0.918816	26		CD107a_aka_LAMP_1	0.766183	0.826995	0.460417	0.982861	21		DC_Marker_aka_33D1	0.82132	0.84529	0.611742	0.962466	36		IL_23R	0.713654	0.727925	0.446015	0.942274	13		CD18	0.787624	0.813288	0.468981	0.95137	6		CD304_aka_Neuropilin_1	0.736939	0.831129	0.302006	0.879919	12
CD29	0.749071	0.806122	0.443278	0.99109	4		CD152	0.705284	0.707557	0.316559	0.983283	2		MD_1	0.759652	0.766481	0.568562	0.888675	25		CD100_aka_SEMA4D	0.814971	0.865128	0.617523	0.985557	16		CD43	0.709217	0.810134	0.146138	0.981753	15		CD29	0.782952	0.825046	0.528268	0.982659	4		lymphotoxin_beta_receptor_aka_LTbR	0.734397	0.762801	0.469145	0.926626	23
CD24	0.746926	0.754735	0.503455	0.999514	2		TCR_Vg1_1+Vg1_2	0.703073	0.748435	0.270094	0.978419	7		CD47	0.754921	0.790807	0.51128	0.963077	15		FSC_H	0.814696	0.88271	0.45291	0.923651	36		CD107a_aka_LAMP_1	0.708829	0.783455	0.405261	0.975095	22		IFNAR_1	0.779628	0.806133	0.529958	0.905418	22		Podoplanin	0.731464	0.772147	0.541915	0.940037	20
CD22	0.746458	0.856285	0.451039	0.889822	19		CD267_aka_TACI	0.698742	0.750493	0.49726	0.798338	37		LAP_aka_TGF_b1	0.747578	0.769254	0.526987	0.911236	20		CD134_aka_OX_40	0.812916	0.886065	0.505282	0.920348	27		CD70	0.705638	0.754904	0.501144	0.885255	29		CD37	0.77927	0.811442	0.663054	0.854851	32		IL_23R	0.729883	0.725343	0.553985	0.916376	16
CD200R3	0.746232	0.758743	0.530663	0.910523	7		DR3_aka_TNFRSF25	0.696992	0.75327	0.271977	0.969341	10		CD8b	0.744268	0.727767	0.541167	0.978495	27		Ly_6D	0.811053	0.882868	0.61486	0.934875	37		CD186_aka_CXCR6	0.704253	0.757817	0.377532	0.931593	11		CD61	0.777781	0.870777	0.267745	0.973542	2		CD172a_aka_SIRPa	0.729799	0.702487	0.590411	0.964416	6
F4_80_APC	0.746112	0.770769	0.459528	0.989214	1		CD20	0.692048	0.837056	0.281871	0.895903	37		Ly49D	0.740439	0.787744	0.441755	0.989729	19		IgM	0.806776	0.833998	0.582557	0.951119	10		MD_1	0.703519	0.726852	0.431438	0.859089	26		CD45	0.777383	0.797584	0.569255	0.924476	2		CD66a_aka_CEACAM1a	0.726865	0.827596	0.31439	0.892438	16
CD25	0.743113	0.793718	0.355023	0.980646	7		CD49d	0.689414	0.736602	0.200987	0.995	6		CD107b_aka_Mac_3	0.735227	0.72586	0.538212	0.968707	24		CD90_2	0.801134	0.847028	0.476887	0.937436	23		CD124_aka_IL_4Ra	0.697651	0.725052	0.352736	0.960795	29		CD133	0.775274	0.77434	0.632377	0.924776	32		CD366_aka_Tim_3	0.725179	0.763718	0.520997	0.794523	38
CD79b_aka_Igb	0.742093	0.858205	0.413517	0.87672	13		Ly_6A_E_aka_Sca_1	0.684609	0.786098	0.284648	0.936728	15		CD279_aka_PD_1	0.729549	0.710346	0.547823	0.94437	31		CD255_aka_TWEAK	0.792781	0.827584	0.445537	0.94254	22		CD279_aka_PD_1	0.696943	0.681481	0.452177	0.939667	28		GARP_aka_LRRC32	0.774706	0.791848	0.665668	0.856633	14		CD195_aka_CCR5	0.711582	0.868774	0.262869	0.953487	1
XCR1	0.74062	0.766756	0.534734	0.909696	37		Notch_4	0.681654	0.671149	0.286206	0.978376	9		Podoplanin	0.711056	0.774006	0.443795	0.966122	25		CD351_aka_Fc_a_u_receptor	0.790042	0.824989	0.529206	0.881803	49		CD45RB	0.689451	0.668016	0.420757	0.928592	9		CX3CR1	0.761073	0.73192	0.612482	0.938966	12		PIR_A_B	0.709997	0.72748	0.51132	0.931281	21
CD96_aka_TACTILE	0.737036	0.805738	0.47124	0.863539	26		CD184_aka_CXCR4	0.679437	0.720195	0.446624	0.861994	36		CD70	0.705619	0.754585	0.498856	0.887412	33		CD270_aka_HVEM	0.788125	0.812476	0.558543	0.951577	13		CD3	0.677932	0.690867	0.425759	0.957325	26		CD24	0.758303	0.769002	0.496545	0.998987	1		MAIR_IV_aka_CLM_5	0.709724	0.67683	0.576464	0.963783	7
IgM	0.736168	0.779668	0.417443	0.916275	24		CD270_aka_HVEM	0.678353	0.731564	0.340224	0.939028	20		CD3	0.702308	0.710897	0.454084	0.963231	25		CD272_aka_BTLA	0.786782	0.832446	0.539282	0.951378	22		CX3CR1	0.6724	0.653295	0.377623	0.928062	5		CD48	0.757488	0.835263	0.34375	0.946464	7		CD45_2	0.696075	0.670492	0.522798	0.953998	13
CD84	0.732916	0.780467	0.365478	0.901379	33		Tim_4	0.67667	0.663374	0.28143	0.935667	21		CD15_aka_SSEA_1	0.695921	0.715857	0.481373	0.874935	27		CD3e	0.786442	0.819625	0.558824	0.976814	23		CD127_aka_IL_7Ra	0.667607	0.677033	0.379018	0.961145	24		lymphotoxin_beta_receptor_aka_LTbR	0.757408	0.779049	0.530855	0.93641	13		CD44	0.695162	0.69407	0.526645	0.899016	37
CD132_aka_common_g_chain	0.732516	0.795871	0.512474	0.876745	21		CD69	0.676387	0.690068	0.264235	0.983678	1		CD186_aka_CXCR6	0.691158	0.749231	0.363786	0.930174	20		CD96_aka_TACTILE	0.786247	0.852311	0.52876	0.915997	26		CD107b_aka_Mac_3	0.665843	0.664666	0.409036	0.950159	31		CD63	0.748427	0.79956	0.497225	0.901658	32		H_2	0.689175	0.677541	0.295517	0.982015	4
CD9	0.73226	0.792787	0.264387	0.999915	1		CD23	0.676123	0.705219	0.544944	0.793201	53		CD45_2	0.682398	0.657523	0.477202	0.954357	6		I_A_I_E	0.784822	0.819315	0.584253	0.919056	39		Ly49D	0.661166	0.710725	0.387029	0.971492	24		CD207_aka_Langerin	0.747133	0.721216	0.66211	0.895111	24		CD124_aka_IL_4Ra	0.688059	0.695163	0.380235	0.946424	14
LPAM_1_aka_Integrin_a4b7	0.732015	0.760563	0.48969	0.877326	43		CD326_aka_Ep_CAM	0.675629	0.676139	0.599501	0.729929	22		CD94	0.676881	0.721987	0.535069	0.770592	39		Ly49H	0.783333	0.823817	0.514954	0.904874	51		CD47	0.659704	0.714673	0.391019	0.932278	35		F4_80_APC	0.736813	0.774308	0.423463	0.986931	1		MERTK_aka_Mer	0.684761	0.76095	0.302077	0.831441	31
Ly6G_BV785	0.728964	0.74817	0.494489	0.860452	61		Ly6C_BV510	0.674757	0.7355	0.318332	0.920628	20		IFN_gR_b_chain	0.675525	0.657402	0.288358	0.976341	7		Ly108	0.779129	0.755262	0.660618	0.972361	28		CD15_aka_SSEA_1	0.658752	0.687846	0.436392	0.859337	33		PD_1H_aka_VISTA_1	0.725356	0.728139	0.621736	0.846742	31		CD210_aka_IL_10_R	0.682769	0.677875	0.59684	0.84331	51
Ly49H	0.725318	0.764834	0.485046	0.827826	46		CD45R_B220	0.673624	0.784175	0.3129	0.883449	41		CD127_aka_IL_7Ra	0.670176	0.679225	0.381512	0.964235	26		CD205_aka_DEC_205	0.777578	0.871474	0.528932	0.925512	31		DcTRAIL_R1	0.656783	0.683968	0.387004	0.933204	26		CD81	0.721974	0.757423	0.423708	0.959501	12		CD100_aka_SEMA4D	0.677544	0.716461	0.382477	0.958036	2
CD226_aka_DNAM_1	0.719869	0.763919	0.489294	0.90238	42		I_A_I_E	0.6723	0.752007	0.34847	0.872955	36		MAIR_IV_aka_CLM_5	0.667856	0.640412	0.423536	0.99034	17		IgD	0.776627	0.855167	0.546783	0.927497	49		CD94	0.645115	0.697169	0.464931	0.753192	39		CD366_aka_Tim_3	0.720149	0.766212	0.479003	0.800281	43		CD64_aka_FcgRI	0.674334	0.642124	0.46892	0.924448	24
CD351_aka_Fc_a_u_receptor	0.719284	0.759398	0.470794	0.806263	52		CD30	0.670893	0.687672	0.242728	0.979223	6		CX3CR1	0.65409	0.633912	0.364135	0.911925	10		CD223_aka_LAG_3	0.775923	0.811947	0.52629	0.878801	71		CD64_aka_FcgRI	0.635854	0.601779	0.413962	0.947046	23		CD169_aka_Siglec_1	0.705163	0.782702	0.436335	0.87085	41		CD300LG_aka_Nepmucin	0.673782	0.70347	0.369039	0.843824	35
DcTRAIL_R1	0.717817	0.731321	0.481851	0.928354	6		Tim_2	0.663512	0.645175	0.607722	0.797944	21		CD126_aka_IL_6Ra	0.650811	0.597963	0.475058	0.939383	18		integrin_b7	0.774049	0.80295	0.501992	0.946566	16		IFN_gR_b_chain	0.634628	0.621688	0.230412	0.972466	7		CD88_aka_C5aR	0.704497	0.742883	0.337431	0.935771	14		CD107b_aka_Mac_3	0.66643	0.650535	0.461788	0.911111	32
Galectin_9	0.71695	0.715777	0.523181	0.903464	10		CD27	0.660006	0.744308	0.183303	0.974729	11		KLRG1_aka_MAFA	0.646691	0.565352	0.514103	0.872302	52		CD324_aka_E_Cadherin	0.771628	0.863221	0.442313	0.94725	15		Plexin_B2	0.627949	0.607356	0.497771	0.818937	32		CD64_aka_FcgRI	0.700753	0.663432	0.53108	0.939826	9		CD357_aka_GITR	0.664681	0.673721	0.372619	0.933458	10
CD197_aka_CCR7	0.716628	0.687212	0.501948	0.890387	48		CD150_aka_SLAM	0.658504	0.742383	0.390727	0.813583	51		TER_119_Erythroid_Cells	0.64114	0.607357	0.401569	0.92309	36		TIGIT_aka_Vstm3	0.771206	0.807604	0.538857	0.917138	25		KLRG1_aka_MAFA	0.616965	0.544138	0.471358	0.841435	50		CD16_32	0.69918	0.747427	0.339116	0.88438	21		CD132_aka_common_g_chain	0.664579	0.730328	0.457242	0.801014	44
CD270_aka_HVEM	0.7161	0.748555	0.441457	0.896827	20		CD9	0.652644	0.741653	0.17058	0.999862	1		IL_23R	0.637645	0.665492	0.375167	0.918209	38		LPAM_1_aka_Integrin_a4b7	0.770107	0.799917	0.51031	0.931383	29		CD309_aka_VEGFR2_Flk_1	0.61545	0.573641	0.493202	0.772466	29		CD38	0.699065	0.701135	0.654279	0.738205	28		CD199_aka_CCR9	0.66209	0.664431	0.509518	0.80064	45
CD317_aka_BST2_PDCA_1	0.71606	0.768094	0.359397	0.875397	31		IgM	0.650632	0.720694	0.303144	0.895846	26		Ly108	0.636568	0.630305	0.339382	0.946901	30		CD45RB	0.769875	0.748442	0.579243	0.945947	36		MAIR_IV_aka_CLM_5	0.611168	0.580726	0.387743	0.977581	20		CD301b_aka_MGL2	0.695668	0.682596	0.544036	0.794274	48		CD275_aka_B7_H2_B7_RP1_ICOS_Ligand	0.661233	0.681095	0.340394	0.861391	21
CD2	0.714466	0.829303	0.362731	0.868825	25		CD21_CD35_aka_CR2_CR1	0.649534	0.70881	0.425414	0.8102	53		CD153	0.633956	0.620366	0.460482	0.806662	51		Ly_6G_Ly_6C_aka_Gr_1	0.76713	0.784285	0.60442	0.904631	61		CD207_aka_Langerin	0.603333	0.600041	0.315585	0.877241	23		CD254_aka_TRANCE_RANKL	0.687533	0.699696	0.584245	0.770616	59		CD43	0.660298	0.734721	0.194418	0.946931	5
CD1d_aka_CD1_1_Ly_38	0.713903	0.758094	0.401951	0.930026	16		CD268_aka_BAFF_R	0.646813	0.793331	0.259826	0.864803	46		Plexin_B2	0.628579	0.608108	0.502229	0.815116	37		CD80	0.763637	0.81682	0.446527	0.986165	4		Ly108	0.602492	0.602139	0.304213	0.936171	29		Mac_2_aka_Galectin_3	0.682274	0.7091	0.531509	0.750718	50		Mac_2_aka_Galectin_3	0.659551	0.692986	0.468491	0.741264	46
CD27	0.713886	0.753367	0.374268	0.902244	12		CD62L	0.64635	0.596311	0.412833	0.921318	19		CD309_aka_VEGFR2_Flk_1	0.621476	0.577341	0.506798	0.778007	34		CD150_aka_SLAM	0.762607	0.814786	0.554356	0.89958	53		CD252_aka_OX40L	0.599982	0.592068	0.205704	0.89302	43		CD34	0.676973	0.681767	0.519397	0.817244	46		CD182_aka_CXCR2	0.657897	0.652414	0.380285	0.882922	25
CD276_aka_B7_H3	0.713778	0.721939	0.55666	0.863997	25		DLL4	0.642396	0.64377	0.192103	0.980611	5		CD64_aka_FcgRI	0.619571	0.577945	0.397433	0.942785	29		CD183_aka_CXCR3	0.760755	0.779284	0.620241	0.880798	73		CD253_aka_TRAIL	0.596702	0.580435	0.481048	0.737078	31		CD104	0.668572	0.658455	0.631947	0.713961	41		CD8b	0.651938	0.618098	0.435132	0.906214	23
CD28	0.713455	0.71578	0.569437	0.826957	34		CD8a	0.639964	0.64309	0.602694	0.673239	28		CD88_aka_C5aR	0.612989	0.671186	0.234936	0.888273	20		CD83	0.760635	0.793572	0.531392	0.883625	66		TER_119_Erythroid_Cells	0.590268	0.561568	0.338011	0.912911	42		CD98_aka_4F2	0.66117	0.670956	0.398135	0.911395	22		Galectin_9	0.651842	0.658772	0.44403	0.851375	37
CD223_aka_LAG_3	0.713077	0.760352	0.47371	0.808292	63		Notch_1	0.634018	0.682301	0.160858	0.978122	10		Ly_51	0.612115	0.564873	0.496548	0.760521	33		CD45_1	0.757152	0.872104	0.365448	0.961173	19		Ly_51	0.588201	0.551887	0.469067	0.744589	30		LY6K	0.660352	0.647719	0.518029	0.821648	52		CX3CR1	0.650921	0.638876	0.387518	0.88218	15
PIR_A_B	0.711724	0.736884	0.48868	0.942819	3		IL_21R	0.627982	0.640359	0.454991	0.778267	63		DcTRAIL_R1	0.607521	0.610886	0.340809	0.912909	44		CD202b_aka_Tie_2_CD202	0.756577	0.78	0.442669	0.920063	40		CD153	0.583668	0.577008	0.40147	0.787081	51		PD_1H_aka_VISTA_2	0.659384	0.708789	0.367381	0.881898	5		CD155_aka_PVR	0.650782	0.66628	0.298097	0.929585	8
TIGIT_aka_Vstm3	0.704823	0.744752	0.461143	0.84851	32		GARP_aka_LRRC32	0.625628	0.700318	0.288041	0.814678	9		CD18	0.605357	0.67617	0.226221	0.895524	5		Ly_6A_E_aka_Sca_1	0.753905	0.833702	0.368127	0.9587	7		CD45_2	0.567479	0.566639	0.351784	0.937397	35		CD199_aka_CCR9	0.658057	0.662145	0.490482	0.808872	51		CD34	0.649454	0.656607	0.480603	0.790486	62
CD49d	0.702728	0.727438	0.265951	0.989891	6		CD146	0.625331	0.637594	0.474442	0.714399	20		4_1BB_Ligand_aka_CD137L	0.602027	0.574029	0.496631	0.730489	37		CD71	0.753433	0.718923	0.638492	0.947451	11		CD90_CD90_1_aka_Thy_1_1	0.566712	0.553395	0.260982	0.811317	35		CD370_aka_CLEC9A_DNGR1	0.656128	0.67434	0.590919	0.70437	56		CD324_aka_E_Cadherin	0.647697	0.75939	0.319156	0.876965	27
Trem_like_4_aka_Treml4	0.702552	0.787212	0.398559	0.873702	29		FR4_aka_Folate_Receptor_4	0.625065	0.652391	0.539401	0.66523	51		CD253_aka_TRAIL	0.592969	0.576923	0.47583	0.737569	36		CD127_aka_IL_7Ra	0.752397	0.731222	0.618488	0.966086	25		4_1BB_Ligand_aka_CD137L	0.564319	0.544441	0.456731	0.697505	37		CD154_aka_CD40L	0.654049	0.651144	0.544913	0.763051	64		CD265_aka_RANK	0.645963	0.656339	0.451112	0.912049	31
CD137	0.702502	0.727184	0.519683	0.785533	59		CD51	0.623313	0.747785	0.181593	0.915425	5		CD180_aka_RP105	0.591868	0.541423	0.448637	0.744947	50		CD41	0.75195	0.796842	0.43664	0.90119	53		CD126_aka_IL_6Ra	0.562502	0.492832	0.384063	0.8886	45		GL7_antigen_aka_T_and_B_cell_Activation_Marker	0.644879	0.654415	0.311535	0.897931	40		IL_33Ra_aka_IL1RL1_ST2	0.643132	0.664427	0.414664	0.84335	50
CD117_aka_c_kit	0.700487	0.688871	0.534964	0.830755	71		Ly_6C	0.62122	0.604159	0.426852	0.871399	40		Ly_49A	0.590632	0.587866	0.493591	0.711285	47		DcTRAIL_R1	0.74725	0.758601	0.518149	0.953124	39		CD180_aka_RP105	0.560975	0.524936	0.430016	0.716937	48		CD335_aka_NKp46	0.639145	0.629685	0.576079	0.697655	46		CD138_aka_Syndecan_1	0.639247	0.676177	0.489834	0.743898	77
CD85k_aka_gp49_Receptor	0.70046	0.763606	0.316114	0.915841	30		CD94	0.620679	0.67343	0.44527	0.739032	13		CD252_aka_OX40L	0.580861	0.579757	0.1916	0.888867	50		FSC_Width	0.743378	0.783571	0.484571	0.846643	65		Tim_2	0.559931	0.560565	0.392278	0.737285	34		CD49e	0.633739	0.656882	0.235573	0.96046	3		CD301b_aka_MGL2	0.637021	0.628391	0.455964	0.743514	59
CD20	0.697027	0.803277	0.354844	0.853295	32		F4_80	0.620276	0.712357	0.0666778	0.833469	15		CD45RB	0.577255	0.562633	0.285773	0.908096	47		CD314_aka_NKG2D	0.741745	0.757667	0.444687	0.911015	47		PD_1H_aka_VISTA_1	0.552405	0.564838	0.326015	0.735884	28		CD276_aka_B7_H3	0.632839	0.647911	0.44334	0.777344	61		CD147	0.629058	0.582888	0.45714	0.86426	30
CD147	0.694827	0.638085	0.54286	0.927789	27		CD194_aka_CCR4	0.619095	0.669487	0.130316	0.971277	12		CD172a_aka_SIRPa	0.576075	0.563668	0.326309	0.94939	13		IL_33Ra_aka_IL1RL1_ST2	0.738721	0.74917	0.558694	0.91366	28		CD355_aka_CRTAM	0.552296	0.549801	0.445677	0.662641	46		Galectin_9	0.631957	0.630415	0.418462	0.847292	35		CD49a	0.628051	0.801762	0.119861	0.957357	3
CD19	0.689218	0.789124	0.385138	0.836975	35		Ly_51	0.617313	0.574808	0.503452	0.761889	7		CD98_aka_4F2	0.57186	0.598356	0.294802	0.87205	12		CD226_aka_DNAM_1	0.735989	0.779081	0.510706	0.9216	38		CD44	0.541692	0.559319	0.3497	0.829271	19		XCR1	0.628149	0.661841	0.411657	0.817454	49		CD16_2_aka_FcgRIV	0.626544	0.733095	0.208962	0.922314	20
GL7_antigen_aka_T_and_B_cell_Activation_Marker	0.687717	0.715155	0.313146	0.937203	22		CD24	0.61514	0.663876	0.31895	0.999362	2		CD207_aka_Langerin	0.557524	0.540017	0.280343	0.866713	47		Ly6C_BV510	0.735898	0.7939	0.370832	0.947602	15		CD122_aka_IL_2Rb	0.541068	0.568157	0.379594	0.634166	72		CD172a_aka_SIRPa	0.62798	0.606513	0.409589	0.934206	16		CD133	0.622205	0.617935	0.367219	0.827344	33
Notch_1	0.686842	0.720094	0.316997	0.912045	10		CD6	0.609148	0.608758	0.574577	0.636775	30		CD140b	0.557139	0.532796	0.420462	0.676881	50		CD3	0.73571	0.734263	0.545916	0.96892	24		CD278_aka_ICOS	0.539369	0.518081	0.317483	0.773741	68		CD11b_PE_CF594	0.62519	0.681471	0.156737	0.938755	9		CD25	0.616504	0.614023	0.302475	0.910649	17
CD62L	0.686633	0.630151	0.54332	0.875803	49		CD121a_aka_IL_1_R_Type_I_p80	0.604514	0.722434	0.10368	0.941047	20		CD71	0.555418	0.556316	0.278947	0.853846	17		CD197_aka_CCR7	0.73353	0.699777	0.498052	0.925406	35		CD106	0.537446	0.502019	0.459433	0.634379	56		PIR_A_B	0.625005	0.639824	0.432023	0.879443	29		CD135	0.615968	0.628808	0.506053	0.724396	87
CD83	0.685531	0.725758	0.468608	0.785487	75		4_1BB_Ligand_aka_CD137L	0.60093	0.573319	0.503369	0.722882	15		CD278_aka_ICOS	0.548741	0.530861	0.326661	0.779587	69		CD132_aka_common_g_chain	0.732948	0.802523	0.487526	0.889788	47		CD198_aka_CCR8	0.536858	0.487713	0.276834	0.91767	24		CD180_aka_RP105	0.622712	0.575233	0.551363	0.738568	34		CD200R3	0.614804	0.647603	0.376041	0.82213	47
IgD	0.681251	0.752317	0.453217	0.829942	54		CD55_aka_DAF	0.599737	0.842193	0.0694025	0.884797	28		CD273_aka_B7_DC_PD_L2	0.548092	0.554852	0.455328	0.643586	29		TER_119_Erythroid_Cells	0.731907	0.691675	0.598431	0.947469	44		CD88_aka_C5aR	0.536191	0.555811	0.176076	0.855947	28		Ig_light_chain_k	0.619817	0.64149	0.342972	0.981367	9		CD279_aka_PD_1	0.614634	0.597911	0.427466	0.884194	21
I_A_I_E	0.680791	0.73078	0.415747	0.83856	49		Ly_6G_Ly_6C_aka_Gr_1	0.595099	0.650168	0.316094	0.82113	59		DC_Marker_aka_33D1	0.541263	0.56218	0.16604	0.914091	43		CD3_PC7	0.731793	0.721335	0.642955	0.879806	57		Ly_49A	0.535873	0.532022	0.434043	0.654614	68		H_2	0.619533	0.609057	0.19824	0.978662	10		CD276_aka_B7_H3	0.613401	0.629581	0.436981	0.748643	62
CD194_aka_CCR4	0.680276	0.710258	0.314039	0.895089	16		TLR4_aka_CD284_MD2_Complex	0.594806	0.738	0.128014	0.864397	6		CD90_CD90_1_aka_Thy_1_1	0.540682	0.511966	0.235501	0.803266	37		XCR1	0.730516	0.764733	0.465266	0.93033	31		CD140b	0.533975	0.508329	0.412741	0.650862	48		integrin_b7	0.618188	0.662241	0.346562	0.848002	44		CD40	0.61301	0.595437	0.283562	0.813802	36
Siglec_H	0.679259	0.671107	0.556262	0.768364	62		CD83	0.586425	0.67116	0.303879	0.757176	72		CD355_aka_CRTAM	0.53923	0.531589	0.433366	0.656626	55		CD200R3	0.727045	0.745607	0.469337	0.908958	32		CD365_aka_Tim_1	0.524074	0.505553	0.434477	0.655803	64		B220_BV711	0.616499	0.638189	0.159387	0.896454	37		CD226_aka_DNAM_1	0.611667	0.658217	0.414441	0.795298	48
CD184_aka_CXCR4	0.674188	0.707825	0.463006	0.840035	63		CD273_aka_B7_DC_PD_L2	0.582865	0.579946	0.530067	0.652421	51		CD106	0.538058	0.504593	0.456901	0.637375	58		CD160	0.72631	0.751922	0.441894	0.923382	36		Notch_4	0.516393	0.448865	0.132059	0.915604	27		Plexin_B2	0.614724	0.597723	0.477821	0.820353	19		CD39	0.610623	0.717707	0.121316	0.901929	17
Ly_6G	0.671822	0.707732	0.472097	0.807521	56		CD200_R_aka_OX2R	0.581842	0.664749	0.0537406	0.838173	8		Notch_4	0.534827	0.479517	0.149131	0.918672	28		CD137	0.7237	0.75347	0.480317	0.834044	76		Ly_6C	0.51399	0.513497	0.307096	0.827693	57		CD179a_aka_VpreB	0.614495	0.612024	0.451703	0.785172	57		CD339_aka_Jagged_1	0.608262	0.686103	0.21771	0.935789	9
CD205_aka_DEC_205	0.670733	0.754798	0.442605	0.803179	37		CD309_aka_VEGFR2_Flk_1	0.575861	0.545317	0.457673	0.741075	11		JAML	0.533519	0.482705	0.167822	0.917463	23		MHC_II_BV421	0.722789	0.719681	0.566937	0.853329	33		DLL4	0.513695	0.423913	0.0913681	0.940461	15		CD140b	0.614406	0.593681	0.568626	0.681759	47		CD154_aka_CD40L	0.607605	0.61324	0.455087	0.732991	68
CD63	0.668704	0.739836	0.391658	0.880108	32		CD304_aka_Neuropilin_1	0.575257	0.741026	0.11438	0.78937	12		CD122_aka_IL_2Rb	0.532886	0.561431	0.370166	0.628716	83		CD5	0.722348	0.801885	0.47345	0.866408	54		DC_Marker_aka_33D1	0.51194	0.51134	0.143379	0.908941	44		CD147	0.611541	0.557091	0.426074	0.882466	43		CD274_aka_B7_H1_PD_L1	0.607489	0.704691	0.171644	0.93789	6
DC_Marker_aka_33D1	0.666805	0.662297	0.388258	0.89972	14		CD90_2	0.572162	0.658379	0.238648	0.844819	50		CD152	0.53102	0.478117	0.145882	0.922965	19		Ly_6G	0.72223	0.755068	0.527903	0.869105	58		JAML	0.511062	0.445646	0.143668	0.914851	21		CD28	0.608988	0.625734	0.430563	0.736221	54		CD126_aka_IL_6Ra	0.607406	0.556258	0.473483	0.853371	38
CD105	0.666748	0.803684	0.211471	0.912814	12		CD223_aka_LAG_3	0.571564	0.685147	0.250319	0.759629	71		Tim_2	0.527585	0.536643	0.358768	0.721126	54		CD184_aka_CXCR4	0.721027	0.749344	0.536994	0.878636	69		CD152	0.508653	0.439218	0.123257	0.922127	17		CD1d_aka_CD1_1_Ly_38	0.606307	0.607165	0.225795	0.932425	13		CD160	0.606735	0.645886	0.336541	0.845565	34
CD133	0.661222	0.660938	0.367623	0.886889	48		CD355_aka_CRTAM	0.568976	0.564364	0.446745	0.674069	25		CD38	0.526742	0.563569	0.345721	0.613598	14		Ly6G_BV785	0.720662	0.732442	0.505511	0.849417	88		MHC_II_BV421	0.50774	0.50234	0.276524	0.738279	73		CD270_aka_HVEM	0.601377	0.615884	0.28796	0.8808	16		CD146	0.604426	0.611261	0.525558	0.651887	53
Notch_2	0.659169	0.670781	0.46441	0.810797	34		Ly_49C_F_I_H	0.566729	0.63247	0.405715	0.64813	77		DLL4	0.525975	0.447329	0.100851	0.940358	18		CD265_aka_RANK	0.716537	0.72568	0.548888	0.960925	5		CD335_aka_NKp46	0.505553	0.478351	0.372547	0.648858	50		CD200R3	0.60018	0.628555	0.358313	0.815652	47		LY6K	0.603173	0.597593	0.459716	0.761173	58
CD59a	0.659095	0.665319	0.557777	0.746986	57		Siglec_H	0.553845	0.60131	0.353825	0.699714	83		CD365_aka_Tim_1	0.525209	0.508454	0.429525	0.66543	72		Trem_like_4_aka_Treml4	0.716445	0.822044	0.375799	0.896277	40		CD69	0.503433	0.439981	0.107129	0.92846	32		GITR_Ligand	0.597916	0.590887	0.486159	0.682131	65		MAdCAM_1	0.601851	0.632696	0.336576	0.814035	39
Ly_6D	0.659087	0.744054	0.38514	0.80874	60		CD253_aka_TRAIL	0.5526	0.52609	0.456374	0.685105	18		CD326_aka_Ep_CAM	0.523247	0.563996	0.33865	0.639858	26		CD44	0.713728	0.722606	0.473355	0.952382	9		CD8a	0.502292	0.525465	0.351789	0.579092	60		CD140a	0.59597	0.602953	0.522073	0.676234	66		CD179a_aka_VpreB	0.601553	0.594658	0.431999	0.782491	66
CD150_aka_SLAM	0.65411	0.715582	0.445644	0.763598	69		CD25	0.551193	0.535332	0.169063	0.944278	19		MHC_II_BV421	0.51987	0.522967	0.284115	0.746621	73		CD21_CD35_aka_CR2_CR1	0.713716	0.752782	0.525868	0.852249	81		CD45	0.495642	0.441536	0.214427	0.825694	32		CD355_aka_CRTAM	0.595891	0.588871	0.553255	0.6467	53		Ly_6G	0.593464	0.62965	0.432685	0.708871	74
DR3_aka_TNFRSF25	0.653732	0.675441	0.346779	0.860101	22		CD335_aka_NKp46	0.549844	0.554962	0.388167	0.68496	26		CD210_aka_IL_10_R	0.518124	0.502272	0.336227	0.809363	40		CD138_aka_Syndecan_1	0.712634	0.753449	0.510166	0.861838	62		CD30	0.494564	0.425956	0.0976537	0.918607	39		MAdCAM_1	0.594693	0.622293	0.336599	0.803193	55		CD115_aka_CSF_1R	0.593223	0.544431	0.339735	0.901239	13
CD45_1	0.652959	0.740368	0.354876	0.860361	18		CD49b_aka_pan_NK_cells	0.549366	0.575723	0.439055	0.631096	79		B7_H4_aka_B7S1_B7X	0.515289	0.470875	0.164162	0.881252	22		MAdCAM_1	0.712045	0.728661	0.438678	0.891633	64		B7_H4_aka_B7S1_B7X	0.491288	0.434017	0.142197	0.872533	24		CD144_aka_VE_cadherin	0.582662	0.599869	0.507287	0.646805	74		CD365_aka_Tim_1	0.589867	0.579211	0.512541	0.670087	64
CD157_aka_BST_1	0.651934	0.782857	0.242378	0.876457	8		CD275_aka_B7_H2_B7_RP1_ICOS_Ligand	0.548441	0.525405	0.165475	0.86357	31		CD8a	0.515142	0.531697	0.36203	0.584343	62		CD1d_aka_CD1_1_Ly_38	0.707444	0.754941	0.371366	0.950082	11		CD194_aka_CCR4	0.490884	0.427289	0.0694081	0.919597	36		TLT_2	0.579077	0.582442	0.488973	0.649757	82		CD200_R_aka_OX2R	0.589651	0.642899	0.194789	0.776862	42
CD45R_B220	0.651754	0.725993	0.373253	0.812346	58		SSC_H	0.546876	0.698283	0.122268	0.826681	57		CD30	0.50989	0.454356	0.112304	0.915828	39		Galectin_9	0.707423	0.710739	0.476819	0.913459	30		CD18	0.485579	0.471149	0.16112	0.821318	22		CD253_aka_TRAIL	0.579013	0.569185	0.518952	0.651906	55		MHC_II_BV421	0.589025	0.582227	0.433063	0.733555	61
CD37	0.64977	0.718749	0.336946	0.788348	22		CD86	0.546268	0.56811	0.0878283	0.810132	54		CD69	0.507508	0.450546	0.109896	0.924266	34		CD198_aka_CCR8	0.706305	0.73011	0.430211	0.946863	13		CD351_aka_Fc_a_u_receptor	0.482428	0.588681	0.169654	0.695447	14		CD130_aka_gp130	0.57625	0.605454	0.324481	0.787858	20		CD123	0.584712	0.599839	0.270614	0.772543	53
ChAT_GFP	0.648422	0.7866	0.0360128	0.934859	10		CD185_aka_CXCR5	0.544166	0.701943	0.0953659	0.805442	52		PD_1H_aka_VISTA_1	0.50594	0.496139	0.275969	0.711759	69		CD278_aka_ICOS	0.705992	0.677928	0.548115	0.839723	79		TCR_Vg1_1+Vg1_2	0.479159	0.410848	0.0988912	0.875189	22		CD365_aka_Tim_1	0.574016	0.567685	0.487459	0.651785	64		CD254_aka_TRANCE_RANKL	0.581984	0.601954	0.415755	0.682361	84
IL_33Ra_aka_IL1RL1_ST2	0.648337	0.664593	0.441306	0.824669	45		CD3	0.544074	0.481112	0.290567	0.944918	19		CD6	0.505724	0.524956	0.388862	0.54907	77		CD117_aka_c_kit	0.704716	0.698237	0.465036	0.876153	79		FR4_aka_Folate_Receptor_4	0.478662	0.464876	0.344683	0.59129	69		IL_33Ra_aka_IL1RL1_ST2	0.572547	0.570669	0.357572	0.78722	56		GARP_aka_LRRC32	0.578746	0.614522	0.334332	0.712943	45
Ly_49C_F_I_H	0.646159	0.670364	0.557516	0.695398	59		CD369_aka_Dectin_1_CLEC7A	0.542236	0.462411	0.179499	0.971712	12		CD335_aka_NKp46	0.50563	0.480035	0.368083	0.651094	56		CD130_aka_gp130	0.704459	0.729237	0.416028	0.879896	41		CD6	0.477735	0.486867	0.363225	0.531409	75		CD106	0.567582	0.548141	0.523994	0.632504	61		CD96_aka_TACTILE	0.573325	0.668832	0.318766	0.725476	75
CD49b	0.643916	0.671858	0.386771	0.853326	21		CD197_aka_CCR7	0.5391	0.507616	0.284065	0.823624	45		Ly_6C	0.500829	0.498888	0.290176	0.820506	63		CD267_aka_TACI	0.704073	0.757789	0.50274	0.802804	63		Trem_like_4_aka_Treml4	0.477577	0.461818	0.185774	0.808895	6		CD115_aka_CSF_1R	0.566575	0.500637	0.32308	0.881671	16		IL_21R	0.572942	0.577752	0.426466	0.703784	71
ESAM	0.63934	0.62966	0.525132	0.770901	66		CD301b_aka_MGL2	0.536311	0.5289	0.318256	0.733082	57		TCR_Vg1_1+Vg1_2	0.497836	0.441694	0.114041	0.87936	24		CD200_aka_OX2	0.700498	0.757416	0.481453	0.804826	62		Notch_1	0.476251	0.39538	0.061392	0.924541	33		CD160	0.555807	0.578798	0.309205	0.789969	62		FceRIa	0.570032	0.672327	0.163182	0.890696	19
GITR_Ligand	0.638668	0.62659	0.513841	0.744872	39		CD40	0.53428	0.498896	0.135516	0.836366	37		CD3e	0.496572	0.455917	0.188845	0.881354	48		CD70	0.698719	0.745266	0.492794	0.884903	30		CD3e	0.47571	0.421164	0.171906	0.877175	47		ESAM	0.554042	0.553177	0.457544	0.660916	89		DLL1	0.56783	0.69633	0.106271	0.940596	7
CD93_aka_AA4_1_early_B_lineage	0.635348	0.768868	0.108791	0.96313	2		TER_119_Erythroid_Cells	0.533398	0.467606	0.289793	0.901123	33		CD49b_aka_pan_NK_cells	0.493747	0.498957	0.372917	0.609086	32		Ig_light_chain_k	0.698717	0.70748	0.443354	0.98762	2		CD140a	0.475233	0.488766	0.344899	0.614951	83		CD59a	0.547784	0.567486	0.419659	0.636938	83		TIGIT_aka_Vstm3	0.566977	0.63086	0.32596	0.751263	80
TCR_Vg1_1+Vg1_2	0.633026	0.647459	0.323153	0.857507	26		CD84	0.532944	0.578047	0.171365	0.824703	48		CD3_PC7	0.492718	0.471216	0.294277	0.706278	53		CD179a_aka_VpreB	0.697992	0.688223	0.548297	0.881134	50		CD273_aka_B7_DC_PD_L2	0.475131	0.446147	0.389865	0.603602	66		CD309_aka_VEGFR2_Flk_1	0.547677	0.531442	0.470373	0.672636	50		CD49d	0.5663	0.477965	0.187516	0.965318	3
CD21_CD35_aka_CR2_CR1	0.632866	0.672665	0.474132	0.733733	83		LAP_aka_TGF_b1	0.52934	0.538443	0.257861	0.831472	20		DR3_aka_TNFRSF25	0.490606	0.4288	0.115743	0.866148	26		CD4	0.696117	0.697049	0.554627	0.823029	100		DR3_aka_TNFRSF25	0.470453	0.395759	0.099676	0.86064	23		CD197_aka_CCR7	0.546018	0.520739	0.329532	0.782747	61		Ly_49A	0.565862	0.56128	0.506409	0.631275	79
CD182_aka_CXCR2	0.632338	0.63258	0.325064	0.895545	46		CD106	0.524461	0.493387	0.446817	0.617352	31		CD49e	0.487516	0.502574	0.0811466	0.947599	38		Ly_6C	0.686576	0.664007	0.573148	0.887618	66		CD172a_aka_SIRPa	0.469171	0.411101	0.254695	0.909894	43		CD62L	0.524689	0.430389	0.353909	0.807659	52		PD_1H_aka_VISTA_2	0.564422	0.583371	0.268454	0.834179	15
CD275_aka_B7_H2_B7_RP1_ICOS_Ligand	0.631076	0.665385	0.258506	0.880496	24		GITR_Ligand	0.519372	0.499962	0.37101	0.679758	65		CD272_aka_BTLA	0.487512	0.472899	0.188538	0.799282	42		ChAT_GFP	0.686152	0.805302	0.113665	0.943815	17		CD147	0.465909	0.364892	0.297756	0.781113	4		IL_23R	0.524301	0.483545	0.325931	0.790437	42		CD207_aka_Langerin	0.563888	0.561316	0.33789	0.787022	57
DLL4	0.630698	0.628758	0.293214	0.88984	20		CD153	0.519251	0.478724	0.342667	0.754172	64		Notch_1	0.486771	0.422319	0.069545	0.919538	38		CD262_aka_DR5_TRAIL_R2	0.677483	0.75072	0.327231	0.982219	19		CD265_aka_RANK	0.461169	0.410866	0.235721	0.901444	44		CD126_aka_IL_6Ra	0.524261	0.45091	0.397786	0.782672	54		CD144_aka_VE_cadherin	0.560706	0.576667	0.490092	0.62038	87
CD179a_aka_VpreB	0.624634	0.623088	0.445992	0.807733	55		ChAT_GFP	0.51658	0.545476	0.0185038	0.875061	32		CD198_aka_CCR8	0.486215	0.404081	0.24104	0.891728	48		CD62L	0.677225	0.621248	0.45668	0.926074	32		CD300LG_aka_Nepmucin	0.459817	0.491051	0.168509	0.706949	68		Ly_6G	0.516785	0.536457	0.341953	0.657499	90		CD71	0.559732	0.557242	0.361508	0.77517	69
CD265_aka_RANK	0.622012	0.635109	0.43208	0.891791	13		CD140b	0.515614	0.485485	0.399897	0.634348	27		FR4_aka_Folate_Receptor_4	0.484802	0.472147	0.350535	0.597213	75		CD120b_aka_TNF_R_Type_II_p75	0.675333	0.933595	0.0963712	0.972282	1		CD159a_aka_NKG2AB6	0.459206	0.479425	0.38433	0.509565	71		CD186_aka_CXCR6	0.515007	0.497904	0.260927	0.778908	45		CD196_aka_CCR6	0.558224	0.680142	0.142982	0.895649	17
Ly_6G_Ly_6C_aka_Gr_1	0.620483	0.653258	0.39558	0.794354	73		CD319	0.515477	0.642722	0.0731493	0.851637	48		CD267_aka_TACI	0.481908	0.506552	0.266914	0.672447	44		F4_80_APC	0.673135	0.666117	0.364024	0.98153	5		Notch_2	0.457831	0.452113	0.2728	0.693421	53		CD117_aka_c_kit	0.511372	0.522721	0.356341	0.656553	87		ESAM	0.556646	0.556561	0.453624	0.67097	100
CD4	0.619858	0.625832	0.445373	0.743748	106		NK_1_1	0.513547	0.626326	0.138307	0.844849	35		CD300LG_aka_Nepmucin	0.476989	0.516004	0.159645	0.745107	64		IL_21R	0.671908	0.674448	0.545009	0.810238	105		CD49e	0.45588	0.456145	0.0845708	0.931385	38		CD202b_aka_Tie_2_CD202	0.505895	0.535971	0.268455	0.704556	81		CD184_aka_CXCR4	0.555449	0.555276	0.349777	0.763067	55
CD100_aka_SEMA4D	0.619855	0.66198	0.34287	0.907884	11		CD16_32	0.513245	0.592456	0.153828	0.798646	11		CD49b	0.476888	0.440189	0.125971	0.849177	21		LY6K	0.668653	0.658577	0.481971	0.86448	84		CD27	0.454402	0.355129	0.0604606	0.888572	31		CD226_aka_DNAM_1	0.484431	0.489293	0.27618	0.725216	74		PD_1H_aka_VISTA_1	0.555361	0.560741	0.378264	0.692137	68
CD61	0.619224	0.744844	0.111302	0.953046	5		CD117_aka_c_kit	0.509848	0.510435	0.269725	0.748294	72		CD194_aka_CCR4	0.475199	0.403223	0.0569856	0.911199	41		CD153	0.668465	0.650406	0.539518	0.820034	64		CD71	0.453729	0.432248	0.215135	0.754717	61		CD45_2	0.48312	0.434483	0.331069	0.832346	39		CD3_PC7	0.552727	0.552799	0.357045	0.737658	59
CD278_aka_ICOS	0.615503	0.588017	0.451885	0.76725	84		Plexin_B2	0.508263	0.441297	0.374203	0.77559	6		CD27	0.474669	0.400563	0.0705078	0.891355	32		Siglec_H	0.666881	0.667766	0.443738	0.804167	102		CD210_aka_IL_10_R	0.45188	0.40614	0.301307	0.739752	63		LPAM_1_aka_Integrin_a4b7	0.482923	0.509348	0.284212	0.648527	95		MAIR_V	0.551798	0.563876	0.497967	0.594339	105
CD5	0.6155	0.676804	0.429606	0.747047	67		IFN_gR_b_chain	0.501752	0.387399	0.123054	0.967062	15		MAIR_V	0.473859	0.470237	0.392783	0.568953	39		CD199_aka_CCR9	0.666383	0.674912	0.463157	0.854799	67		CD121a_aka_IL_1_R_Type_I_p80	0.449082	0.424811	0.0480149	0.86076	29		CD265_aka_RANK	0.479324	0.445723	0.312919	0.793242	54		CD62L	0.550315	0.473299	0.385789	0.805245	38
CD198_aka_CCR8	0.613721	0.608206	0.38696	0.876472	20		CD85k_aka_gp49_Receptor	0.499605	0.441362	0.17254	0.84829	34		CD140a	0.47216	0.488152	0.336206	0.618899	82		CD178_aka_FasL	0.665373	0.748736	0.274545	0.976238	12		GARP_aka_LRRC32	0.447973	0.436852	0.210829	0.66623	45		CD255_aka_TWEAK	0.478729	0.53535	0.194231	0.700677	82		LPAM_1_aka_Integrin_a4b7	0.550174	0.596415	0.335923	0.714245	73
CD30	0.610033	0.619688	0.293966	0.866717	34		B220_BV711	0.498683	0.454799	0.114427	0.813421	52		CD265_aka_RANK	0.470924	0.419168	0.229869	0.916127	44		CD126_aka_IL_6Ra	0.663125	0.609075	0.524942	0.930884	16		CD272_aka_BTLA	0.445639	0.411116	0.14657	0.780336	42		Ly6G_BV785	0.47863	0.496261	0.250803	0.705409	80		4_1BB_Ligand_aka_CD137L	0.548071	0.533809	0.473507	0.647023	59
CD3e	0.609221	0.622919	0.390277	0.84046	48		CD3_PC7	0.497109	0.476193	0.263053	0.744335	77		FSC_Width	0.470651	0.54764	0.232338	0.6218	79		CD135	0.661625	0.678685	0.493947	0.817798	89		CD49b	0.443777	0.387953	0.0971532	0.836458	26		CD314_aka_NKG2D	0.478616	0.499292	0.263267	0.669744	88		TCR_b_chain	0.54488	0.630737	0.158325	0.899304	16
CD183_aka_CXCR3	0.608343	0.645455	0.379759	0.729454	114		CD104	0.496305	0.503907	0.331544	0.603051	80		CD200_aka_OX2	0.470544	0.502099	0.256882	0.666906	28		CD85k_aka_gp49_Receptor	0.660627	0.705486	0.304012	0.898497	56		CD326_aka_Ep_CAM	0.442151	0.448957	0.270071	0.588166	87		Tim_2	0.477624	0.459574	0.365042	0.643031	43		CD9	0.544803	0.500913	0.184204	0.997983	1
CD138_aka_Syndecan_1	0.608005	0.660449	0.426762	0.745134	79		CD137	0.494809	0.574178	0.259068	0.638258	80		CD45	0.4652	0.394103	0.190404	0.809255	35		CD103	0.658208	0.779597	0.285803	0.97914	21		CD98_aka_4F2	0.437249	0.409035	0.227244	0.761419	59		CD4	0.477373	0.473322	0.332086	0.60754	107		CD335_aka_NKp46	0.544417	0.541614	0.423921	0.61929	66
CD135	0.607001	0.628634	0.467768	0.748505	76		CD370_aka_CLEC9A_DNGR1	0.494475	0.491272	0.331736	0.612782	55		Notch_2	0.459662	0.45303	0.281879	0.688801	57		TLT_2	0.653588	0.651211	0.511027	0.786967	118		CD135	0.436469	0.420441	0.268592	0.625589	30		CD159a_aka_NKG2AB6	0.477209	0.490719	0.42882	0.504486	100		KLRG1_aka_MAFA	0.537475	0.462125	0.426562	0.730374	62
CD199_aka_CCR9	0.606478	0.597367	0.433471	0.78745	64		Ig_light_chain_k	0.494026	0.44687	0.21403	0.971247	13		CD146	0.454933	0.475347	0.317505	0.558241	63		CD122_aka_IL_2Rb	0.649707	0.638636	0.620406	0.688038	68		CD100_aka_SEMA4D	0.436002	0.398259	0.111764	0.924066	34		Ly_51	0.476022	0.444211	0.402585	0.598544	70		CD4	0.537106	0.548642	0.408934	0.638068	98
CD66a_aka_CEACAM1a	0.605566	0.714138	0.206999	0.845266	17		CD159a_aka_NKG2AB6	0.492828	0.511409	0.41233	0.543215	76		GARP_aka_LRRC32	0.453929	0.448626	0.205475	0.681233	49		CD279_aka_PD_1	0.647062	0.641085	0.406484	0.922071	18		CD59a	0.432203	0.422276	0.288236	0.584878	16		CD146	0.47403	0.492255	0.404729	0.532144	82		CD93_aka_AA4_1_early_B_lineage	0.534921	0.584122	0.0791037	0.894561	19
CD69	0.605341	0.609473	0.314721	0.86265	36		CD4	0.485981	0.478036	0.273817	0.679185	109		CD16_32	0.450905	0.501563	0.158327	0.703146	44		CD54	0.646103	0.872587	0.0703597	0.940403	19		CD146	0.429497	0.452443	0.295924	0.531295	62		CD317_aka_BST2_PDCA_1	0.472483	0.51061	0.236414	0.649696	98		MD_1	0.533753	0.573788	0.316606	0.726218	37
CD154_aka_CD40L	0.604764	0.607974	0.447568	0.737219	88		Mac_2_aka_Galectin_3	0.477901	0.501711	0.300603	0.627664	52		CD159a_aka_NKG2AB6	0.447307	0.469547	0.372727	0.495514	96		Jagged_2	0.644156	0.742501	0.304184	0.975071	26		Ly49H	0.427719	0.491907	0.144164	0.649168	7		MAIR_V	0.472158	0.473136	0.426331	0.520589	104		CD106	0.532583	0.512762	0.476006	0.60936	75
Tim_4	0.603522	0.571782	0.243916	0.926044	28		CD66a_aka_CEACAM1a	0.474841	0.528497	0.0603642	0.802521	22		CD44	0.446865	0.437445	0.260922	0.744917	66		CD31_aka_PECAM_1	0.641028	0.874924	0.0677624	0.955939	3		CD49b_aka_pan_NK_cells	0.426271	0.398303	0.312634	0.571201	98		CD71	0.469681	0.448354	0.283207	0.702644	77		CD370_aka_CLEC9A_DNGR1	0.531632	0.555138	0.409081	0.591897	85
PDC_TREM	0.597165	0.718701	0.217997	0.842074	30		Ly6G_BV785	0.468848	0.48113	0.252858	0.690232	103		CD5	0.44555	0.460769	0.197522	0.684365	33		ESAM	0.640116	0.634748	0.474868	0.801759	95		CD24	0.423454	0.3661	0.164769	0.953103	1		CD135	0.467824	0.458377	0.374037	0.588193	110		Ly_51	0.527805	0.503903	0.447799	0.644282	60
CD123	0.595296	0.611479	0.223144	0.828228	73		CD100_aka_SEMA4D	0.466748	0.439761	0.15798	0.9215	24		PIR_A_B	0.439605	0.366106	0.239056	0.826501	25		CD276_aka_B7_H3	0.639364	0.650605	0.40187	0.83357	80		CD267_aka_TACI	0.423314	0.421779	0.217509	0.631681	61		CD6	0.459415	0.461453	0.396567	0.510056	87		Ly_6A_E_aka_Sca_1	0.525935	0.548237	0.217665	0.808789	37
B7_H4_aka_B7S1_B7X	0.594525	0.595108	0.335651	0.823886	39		H_2	0.4661	0.330339	0.0768447	0.964853	15		Ly_6G_Ly_6C_aka_Gr_1	0.437126	0.427138	0.165474	0.734792	75		CD154_aka_CD40L	0.638897	0.644405	0.448687	0.798611	98		Ly_6G_Ly_6C_aka_Gr_1	0.423312	0.401702	0.15875	0.725098	74		Ly6C_BV510	0.458414	0.417007	0.126378	0.824851	49		CD37	0.524818	0.556765	0.307013	0.669389	88
CD272_aka_BTLA	0.594357	0.615985	0.376417	0.782473	45		CD193_aka_CCR3	0.46605	0.539825	0.0347225	0.774712	14		Ly_49C_F_I_H	0.435381	0.43867	0.289986	0.569266	89		CD45	0.637653	0.664361	0.341299	0.88869	5		Ly_49C_F_I_H	0.422266	0.41852	0.280347	0.557514	80		4_1BB_Ligand_aka_CD137L	0.453824	0.42175	0.395155	0.562694	76		CD140b	0.524458	0.506185	0.431374	0.622094	72
CD200_R_aka_OX2R	0.593819	0.644418	0.142482	0.835251	16		MAIR_V	0.464734	0.461499	0.391743	0.54732	93		CD14	0.425664	0.532136	0.108769	0.654376	62		CD11b_PE_CF594	0.636481	0.689846	0.211226	0.916439	38		MAIR_V	0.419741	0.418354	0.347705	0.479411	105		CD132_aka_common_g_chain	0.451639	0.465076	0.269952	0.623098	99		TLT_2	0.523806	0.524578	0.432867	0.600553	111
CD254_aka_TRANCE_RANKL	0.593504	0.618687	0.39455	0.720382	78		CD314_aka_NKG2D	0.462331	0.469106	0.177522	0.743749	75		CD137	0.421423	0.470272	0.186161	0.592948	36		CD147	0.636411	0.582237	0.426635	0.918025	43		CD3_PC7	0.419559	0.405092	0.23453	0.648851	82		Ly_49A	0.444209	0.41785	0.390224	0.515662	85		CD183_aka_CXCR3	0.517381	0.56248	0.337299	0.618636	104
CD152	0.59267	0.582665	0.310867	0.856526	40		CD122_aka_IL_2Rb	0.459322	0.458628	0.315538	0.578883	77		CD100_aka_SEMA4D	0.420139	0.383655	0.100643	0.914512	42		CD90_CD90_1_aka_Thy_1_1	0.634362	0.612512	0.330895	0.849123	48		FSC_Width	0.416488	0.475265	0.190061	0.571466	93		CD85k_aka_gp49_Receptor	0.443182	0.353152	0.152874	0.794237	57		CD180_aka_RP105	0.510294	0.478167	0.422179	0.632397	66
IL_21R	0.59229	0.601055	0.453819	0.712292	109		CD70	0.458351	0.391416	0.228884	0.788376	56		CD45R_B220	0.420046	0.417354	0.103855	0.725121	70		CD210_aka_IL_10_R	0.632523	0.64194	0.39798	0.892454	44		CD11b	0.409224	0.428366	0.145339	0.638198	15		CD44	0.4399	0.423329	0.23888	0.780953	59		CD140a	0.509946	0.523083	0.436535	0.597309	99
CD159a_aka_NKG2AB6	0.587922	0.580327	0.552757	0.627273	66		Ly49H	0.455127	0.532744	0.178543	0.651324	89		CD351_aka_Fc_a_u_receptor	0.416059	0.470729	0.138437	0.635959	78		CD23	0.631634	0.671976	0.455056	0.754146	99		CD138_aka_Syndecan_1	0.4083	0.415163	0.196541	0.588176	62		CD273_aka_B7_DC_PD_L2	0.439236	0.427259	0.397358	0.531042	91		Notch_3	0.509837	0.581732	0.0915251	0.944409	6
Notch_4	0.587266	0.571617	0.310484	0.846193	44		CD37	0.452551	0.473884	0.186198	0.673054	62		CD23	0.411429	0.4352	0.240455	0.552125	68		KLRG1_aka_MAFA	0.630994	0.549796	0.485897	0.86068	64		CD104	0.407014	0.412695	0.293268	0.500653	82		TIGIT_aka_Vstm3	0.439067	0.463072	0.247594	0.619083	102		CD84	0.508623	0.532396	0.218768	0.751202	59
CD49b_aka_pan_NK_cells	0.586773	0.597705	0.507688	0.636624	90		CD144_aka_VE_cadherin	0.451174	0.411462	0.373567	0.579046	86		CD121a_aka_IL_1_R_Type_I_p80	0.410429	0.352755	0.035631	0.836929	55		CD59a	0.630612	0.648179	0.442223	0.761532	117		Ig_light_chain_k	0.406476	0.353271	0.18815	0.864699	3		IgM	0.435522	0.407682	0.163964	0.71598	77		CD11a	0.506598	0.573073	0.0538086	0.912177	13
CD144_aka_VE_cadherin	0.585431	0.598037	0.492713	0.667891	53		CD41	0.445896	0.481791	0.16431	0.690985	100		CD144_aka_VE_cadherin	0.410149	0.383685	0.349989	0.529146	100		Ly_49C_F_I_H	0.628045	0.669544	0.442484	0.719653	100		ESAM	0.40535	0.390262	0.261353	0.580755	48		CD41	0.433128	0.467594	0.222426	0.603631	109		CD197_aka_CCR7	0.505459	0.471645	0.31638	0.722257	69
CD210_aka_IL_10_R	0.5838	0.591589	0.40316	0.820816	49		integrin_b7	0.445805	0.405664	0.156025	0.77748	64		CD370_aka_CLEC9A_DNGR1	0.405644	0.40726	0.30121	0.515018	87		CD48	0.625104	0.725429	0.211228	0.897699	45		CD38	0.395862	0.409693	0.261795	0.488003	93		CD23	0.43241	0.450607	0.30272	0.537316	96		IFNAR_1	0.504039	0.53894	0.269933	0.69571	78
LY6K	0.582864	0.565432	0.430632	0.767118	96		CD155_aka_PVR	0.445488	0.319035	0.0817268	0.926562	22		CD301a_aka_MGL1	0.40449	0.4999	0.143738	0.541664	66		B220_BV711	0.623084	0.637366	0.194534	0.893321	57		CD183_aka_CXCR3	0.395833	0.435928	0.15778	0.553707	27		CD137	0.431658	0.45555	0.292939	0.561194	71		CD11c	0.503458	0.547696	0.113136	0.945389	5
CD34	0.582363	0.597026	0.413015	0.751014	75		CD157_aka_BST_1	0.443434	0.460496	0.0651534	0.778931	32		lymphotoxin_beta_receptor_aka_LTbR	0.401914	0.361775	0.187315	0.782224	60		CD36	0.622262	0.770836	0.190413	0.902276	4		CD200_aka_OX2	0.393876	0.390347	0.192754	0.616763	63		CD183_aka_CXCR3	0.430142	0.459054	0.230119	0.55899	118		CD314_aka_NKG2D	0.502971	0.531602	0.282652	0.690311	80
JAML	0.582322	0.571649	0.333079	0.830694	51		CD38	0.443122	0.452346	0.262147	0.567016	85		CD104	0.401447	0.40668	0.286039	0.499347	108		CD140a	0.62045	0.634985	0.477927	0.752811	77		CD370_aka_CLEC9A_DNGR1	0.392982	0.397661	0.29563	0.484982	87		CD8a	0.429487	0.435596	0.348572	0.484123	97		CD59a	0.502322	0.510238	0.378662	0.599988	109
CD193_aka_CCR3	0.580429	0.700692	0.156696	0.821321	11		CD183_aka_CXCR3	0.443024	0.478466	0.211313	0.591277	128		IgD	0.396861	0.4012	0.138668	0.685866	49		CD29	0.617131	0.591674	0.297677	0.964079	8		TIGIT_aka_Vstm3	0.392233	0.406067	0.137198	0.656655	35		Siglec_H	0.42832	0.449808	0.331574	0.503743	105		CD134_aka_OX_40	0.502073	0.620607	0.235076	0.641998	88
MERTK_aka_Mer	0.579905	0.654593	0.179125	0.809532	35		CD133	0.441542	0.323633	0.160341	0.796886	56		CD83	0.394328	0.402363	0.134474	0.653384	89		CD81	0.612201	0.590592	0.276199	0.952764	12		lymphotoxin_beta_receptor_aka_LTbR	0.390809	0.355134	0.189563	0.759109	60		Ly49H	0.427144	0.475349	0.223303	0.561444	72		Plexin_B2	0.500809	0.46098	0.409581	0.676174	55
TLT_2	0.577787	0.584209	0.460846	0.680134	121		CD28	0.44038	0.416898	0.232074	0.650897	102		CD135	0.392415	0.386718	0.2316	0.58333	87		CD49b_aka_pan_NK_cells	0.609728	0.627933	0.492312	0.687366	119		CD223_aka_LAG_3	0.38619	0.390411	0.123128	0.666773	78		CD210_aka_IL_10_R	0.419595	0.390118	0.308023	0.626448	98		Ly6G_BV785	0.500232	0.522609	0.310585	0.685703	81
CD369_aka_Dectin_1_CLEC7A	0.57405	0.516816	0.273925	0.920534	29		CD202b_aka_Tie_2_CD202	0.43991	0.436603	0.148284	0.73776	80		CD138_aka_Syndecan_1	0.391144	0.392337	0.176335	0.575638	90		CD8b	0.600045	0.553273	0.326007	0.927656	20		CD185_aka_CXCR5	0.384849	0.438768	0.0573518	0.643873	11		CD84	0.417648	0.389558	0.107178	0.752838	69		CD41	0.497922	0.550615	0.289445	0.64145	95
CD51	0.573459	0.613207	0.20786	0.88478	9		CD182_aka_CXCR2	0.438517	0.312033	0.147021	0.814812	50		CD19	0.383042	0.39452	0.0941775	0.631071	59		MAIR_IV_aka_CLM_5	0.599084	0.569968	0.360212	0.974473	2		CD144_aka_VE_cadherin	0.38467	0.366408	0.332109	0.470854	101		CD138_aka_Syndecan_1	0.415797	0.419187	0.296561	0.536082	122		Ly_6C	0.497714	0.469677	0.379151	0.744341	57
CD130_aka_gp130	0.572746	0.603708	0.32559	0.769602	49		MERTK_aka_Mer	0.435468	0.426512	0.0580605	0.73675	63		CD223_aka_LAG_3	0.382978	0.384524	0.121199	0.664949	87		CD11c	0.598526	0.702391	0.171366	0.975139	11		CD16_32	0.383858	0.40487	0.122516	0.650248	49		NK_1_1	0.411572	0.477629	0.137794	0.672164	73		CD202b_aka_Tie_2_CD202	0.497287	0.527425	0.272382	0.682067	85
CD45RB	0.571339	0.555661	0.302083	0.887633	21		CD105	0.429765	0.36759	0.0466846	0.828309	43		CD28	0.37937	0.370238	0.207163	0.581439	31		GL7_antigen_aka_T_and_B_cell_Activation_Marker	0.597272	0.593191	0.204663	0.913315	46		CD45R_B220	0.380971	0.356653	0.0912131	0.689805	70		Ly_49C_F_I_H	0.404219	0.403916	0.335891	0.497899	107		GITR_Ligand	0.495139	0.492372	0.409852	0.579093	107
CD23	0.570844	0.605366	0.45139	0.653861	109		Jagged_2	0.428403	0.40534	0.103452	0.954234	18		ESAM	0.378771	0.370763	0.231449	0.560295	93		CD34	0.596474	0.612808	0.399842	0.792175	99		Siglec_H	0.379551	0.406713	0.204442	0.512865	68		FSC_H	0.402185	0.487642	0.0813708	0.667173	94		CD8a	0.49353	0.502343	0.397306	0.549716	99
Ly108	0.56883	0.559638	0.316873	0.879072	25		CD255_aka_TWEAK	0.425252	0.448725	0.115262	0.713068	95		CD21_CD35_aka_CR2_CR1	0.37705	0.394613	0.175972	0.55128	71		LAP_aka_TGF_b1	0.592772	0.629792	0.340444	0.839101	43		CD5	0.376026	0.362427	0.134676	0.636584	67		FR4_aka_Folate_Receptor_4	0.397758	0.392728	0.336758	0.48148	118		Tim_4	0.492832	0.382747	0.172872	0.875393	27
KLRG1_aka_MAFA	0.568435	0.493737	0.442734	0.769323	74		TLT_2	0.424393	0.399462	0.264712	0.568349	138		TLT_2	0.374091	0.376179	0.213033	0.517415	125		H_2	0.59162	0.560604	0.176937	0.974236	8		CD301a_aka_MGL1	0.373967	0.450372	0.144183	0.501642	68		Notch_2	0.394855	0.39544	0.200969	0.664195	35		CD6	0.491978	0.489729	0.425423	0.537271	100
CD200_aka_OX2	0.555255	0.607554	0.392796	0.669981	81		CD123	0.42373	0.327358	0.0790699	0.76199	70		Ly_6D	0.374071	0.39059	0.116645	0.621507	76		CD11a	0.591564	0.720256	0.116166	0.930317	9		CD14	0.369935	0.4545	0.104691	0.578709	74		CD107a_aka_LAMP_1	0.39328	0.329732	0.189657	0.709539	69		XCR1	0.490438	0.478841	0.284145	0.725105	69
FR4_aka_Folate_Receptor_4	0.555041	0.562977	0.460599	0.619248	87		FSC_H	0.420991	0.515784	0.105646	0.666591	111		CD268_aka_BAFF_R	0.372594	0.377451	0.0707234	0.667808	80		CD133	0.587368	0.558432	0.290979	0.854405	90		CD137	0.367663	0.395157	0.165956	0.55284	83		CD122_aka_IL_2Rb	0.393227	0.396201	0.311962	0.448135	108		CD278_aka_ICOS	0.488657	0.451058	0.343281	0.685484	73
CD39	0.553512	0.638416	0.077251	0.898797	4		LY6K	0.417982	0.336976	0.244975	0.679972	107		CD45_1	0.372565	0.382696	0.0422929	0.780021	45		CD254_aka_TRANCE_RANKL	0.587255	0.605758	0.363757	0.742729	120		TLT_2	0.367259	0.374845	0.218041	0.482585	115		CD96_aka_TACTILE	0.392352	0.43206	0.177877	0.554295	116		CD159a_aka_NKG2AB6	0.484056	0.497872	0.427016	0.517691	118
CD11b	0.550643	0.633096	0.229654	0.772325	18		XCR1	0.41514	0.359318	0.175681	0.738501	79		GITR_Ligand	0.372564	0.337323	0.270031	0.525281	112		CD61	0.586019	0.665379	0.0820591	0.974466	15		CD23	0.366004	0.397007	0.206799	0.48667	119		CD49b_aka_pan_NK_cells	0.392056	0.381016	0.33812	0.454478	129		CD127_aka_IL_7Ra	0.481846	0.431192	0.283716	0.859256	27
CD370_aka_CLEC9A_DNGR1	0.550577	0.570891	0.405992	0.629023	47		CD11b	0.41382	0.438538	0.0609837	0.712644	21		Siglec_H	0.368945	0.393711	0.195833	0.502524	114		TCR_g_d	0.584459	0.71034	0.173975	0.963437	19		CD179a_aka_VpreB	0.364639	0.293317	0.191555	0.627155	64		MAIR_IV_aka_CLM_5	0.388689	0.297904	0.24782	0.805972	50		CD36	0.481264	0.564586	0.0821706	0.796408	22
CD3_PC7	0.550317	0.55368	0.340143	0.748416	91		MHC_II_BV421	0.410528	0.395721	0.236822	0.637389	99		Mac_2_aka_Galectin_3	0.368202	0.370868	0.249282	0.52459	86		CD182_aka_CXCR2	0.583671	0.555387	0.269775	0.881076	75		CD83	0.361681	0.361153	0.116375	0.626993	89		CD94	0.386822	0.350884	0.278891	0.536295	84		CD178_aka_FasL	0.479877	0.441929	0.129983	0.940572	8
IFN_gR_b_chain	0.548909	0.490914	0.236496	0.893901	17		Ly108	0.408118	0.322478	0.151854	0.87112	45		IL_21R	0.367877	0.321194	0.218878	0.547975	83		Tim_4	0.581582	0.545471	0.21366	0.914871	44		PIR_A_B	0.359157	0.298535	0.195097	0.747687	62		CD21_CD35_aka_CR2_CR1	0.385725	0.398961	0.241987	0.51196	123		CD28	0.476008	0.480943	0.336367	0.605184	111
CD252_aka_OX40L	0.545013	0.535782	0.26984	0.810735	65		CD103	0.404621	0.369506	0.0643245	0.960013	16		CD366_aka_Tim_3	0.365575	0.397671	0.201866	0.526566	99		CD326_aka_Ep_CAM	0.579395	0.602645	0.400499	0.668905	100		Mac_2_aka_Galectin_3	0.354868	0.362356	0.251606	0.47541	84		Podoplanin	0.383259	0.338575	0.222631	0.70916	74		CD90_2	0.474042	0.498695	0.22045	0.746585	56
CD48	0.543786	0.602442	0.144222	0.857489	38		GL7_antigen_aka_T_and_B_cell_Activation_Marker	0.401651	0.252393	0.0807118	0.835328	38		CD90_2	0.364543	0.342926	0.0854937	0.719873	55		CD86	0.578876	0.597307	0.119174	0.819167	102		CD34	0.354837	0.290166	0.236624	0.557749	94		CD351_aka_Fc_a_u_receptor	0.381212	0.423774	0.182298	0.528356	114		Ig_light_chain_k	0.471858	0.41164	0.238329	0.913599	16
MAIR_V	0.541116	0.556288	0.482796	0.598059	112		IFNAR_1	0.400441	0.366517	0.145078	0.690875	102		CD59a	0.363851	0.381537	0.238468	0.513428	104		CD369_aka_Dectin_1_CLEC7A	0.578657	0.520773	0.25162	0.951299	14		GITR_Ligand	0.350205	0.319055	0.255128	0.474719	118		CD326_aka_Ep_CAM	0.379201	0.385988	0.273764	0.454997	106		CD104	0.466592	0.478834	0.351546	0.528956	124
CD267_aka_TACI	0.537013	0.57167	0.397699	0.640394	94		LPAM_1_aka_Integrin_a4b7	0.397814	0.394237	0.115955	0.6685	111		TIGIT_aka_Vstm3	0.362713	0.385341	0.118007	0.629466	79		MAIR_V	0.576594	0.590443	0.502033	0.652295	153		IL_33Ra_aka_IL1RL1_ST2	0.349234	0.270713	0.144088	0.663005	59		CD205_aka_DEC_205	0.375961	0.384843	0.146297	0.601254	55		CD117_aka_c_kit	0.466562	0.466844	0.330264	0.606556	106
CD86	0.534834	0.551854	0.155984	0.759536	101		CD366_aka_Tim_3	0.390652	0.417489	0.201722	0.561086	90		CD254_aka_TRANCE_RANKL	0.361374	0.306986	0.23685	0.539704	95		CD28	0.574496	0.602159	0.340062	0.755482	129		CD366_aka_Tim_3	0.347451	0.383581	0.199719	0.473434	98		CD45_1	0.37341	0.376936	0.0979957	0.713294	25		CD255_aka_TWEAK	0.46591	0.515925	0.193476	0.682563	84
lymphotoxin_beta_receptor_aka_LTbR	0.527994	0.556648	0.293601	0.823602	47		CD226_aka_DNAM_1	0.387935	0.35249	0.16009	0.698866	99		CD96_aka_TACTILE	0.360378	0.399108	0.113132	0.550198	96		CD123	0.57125	0.579889	0.159563	0.837991	96		CD134_aka_OX_40	0.345417	0.404624	0.0861449	0.532826	56		CD324_aka_E_Cadherin	0.36686	0.359841	0.12599	0.641301	97		B220_BV711	0.465298	0.407835	0.098317	0.785046	48
Mac_2_aka_Galectin_3	0.526788	0.569634	0.355178	0.647624	45		Ly_49A	0.386674	0.357055	0.288715	0.487571	78		CD20	0.35896	0.360432	0.0706673	0.62725	90		CD317_aka_BST2_PDCA_1	0.571026	0.661764	0.227675	0.798722	112		CD319	0.342678	0.342899	0.0314066	0.7499	71		Ly49D	0.366156	0.299555	0.205271	0.71711	71		DC_Marker_aka_33D1	0.462839	0.42648	0.232129	0.814607	37
TER_119_Erythroid_Cells	0.522379	0.470826	0.326857	0.82354	61		DC_Marker_aka_33D1	0.386521	0.322877	0.10474	0.8443	51		CD4	0.35514	0.362745	0.186119	0.537878	98		Notch_3	0.568235	0.668837	0.114457	0.971929	12		CD20	0.341956	0.336292	0.0647208	0.610011	87		MD_1	0.350944	0.343238	0.150433	0.597676	71		CD45RB	0.459856	0.381706	0.217344	0.86217	26
F4_80	0.522306	0.596867	0.130585	0.70754	38		CD324_aka_E_Cadherin	0.386193	0.38077	0.0897135	0.726443	87		CD150_aka_SLAM	0.354456	0.371611	0.117138	0.53866	119		CD357_aka_GITR	0.566497	0.527758	0.2331	0.922915	22		NK_1_1	0.340371	0.364375	0.0928164	0.622872	10		CD200_aka_OX2	0.349705	0.359074	0.218554	0.518881	95		CD309_aka_VEGFR2_Flk_1	0.459471	0.423241	0.387645	0.604865	80
CD40	0.515669	0.455519	0.175191	0.803753	84		CD127_aka_IL_7Ra	0.385833	0.316129	0.153615	0.883812	40		CD205_aka_DEC_205	0.354176	0.360359	0.110754	0.595865	51		Notch_2	0.562124	0.594857	0.349402	0.775168	73		CD254_aka_TRANCE_RANKL	0.338635	0.30023	0.234504	0.479281	108		CD150_aka_SLAM	0.348376	0.366645	0.17665	0.473263	133		I_A_I_E	0.455639	0.452307	0.268283	0.641012	86
CD172a_aka_SIRPa	0.512405	0.466219	0.324393	0.886571	15		CD134_aka_OX_40	0.381607	0.469893	0.0851898	0.575529	122		CD2	0.353297	0.358741	0.0644054	0.610412	81		CD273_aka_B7_DC_PD_L2	0.560152	0.564118	0.469933	0.65067	111		CD45_1	0.337705	0.339487	0.0307267	0.756561	43		CD134_aka_OX_40	0.345943	0.4095	0.141726	0.477049	141		CD122_aka_IL_2Rb	0.448915	0.444682	0.352562	0.551865	118
CD80	0.510633	0.438653	0.179284	0.946266	4		CD301a_aka_MGL1	0.366524	0.45096	0.10905	0.509111	61		CD34	0.352842	0.280839	0.225319	0.568989	92		CD40	0.557825	0.545585	0.147606	0.84617	92		CD96_aka_TACTILE	0.33769	0.38171	0.117502	0.512659	101		CD54	0.343544	0.351745	0.0320551	0.673158	91		integrin_b7	0.448583	0.432095	0.236964	0.675076	86
CD71	0.508887	0.496035	0.288056	0.771453	65		PDC_TREM	0.366069	0.325795	0.0523875	0.718992	88		CD79b_aka_Igb	0.349542	0.358407	0.0539788	0.628167	56		CD104	0.556401	0.561821	0.368053	0.661111	141		IgD	0.3372	0.324365	0.0989939	0.634674	86		IL_21R	0.340301	0.310184	0.224638	0.490474	142		CD319	0.446729	0.514379	0.104398	0.772857	46
CD49e	0.508416	0.523798	0.12436	0.94772	2		CD180_aka_RP105	0.364891	0.333703	0.255053	0.585982	41		Ly_6G	0.348694	0.333893	0.141079	0.544926	82		CD339_aka_Jagged_1	0.555803	0.594258	0.153874	0.937132	22		CD154_aka_CD40L	0.336675	0.278786	0.219065	0.503197	80		CD47	0.333616	0.269749	0.16374	0.692299	81		CD355_aka_CRTAM	0.444917	0.418611	0.388892	0.524015	102
CD146	0.506438	0.532398	0.413046	0.579965	49		TCR_g_d	0.364374	0.327041	0.0304785	0.914862	28		CD179a_aka_VpreB	0.346703	0.27701	0.171932	0.616411	84		FR4_aka_Folate_Receptor_4	0.55496	0.581082	0.422266	0.629495	118		CD268_aka_BAFF_R	0.335053	0.317565	0.0506348	0.636579	81		FSC_Width	0.331314	0.396953	0.113394	0.49869	132		CD24	0.443955	0.374823	0.204927	0.987346	2
CD98_aka_4F2	0.506301	0.492608	0.257912	0.865659	24		CD59a	0.364133	0.383157	0.255589	0.486572	148		CD37	0.346359	0.372132	0.158154	0.557047	65		CD43	0.554941	0.577731	0.117062	0.919708	6		CD150_aka_SLAM	0.334745	0.356986	0.10042	0.526737	119		CD267_aka_TACI	0.329513	0.347297	0.197196	0.50572	101		CD253_aka_TRAIL	0.442911	0.408047	0.379875	0.555283	93
CD273_aka_B7_DC_PD_L2	0.506085	0.499001	0.442749	0.588047	117		CD365_aka_Tim_1	0.362776	0.346206	0.329913	0.467454	91		Trem_like_4_aka_Treml4	0.345468	0.250971	0.114959	0.747451	72		CD124_aka_IL_4Ra	0.553752	0.479502	0.208799	0.941221	14		CD21_CD35_aka_CR2_CR1	0.334052	0.357493	0.147751	0.48804	129		CD22	0.322728	0.323866	0.0677347	0.559732	75		CD49b_aka_pan_NK_cells	0.442059	0.42532	0.371217	0.545522	129
CD104	0.50367	0.517259	0.35812	0.583588	122		CD140a	0.361256	0.383075	0.247189	0.427742	118		CD183_aka_CXCR3	0.344523	0.395043	0.119202	0.446293	130		CD159a_aka_NKG2AB6	0.551472	0.550668	0.447243	0.613926	147		CD226_aka_DNAM_1	0.330275	0.322326	0.165658	0.577637	21		CD184_aka_CXCR4	0.308705	0.231849	0.141535	0.573037	115		F4_80	0.441274	0.485102	0.101287	0.631886	91
CD274_aka_B7_H1_PD_L1	0.502318	0.524047	0.0819033	0.896482	29		CD252_aka_OX40L	0.360479	0.289022	0.0864777	0.792051	64		CD130_aka_gp130	0.342059	0.290838	0.0974751	0.675534	59		CD155_aka_PVR	0.549083	0.514685	0.14564	0.945483	18		CD199_aka_CCR9	0.329212	0.248224	0.196663	0.53952	33		CD371_aka_CLEC12A	0.304979	0.161434	0.076535	0.812524	49		CD262_aka_DR5_TRAIL_R2	0.440588	0.394319	0.147687	0.91026	15
CD44	0.498853	0.503236	0.293867	0.810665	54		CD63	0.357112	0.251676	0.132679	0.682951	105		I_A_I_E	0.341578	0.316913	0.0930862	0.614925	85		Ly_49A	0.54889	0.550128	0.467849	0.65469	90		CD4	0.328425	0.341373	0.176971	0.462122	156		RAE_1g	0.303974	0.267527	0.106507	0.643306	93		TCR_g_d	0.433413	0.461009	0.0969807	0.874188	25
Ly_6C	0.494458	0.482093	0.36489	0.737165	97		CD278_aka_ICOS	0.351137	0.303428	0.164463	0.650608	96		SSC_H	0.339102	0.378549	0.0598276	0.581454	30		CD73	0.548465	0.517907	0.131217	0.986242	2		IL_21R	0.326701	0.291962	0.189762	0.509526	123		ChAT_GFP	0.287809	0.164532	0.00669641	0.671057	48		CD252_aka_OX40L	0.430365	0.384461	0.213875	0.748031	55
CD301b_aka_MGL2	0.490567	0.478145	0.321733	0.650443	108		CD254_aka_TRANCE_RANKL	0.349715	0.299101	0.229384	0.520719	145		CD319	0.338445	0.335615	0.0230611	0.751842	71		IFNAR_1	0.544923	0.594543	0.239841	0.79835	114		CD19	0.326189	0.316356	0.060826	0.577409	78		CD83	0.285905	0.29472	0.15271	0.385757	174		CD326_aka_Ep_CAM	0.429424	0.434297	0.309073	0.545003	124
CD153	0.486243	0.444268	0.356521	0.676407	106		MD_1	0.348052	0.34133	0.114601	0.616146	32		FSC_H	0.336973	0.408598	0.09173	0.575487	34		CD107b_aka_Mac_3	0.543151	0.481967	0.286274	0.896064	42		Ly_6D	0.325944	0.338797	0.0866824	0.577939	100		CD198_aka_CCR8	0.278896	0.237265	0.153918	0.610276	105		CD38	0.429019	0.442871	0.298453	0.511997	130
MHC_II_BV421	0.484259	0.474693	0.286071	0.696097	107		FSC_Width	0.34397	0.406881	0.137753	0.50131	133		CD134_aka_OX_40	0.331443	0.391237	0.0796517	0.522951	124		CD38	0.540886	0.580064	0.338216	0.633534	106		Ly_6G	0.324839	0.324262	0.147912	0.491222	105		CD107b_aka_Mac_3	0.277544	0.222087	0.138238	0.576943	111		Ly_6G_Ly_6C_aka_Gr_1	0.427507	0.412635	0.265956	0.643934	85
CD90_CD90_1_aka_Thy_1_1	0.479542	0.43464	0.25969	0.698787	72		CD120a_aka_TNF_R_Type_I_p55	0.343839	0.261588	0.0400129	0.882697	42		IL_33Ra_aka_IL1RL1_ST2	0.327944	0.251539	0.123703	0.64759	77		MD_1	0.540402	0.582975	0.317686	0.730126	32		CD2	0.319602	0.311377	0.0501064	0.57546	84		CD43	0.276893	0.187548	0.0358975	0.637604	86		CD83	0.425496	0.426478	0.260147	0.614243	91
CD122_aka_IL_2Rb	0.474875	0.47994	0.371937	0.558972	147		CD160	0.340555	0.275316	0.123451	0.659286	115		Ly6G_BV785	0.327026	0.350641	0.166913	0.554957	66		lymphotoxin_beta_receptor_aka_LTbR	0.538951	0.581578	0.25234	0.880867	52		CD132_aka_common_g_chain	0.318808	0.304596	0.125002	0.528646	67		CD79b_aka_Igb	0.27512	0.266847	0.0348685	0.54229	79		Siglec_H	0.423199	0.443012	0.326211	0.501462	151
TLR4_aka_CD284_MD2_Complex	0.473415	0.518822	0.132938	0.726236	27		CD317_aka_BST2_PDCA_1	0.339488	0.327627	0.123472	0.576417	140		CD154_aka_CD40L	0.32489	0.264895	0.201389	0.496803	111		TCR_b_chain	0.538123	0.598063	0.116472	0.951937	29		Galectin_9	0.315839	0.210813	0.142927	0.59936	18		CD5	0.273621	0.284294	0.114499	0.461628	131		FSC_Width	0.415428	0.477095	0.169252	0.584294	102
Tim_2	0.472858	0.457494	0.350882	0.646143	91		CD169_aka_Siglec_1	0.334541	0.255624	0.0953928	0.64712	115		CD301b_aka_MGL2	0.32023	0.285549	0.205726	0.53068	112		CD180_aka_RP105	0.52878	0.496897	0.427355	0.664916	52		CD90_2	0.3142	0.295102	0.0625635	0.680018	79		CD223_aka_LAG_3	0.271569	0.286799	0.145719	0.383338	175		FSC_H	0.413678	0.496574	0.130915	0.635664	99
CD326_aka_Ep_CAM	0.470955	0.487047	0.354172	0.556627	141		CD154_aka_CD40L	0.33312	0.266032	0.203866	0.515588	154		CD317_aka_BST2_PDCA_1	0.319772	0.314431	0.1226	0.543182	89		DLL1	0.527345	0.602445	0.079346	0.949849	15		CD117_aka_c_kit	0.311486	0.313882	0.143503	0.508514	72		SSC_H	0.269894	0.300737	0.0256013	0.523379	128		Ly6C_BV510	0.412453	0.347493	0.167349	0.73141	66
CD366_aka_Tim_3	0.468985	0.530224	0.284164	0.596468	103		CD279_aka_PD_1	0.333031	0.22283	0.108128	0.813192	61		CD55_aka_DAF	0.317504	0.367416	0.0136298	0.570676	50		GITR_Ligand	0.526137	0.507666	0.375811	0.687633	147		I_A_I_E	0.30872	0.296244	0.084538	0.57659	103		CD185_aka_CXCR5	0.267847	0.290073	0.0532447	0.441905	143		CD23	0.411557	0.433165	0.286842	0.51333	146
CD38	0.465303	0.484085	0.299277	0.560476	135		MAdCAM_1	0.32968	0.245012	0.111462	0.613717	130		F4_80	0.317278	0.361102	0.0360778	0.549235	74		CD45_2	0.526046	0.498877	0.327947	0.910036	31		CD301b_aka_MGL2	0.308017	0.28249	0.20776	0.46932	123		CD55_aka_DAF	0.266346	0.290391	0.00923283	0.49798	106		IgM	0.408796	0.371624	0.16804	0.669865	89
CD140a	0.464985	0.474008	0.38513	0.572258	147		ESAM	0.325734	0.334057	0.198241	0.439705	163		CD22	0.317258	0.316597	0.0561703	0.561478	57		CD144_aka_VE_cadherin	0.525208	0.511872	0.422135	0.64871	164		CD28	0.307304	0.306441	0.173043	0.418561	136		CD153	0.266056	0.229373	0.179966	0.440695	144		Ly108	0.407865	0.338223	0.185263	0.812389	38
CD8a	0.462738	0.466611	0.373758	0.515877	99		CD138_aka_Syndecan_1	0.324872	0.333963	0.138162	0.463918	143		Ly49H	0.316568	0.349754	0.0951259	0.494045	120		PIR_A_B	0.52516	0.494071	0.287176	0.896157	41		LY6K	0.304691	0.269981	0.17806	0.531898	38		MHC_II_BV421	0.265789	0.264083	0.146671	0.362611	158		CD21_CD35_aka_CR2_CR1	0.407057	0.416863	0.252449	0.536266	136
CD124_aka_IL_4Ra	0.461548	0.325335	0.128991	0.914185	6		CD45RB	0.323576	0.244563	0.100743	0.815665	60		CD11b	0.308114	0.323258	0.0935935	0.538885	68		CD47	0.517862	0.504107	0.254647	0.885794	45		CD130_aka_gp130	0.302507	0.257804	0.0728331	0.651727	57		CD19	0.264155	0.265977	0.0462642	0.493301	112		FR4_aka_Folate_Receptor_4	0.403712	0.394885	0.33477	0.51852	146
CD107b_aka_Mac_3	0.460229	0.367498	0.262006	0.787562	61		Ly_6G	0.322165	0.316815	0.130895	0.508778	160		CD184_aka_CXCR4	0.306016	0.236899	0.151535	0.552164	67		CD63	0.517498	0.508488	0.248419	0.797468	116		CD324_aka_E_Cadherin	0.301895	0.289409	0.0953612	0.581147	17		Ly_6D	0.259894	0.284876	0.0651247	0.422061	165		CD86	0.401	0.380036	0.120464	0.606276	110
MAIR_IV_aka_CLM_5	0.457538	0.349307	0.286129	0.892201	12		DcTRAIL_R1	0.319996	0.179093	0.11797	0.748946	75		CD132_aka_common_g_chain	0.303218	0.291797	0.110212	0.515234	103		CD172a_aka_SIRPa	0.514959	0.470113	0.270633	0.937853	15		CD37	0.297471	0.32723	0.145149	0.442953	112		CD90_CD90_1_aka_Thy_1_1	0.258205	0.214439	0.0923242	0.535128	85		CD80	0.399892	0.269522	0.125542	0.877695	24
CD6	0.450194	0.456829	0.377413	0.489944	145		CD135	0.318698	0.325008	0.182202	0.41667	155		CD276_aka_B7_H3	0.300724	0.241925	0.144883	0.529809	113		Ly49D	0.514777	0.48972	0.219241	0.948666	10		CD79b_aka_Igb	0.297109	0.283389	0.0331114	0.577267	75		CD2	0.257074	0.260382	0.0344166	0.481539	118		CD223_aka_LAG_3	0.398699	0.405217	0.230387	0.616662	90
CD45_2	0.44969	0.393782	0.289434	0.840709	40		CD351_aka_Fc_a_u_receptor	0.317533	0.334297	0.118197	0.471644	127		CD41	0.299884	0.336611	0.0988096	0.513913	156		CD115_aka_CSF_1R	0.514308	0.454932	0.160251	0.931403	8		CD205_aka_DEC_205	0.295804	0.313481	0.0744882	0.543046	90		I_A_I_E	0.25615	0.260214	0.0809437	0.42341	162		Ly_49C_F_I_H	0.397201	0.396055	0.323125	0.502101	158
CD301a_aka_MGL1	0.448741	0.548799	0.200254	0.57104	52		CD96_aka_TACTILE	0.312973	0.360115	0.0840025	0.487341	149		CD117_aka_c_kit	0.295529	0.297577	0.123847	0.491486	159		CD301b_aka_MGL2	0.512185	0.492956	0.316551	0.702405	142		CD160	0.295038	0.245373	0.11307	0.604306	12		CD3_PC7	0.255776	0.259004	0.120194	0.351149	174		CD31_aka_PECAM_1	0.394315	0.37904	0.00362484	0.832506	33
CD8b	0.448315	0.328629	0.218459	0.791769	60		CD147	0.312971	0.231094	0.15122	0.730651	83		CD304_aka_Neuropilin_1	0.291648	0.316043	0.0500972	0.517628	90		CD196_aka_CCR6	0.510974	0.584305	0.110253	0.902768	26		CD41	0.294361	0.333783	0.102062	0.486087	108		Ly_6A_E_aka_Sca_1	0.252042	0.163867	0.0639734	0.546249	123		CD351_aka_Fc_a_u_receptor	0.393442	0.44059	0.180367	0.546972	138
CD127_aka_IL_7Ra	0.448192	0.391774	0.25384	0.801771	70		CD276_aka_B7_H3	0.308682	0.237006	0.136003	0.54837	148		CD185_aka_CXCR5	0.289824	0.293454	0.0167819	0.569339	111		CD371_aka_CLEC12A	0.50687	0.496847	0.0830657	0.98909	1		LPAM_1_aka_Integrin_a4b7	0.293684	0.326779	0.0849592	0.520319	52		CD278_aka_ICOS	0.250601	0.229505	0.160277	0.349392	169		CD273_aka_B7_DC_PD_L2	0.388439	0.376406	0.347579	0.468958	148
CD207_aka_Langerin	0.437076	0.398667	0.277226	0.681751	93		CD262_aka_DR5_TRAIL_R2	0.308241	0.230554	0.0347849	0.92805	21		CD86	0.288036	0.240341	0.0489377	0.566579	46		Tim_2	0.506304	0.503783	0.349904	0.70136	93		CD200R3	0.292642	0.223841	0.124201	0.556424	85		CD20	0.248937	0.259727	0.0402778	0.439803	146		CD150_aka_SLAM	0.387201	0.400348	0.193777	0.540138	132
CD70	0.435146	0.363318	0.261042	0.71339	90		PD_1H_aka_VISTA_1	0.301364	0.298052	0.153258	0.446864	105		TLR4_aka_CD284_MD2_Complex	0.286391	0.243178	0.066239	0.548329	75		CD365_aka_Tim_1	0.506091	0.485993	0.412053	0.647695	99		CD66a_aka_CEACAM1a	0.29254	0.241491	0.0559238	0.635859	8		CD268_aka_BAFF_R	0.237599	0.233695	0.0519489	0.430374	154		SSC_H	0.37447	0.423168	0.11862	0.588112	108
CD357_aka_GITR	0.431974	0.298521	0.122576	0.879012	26		CD11c	0.301245	0.193488	0.0136137	0.925931	23		CD200R3	0.28086	0.207448	0.105241	0.556891	94		CD6	0.505805	0.523404	0.393621	0.549339	120		CD276_aka_B7_H3	0.291211	0.244269	0.154253	0.470191	117		IgD	0.233929	0.242096	0.0725034	0.381527	176		Ly49H	0.364792	0.420025	0.173822	0.505955	145
Ly_49A	0.427859	0.401961	0.368967	0.512429	175		CD120b_aka_TNF_R_Type_II_p75	0.299864	0.227261	0.000665092	0.823771	58		CD193_aka_CCR3	0.280434	0.249071	0.0527049	0.50415	78		CD24	0.500564	0.461301	0.25707	0.99174	1		CD304_aka_Neuropilin_1	0.285735	0.312146	0.0600358	0.482372	89		KLRG1_aka_MAFA	0.232115	0.20723	0.165606	0.367296	164		Jagged_2	0.360157	0.312003	0.0942168	0.858026	29
CD64_aka_FcgRI	0.421164	0.320276	0.275703	0.763611	67		CD199_aka_CCR9	0.298745	0.211686	0.147711	0.534502	150		CD199_aka_CCR9	0.279036	0.205955	0.145201	0.465498	115		CD49a	0.500555	0.539941	0.0679276	0.916622	17		CD193_aka_CCR3	0.285087	0.259483	0.0605725	0.49585	70		Ly_6G_Ly_6C_aka_Gr_1	0.229343	0.235427	0.0953688	0.356066	180		IgD	0.359202	0.346483	0.150997	0.618473	89
CD15_aka_SSEA_1	0.418578	0.367641	0.245669	0.651079	112		CD132_aka_common_g_chain	0.296293	0.288123	0.116767	0.484766	162		LPAM_1_aka_Integrin_a4b7	0.273283	0.308628	0.0686171	0.479681	154		FceRIa	0.48348	0.502453	0.102523	0.874268	74		CD314_aka_NKG2D	0.283739	0.304848	0.109995	0.523035	45		CD15_aka_SSEA_1	0.227574	0.188963	0.0831066	0.430427	139		CD137	0.358245	0.388451	0.233992	0.44716	182
CD3	0.418509	0.328021	0.240907	0.790161	75		Notch_3	0.292446	0.186597	0.00634231	0.921077	25		CD54	0.272693	0.262457	0.00999838	0.594705	23		CD15_aka_SSEA_1	0.482353	0.444513	0.245042	0.762738	89		F4_80	0.281507	0.330287	0.0380367	0.450765	96		CD45R_B220	0.226931	0.231266	0.0552481	0.417058	162		Ly_6D	0.356334	0.365357	0.117619	0.597912	95
CD365_aka_Tim_1	0.417969	0.402911	0.367372	0.532546	166		CD54	0.290676	0.264127	0.00844813	0.638099	123		F4_80_APC	0.271776	0.0644115	0.0238732	0.84097	19		CD366_aka_Tim_3	0.482008	0.552288	0.26447	0.636371	162		XCR1	0.278299	0.26968	0.10566	0.577885	20		CD36	0.215446	0.152189	0.0149605	0.535772	80		CD73	0.354235	0.126656	0.0319974	0.903381	17
CD262_aka_DR5_TRAIL_R2	0.416147	0.354961	0.134122	0.891695	19		PD_1H_aka_VISTA_2	0.289862	0.20784	0.038956	0.679665	16		CD84	0.263253	0.256376	0.0806502	0.558745	61		CD195_aka_CCR5	0.474084	0.50745	0.0628187	0.838962	10		CD9	0.27783	0.161326	0.049801	0.893898	2		CD16_2_aka_FcgRIV	0.214381	0.179696	0.0155398	0.548376	120		NK_1_1	0.354049	0.396045	0.121764	0.59228	112
Podoplanin	0.411238	0.353947	0.219198	0.780869	63		Trem_like_4_aka_Treml4	0.289405	0.210745	0.0931981	0.697525	87		LY6K	0.262285	0.235855	0.13552	0.468102	158		CD169_aka_Siglec_1	0.473737	0.461674	0.158013	0.794114	117		CD317_aka_BST2_PDCA_1	0.277148	0.275791	0.106305	0.456818	125		CD70	0.211175	0.163361	0.112588	0.426385	159		TER_119_Erythroid_Cells	0.353391	0.291106	0.199799	0.726759	63
CD14	0.411158	0.493296	0.143998	0.607467	89		CD196_aka_CCR6	0.288604	0.218995	0.0112533	0.78012	67		CD200_R_aka_OX2R	0.260168	0.211602	0.0380425	0.571412	37		CD370_aka_CLEC9A_DNGR1	0.468563	0.453589	0.319584	0.589021	178		Ly6G_BV785	0.275638	0.30218	0.139548	0.445043	162		LAP_aka_TGF_b1	0.211148	0.164713	0.0887638	0.415386	144		CD103	0.346239	0.294349	0.0632223	0.883232	22
CD355_aka_CRTAM	0.403906	0.372723	0.356675	0.48418	111		CD34	0.287057	0.22925	0.182756	0.442251	166		CD314_aka_NKG2D	0.259059	0.28297	0.0889846	0.476965	177		CD94	0.468169	0.475686	0.277135	0.657827	81		FSC_H	0.266353	0.333118	0.0666828	0.424513	152		CD272_aka_BTLA	0.205384	0.209123	0.0412779	0.504494	103		CD153	0.342361	0.299214	0.248106	0.559305	121
CD18	0.40257	0.352681	0.160349	0.710304	26		CD14	0.271386	0.354341	0.0293289	0.421291	99		Ly_6A_E_aka_Sca_1	0.258585	0.165665	0.0649211	0.559332	60		CD300c_d	0.466756	0.431532	0.0594046	0.932817	16		CD22	0.265239	0.27435	0.0338427	0.504282	105		CD90_2	0.19514	0.204298	0.0629304	0.319982	186		CD120b_aka_TNF_R_Type_II_p75	0.341348	0.320959	0.00536486	0.816024	36
CD178_aka_FasL	0.395011	0.309335	0.0905674	0.883537	24		TCR_b_chain	0.269413	0.189547	0.00729609	0.848896	49		CD202b_aka_Tie_2_CD202	0.255927	0.278842	0.0799368	0.49287	180		PD_1H_aka_VISTA_1	0.466046	0.44312	0.267753	0.652159	104		CD255_aka_TWEAK	0.264401	0.307098	0.0652667	0.509817	69		CD49b	0.193707	0.173351	0.0197968	0.572837	63		CD94	0.335387	0.301571	0.229408	0.469263	129
PD_1H_aka_VISTA_1	0.393529	0.382837	0.246609	0.553136	160		KLRG1_aka_MAFA	0.267325	0.202937	0.127698	0.632704	101		IFNAR_1	0.253534	0.252977	0.0944646	0.511973	150		CD49e	0.465911	0.473628	0.0428377	0.953113	8		CD202b_aka_Tie_2_CD202	0.263745	0.286743	0.0862684	0.50713	75		Ly_6C	0.185213	0.175901	0.112382	0.262835	168		CD81	0.333357	0.151985	0.0793617	0.763411	56
Jagged_2	0.390497	0.352159	0.145661	0.824347	59		TIGIT_aka_Vstm3	0.262981	0.296041	0.0828621	0.380917	163		MERTK_aka_Mer	0.251273	0.234175	0.0509158	0.541368	92		CD8a	0.456848	0.465199	0.326761	0.542621	166		SSC_H	0.263341	0.303786	0.0338074	0.476621	137		Trem_like_4_aka_Treml4	0.177842	0.158701	0.0874431	0.302475	178		CD185_aka_CXCR5	0.33001	0.359289	0.0706543	0.558095	122
CD16_32	0.390302	0.399745	0.130596	0.684137	28		DLL1	0.261934	0.147007	0.00197316	0.844213	52		CD255_aka_TWEAK	0.25116	0.293128	0.0556274	0.490183	170		CD300LG_aka_Nepmucin	0.45661	0.492945	0.117951	0.748799	88		CD55_aka_DAF	0.26314	0.2749	0.00511374	0.506707	101		CD195_aka_CCR5	0.174414	0.107764	0.0174572	0.426364	116		CD3	0.329459	0.208829	0.143342	0.823407	35
CD106	0.389673	0.375739	0.367496	0.459901	132		CD36	0.252703	0.158498	0.00488458	0.611241	33		CD61	0.249613	0.0897769	0.0103893	0.749745	50		CD25	0.456584	0.350645	0.129462	0.909831	48		CD184_aka_CXCR4	0.255178	0.198449	0.121364	0.447836	150		CD8b	0.163333	0.119019	0.0744588	0.380452	160		CD267_aka_TACI	0.325437	0.344008	0.198984	0.49428	164
CD335_aka_NKp46	0.386969	0.385149	0.310067	0.488424	107		CD178_aka_FasL	0.251101	0.134911	0.00901026	0.897233	36		Galectin_9	0.248694	0.168116	0.103322	0.52128	102		CD16_2_aka_FcgRIV	0.453775	0.47308	0.0894896	0.798092	75		TLR4_aka_CD284_MD2_Complex	0.253609	0.220773	0.0692735	0.451671	85		CD319	0.159195	0.187753	0.0225127	0.2501	194		CD29	0.32236	0.102536	0.0326849	0.827955	34
LAP_aka_TGF_b1	0.386366	0.331766	0.203632	0.660433	119		CD179a_aka_VpreB	0.249984	0.216168	0.118866	0.383589	181		CD48	0.247193	0.168681	0.042232	0.544157	84		CD49d	0.452571	0.294597	0.0847724	0.933941	27		IFNAR_1	0.251155	0.254231	0.0999439	0.488027	105		DR3_aka_TNFRSF25	0.157236	0.136606	0.0146775	0.48497	116		CD45R_B220	0.321711	0.313459	0.113748	0.582942	103
CD103	0.385226	0.350897	0.113216	0.843041	46		CD195_aka_CCR5	0.242994	0.119788	0.00583045	0.63965	49		MAdCAM_1	0.244808	0.191386	0.0820496	0.509373	135		CD37	0.449761	0.469351	0.190919	0.672485	153		MAdCAM_1	0.250534	0.203553	0.0962905	0.490627	100		CD252_aka_OX40L	0.153459	0.150199	0.0534568	0.251969	200		CD200_aka_OX2	0.319709	0.331557	0.195085	0.481119	170
CD120a_aka_TNF_R_Type_I_p55	0.382021	0.338837	0.0980368	0.802107	69		CD300LG_aka_Nepmucin	0.239849	0.253047	0.0398367	0.443935	106		IgM	0.240963	0.210156	0.0578725	0.524054	135		CD107a_aka_LAMP_1	0.448	0.386814	0.156352	0.854232	35		CD86	0.248834	0.215166	0.054696	0.433421	155		CD124_aka_IL_4Ra	0.152805	0.101358	0.0426888	0.446812	144		CD5	0.317046	0.320594	0.150793	0.538372	134
FceRIa	0.378534	0.325219	0.0246728	0.825037	58		CD200R3	0.238237	0.181109	0.0894766	0.443576	170		CD62L	0.231376	0.189842	0.102323	0.563429	54		IL_23R	0.433056	0.350963	0.201622	0.780564	40		CD270_aka_HVEM	0.248457	0.138607	0.0660964	0.562585	25		B7_H4_aka_B7S1_B7X	0.147822	0.123107	0.0154882	0.427882	158		CD268_aka_BAFF_R	0.312475	0.306742	0.090976	0.569626	111
Ly49D	0.377535	0.267922	0.160243	0.838563	41		CD80	0.231534	0.100065	0.0315005	0.828536	56		CD197_aka_CCR7	0.23019	0.196815	0.0745942	0.524781	131		PDC_TREM	0.432484	0.455504	0.0804993	0.754605	126		CD61	0.248294	0.0883226	0.0102209	0.753068	45		DcTRAIL_R1	0.146068	0.0793685	0.046876	0.352942	181		CD20	0.307736	0.309106	0.0676039	0.560197	119
CD304_aka_Neuropilin_1	0.376608	0.393552	0.0897666	0.601972	98		CD11a	0.231021	0.126791	0.00641952	0.734907	78		CD226_aka_DNAM_1	0.229834	0.239743	0.0784004	0.422363	166		MERTK_aka_Mer	0.432439	0.418895	0.0547885	0.739019	132		PDC_TREM	0.245944	0.234322	0.0726012	0.521258	49		TCR_Vg1_1+Vg1_2	0.144969	0.122726	0.00907457	0.451213	138		CD120a_aka_TNF_R_Type_I_p55	0.305224	0.247154	0.0476376	0.789759	42
CD47	0.368118	0.272837	0.135426	0.805773	58		Galectin_9	0.227295	0.150667	0.0865406	0.47872	163		CD169_aka_Siglec_1	0.228917	0.168304	0.0573748	0.52581	128		CD275_aka_B7_H2_B7_RP1_ICOS_Ligand	0.431051	0.310067	0.120322	0.800248	111		CD123	0.244664	0.218558	0.0712263	0.513537	65		CD300c_d	0.142526	0.076464	0.0285808	0.395276	158		DcTRAIL_R1	0.304565	0.205147	0.141989	0.647058	84
CD253_aka_TRAIL	0.367797	0.342703	0.30311	0.468443	124		CD31_aka_PECAM_1	0.223543	0.143667	0.000969487	0.69948	86		integrin_b7	0.224879	0.187259	0.0534343	0.525418	129		Mac_2_aka_Galectin_3	0.430416	0.428655	0.281197	0.583723	179		MERTK_aka_Mer	0.233535	0.225724	0.0593174	0.458632	133		CD31_aka_PECAM_1	0.133183	0.114389	0.0130265	0.30052	178		LAP_aka_TGF_b1	0.302949	0.25058	0.150817	0.584614	101
CD94	0.366947	0.335573	0.243082	0.530737	136		CD18	0.220964	0.157616	0.0384988	0.578879	50		Ly6C_BV510	0.224617	0.164425	0.0336016	0.595849	22		CD98_aka_4F2	0.423923	0.381339	0.188437	0.825964	85		CD157_aka_BST_1	0.230132	0.19189	0.0542462	0.520451	51		CD121a_aka_IL_1_R_Type_I_p80	0.131127	0.106012	0.0089171	0.343797	184		Tim_2	0.292185	0.288757	0.202056	0.356969	172
CD140b	0.366353	0.357395	0.318241	0.454237	137		IL_33Ra_aka_IL1RL1_ST2	0.220084	0.194056	0.0863404	0.35241	188		CD63	0.224037	0.161212	0.090751	0.515656	149		CD105	0.41152	0.328727	0.045254	0.816275	106		CD197_aka_CCR7	0.229074	0.202285	0.0923014	0.475219	134		FceRIa	0.128725	0.117518	0.0140315	0.333949	173		CD2	0.288819	0.288894	0.0627284	0.518461	147
CD300LG_aka_Nepmucin	0.361406	0.391599	0.155729	0.556065	159		CD186_aka_CXCR6	0.21663	0.148357	0.0684068	0.490416	66		NK_1_1	0.223606	0.241493	0.0360842	0.40772	153		CD106	0.410197	0.38655	0.362625	0.540099	133		CD63	0.228463	0.174807	0.104716	0.484344	113		CD27	0.127655	0.1032	0.00788245	0.41495	165		CD19	0.287958	0.287448	0.0795021	0.506699	153
4_1BB_Ligand_aka_CD137L	0.35676	0.333482	0.289506	0.454331	136		CD210_aka_IL_10_R	0.211309	0.184911	0.107546	0.373552	167		CD123	0.223441	0.199615	0.0549324	0.486463	169		Podoplanin	0.408528	0.357708	0.170326	0.839488	77		CD182_aka_CXCR2	0.224229	0.164972	0.0934114	0.529996	41		TER_119_Erythroid_Cells	0.127518	0.092983	0.0525305	0.273241	202		CD22	0.287169	0.293121	0.0761214	0.495718	160
RAE_1g	0.356302	0.298135	0.0951806	0.767257	68		FceRIa	0.209972	0.162863	0.00609069	0.666051	92		B220_BV711	0.219714	0.177075	0.0204782	0.564283	52		CD146	0.405345	0.430897	0.285601	0.468705	183		integrin_b7	0.221214	0.192478	0.0636011	0.474582	136		CD279_aka_PD_1	0.125519	0.0968672	0.0556297	0.256608	171		CD70	0.285351	0.224872	0.167662	0.573615	106
CD279_aka_PD_1	0.353262	0.261004	0.172823	0.743392	94		CX3CR1	0.208513	0.102948	0.0610345	0.462163	74		CD1d_aka_CD1_1_Ly_38	0.219345	0.0873861	0.0287822	0.546573	80		CD207_aka_Langerin	0.398325	0.337257	0.201268	0.735838	122		IgM	0.221143	0.194087	0.0488807	0.475946	130		CD3e	0.121658	0.120736	0.016982	0.288768	199		CD15_aka_SSEA_1	0.283639	0.233044	0.109323	0.569573	112
TCR_b_chain	0.347509	0.271199	0.0233965	0.866236	35		CD49a	0.207974	0.0913802	0.00105863	0.708621	85		CD11b_PE_CF594	0.218893	0.0945067	0.0202043	0.565657	48		CD9	0.394973	0.257434	0.0679002	0.986533	3		CD169_aka_Siglec_1	0.220808	0.168985	0.068031	0.47419	137		CD196_aka_CCR6	0.114293	0.100791	0.0139977	0.233324	180		CD205_aka_DEC_205	0.275543	0.297783	0.0893212	0.456954	175
CD16_2_aka_FcgRIV	0.342161	0.293825	0.0326707	0.71475	94		CD339_aka_Jagged_1	0.207563	0.0979076	0.00457116	0.728273	81		XCR1	0.216838	0.222022	0.0696696	0.422115	186		CD355_aka_CRTAM	0.394784	0.348337	0.325931	0.51582	154		CD200_R_aka_OX2R	0.220545	0.193944	0.0424842	0.428588	122		JAML	0.113805	0.083843	0.0100935	0.318197	191		CD270_aka_HVEM	0.264899	0.16416	0.0870878	0.553048	127
CD186_aka_CXCR6	0.34085	0.252865	0.150432	0.625581	43		CD88_aka_C5aR	0.203331	0.12789	0.0286629	0.45868	87		CD40	0.216155	0.175644	0.0524658	0.538364	97		CD140b	0.388055	0.361174	0.323119	0.545763	128		F4_80_APC	0.216825	0.0387355	0.0124973	0.78594	40		CD11a	0.113141	0.078753	0.0196505	0.265093	187		CD3e	0.262714	0.241681	0.0659604	0.711232	66
CD339_aka_Jagged_1	0.339042	0.219639	0.0369359	0.828336	56		CD71	0.19912	0.226689	0.0525488	0.297356	188		PDC_TREM	0.215083	0.20166	0.0525408	0.478742	139		RAE_1g	0.387801	0.352738	0.108224	0.787692	102		CD84	0.212943	0.21123	0.066526	0.441255	196		CD120b_aka_TNF_R_Type_II_p75	0.111168	0.101973	0.00987831	0.256171	172		CD55_aka_DAF	0.259579	0.273087	0.00475651	0.50202	159
TCR_g_d	0.334056	0.312643	0.051975	0.820742	62		CD207_aka_Langerin	0.192721	0.173132	0.104889	0.318249	143		CD275_aka_B7_H2_B7_RP1_ICOS_Ligand	0.21425	0.14957	0.0588433	0.567068	43		F4_80	0.385001	0.418031	0.0331898	0.626863	169		Ly_6A_E_aka_Sca_1	0.210128	0.130889	0.0413003	0.453751	142		Notch_4	0.110436	0.0828616	0.00913889	0.31232	195		CD48	0.259323	0.172129	0.0418563	0.568266	125
CD11c	0.329186	0.249913	0.0365391	0.868204	33		IL_23R	0.18991	0.146593	0.0577265	0.487316	80		CD324_aka_E_Cadherin	0.211277	0.198296	0.0407662	0.418853	168		CD14	0.378631	0.474568	0.0482811	0.636943	166		H_2	0.206476	0.103793	0.0178941	0.772224	5		DC_Marker_aka_33D1	0.109312	0.0956693	0.0375341	0.185393	214		CD69	0.257562	0.202514	0.0265463	0.779801	44
Notch_3	0.328092	0.249431	0.0193621	0.870886	31		CD8b	0.17354	0.0830653	0.0215051	0.619548	105		CD157_aka_BST_1	0.208641	0.172306	0.0444248	0.479549	115		CD309_aka_VEGFR2_Flk_1	0.375649	0.344351	0.240257	0.60445	86		CD133	0.206333	0.168751	0.0869729	0.47336	140		CD357_aka_GITR	0.108962	0.0718134	0.0341755	0.313912	175		CD1d_aka_CD1_1_Ly_38	0.252865	0.143155	0.0735843	0.538608	135
CD126_aka_IL_6Ra	0.325746	0.279843	0.221742	0.608198	139		CD357_aka_GITR	0.172196	0.074188	0.0185605	0.686088	90		CD160	0.207964	0.182233	0.0702946	0.395694	150		Plexin_B2	0.374077	0.322193	0.282483	0.62024	74		CD40	0.206086	0.177152	0.0638095	0.461636	168		CD45RB	0.108649	0.102136	0.0540527	0.184335	205		Notch_2	0.251406	0.265706	0.140817	0.335805	192
Ly_51	0.32311	0.307305	0.240409	0.437127	158		CD16_2_aka_FcgRIV	0.17173	0.139797	0.00483837	0.451624	145		CD133	0.206057	0.159126	0.0752239	0.52664	125		4_1BB_Ligand_aka_CD137L	0.374067	0.338535	0.269511	0.545669	129		CD48	0.202072	0.122406	0.0265077	0.455843	140		CD49a	0.1069	0.0630105	0.0106006	0.291379	180		CD79b_aka_Igb	0.249987	0.247556	0.0433858	0.45771	186
GARP_aka_LRRC32	0.321756	0.330828	0.169716	0.484716	110		CD126_aka_IL_6Ra	0.166149	0.129014	0.0606172	0.391802	126		CD270_aka_HVEM	0.202689	0.111186	0.0484228	0.446952	138		CD274_aka_B7_H1_PD_L1	0.373385	0.271262	0.0594972	0.806239	107		CD54	0.197386	0.19322	0.0057958	0.405295	142		CD152	0.106005	0.0774544	0.00688192	0.314046	193		CD30	0.249008	0.201473	0.0263308	0.752969	51
CD31_aka_PECAM_1	0.321542	0.246036	0.00647204	0.764421	87		CD44	0.163799	0.180032	0.0476182	0.255083	199		CD66a_aka_CEACAM1a	0.19533	0.176107	0.0438193	0.364141	117		CD335_aka_NKp46	0.368443	0.350024	0.302345	0.511576	158		CD51	0.196545	0.105137	0.0395805	0.518527	54		CD194_aka_CCR4	0.100327	0.0846019	0.0056996	0.293424	198		CD121a_aka_IL_1_R_Type_I_p80	0.241556	0.188985	0.0229777	0.656203	81
CD180_aka_RP105	0.320481	0.309073	0.261432	0.414018	199		CD300c_d	0.156111	0.036371	0.000949253	0.604724	107		CD85k_aka_gp49_Receptor	0.185558	0.126606	0.068867	0.501347	178		CD253_aka_TRAIL	0.368007	0.337106	0.262431	0.531557	141		CD85k_aka_gp49_Receptor	0.19253	0.135726	0.0773708	0.498653	87		CD339_aka_Jagged_1	0.099563	0.0635394	0.0133595	0.271727	184		CD11b_PE_CF594	0.241378	0.128683	0.0302667	0.568189	126
CD300c_d	0.31839	0.165827	0.0424587	0.750808	82		CD107b_aka_Mac_3	0.151576	0.0964126	0.0312926	0.423057	154		CD51	0.184837	0.0998974	0.0374647	0.481473	111		CD301a_aka_MGL1	0.359595	0.443648	0.108515	0.498358	197		CD105	0.18744	0.149127	0.0492743	0.475725	132		Ly108	0.0969978	0.0923788	0.0276393	0.187611	220		Notch_1	0.234586	0.175807	0.0152149	0.752552	52
CD88_aka_C5aR	0.316924	0.273004	0.132496	0.54132	113		lymphotoxin_beta_receptor_aka_LTbR	0.148527	0.147765	0.0635903	0.240891	205		CD274_aka_B7_H1_PD_L1	0.183481	0.117082	0.0118048	0.56737	42		Ly_51	0.355434	0.322945	0.238111	0.562873	107		CD1d_aka_CD1_1_Ly_38	0.18736	0.0687746	0.0218745	0.461392	130		CD30	0.095565	0.0827825	0.00673445	0.247031	214		CD194_aka_CCR4	0.233488	0.181914	0.0191648	0.706576	67
CX3CR1	0.312729	0.227212	0.172026	0.537837	91		CD107a_aka_LAMP_1	0.147834	0.0943335	0.0171385	0.365832	141		CD105	0.181424	0.129438	0.0373843	0.524275	133		CD304_aka_Neuropilin_1	0.341835	0.357605	0.031852	0.597321	167		CD25	0.187074	0.133671	0.0524943	0.572884	22		CD120a_aka_TNF_R_Type_I_p55	0.094187	0.066257	0.0110813	0.210241	196		CD90_CD90_1_aka_Thy_1_1	0.231114	0.192709	0.0843078	0.464872	180
CD11a	0.3097	0.20667	0.0170847	0.788244	76		RAE_1g	0.14434	0.126906	0.00997988	0.356694	163		CD182_aka_CXCR2	0.174986	0.118001	0.0542674	0.470004	190		CD200_R_aka_OX2R	0.337303	0.244508	0.0284304	0.697519	143		CD62L	0.183412	0.158269	0.0739263	0.436571	211		CD127_aka_IL_7Ra	0.0939493	0.0775215	0.0339142	0.198229	195		CD130_aka_gp130	0.225889	0.22127	0.107049	0.348273	206
DLL1	0.304874	0.201225	0.00803888	0.836019	51		CD43	0.143621	0.0666802	0.00523254	0.362396	156		CD39	0.172307	0.0996371	0.0146196	0.512845	125		CD157_aka_BST_1	0.336213	0.256647	0.0457415	0.695292	150		CD275_aka_B7_H2_B7_RP1_ICOS_Ligand	0.180967	0.13752	0.0585747	0.432932	154		CD3	0.0920063	0.0488787	0.0310801	0.209839	190		Notch_4	0.22151	0.161306	0.0254918	0.68768	70
CD309_aka_VEGFR2_Flk_1	0.304417	0.293144	0.221993	0.39555	179		CD115_aka_CSF_1R	0.141691	0.0836788	0.0155631	0.514947	68		GL7_antigen_aka_T_and_B_cell_Activation_Marker	0.157871	0.0943772	0.035556	0.495447	188		CD64_aka_FcgRI	0.332759	0.196339	0.179292	0.788894	100		B220_BV711	0.177397	0.146629	0.0169073	0.435717	208		CD69	0.0876742	0.0736368	0.00490165	0.220199	221		ChAT_GFP	0.220441	0.144441	0.0225333	0.534216	137
CD196_aka_CCR6	0.298288	0.235553	0.0171095	0.766676	85		CD98_aka_4F2	0.141661	0.131146	0.0864542	0.238581	180		CD93_aka_AA4_1_early_B_lineage	0.155583	0.0711543	0.00442505	0.481125	120		CD66a_aka_CEACAM1a	0.325184	0.257365	0.0404641	0.695758	148		CD11b_PE_CF594	0.1771	0.0724031	0.0141443	0.434343	139		DLL4	0.0863701	0.0595903	0.00456592	0.264925	205		JAML	0.218215	0.156571	0.0260947	0.681803	74
CD49a	0.295392	0.158297	0.00526166	0.798281	72		CD198_aka_CCR8	0.136018	0.0953007	0.0531375	0.389724	160		CD147	0.149283	0.126637	0.0722113	0.269349	182		GARP_aka_LRRC32	0.297261	0.302912	0.143367	0.515284	155		GL7_antigen_aka_T_and_B_cell_Activation_Marker	0.176348	0.115557	0.0488239	0.504553	77		Notch_1	0.08615	0.0779601	0.00369815	0.247448	213		DLL4	0.217388	0.144982	0.0170302	0.735075	60
CD120b_aka_TNF_R_Type_II_p75	0.28846	0.245446	0.0054931	0.743829	93		CD124_aka_IL_4Ra	0.133763	0.0561776	0.0120132	0.553188	121		CD81	0.146013	0.0438674	0.0139467	0.519123	143		CD39	0.295246	0.143877	0.0228227	0.714749	139		CD39	0.174931	0.111672	0.0182314	0.487155	107		TCR_b_chain	0.076485	0.0743797	0.0123308	0.151104	216		IFN_gR_b_chain	0.217253	0.116775	0.0191513	0.761164	50
CD107a_aka_LAMP_1	0.272011	0.201368	0.0858338	0.634168	124		Podoplanin	0.133281	0.110237	0.0338779	0.29084	188		Tim_4	0.140367	0.0795424	0.0377605	0.456415	221		CD93_aka_AA4_1_early_B_lineage	0.292356	0.14701	0.0252301	0.709794	144		ChAT_GFP	0.174375	0.0950404	0.00525853	0.465784	128		DLL1	0.075235	0.0547775	0.0110162	0.163981	213		CD272_aka_BTLA	0.210494	0.214642	0.0532853	0.495506	162
IL_23R	0.271552	0.237715	0.165456	0.512684	185		PIR_A_B	0.129352	0.1122	0.0571814	0.252313	203		CD155_aka_PVR	0.131053	0.0624659	0.0142429	0.551331	69		TLR4_aka_CD284_MD2_Complex	0.28882	0.216639	0.0494569	0.584647	180		Tim_4	0.171237	0.101224	0.0476242	0.543585	32		TCR_g_d	0.0751215	0.0608502	0.0112378	0.179258	203		CD152	0.210085	0.147874	0.0188523	0.685954	72
CD371_aka_CLEC12A	0.268426	0.108892	0.0425386	0.828668	44		CD47	0.127342	0.0909641	0.036923	0.307701	184		CD29	0.118898	0.0266311	0.00442788	0.47474	221		CD88_aka_C5aR	0.288361	0.215342	0.0641558	0.587365	152		Ly6C_BV510	0.169753	0.12726	0.0388564	0.404151	199		IFN_gR_b_chain	0.0727965	0.030236	0.0077136	0.238836	215		B7_H4_aka_B7S1_B7X	0.191741	0.157251	0.0238077	0.572118	107
MD_1	0.263678	0.271828	0.111325	0.402324	194		CD64_aka_FcgRI	0.115565	0.067863	0.052954	0.236389	165		CD25	0.117338	0.0725364	0.019354	0.427116	217		CD51	0.283821	0.139008	0.045839	0.66593	154		CD93_aka_AA4_1_early_B_lineage	0.165527	0.0752878	0.00505174	0.518875	53		Jagged_2	0.0692341	0.0353472	0.0126284	0.175653	206		CD27	0.18863	0.146735	0.019072	0.58505	100
Plexin_B2	0.245598	0.204647	0.179647	0.37976	191		CD265_aka_RANK	0.10407	0.0932537	0.0390745	0.206758	211		CD369_aka_Dectin_1_CLEC7A	0.107384	0.0384945	0.0154544	0.454687	234		PD_1H_aka_VISTA_2	0.271304	0.197607	0.0373755	0.647796	61		CD81	0.144774	0.0503333	0.0190351	0.480877	122		CD80	0.065689	0.036415	0.0136998	0.171464	209		TCR_Vg1_1+Vg1_2	0.180542	0.156862	0.0163718	0.548787	127
CD43	0.241717	0.119058	0.0213766	0.657507	109		Ly49D	0.0956043	0.0452599	0.0102714	0.28289	194		CD73	0.104316	0.012847	0.00115809	0.500176	181		CD186_aka_CXCR6	0.254961	0.194639	0.108855	0.509584	199		CD369_aka_Dectin_1_CLEC7A	0.138531	0.0630091	0.0280953	0.545313	31		CD100_aka_SEMA4D	0.0647409	0.0772166	0.0144433	0.0921165	223		CD45	0.177015	0.142808	0.075524	0.423763	145
CD45	0.215959	0.161485	0.0833014	0.576237	120		CD45_2	0.0951928	0.0762831	0.0456429	0.167654	225		CD49d	0.10192	0.0224693	0.00500033	0.485414	202		CD193_aka_CCR3	0.253459	0.201984	0.0194678	0.506778	187		CD274_aka_B7_H1_PD_L1	0.137213	0.082814	0.00807989	0.43263	158		CD103	0.0594802	0.0304232	0.010269	0.156959	219		DR3_aka_TNFRSF25	0.176515	0.154217	0.0243571	0.51503	149
CD195_aka_CCR5	0.210784	0.112756	0.00903581	0.573636	149		CD172a_aka_SIRPa	0.0696117	0.0639706	0.0355844	0.113429	222		H_2	0.055171	0.0235507	0.00301565	0.227776	250		CD11b	0.249955	0.257516	0.0452823	0.461115	197		CD29	0.131102	0.0306757	0.00634585	0.52526	44		CD178_aka_FasL	0.0549936	0.0415949	0.0134734	0.116463	229		CD45_1	0.157577	0.179809	0.0168743	0.286706	220
CD36	0.201298	0.157104	0.0199953	0.464228	185		MAIR_IV_aka_CLM_5	0.0659418	0.030872	0.00966014	0.194028	215		Ig_light_chain_k	0.0479981	0.0236928	0.00652123	0.135301	249		CX3CR1	0.240273	0.119096	0.0712268	0.549951	174		CD155_aka_PVR	0.123285	0.0726771	0.0280726	0.448669	196		Notch_3	0.0519424	0.0418312	0.00970751	0.129114	234		CD49b	0.156072	0.148749	0.0197722	0.427163	202
CD115_aka_CSF_1R	0.192168	0.157116	0.0794332	0.485053	197		CD371_aka_CLEC12A	0.0624839	0.00760094	0.000247778	0.187476	216		CD9	0.0206504	0.0020553	8.52077e-05	0.106102	262		CD16_32	0.223782	0.249104	0.0632477	0.349752	216		CD49d	0.114059	0.0317789	0.0106984	0.514586	63		CD262_aka_DR5_TRAIL_R2	0.0518766	0.0448654	0.0113329	0.108305	244		CD61	0.0998675	0.0367058	0.00307265	0.250255	215
PD_1H_aka_VISTA_2	0.180018	0.141961	0.0505967	0.352204	204		CD49e	0.0438716	0.0495834	0.00350763	0.068615	227		CD24	0.011658	0.00463652	0.000485772	0.0468973	263		CD18	0.180083	0.141579	0.0378927	0.421121	215		CD73	0.108024	0.0164263	0.00297049	0.499824	84		CD11c	0.0509801	0.0397357	0.0102461	0.131796	232		F4_80_APC	0.0702199	0.0157695	0.00590389	0.21406	225

## Sheet: S1b
Dataset S1b. Summary of marker gene scores for identifying peritoneal B cells
B cells_01_CD5							B cells_02_CD180							B cells_03_CD23							B cells_04_CD27
marker	mean.AUC	median.AUC	min.AUC	max.AUC	rank.AUC		marker	mean.AUC	median.AUC	min.AUC	max.AUC	rank.AUC		marker	mean.AUC	median.AUC	min.AUC	max.AUC	rank.AUC		marker	mean.AUC	median.AUC	min.AUC	max.AUC	rank.AUC
H_2	0.9062	0.888933	0.87526	0.954406	2		CD180_aka_RP105	0.945008	0.941649	0.914068	0.979306	1		CD44	0.962797	0.972239	0.933918	0.982235	1		JAML	0.996897	0.996288	0.995869	0.998535	1
CD73	0.904554	0.905272	0.829861	0.97853	2		MD_1	0.92804	0.925014	0.890657	0.96845	3		CD88_aka_C5aR	0.962389	0.960683	0.959972	0.966512	2		CD3e	0.996806	0.99648	0.995481	0.998455	1
CD62L	0.872651	0.957486	0.688613	0.971854	1		CD130_aka_gp130	0.852844	0.853241	0.737048	0.968243	5		integrin_b7	0.88187	0.92745	0.790055	0.928106	3		CD49b	0.996105	0.994931	0.994267	0.999117	1
CD85k_aka_gp49_Receptor	0.866748	0.877151	0.844445	0.878648	5		CD172a_aka_SIRPa	0.836255	0.779522	0.762612	0.966632	6		CD147	0.876018	0.878367	0.840924	0.908762	3		Notch_4	0.996095	0.995042	0.994605	0.998639	2
CD223_aka_LAG_3	0.838685	0.881349	0.749271	0.885434	4		CD126_aka_IL_6Ra	0.811922	0.854513	0.693481	0.88777	5		LPAM_1_aka_Integrin_a4b7	0.817773	0.839144	0.677364	0.936811	6		B7_H4_aka_B7S1_B7X	0.994175	0.9926	0.992391	0.997534	6
CD132_aka_common_g_chain	0.834646	0.830605	0.751182	0.922152	10		CD267_aka_TACI	0.784062	0.881337	0.496162	0.974689	2		CD157_aka_BST_1	0.811064	0.75192	0.742079	0.939194	9		DLL4	0.994027	0.993648	0.991616	0.996816	5
CD140a	0.823107	0.817411	0.808573	0.843336	8		CD185_aka_CXCR5	0.779623	0.748582	0.70398	0.886307	15		CD200_aka_OX2	0.801499	0.835957	0.729978	0.838561	7		Jagged_2	0.993533	0.994445	0.98811	0.998043	5
CD273_aka_B7_DC_PD_L2	0.814628	0.85368	0.656966	0.933239	3		CD200_R_aka_OX2R	0.77768	0.75297	0.681351	0.898719	14		CD14	0.800355	0.73054	0.720211	0.950314	6		TCR_Vg1_1+Vg1_2	0.993439	0.992669	0.990322	0.997326	8
CD49e	0.782068	0.776204	0.645147	0.924852	10		CD39	0.749746	0.695307	0.638352	0.915579	15		TLT_2	0.796615	0.801288	0.783024	0.805534	9		Notch_1	0.993306	0.992517	0.992037	0.995365	7
CD5	0.780515	0.845909	0.611032	0.884605	9		CD365_aka_Tim_1	0.749485	0.758914	0.729507	0.760034	13		IL_33Ra_aka_IL1RL1_ST2	0.791743	0.717624	0.712823	0.944783	7		CD103	0.993035	0.994073	0.987862	0.997171	7
CD80	0.776517	0.886618	0.543592	0.89934	6		CD80	0.743371	0.880825	0.456408	0.89288	5		PD_1H_aka_VISTA_1	0.790393	0.798169	0.729027	0.843984	4		CD152	0.988628	0.989183	0.978168	0.998533	4
CD83	0.76809	0.76807	0.76209	0.774111	18		CD49d	0.738828	0.732632	0.703251	0.780601	9		CD11b	0.788606	0.736463	0.73398	0.895375	17		LAP_aka_TGF_b1	0.98706	0.9875	0.982123	0.991558	12
CD98_aka_4F2	0.75702	0.777052	0.548152	0.945856	8		CD1d_aka_CD1_1_Ly_38	0.732882	0.677751	0.652958	0.867936	4		LY6K	0.780986	0.78327	0.675785	0.883901	13		CD27	0.986649	0.989732	0.978392	0.991822	14
CD317_aka_BST2_PDCA_1	0.744076	0.730401	0.718337	0.78349	25		CD371_aka_CLEC12A	0.732854	0.813629	0.49558	0.889353	6		CD43	0.772923	0.743558	0.734316	0.840896	5		IFN_gR_b_chain	0.98597	0.99317	0.968471	0.996267	8
CD267_aka_TACI	0.736861	0.785755	0.503838	0.920989	13		CD45	0.732647	0.756243	0.461958	0.979739	1		CD179a_aka_VpreB	0.769118	0.714126	0.705647	0.887583	30		CD11c	0.984433	0.985305	0.97567	0.992323	12
CD205_aka_DEC_205	0.73491	0.646649	0.606561	0.95152	7		CD270_aka_HVEM	0.72382	0.635556	0.591881	0.944022	8		CD198_aka_CCR8	0.765702	0.765289	0.593173	0.938645	10		DR3_aka_TNFRSF25	0.984076	0.983404	0.976233	0.992591	13
CD37	0.723408	0.776251	0.523896	0.870075	28		CD37	0.720224	0.793665	0.476104	0.890903	14		Tim_4	0.761234	0.676015	0.635089	0.972599	2		CD194_aka_CCR4	0.9839	0.983294	0.979855	0.98855	15
CD54	0.718014	0.743871	0.54997	0.860202	36		CD357_aka_GITR	0.718853	0.660539	0.56696	0.92906	13		CD115_aka_CSF_1R	0.759926	0.687316	0.655972	0.936491	13		CD90_CD90_1_aka_Thy_1_1	0.979372	0.980628	0.969566	0.987924	14
Notch_2	0.714427	0.769709	0.595566	0.778004	16		IFNAR_1	0.718683	0.722092	0.579068	0.854888	20		IL_23R	0.759414	0.729102	0.610535	0.938604	11		TCR_g_d	0.979173	0.982532	0.964584	0.990402	17
Galectin_9	0.704657	0.720007	0.492083	0.901879	19		CD81	0.716025	0.704566	0.552474	0.891036	20		CD105	0.755665	0.741535	0.707745	0.817714	27		CD45_1	0.978997	0.975737	0.969889	0.991365	16
CD339_aka_Jagged_1	0.70382	0.708138	0.653675	0.749647	24		CD98_aka_4F2	0.713841	0.751231	0.451848	0.938443	10		CD160	0.751672	0.744728	0.623885	0.886401	25		CD262_aka_DR5_TRAIL_R2	0.973877	0.985799	0.949956	0.985877	18
CD274_aka_B7_H1_PD_L1	0.700078	0.658003	0.517226	0.925004	9		CD29	0.710755	0.687387	0.650119	0.79476	36		CD66a_aka_CEACAM1a	0.751217	0.787916	0.623644	0.842093	5		Notch_3	0.972636	0.983189	0.946874	0.987845	21
CD326_aka_Ep_CAM	0.699573	0.72351	0.57101	0.804199	49		CD186_aka_CXCR6	0.707371	0.670987	0.573621	0.877504	30		CD265_aka_RANK	0.748372	0.668746	0.661028	0.915341	22		CD120a_aka_TNF_R_Type_I_p55	0.972467	0.971017	0.958832	0.98755	22
MAIR_V	0.697154	0.715214	0.633278	0.742968	40		ChAT_GFP	0.698032	0.567765	0.53232	0.99401	1		CD207_aka_Langerin	0.747167	0.695107	0.561574	0.984818	1		CD121a_aka_IL_1_R_Type_I_p80	0.969832	0.964226	0.962857	0.982411	23
CD49a	0.696955	0.688851	0.590214	0.811799	44		CD272_aka_BTLA	0.694924	0.72544	0.458003	0.901328	16		XCR1	0.74703	0.761462	0.552313	0.927314	18		CD15_aka_SSEA_1	0.969405	0.963215	0.962116	0.982885	25
CD279_aka_PD_1	0.694878	0.759383	0.536737	0.788514	21		4_1BB_Ligand_aka_CD137L	0.682975	0.729763	0.539929	0.779232	17		CD300LG_aka_Nepmucin	0.746353	0.670655	0.666147	0.902258	25		Ly_6C	0.965077	0.965043	0.96314	0.967046	25
CD25	0.693438	0.73045	0.564359	0.785507	24		CD5	0.679208	0.80103	0.388968	0.847626	10		CD93_aka_AA4_1_early_B_lineage	0.744688	0.682657	0.629554	0.921854	20		CD3	0.964639	0.97016	0.949657	0.974101	26
Plexin_B2	0.691472	0.612938	0.599164	0.862314	35		CD84	0.675841	0.580277	0.481959	0.965286	7		F4_80	0.744008	0.67701	0.621884	0.933129	15		Tim_2	0.96332	0.972073	0.944143	0.973742	21
XCR1	0.691085	0.717947	0.447687	0.90762	17		RAE_1g	0.674201	0.711094	0.599396	0.712113	22		CD371_aka_CLEC12A	0.740297	0.819119	0.50442	0.897351	8		CD69	0.963309	0.953923	0.939693	0.996311	2
CD86	0.685675	0.671802	0.572588	0.812636	50		CD273_aka_B7_DC_PD_L2	0.666724	0.758576	0.343034	0.898562	4		CD21_CD35_aka_CR2_CR1	0.739629	0.714881	0.701421	0.802585	10		TCR_b_chain	0.958694	0.973195	0.928403	0.974483	25
CD207_aka_Langerin	0.683311	0.630631	0.438426	0.980876	1		CD54	0.66339	0.711664	0.45003	0.828478	40		CD18	0.73745	0.683158	0.670629	0.858563	41		CD45RB	0.945148	0.950333	0.895777	0.989334	16
TIGIT_aka_Vstm3	0.680365	0.655426	0.498741	0.886928	24		CD199_aka_CCR9	0.662926	0.555814	0.550662	0.882303	28		MERTK_aka_Mer	0.737322	0.736994	0.562503	0.91247	16		CD61	0.942833	0.98409	0.852805	0.991606	13
CD255_aka_TWEAK	0.679782	0.711701	0.608821	0.718823	34		CD133	0.662429	0.565565	0.524136	0.897585	19		IgD	0.734097	0.710723	0.676289	0.81528	36		CD6	0.940697	0.945761	0.930041	0.946288	33
CD200R3	0.674715	0.668833	0.479387	0.875924	29		CD326_aka_Ep_CAM	0.661113	0.715951	0.42899	0.838399	38		lymphotoxin_beta_receptor_aka_LTbR	0.73218	0.734051	0.727512	0.734978	19		CD30	0.938792	0.955007	0.873022	0.988347	19
Ly_6A_E_aka_Sca_1	0.66516	0.546523	0.533482	0.915474	4		MERTK_aka_Mer	0.655292	0.664628	0.437497	0.86375	32		CD40	0.730396	0.660507	0.603516	0.927165	19		CD253_aka_TRAIL	0.937789	0.927637	0.925483	0.960245	31
ChAT_GFP	0.664858	0.537898	0.46768	0.988996	1		CD155_aka_PVR	0.655043	0.587743	0.507836	0.869549	34		CD300c_d	0.72799	0.717293	0.568166	0.89851	22		CD335_aka_NKp46	0.928381	0.929122	0.901807	0.954213	33
CD198_aka_CCR8	0.663369	0.675384	0.406827	0.907896	16		CD9	0.649965	0.728833	0.403217	0.817844	18		CD135	0.726336	0.751434	0.632106	0.795468	11		CD355_aka_CRTAM	0.927716	0.931635	0.905658	0.945854	34
CX3CR1	0.662179	0.571574	0.46263	0.952334	5		CD300c_d	0.649777	0.652663	0.431834	0.864835	35		Galectin_9	0.723801	0.742739	0.507917	0.920748	21		CD309_aka_VEGFR2_Flk_1	0.922333	0.93232	0.881181	0.953498	33
CD155_aka_PVR	0.657954	0.588817	0.492164	0.892881	20		IgM	0.647417	0.680624	0.473718	0.787911	16		CD197_aka_CCR7	0.723259	0.765579	0.637189	0.76701	15		KLRG1_aka_MAFA	0.919836	0.918075	0.906118	0.935316	39
CD16_2_aka_FcgRIV	0.655915	0.666713	0.4554	0.845631	41		TLR4_aka_CD284_MD2_Complex	0.645941	0.635874	0.514256	0.787694	8		CD301a_aka_MGL1	0.714045	0.705864	0.662774	0.773497	45		CD278_aka_ICOS	0.915222	0.922652	0.890823	0.932192	36
CD357_aka_GITR	0.652984	0.611643	0.43304	0.914268	14		CD301b_aka_MGL2	0.643929	0.610012	0.547247	0.774527	60		CD63	0.71128	0.667086	0.616354	0.850402	42		GITR_Ligand	0.896808	0.894534	0.876112	0.919777	40
CD3_PC7	0.65126	0.727024	0.490851	0.735905	26		CD319	0.643699	0.576392	0.469764	0.884941	26		CD138_aka_Syndecan_1	0.710914	0.694353	0.688439	0.74995	31		CD28	0.889502	0.903071	0.857921	0.907515	41
DcTRAIL_R1	0.650513	0.69795	0.5399	0.71369	37		CD274_aka_B7_H1_PD_L1	0.64218	0.607348	0.482774	0.836418	44		CD16_2_aka_FcgRIV	0.710406	0.715888	0.5446	0.870731	38		CD70	0.880779	0.889474	0.83007	0.922792	41
CD20	0.646811	0.696884	0.389754	0.853796	12		CD49e	0.64105	0.682419	0.354853	0.885879	25		CD272_aka_BTLA	0.708603	0.707739	0.541997	0.876073	29		Ly108	0.880272	0.883957	0.801532	0.955329	32
CD120b_aka_TNF_R_Type_II_p75	0.644192	0.683962	0.506214	0.742399	41		CD19	0.635436	0.585491	0.485207	0.83561	11		CD23	0.708018	0.664743	0.654148	0.805162	9		CD8a	0.878435	0.884099	0.866299	0.884908	47
MHC_II_BV421	0.642658	0.710969	0.498295	0.718711	35		CD66a_aka_CEACAM1a	0.63266	0.727697	0.376356	0.793926	7		CD275_aka_B7_H2_B7_RP1_ICOS_Ligand	0.705095	0.73589	0.620053	0.759342	18		CD94	0.877517	0.888177	0.847979	0.896396	42
CD123	0.641525	0.607737	0.480447	0.836393	46		PIR_A_B	0.63026	0.670097	0.528216	0.692468	59		CX3CR1	0.704628	0.611848	0.53737	0.964666	4		CD127_aka_IL_7Ra	0.872759	0.861723	0.859355	0.897198	50
IL_23R	0.638924	0.617857	0.389465	0.90945	15		CD73	0.622499	0.753338	0.170139	0.944021	9		CD34	0.695595	0.668825	0.654681	0.763279	46		GL7_antigen_aka_T_and_B_cell_Activation_Marker	0.871449	0.898161	0.75695	0.959236	32
FceRIa	0.638318	0.652115	0.501974	0.760864	20		CD48	0.621189	0.673851	0.442853	0.746864	28		CD226_aka_DNAM_1	0.695425	0.715678	0.607699	0.762898	12		Trem_like_4_aka_Treml4	0.867208	0.866018	0.832058	0.903548	45
CD252_aka_OX40L	0.637168	0.663774	0.551157	0.696573	54		Ly_6D	0.620382	0.553164	0.54302	0.764961	20		CD200R3	0.694397	0.673072	0.520613	0.889507	30		CD146	0.863304	0.838968	0.832365	0.918579	44
CD150_aka_SLAM	0.634944	0.603244	0.479994	0.821595	13		CD64_aka_FcgRI	0.619888	0.530215	0.446371	0.883079	27		MAdCAM_1	0.694035	0.629116	0.577659	0.875331	38		GARP_aka_LRRC32	0.861727	0.876346	0.820043	0.888791	43
CD71	0.631731	0.578174	0.557895	0.759125	22		CD47	0.619293	0.65373	0.492955	0.711195	65		CD84	0.693909	0.597609	0.518041	0.966078	3		Siglec_H	0.854572	0.863582	0.818981	0.881154	49
CD270_aka_HVEM	0.630133	0.558692	0.408119	0.923588	11		CD25	0.617808	0.678168	0.435641	0.739616	31		CD195_aka_CCR5	0.692207	0.708387	0.627505	0.740729	28		CD153	0.848338	0.895418	0.748981	0.900616	47
I_A_I_E	0.629949	0.685419	0.474608	0.72982	28		Ly_6A_E_aka_Sca_1	0.615225	0.501421	0.453477	0.890778	6		TIGIT_aka_Vstm3	0.688883	0.66292	0.501259	0.902468	24		CD178_aka_FasL	0.847653	0.876526	0.739101	0.927332	37
CD16_32	0.628767	0.621837	0.56621	0.698255	85		LPAM_1_aka_Integrin_a4b7	0.614519	0.690471	0.322636	0.83045	25		CD8b	0.683568	0.706951	0.593535	0.750219	45		CD122_aka_IL_2Rb	0.836238	0.835444	0.799245	0.874023	45
Tim_4	0.625265	0.558902	0.364911	0.951982	6		CD351_aka_Fc_a_u_receptor	0.614092	0.636492	0.544028	0.661755	40		IL_21R	0.678986	0.655055	0.5611	0.820804	7		CD2	0.833477	0.829811	0.72839	0.942231	39
CD47	0.624326	0.655548	0.507045	0.710387	78		CD11a	0.6084	0.674963	0.461419	0.688817	28		ESAM	0.67673	0.683133	0.646463	0.700594	33		CD51	0.830451	0.872288	0.698083	0.920981	39
Ly_6G_Ly_6C_aka_Gr_1	0.621224	0.577985	0.452876	0.832811	14		PDC_TREM	0.6066	0.655861	0.464892	0.699048	34		CD9	0.675592	0.675375	0.596783	0.754618	39		Ly_49C_F_I_H	0.828128	0.792639	0.788938	0.902806	47
CD45_2	0.619337	0.609345	0.469161	0.779505	15		CD193_aka_CCR3	0.603792	0.506869	0.494165	0.810342	53		CD123	0.672713	0.633972	0.519553	0.864615	40		Ly_51	0.81681	0.788902	0.746222	0.915307	45
CD193_aka_CCR3	0.618327	0.51387	0.505835	0.835277	47		CD2	0.600758	0.648398	0.27161	0.882265	7		CD319	0.671659	0.599042	0.530236	0.885698	33		CD370_aka_CLEC9A_DNGR1	0.815984	0.831213	0.768776	0.847963	60
CD160	0.618272	0.646352	0.376115	0.832349	49		CD38	0.599425	0.620403	0.527025	0.650847	66		PDC_TREM	0.670446	0.708507	0.535108	0.767723	27		Mac_2_aka_Galectin_3	0.809475	0.828308	0.714732	0.885386	49
SSC_H	0.614652	0.59645	0.48515	0.762355	36		F4_80	0.595483	0.535934	0.378116	0.872399	33		CD64_aka_FcgRI	0.670038	0.571766	0.553629	0.884719	34		CD314_aka_NKG2D	0.806889	0.811635	0.762835	0.846198	59
CD39	0.61414	0.606085	0.361648	0.874688	31		CX3CR1	0.584645	0.428426	0.388152	0.937357	11		CD107a_aka_LAMP_1	0.669622	0.617784	0.576097	0.814986	8		Ly49D	0.804936	0.826043	0.752303	0.836462	53
CD199_aka_CCR9	0.611746	0.510218	0.449338	0.875681	30		Plexin_B2	0.584026	0.5226	0.400836	0.828642	47		CD154_aka_CD40L	0.659847	0.614879	0.607039	0.757622	66		CD79b_aka_Igb	0.799654	0.834876	0.694214	0.869874	54
IL_21R	0.608747	0.584542	0.4389	0.802797	14		CD276_aka_B7_H3	0.579906	0.52256	0.483313	0.733844	71		CD4	0.657896	0.622787	0.618	0.732901	62		CD49b_aka_pan_NK_cells	0.795708	0.824341	0.699629	0.863154	58
Ly6G_BV785	0.608261	0.664302	0.449628	0.710855	38		CD205_aka_DEC_205	0.579192	0.455064	0.353351	0.929162	12		CD169_aka_Siglec_1	0.656682	0.654585	0.612107	0.703352	67		CD196_aka_CCR6	0.795527	0.785333	0.657034	0.944215	34
MAdCAM_1	0.607724	0.560643	0.422341	0.840187	44		integrin_b7	0.576378	0.743506	0.209945	0.775682	11		CD133	0.650419	0.544845	0.475864	0.930547	16		CD202b_aka_Tie_2_CD202	0.792506	0.811679	0.740908	0.82493	58
CD130_aka_gp130	0.604217	0.715285	0.262952	0.834414	48		CD182_aka_CXCR2	0.57605	0.612133	0.481507	0.63451	41		CD183_aka_CXCR3	0.648166	0.698976	0.543237	0.702285	50		CD106	0.783934	0.791092	0.740637	0.820073	65
DC_Marker_aka_33D1	0.601377	0.601186	0.594195	0.60875	95		TER_119_Erythroid_Cells	0.575644	0.56023	0.447161	0.719543	35		CD324_aka_E_Cadherin	0.644792	0.668035	0.585768	0.680573	43		CD117_aka_c_kit	0.783411	0.774314	0.752912	0.823009	57
CD100_aka_SEMA4D	0.597907	0.516143	0.430194	0.847385	7		CD268_aka_BAFF_R	0.575274	0.61014	0.429289	0.686394	43		CD268_aka_BAFF_R	0.63492	0.63347	0.570711	0.700579	56		FR4_aka_Folate_Receptor_4	0.780407	0.779659	0.745202	0.81636	68
CD40	0.596837	0.537387	0.396484	0.856639	37		CD115_aka_CSF_1R	0.573155	0.512526	0.344028	0.862913	37		CD205_aka_DEC_205	0.626464	0.544936	0.393439	0.941017	8		DLL1	0.778615	0.826498	0.641173	0.868173	57
CD45RB	0.596111	0.736231	0.104223	0.94788	2		CD79b_aka_Igb	0.570938	0.690287	0.305786	0.71674	26		CD45R_B220	0.624927	0.653149	0.481383	0.740248	29		CD144_aka_VE_cadherin	0.774974	0.761757	0.756626	0.806537	70
CD84	0.596069	0.419723	0.402391	0.966093	3		CD200_aka_OX2	0.565526	0.705279	0.270022	0.721277	21		CD11a	0.617405	0.648045	0.538581	0.665588	49		CD45	0.769993	0.781801	0.538042	0.990135	9
CD301b_aka_MGL2	0.594527	0.573665	0.452753	0.757162	68		CD265_aka_RANK	0.565394	0.513159	0.338972	0.844053	42		CD150_aka_SLAM	0.616739	0.58015	0.520006	0.750062	23		B220_BV711	0.756621	0.710034	0.654641	0.905187	44
CD133	0.593209	0.455155	0.434435	0.890037	21		Tim_4	0.563242	0.441098	0.323985	0.924643	14		CD86	0.616055	0.620988	0.427412	0.799764	55		CD20	0.754886	0.767534	0.610246	0.886878	54
PIR_A_B	0.592635	0.649361	0.471784	0.656761	82		CD124_aka_IL_4Ra	0.55804	0.472927	0.46096	0.740234	70		FceRIa	0.615742	0.626464	0.498026	0.722737	36		Ig_light_chain_k	0.753702	0.746266	0.723573	0.791266	64
GL7_antigen_aka_T_and_B_cell_Activation_Marker	0.591208	0.697434	0.24305	0.833138	9		CD63	0.555602	0.539854	0.383646	0.743307	68		CD186_aka_CXCR6	0.614084	0.5815	0.426379	0.834373	46		CD304_aka_Neuropilin_1	0.75361	0.794429	0.655397	0.811004	60
CD197_aka_CCR7	0.590512	0.702963	0.362811	0.705763	39		CD137	0.553176	0.576751	0.395277	0.687499	52		CD124_aka_IL_4Ra	0.612885	0.53904	0.50406	0.795555	57		CD11b_PE_CF594	0.752147	0.757581	0.711601	0.787259	71
Podoplanin	0.587463	0.588684	0.550449	0.623255	79		CD14	0.552434	0.498376	0.279789	0.879136	30		CD276_aka_B7_H3	0.610942	0.539379	0.516687	0.776758	60		CD366_aka_Tim_3	0.749319	0.740815	0.732361	0.77478	77
CD93_aka_AA4_1_early_B_lineage	0.585936	0.547134	0.370446	0.840229	43		CD16_32	0.550204	0.564437	0.43379	0.652385	88		NK_1_1	0.610509	0.603984	0.541844	0.685699	55		CD107b_aka_Mac_3	0.729355	0.737037	0.643205	0.807824	72
CD183_aka_CXCR3	0.585545	0.648143	0.456763	0.651729	62		CD40	0.549582	0.462613	0.339493	0.84664	40		CD199_aka_CCR9	0.608269	0.489782	0.444186	0.890838	29		CD140b	0.726148	0.735034	0.668289	0.775122	79
B220_BV711	0.584375	0.579987	0.345359	0.827778	12		CD207_aka_Langerin	0.549115	0.369369	0.304893	0.973083	3		MAIR_IV_aka_CLM_5	0.607724	0.670097	0.472855	0.680221	34		CD369_aka_Dectin_1_CLEC7A	0.72183	0.705505	0.678414	0.781572	76
CD36	0.583514	0.599887	0.538533	0.612121	87		CD184_aka_CXCR4	0.548048	0.573238	0.466284	0.604623	85		CD51	0.605788	0.712814	0.301917	0.802634	10		CD24	0.709132	0.696924	0.607041	0.823431	69
Ly6C_BV510	0.582854	0.612751	0.409889	0.725922	46		MAdCAM_1	0.543585	0.439357	0.370884	0.820515	50		CD81	0.602252	0.58566	0.447526	0.773571	61		CD45R_B220	0.706416	0.733711	0.518617	0.866919	58
DLL1	0.581911	0.661043	0.358827	0.725864	30		MAIR_V	0.541716	0.611557	0.366722	0.64687	67		IFNAR_1	0.600449	0.619947	0.420932	0.760469	64		Ly6C_BV510	0.6965	0.70156	0.590111	0.797829	74
CD59a	0.581864	0.541596	0.50322	0.700776	61		IL_33Ra_aka_IL1RL1_ST2	0.541505	0.491514	0.287177	0.845823	41		CD134_aka_OX_40	0.598398	0.557745	0.545865	0.691584	54		CD45_2	0.693203	0.678929	0.530839	0.869841	56
CD38	0.581837	0.615124	0.472975	0.657411	77		CD157_aka_BST_1	0.541201	0.476988	0.24808	0.898536	18		CD193_aka_CCR3	0.593771	0.493131	0.48613	0.802052	53		CD96_aka_TACTILE	0.681962	0.645752	0.62475	0.775383	77
LY6K	0.5817	0.639899	0.324215	0.780987	64		F4_80_APC	0.540022	0.536267	0.507178	0.576622	75		CD252_aka_OX40L	0.593089	0.640847	0.448843	0.689578	77		Ly_6G	0.677689	0.676012	0.648241	0.708813	98
CD184_aka_CXCR4	0.581675	0.589688	0.533716	0.621621	93		CD93_aka_AA4_1_early_B_lineage	0.534578	0.452866	0.317343	0.833524	45		CD196_aka_CCR6	0.591679	0.610491	0.342966	0.82158	6		Ly6G_BV785	0.675459	0.714738	0.550372	0.761265	86
CD124_aka_IL_4Ra	0.575696	0.527073	0.49594	0.704073	82		CD300LG_aka_Nepmucin	0.533766	0.487445	0.333853	0.78	59		CD62L	0.591432	0.698474	0.311387	0.764436	17		CD210_aka_IL_10_R	0.675068	0.671262	0.663366	0.690576	93
CD64_aka_FcgRI	0.571292	0.469785	0.428234	0.815857	52		CD59a	0.532898	0.458404	0.438389	0.701902	45		CD49a	0.589915	0.611341	0.409786	0.748618	73		CD48	0.673645	0.698495	0.557147	0.765292	84
Ly108	0.56939	0.640644	0.198468	0.869058	11		Ly49H	0.530511	0.57513	0.422675	0.593728	54		CD182_aka_CXCR2	0.587202	0.611508	0.518493	0.631604	57		CD120b_aka_TNF_R_Type_II_p75	0.671947	0.718434	0.493786	0.803622	72
FSC_H	0.566691	0.570298	0.460821	0.668954	72		Ly_6G_Ly_6C_aka_Gr_1	0.526941	0.422015	0.382081	0.776725	18		CD304_aka_Neuropilin_1	0.586046	0.700602	0.344603	0.712933	24		IgM	0.671072	0.693021	0.526282	0.793914	76
CD90_2	0.565287	0.623053	0.443382	0.629425	80		CD11b	0.51916	0.490965	0.26602	0.800495	56		CD24	0.580706	0.600827	0.392959	0.748332	24		CD100_aka_SEMA4D	0.668738	0.569806	0.556655	0.879753	54
CD172a_aka_SIRPa	0.564894	0.596642	0.220478	0.877563	28		Ly_51	0.516595	0.540755	0.253778	0.755252	25		CD254_aka_TRANCE_RANKL	0.567722	0.570851	0.541032	0.591285	101		Ly_6G_Ly_6C_aka_Gr_1	0.668719	0.617919	0.547124	0.841116	61
CD178_aka_FasL	0.563519	0.666122	0.260899	0.763536	17		CD18	0.515545	0.476524	0.316842	0.753269	64		CD270_aka_HVEM	0.563171	0.441308	0.364444	0.88376	36		CD137	0.668554	0.6568	0.604723	0.744141	89
CD8b	0.562223	0.616178	0.406465	0.664025	83		CD154_aka_CD40L	0.514173	0.506359	0.392961	0.643197	90		CD200_R_aka_OX2R	0.560871	0.560794	0.318649	0.803168	52		I_A_I_E	0.666135	0.713249	0.525392	0.759765	87
CD157_aka_BST_1	0.561782	0.523012	0.257921	0.904415	18		IL_23R	0.510541	0.382143	0.270898	0.878583	31		CD100_aka_SEMA4D	0.560362	0.483857	0.443345	0.753884	21		4_1BB_Ligand_aka_CD137L	0.663136	0.741374	0.460071	0.787964	76
Ly_6D	0.560378	0.512051	0.45698	0.712103	54		CD123	0.510132	0.392263	0.366028	0.772105	61		CD351_aka_Fc_a_u_receptor	0.560351	0.602693	0.455972	0.622388	73		CD279_aka_PD_1	0.657974	0.738632	0.463263	0.772028	82
CD115_aka_CSF_1R	0.560159	0.487474	0.312684	0.880318	27		CD55_aka_DAF	0.508785	0.50417	0.49377	0.528416	104		CD71	0.558153	0.518743	0.442105	0.71361	42		Notch_2	0.657669	0.781051	0.404434	0.787521	75
CD22	0.55896	0.573707	0.513273	0.5899	97		CD30	0.50211	0.548798	0.126978	0.830553	12		Plexin_B2	0.55682	0.4774	0.387062	0.805997	51		MHC_II_BV421	0.649802	0.7194	0.501705	0.728301	96
CD49b_aka_pan_NK_cells	0.555571	0.646186	0.300371	0.720155	50		CD4	0.500534	0.512843	0.382	0.606759	88		Ly_49A	0.547472	0.572345	0.441104	0.628967	83		TER_119_Erythroid_Cells	0.646711	0.623009	0.552839	0.764284	85
CD153	0.554642	0.70208	0.251019	0.710827	42		TIGIT_aka_Vstm3	0.498558	0.344574	0.33708	0.814019	52		CD104	0.543748	0.587306	0.451956	0.591982	82		CD19	0.646287	0.596806	0.514793	0.827262	64
CD276_aka_B7_H3	0.554138	0.47744	0.460621	0.724354	75		SSC_H	0.495906	0.40355	0.392926	0.691242	50		CD155_aka_PVR	0.540834	0.412257	0.411183	0.799064	56		MAIR_IV_aka_CLM_5	0.645004	0.699051	0.527145	0.708817	82
CD14	0.553396	0.501624	0.26946	0.889105	22		CD179a_aka_VpreB	0.495042	0.47979	0.285874	0.719464	75		CD132_aka_common_g_chain	0.539147	0.581048	0.248818	0.787574	59		CD3_PC7	0.64411	0.709332	0.509149	0.713849	100
F4_80	0.553126	0.464066	0.32299	0.872323	32		CD11b_PE_CF594	0.494855	0.561767	0.288399	0.634399	60		CD36	0.532247	0.560555	0.461467	0.574719	102		CD159a_aka_NKG2AB6	0.639227	0.642864	0.585903	0.688915	102
FSC_Width	0.552721	0.551395	0.45939	0.647378	83		CD200R3	0.493424	0.331167	0.326928	0.822177	49		CD96_aka_TACTILE	0.527052	0.526198	0.37525	0.679709	59		CD90_2	0.632832	0.670402	0.556618	0.671476	110
CD265_aka_RANK	0.551674	0.486841	0.331254	0.836927	45		Tim_2	0.490156	0.704407	0.0558567	0.710205	24		CD159a_aka_NKG2AB6	0.525631	0.557515	0.414097	0.605282	95		Ly49H	0.631203	0.646408	0.577325	0.669876	99
IL_33Ra_aka_IL1RL1_ST2	0.551504	0.508486	0.282376	0.86365	34		FSC_Width	0.487656	0.448605	0.413979	0.600384	87		RAE_1g	0.52451	0.584207	0.400604	0.588718	81		CD223_aka_LAG_3	0.630754	0.816843	0.250729	0.824689	66
CD195_aka_CCR5	0.55112	0.623059	0.372495	0.657806	55		Ly_49C_F_I_H	0.477826	0.503994	0.211062	0.71842	36		PD_1H_aka_VISTA_2	0.522947	0.508636	0.508107	0.552098	111		SSC_H	0.629362	0.607074	0.51485	0.766162	83
CD300LG_aka_Nepmucin	0.549047	0.512555	0.329345	0.80524	58		CD146	0.477664	0.564785	0.167635	0.700572	46		CD357_aka_GITR	0.51491	0.388357	0.339461	0.816912	49		Ly_49A	0.627945	0.633633	0.558896	0.691306	105
Mac_2_aka_Galectin_3	0.547666	0.635243	0.285268	0.722486	32		IgD	0.477318	0.451791	0.289277	0.690885	81		CD126_aka_IL_6Ra	0.513688	0.612935	0.306519	0.62161	63		CD226_aka_DNAM_1	0.62455	0.719408	0.392301	0.76194	70
CD319	0.544698	0.423608	0.400958	0.809529	57		FSC_H	0.475711	0.429702	0.393848	0.603584	86		CD255_aka_TWEAK	0.513409	0.564763	0.391179	0.584286	99		DcTRAIL_R1	0.621085	0.693519	0.4601	0.709635	102
CD23	0.544134	0.525085	0.345852	0.761466	19		DC_Marker_aka_33D1	0.475207	0.505167	0.405805	0.514648	111		CD202b_aka_Tie_2_CD202	0.513286	0.640234	0.259092	0.640531	53		CD41	0.619175	0.626937	0.59832	0.632267	106
CD18	0.543532	0.523476	0.329371	0.777748	66		CD198_aka_CCR8	0.473237	0.324616	0.234711	0.860385	38		Ly49D	0.508308	0.629731	0.247697	0.647497	50		TLR4_aka_CD284_MD2_Complex	0.617236	0.610036	0.485744	0.755929	74
MD_1	0.54346	0.637674	0.109343	0.883363	26		FR4_aka_Folate_Receptor_4	0.472522	0.563492	0.254798	0.599277	59		CD369_aka_Dectin_1_CLEC7A	0.504468	0.56034	0.321586	0.631477	80		FSC_H	0.614349	0.606152	0.539179	0.697717	102
CD29	0.539719	0.602285	0.349881	0.666992	89		CD90_CD90_1_aka_Thy_1_1	0.470515	0.613112	0.0304341	0.767999	19		CD274_aka_B7_H1_PD_L1	0.501763	0.392652	0.341997	0.770642	63		CD275_aka_B7_H2_B7_RP1_ICOS_Ligand	0.61375	0.703185	0.379947	0.758118	84
CD107b_aka_Mac_3	0.535953	0.57152	0.356795	0.679545	48		CD21_CD35_aka_CR2_CR1	0.469835	0.46194	0.285119	0.662445	33		CD339_aka_Jagged_1	0.499027	0.540202	0.346325	0.610553	92		CD107a_aka_LAMP_1	0.612937	0.587513	0.423903	0.827396	65
CD185_aka_CXCR5	0.534066	0.53324	0.251418	0.817539	50		H_2	0.468951	0.624865	0.12474	0.657247	62		CD41	0.498437	0.539982	0.40168	0.553648	96		CD59a	0.61237	0.561611	0.49678	0.778717	81
CD19	0.533708	0.414509	0.403194	0.783421	26		CD254_aka_TRANCE_RANKL	0.468429	0.472899	0.429149	0.503238	113		CD314_aka_NKG2D	0.497614	0.595636	0.237165	0.660041	71		NK_1_1	0.608906	0.601437	0.458156	0.767125	84
IgD	0.527498	0.548209	0.323711	0.710574	79		GARP_aka_LRRC32	0.467813	0.604976	0.179957	0.618506	44		CD185_aka_CXCR5	0.495923	0.46676	0.29602	0.724991	78		CD104	0.607847	0.635359	0.548044	0.640138	104
CD11b	0.525255	0.509035	0.263537	0.803191	60		CD106	0.46734	0.557352	0.259363	0.585303	63		CD1d_aka_CD1_1_Ly_38	0.495565	0.450246	0.322249	0.714201	23		ChAT_GFP	0.605318	0.462102	0.432235	0.921618	43
CD69	0.525029	0.63252	0.0603071	0.882261	3		CD86	0.465954	0.379012	0.328198	0.690653	82		Ig_light_chain_k	0.494997	0.566663	0.276427	0.641903	51		FSC_Width	0.599858	0.586021	0.54061	0.672943	109
CD179a_aka_VpreB	0.520394	0.52021	0.294353	0.746619	70		CD31_aka_PECAM_1	0.462275	0.467703	0.427173	0.491948	124		Siglec_H	0.492416	0.641273	0.181019	0.654955	52		Ly_6A_E_aka_Sca_1	0.58973	0.498579	0.466518	0.804093	71
CD186_aka_CXCR6	0.519441	0.4185	0.329013	0.81081	55		CD16_2_aka_FcgRIV	0.461583	0.333287	0.284112	0.767349	62		CD301b_aka_MGL2	0.482772	0.426335	0.389988	0.631994	98		CD324_aka_E_Cadherin	0.58637	0.668055	0.414232	0.676824	92
CD134_aka_OX_40	0.517444	0.481319	0.442255	0.628758	76		CD34	0.459171	0.48205	0.331175	0.564286	99		CD45_2	0.480305	0.390655	0.321071	0.729189	32		CD135	0.577544	0.656423	0.367894	0.708317	95
TCR_b_chain	0.517164	0.725947	0.0715972	0.753947	29		CD317_aka_BST2_PDCA_1	0.457566	0.490722	0.269599	0.612376	80		CD61	0.48017	0.599103	0.147195	0.694211	53		CD1d_aka_CD1_1_Ly_38	0.562896	0.549754	0.347042	0.791892	63
CD55_aka_DAF	0.516994	0.509664	0.50623	0.535087	124		CD309_aka_VEGFR2_Flk_1	0.456827	0.581517	0.118819	0.670145	50		B220_BV711	0.479538	0.420013	0.289966	0.728636	34		CD31_aka_PECAM_1	0.557041	0.562413	0.535884	0.572827	126
CD152	0.514782	0.635634	0.0218316	0.88688	7		PD_1H_aka_VISTA_2	0.450395	0.449557	0.447902	0.453725	128		TLR4_aka_CD284_MD2_Complex	0.47652	0.389964	0.364126	0.675471	38		CD22	0.55201	0.574683	0.486727	0.59462	125
CD107a_aka_LAMP_1	0.514687	0.412487	0.382216	0.749358	25		LAP_aka_TGF_b1	0.450157	0.641883	0.0178767	0.690713	38		CD31_aka_PECAM_1	0.474018	0.476414	0.437587	0.508052	125		CD71	0.548554	0.481257	0.421826	0.742581	93
PD_1H_aka_VISTA_2	0.512196	0.494782	0.491364	0.550443	121		CD160	0.449753	0.353648	0.255272	0.74034	69		Trem_like_4_aka_Treml4	0.471128	0.573221	0.167942	0.67222	63		CD134_aka_OX_40	0.543287	0.518681	0.454135	0.657046	117
CD27	0.509526	0.703913	0.0216082	0.803058	19		CD49a	0.449294	0.388659	0.311149	0.648075	89		CD55_aka_DAF	0.471036	0.471584	0.464913	0.47661	126		Podoplanin	0.540217	0.55928	0.449551	0.611819	122
CD254_aka_TRANCE_RANKL	0.50741	0.527101	0.458968	0.53616	115		CD41	0.448786	0.460018	0.373063	0.513276	86		CD122_aka_IL_2Rb	0.465731	0.57213	0.200755	0.62431	60		Ly_6D	0.537867	0.487949	0.446836	0.678816	106
CD31_aka_PECAM_1	0.506666	0.523586	0.464116	0.532297	139		CD132_aka_common_g_chain	0.445903	0.418952	0.169395	0.749361	65		CD16_32	0.463798	0.435563	0.378163	0.577669	109		F4_80_APC	0.529979	0.528673	0.492822	0.568444	126
CD63	0.506517	0.460146	0.332914	0.72649	74		CD138_aka_Syndecan_1	0.445729	0.495322	0.305647	0.536216	102		Podoplanin	0.463244	0.44072	0.411316	0.537697	121		CD150_aka_SLAM	0.529137	0.41985	0.396756	0.770805	82
CD154_aka_CD40L	0.505967	0.493641	0.385121	0.63914	94		CD88_aka_C5aR	0.442704	0.540559	0.0400277	0.747526	66		CD117_aka_c_kit	0.462088	0.528566	0.247088	0.61061	68		CD85k_aka_gp49_Receptor	0.528531	0.69436	0.155555	0.735677	92
CD301a_aka_MGL1	0.5047	0.561108	0.337226	0.615768	96		XCR1	0.441739	0.282053	0.238538	0.804627	54		CD22	0.460928	0.426293	0.425317	0.531175	125		CD23	0.520424	0.474915	0.335257	0.751101	89
CD169_aka_Siglec_1	0.502514	0.548179	0.387893	0.57147	108		Ly6C_BV510	0.439865	0.387249	0.29844	0.633905	76		CD39	0.459314	0.393915	0.304693	0.679336	89		PD_1H_aka_VISTA_2	0.514462	0.505218	0.491893	0.546275	135
TER_119_Erythroid_Cells	0.500229	0.43977	0.376991	0.683926	68		Galectin_9	0.439725	0.279993	0.257261	0.781922	58		CD366_aka_Tim_3	0.456767	0.532844	0.267639	0.569817	105		IL_21R	0.511878	0.415458	0.344945	0.775231	78
CD180_aka_RP105	0.497482	0.559718	0.0859316	0.846797	39		CD45_1	0.438535	0.528763	0.0301105	0.756733	23		DC_Marker_aka_33D1	0.455308	0.485352	0.39125	0.489323	121		PD_1H_aka_VISTA_1	0.510572	0.569343	0.270973	0.691399	109
CD140b	0.497188	0.552296	0.331711	0.607556	91		CD169_aka_Siglec_1	0.436333	0.451821	0.345415	0.511763	108		CD210_aka_IL_10_R	0.449657	0.489188	0.328738	0.531046	120		CD21_CD35_aka_CR2_CR1	0.508488	0.53806	0.298579	0.688826	90
CD262_aka_DR5_TRAIL_R2	0.496875	0.716518	0.0500441	0.724064	31		CD44	0.432357	0.49873	0.027761	0.770579	12		CD180_aka_RP105	0.449553	0.440282	0.058351	0.850027	43		CD55_aka_DAF	0.503185	0.49583	0.490336	0.52339	139
CD81	0.496015	0.41434	0.295434	0.77827	65		CD335_aka_NKp46	0.431259	0.549335	0.0981929	0.646249	65		Ly_6G	0.447446	0.473978	0.323988	0.544372	116		ESAM	0.501386	0.565329	0.353537	0.585291	118
CD43	0.495592	0.526057	0.256442	0.704277	40		CD36	0.430597	0.425281	0.387879	0.478632	120		CD107b_aka_Mac_3	0.444497	0.42848	0.262963	0.642047	76		CD317_aka_BST2_PDCA_1	0.471593	0.509278	0.281663	0.623839	117
CD70	0.49468	0.608203	0.16993	0.705908	59		CD22	0.428102	0.4101	0.40538	0.468825	138		F4_80_APC	0.437473	0.431556	0.423378	0.457486	134		FceRIa	0.470251	0.373536	0.347885	0.689332	112
CD96_aka_TACTILE	0.493597	0.473802	0.354248	0.652743	59		CD144_aka_VE_cadherin	0.427641	0.509587	0.238243	0.535095	91		CD172a_aka_SIRPa	0.43184	0.403358	0.237388	0.654774	94		CD365_aka_Tim_1	0.468728	0.555356	0.270493	0.580336	120
F4_80_APC	0.492525	0.471327	0.463733	0.542514	131		JAML	0.427225	0.598759	0.00413147	0.678786	46		CD49d	0.430793	0.470475	0.296749	0.525154	107		DC_Marker_aka_33D1	0.468108	0.494833	0.398814	0.510677	144
CD200_R_aka_OX2R	0.489824	0.439206	0.24703	0.783235	62		CD117_aka_c_kit	0.426957	0.471434	0.225686	0.58375	49		GITR_Ligand	0.428033	0.536263	0.105466	0.64237	75		CD43	0.466036	0.473943	0.265684	0.658482	116
Notch_3	0.487338	0.684051	0.053126	0.724838	45		Ly108	0.426247	0.359356	0.116043	0.803344	13		CD140b	0.426822	0.447704	0.264966	0.567795	108		CD49d	0.461083	0.529525	0.267368	0.586356	115
CD105	0.485585	0.550364	0.292255	0.614137	98		CD15_aka_SSEA_1	0.425076	0.540404	0.0367849	0.698039	47		MD_1	0.41823	0.362326	0.0749861	0.817378	48		CD83	0.459475	0.569877	0.23193	0.576619	124
IFN_gR_b_chain	0.485207	0.65079	0.0315285	0.773303	32		CD301a_aka_MGL1	0.424547	0.438892	0.294136	0.540613	104		CD47	0.414398	0.34627	0.344452	0.552472	114		CD184_aka_CXCR4	0.458533	0.426762	0.410312	0.538526	135
CD4	0.483632	0.487157	0.377213	0.586527	104		CD147	0.423164	0.480991	0.121633	0.666868	31		CD140a	0.41437	0.486604	0.191427	0.56508	110		CD147	0.457701	0.519009	0.159076	0.695018	88
CD34	0.483141	0.51795	0.345319	0.586155	105		CD104	0.421175	0.408018	0.359862	0.495646	101		CD184_aka_CXCR4	0.411743	0.395377	0.378379	0.461474	130		CD254_aka_TRANCE_RANKL	0.456439	0.46384	0.408715	0.496762	150
Ly_6G	0.482149	0.526022	0.351759	0.568668	108		CD355_aka_CRTAM	0.421123	0.56089	0.0943416	0.608136	61		Ly49H	0.408166	0.406272	0.330124	0.488103	121		CD36	0.453642	0.439445	0.400113	0.521368	145
NK_1_1	0.481334	0.398563	0.396016	0.649422	61		CD20	0.420405	0.303116	0.232466	0.725633	33		CD49e	0.407416	0.317581	0.223796	0.680871	88		CD339_aka_Jagged_1	0.450999	0.459798	0.291862	0.601336	126
Jagged_2	0.475799	0.624986	0.0118896	0.790523	20		CD105	0.420404	0.449636	0.258465	0.553112	101		Ly_6C	0.403344	0.566745	0.0329538	0.610332	89		CD38	0.450744	0.384876	0.379597	0.58776	121
CD300c_d	0.474311	0.347337	0.282707	0.792888	61		CD94	0.419983	0.540514	0.152021	0.567416	72		CD29	0.401842	0.397715	0.312613	0.495199	120		lymphotoxin_beta_receptor_aka_LTbR	0.44208	0.527623	0.265949	0.532667	130
DR3_aka_TNFRSF25	0.473689	0.57497	0.0237673	0.822328	15		CD253_aka_TRAIL	0.41967	0.528201	0.0745168	0.656293	64		CD326_aka_Ep_CAM	0.398889	0.284049	0.27649	0.636126	96		CD182_aka_CXCR2	0.434694	0.388492	0.387867	0.527722	129
Ly_49C_F_I_H	0.470685	0.496006	0.207361	0.708687	57		Ig_light_chain_k	0.417727	0.433337	0.253734	0.566111	56		CD90_2	0.39356	0.370575	0.328524	0.481582	148		CD44	0.433097	0.50127	0.0660819	0.731939	80
MERTK_aka_Mer	0.46951	0.335372	0.263006	0.810152	56		CD252_aka_OX40L	0.415107	0.359153	0.336226	0.54994	103		CD98_aka_4F2	0.393079	0.248769	0.222948	0.70752	80		CD140a	0.42674	0.513396	0.182589	0.584236	130
CD103	0.469118	0.624801	0.0121384	0.770415	33		CD210_aka_IL_10_R	0.413118	0.460976	0.309424	0.468954	129		CD45	0.391313	0.243757	0.218199	0.711982	26		TLT_2	0.422185	0.522637	0.198712	0.545206	123
CD278_aka_ICOS	0.465177	0.640339	0.109177	0.646014	66		lymphotoxin_beta_receptor_aka_LTbR	0.411956	0.467333	0.272488	0.496045	100		Ly6G_BV785	0.38924	0.335698	0.285262	0.546759	114		CD255_aka_TWEAK	0.41554	0.435237	0.288299	0.523084	143
Ly_51	0.465115	0.459245	0.211098	0.725002	47		CD8b	0.409758	0.383822	0.293049	0.552402	102		PIR_A_B	0.385798	0.350639	0.329903	0.476854	125		MAIR_V	0.410532	0.388443	0.284786	0.558366	131
CD3	0.462561	0.630072	0.0503434	0.707268	58		Podoplanin	0.409076	0.388181	0.376745	0.462303	143		DcTRAIL_R1	0.379862	0.306481	0.30205	0.531055	126		CD169_aka_Siglec_1	0.404472	0.42853	0.296648	0.488237	157
CD49b	0.462236	0.576933	0.005069	0.804706	18		CD90_2	0.408321	0.376947	0.329598	0.518418	117		CD83	0.378701	0.423381	0.225889	0.486833	141		CD195_aka_CCR5	0.40379	0.376941	0.291613	0.542815	138
CD210_aka_IL_10_R	0.462157	0.510812	0.336634	0.539024	136		LY6K	0.405927	0.360101	0.21673	0.640949	91		CD144_aka_VE_cadherin	0.378302	0.464905	0.193463	0.476537	124		RAE_1g	0.402321	0.415793	0.288906	0.502263	136
CD24	0.461585	0.399173	0.303076	0.682507	47		TLT_2	0.403761	0.477363	0.216976	0.516944	84		I_A_I_E	0.377749	0.314581	0.286751	0.531915	124		CD351_aka_Fc_a_u_receptor	0.401975	0.377612	0.338245	0.490067	142
CD120a_aka_TNF_R_Type_I_p55	0.459107	0.642274	0.0411676	0.693879	64		Notch_4	0.400162	0.469148	0.00539542	0.725943	32		Mac_2_aka_Galectin_3	0.377266	0.364757	0.171692	0.595348	97		CD273_aka_B7_DC_PD_L2	0.394725	0.241424	0.14632	0.79643	75
CD370_aka_CLEC9A_DNGR1	0.457989	0.570641	0.231224	0.572101	104		CD3e	0.399333	0.488996	0.00352015	0.705483	42		CD365_aka_Tim_1	0.376863	0.419664	0.241086	0.469838	130		CD138_aka_Syndecan_1	0.391345	0.460202	0.25005	0.463784	153
CD137	0.456816	0.423249	0.3432	0.604	104		ESAM	0.398529	0.414709	0.299406	0.481471	113		CD69	0.372437	0.36748	0.0460771	0.703753	47		PIR_A_B	0.391306	0.343239	0.307532	0.523146	140
CD196_aka_CCR6	0.454318	0.389509	0.214667	0.758777	23		DR3_aka_TNFRSF25	0.396092	0.42503	0.0165965	0.74665	29		CD37	0.370627	0.223749	0.206335	0.681797	87		CD25	0.383961	0.321832	0.26955	0.560502	128
CD11c	0.453635	0.656556	0.0243298	0.68002	57		B7_H4_aka_B7S1_B7X	0.394566	0.453058	0.00740025	0.723241	34		CD54	0.369798	0.288336	0.256129	0.564927	111		CD66a_aka_CEACAM1a	0.379988	0.272303	0.212084	0.655575	96
CD138_aka_Syndecan_1	0.452012	0.504678	0.311561	0.539798	112		CD83	0.393733	0.430123	0.23791	0.513167	120		CD38	0.367994	0.349153	0.342589	0.41224	144		CD183_aka_CXCR3	0.378534	0.348271	0.297715	0.489617	156
Ly_49A	0.450154	0.427655	0.366367	0.55644	117		Ly_6G	0.392716	0.431332	0.291187	0.455628	149		CD267_aka_TACI	0.365223	0.214245	0.118663	0.76276	67		CD34	0.362093	0.413845	0.236721	0.435714	160
CD272_aka_BTLA	0.44987	0.292261	0.27456	0.782788	63		CD127_aka_IL_7Ra	0.392512	0.45943	0.140645	0.57746	95		DLL1	0.364378	0.338957	0.173502	0.580674	101		CD11a	0.361268	0.334412	0.311183	0.438208	156
CD121a_aka_IL_1_R_Type_I_p80	0.449106	0.621787	0.0357737	0.689757	65		CD49b	0.391317	0.423067	0.00573277	0.745152	30		CD370_aka_CLEC9A_DNGR1	0.362725	0.429359	0.152037	0.50678	137		CD268_aka_BAFF_R	0.360201	0.313606	0.299421	0.467576	148
CD159a_aka_NKG2AB6	0.449106	0.442485	0.357136	0.547696	128		CD255_aka_TWEAK	0.391269	0.415714	0.281177	0.476916	122		FSC_Width	0.359765	0.352622	0.327057	0.399616	156		CD4	0.357938	0.393241	0.267099	0.413473	161
CD30	0.447522	0.451202	0.0449928	0.84637	13		TCR_Vg1_1+Vg1_2	0.38885	0.446567	0.00733133	0.71265	39		GL7_antigen_aka_T_and_B_cell_Activation_Marker	0.358621	0.302566	0.101839	0.671457	64		CD16_32	0.35723	0.347615	0.301745	0.422331	156
CD28	0.446557	0.584893	0.142079	0.6127	86		CD152	0.388743	0.364366	0.0108167	0.791046	15		CD8a	0.3572	0.452657	0.115901	0.503041	135		CD301a_aka_MGL1	0.356707	0.384232	0.226503	0.459387	161
TCR_Vg1_1+Vg1_2	0.443924	0.553433	0.00967827	0.76866	35		CD226_aka_DNAM_1	0.387971	0.284322	0.280592	0.598998	45		CD45RB	0.356589	0.263769	0.0496674	0.756332	20		CD252_aka_OX40L	0.354636	0.310422	0.303427	0.45006	162
IFNAR_1	0.443882	0.380053	0.277908	0.673686	88		CD183_aka_CXCR3	0.387755	0.351857	0.301024	0.510383	109		CD178_aka_FasL	0.356352	0.333878	0.123474	0.611703	90		CD197_aka_CCR7	0.349658	0.297037	0.234421	0.517514	147
B7_H4_aka_B7S1_B7X	0.443523	0.546942	0.00760854	0.776019	30		KLRG1_aka_MAFA	0.386647	0.505443	0.0938824	0.560615	96		CD106	0.356159	0.414697	0.179927	0.473853	127		CD5	0.349235	0.19897	0.154091	0.694644	103
CD2	0.443057	0.351602	0.170189	0.80738	17		CD159a_aka_NKG2AB6	0.386036	0.394718	0.311085	0.452304	137		MHC_II_BV421	0.355884	0.289031	0.2806	0.498022	141		CD200_aka_OX2	0.348645	0.294721	0.164043	0.587172	114
CD9	0.442014	0.324625	0.271167	0.730251	73		CD120b_aka_TNF_R_Type_II_p75	0.385695	0.316038	0.281566	0.559482	102		FR4_aka_Folate_Receptor_4	0.351794	0.400723	0.18364	0.471018	129		CD29	0.347683	0.333008	0.20524	0.504801	145
Notch_4	0.44173	0.530852	0.00495773	0.789381	21		CD49b_aka_pan_NK_cells	0.383962	0.353814	0.175659	0.622413	78		MAIR_V	0.350598	0.35313	0.257032	0.441634	134		CD8b	0.344451	0.335975	0.249781	0.447598	163
CD127_aka_IL_7Ra	0.433803	0.54057	0.138277	0.622561	91		TCR_g_d	0.381847	0.471728	0.0174675	0.656345	63		CD28	0.348977	0.415107	0.0969291	0.534895	123		CD47	0.341982	0.289613	0.288805	0.447528	151
CD41	0.433603	0.446352	0.367733	0.486724	159		MAIR_IV_aka_CLM_5	0.380501	0.329903	0.300949	0.510652	90		CD3_PC7	0.348959	0.290668	0.272976	0.483232	147		CD105	0.338346	0.385863	0.182286	0.446888	164
CD369_aka_Dectin_1_CLEC7A	0.430683	0.43966	0.294495	0.557895	116		CD122_aka_IL_2Rb	0.380364	0.42787	0.164556	0.548667	67		FSC_H	0.343249	0.331046	0.302283	0.396416	163		PDC_TREM	0.336309	0.300952	0.232277	0.475697	145
Ly49H	0.43012	0.42487	0.353592	0.511897	144		Ly_49A	0.374429	0.371033	0.308694	0.44356	148		CD94	0.335993	0.432584	0.103604	0.471791	128		H_2	0.334755	0.375135	0.111067	0.518062	142
CD268_aka_BAFF_R	0.429605	0.38986	0.36653	0.532424	117		CD366_aka_Tim_3	0.374094	0.430183	0.22522	0.46688	125		CD73	0.333876	0.246662	0.0947283	0.660239	92		CD126_aka_IL_6Ra	0.331826	0.387065	0.11223	0.496183	139
CD194_aka_CCR4	0.428071	0.561281	0.020145	0.702786	60		CD324_aka_E_Cadherin	0.370707	0.323176	0.319427	0.469519	121		CD11b_PE_CF594	0.330116	0.365601	0.212741	0.412007	154		CD62L	0.329193	0.301526	0.0425136	0.643539	118
CD104	0.42723	0.412694	0.364641	0.504354	161		CD70	0.369727	0.391797	0.110526	0.606857	84		GARP_aka_LRRC32	0.327587	0.381494	0.111209	0.490057	118		CD154_aka_CD40L	0.320014	0.356803	0.242378	0.36086	171
PD_1H_aka_VISTA_1	0.424193	0.430657	0.201831	0.640091	70		DLL4	0.368456	0.454094	0.00838438	0.64289	71		CD6	0.327449	0.420029	0.0537115	0.508605	135		integrin_b7	0.310602	0.256494	0.071894	0.603418	109
DLL4	0.423863	0.545906	0.00635152	0.719332	51		CD194_aka_CCR4	0.363646	0.438719	0.0167063	0.635514	74		CD317_aka_BST2_PDCA_1	0.326765	0.376161	0.21651	0.387624	148		CD80	0.289761	0.119175	0.113382	0.636726	115
CD351_aka_Fc_a_u_receptor	0.423582	0.397307	0.363508	0.509933	123		CD370_aka_CLEC9A_DNGR1	0.363302	0.427899	0.168787	0.49322	128		Notch_2	0.324243	0.230291	0.218949	0.523489	131		CD301b_aka_MGL2	0.278772	0.242838	0.225473	0.368006	167
ESAM	0.423356	0.434671	0.316867	0.518529	147		CD3_PC7	0.355672	0.286151	0.264095	0.516768	118		CD137	0.321454	0.312501	0.255859	0.396	161		CD49a	0.263836	0.251382	0.188201	0.351925	176
CD11b_PE_CF594	0.422882	0.438233	0.242419	0.587993	111		CD279_aka_PD_1	0.353577	0.261368	0.240617	0.558746	103		KLRG1_aka_MAFA	0.315917	0.439385	0.0646837	0.443681	139		IgD	0.261087	0.289426	0.18472	0.309115	184
CD366_aka_Tim_3	0.41982	0.467156	0.259185	0.53312	140		Ly49D	0.353189	0.370269	0.173957	0.515341	85		CD278_aka_ICOS	0.31458	0.359661	0.0773485	0.506729	138		CD276_aka_B7_H3	0.255014	0.266156	0.223242	0.275646	190
CD144_aka_VE_cadherin	0.419083	0.490413	0.243374	0.523463	141		CD8a	0.353082	0.447194	0.115092	0.496959	125		CD48	0.305869	0.253136	0.234708	0.429763	144		CD124_aka_IL_4Ra	0.253379	0.259766	0.204445	0.295927	183
CD3e	0.417586	0.511004	0.00451864	0.737236	42		CD195_aka_CCR5	0.352884	0.342194	0.259271	0.457185	127		CD79b_aka_Igb	0.305372	0.28326	0.130126	0.50273	114		CD54	0.248798	0.171522	0.139798	0.435073	154
lymphotoxin_beta_receptor_aka_LTbR	0.413785	0.472377	0.265022	0.503955	135		MHC_II_BV421	0.351656	0.281289	0.271699	0.501978	124		CD25	0.304792	0.260384	0.214493	0.439498	137		CD130_aka_gp130	0.244793	0.165586	0.0317567	0.537036	136
CD146	0.413178	0.435215	0.161032	0.643286	84		Jagged_2	0.349948	0.375014	0.0055553	0.669275	60		CD127_aka_IL_7Ra	0.300927	0.377439	0.102802	0.42254	170		CD326_aka_Ep_CAM	0.240425	0.195801	0.161601	0.363874	169
CD11a	0.412928	0.351955	0.325037	0.561792	109		CD140b	0.349842	0.392444	0.224878	0.432205	157		CD355_aka_CRTAM	0.298882	0.391864	0.0541459	0.450638	136		IFNAR_1	0.236986	0.239531	0.145112	0.326314	177
CD8a	0.411283	0.547343	0.133701	0.552806	119		DcTRAIL_R1	0.34854	0.290365	0.28631	0.468945	139		CD120b_aka_TNF_R_Type_II_p75	0.298166	0.257601	0.196378	0.440518	163		CD9	0.232429	0.245382	0.182156	0.269749	192
TCR_g_d	0.411126	0.528272	0.0354163	0.669688	71		CD202b_aka_Tie_2_CD202	0.347394	0.359469	0.17507	0.507642	93		CD130_aka_gp130	0.298146	0.284715	0.146759	0.462964	129		CD86	0.232316	0.200236	0.187364	0.309347	183
CD6	0.410976	0.579971	0.0699587	0.582999	99		CD339_aka_Jagged_1	0.346155	0.389447	0.250353	0.398664	139		CD279_aka_PD_1	0.293571	0.227972	0.211486	0.441254	162		LY6K	0.231388	0.219013	0.116099	0.359051	174
Notch_1	0.410576	0.572745	0.00796297	0.651021	80		CD369_aka_Dectin_1_CLEC7A	0.343019	0.368523	0.218428	0.442105	149		CD153	0.29273	0.289173	0.0993845	0.489634	144		CD63	0.2266	0.256693	0.149598	0.27351	191
IgM	0.410238	0.319376	0.306979	0.604359	103		CD103	0.3415	0.375199	0.00592722	0.643374	70		H_2	0.290095	0.342753	0.0455944	0.481938	123		CD179a_aka_VpreB	0.215445	0.253381	0.112417	0.280536	190
CD45_1	0.409515	0.471237	0.0242631	0.733044	44		CD134_aka_OX_40	0.34087	0.342954	0.308416	0.371242	148		4_1BB_Ligand_aka_CD137L	0.287312	0.220768	0.212036	0.429133	146		CD18	0.203474	0.222252	0.141437	0.246731	199
CD88_aka_C5aR	0.409185	0.459441	0.033488	0.734627	71		CD197_aka_CCR7	0.336571	0.294237	0.23299	0.482486	118		CD85k_aka_gp49_Receptor	0.281829	0.264323	0.121352	0.459811	157		CD185_aka_CXCR5	0.190388	0.182461	0.113693	0.275009	187
CD365_aka_Tim_1	0.404924	0.444644	0.239966	0.530162	135		CD140a	0.335783	0.415764	0.156664	0.43492	135		Ly_6D	0.281373	0.287897	0.235039	0.321184	159		CD37	0.185742	0.129925	0.109097	0.318203	178
CD45R_B220	0.402377	0.346851	0.266289	0.593993	96		IFN_gR_b_chain	0.334002	0.34921	0.00682971	0.645967	69		Ly6C_BV510	0.280781	0.274078	0.202171	0.366095	189		CD88_aka_C5aR	0.185721	0.252474	0.0393167	0.265373	194
CD182_aka_CXCR2	0.402054	0.368396	0.36549	0.472278	136		CD304_aka_Neuropilin_1	0.33264	0.299398	0.205571	0.492951	106		TER_119_Erythroid_Cells	0.277416	0.280457	0.235716	0.316074	180		CD81	0.185708	0.22173	0.108964	0.226429	200
CD48	0.399297	0.326149	0.301505	0.570237	121		CD3	0.331364	0.369928	0.0298398	0.594324	90		CD262_aka_DR5_TRAIL_R2	0.274679	0.283482	0.014201	0.526353	130		CD193_aka_CCR3	0.18411	0.189658	0.164723	0.197948	212
RAE_1g	0.398968	0.411282	0.287887	0.497737	129		Notch_1	0.330521	0.427255	0.00748342	0.556825	104		CD59a	0.272868	0.298098	0.221283	0.299224	184		CD132_aka_common_g_chain	0.180304	0.212426	0.0778482	0.250639	200
CD324_aka_E_Cadherin	0.39813	0.331965	0.331945	0.530481	144		Ly6G_BV785	0.32704	0.289145	0.238735	0.453241	151		IgM	0.271272	0.212089	0.206086	0.395641	162		CD160	0.180303	0.167651	0.113599	0.25966	196
FR4_aka_Folate_Receptor_4	0.395277	0.436508	0.220341	0.528982	136		I_A_I_E	0.326167	0.27018	0.240235	0.468085	141		Tim_2	0.27034	0.289795	0.0262577	0.494968	117		LPAM_1_aka_Integrin_a4b7	0.176821	0.16955	0.0631886	0.297724	181
CD106	0.392567	0.442648	0.208908	0.526147	138		Siglec_H	0.323188	0.345045	0.118846	0.505672	95		CD11c	0.2693	0.31998	0.014695	0.473225	151		CD39	0.176799	0.125312	0.0844211	0.320664	176
GITR_Ligand	0.391907	0.463737	0.123888	0.588096	98		CD85k_aka_gp49_Receptor	0.322893	0.30564	0.122849	0.540189	108		Notch_1	0.265596	0.348979	0.00463461	0.443175	161		CD123	0.175629	0.163607	0.135385	0.227895	204
LPAM_1_aka_Integrin_a4b7	0.390887	0.309529	0.160856	0.702276	84		CD121a_aka_IL_1_R_Type_I_p80	0.321843	0.378213	0.0175886	0.569728	98		CD49b_aka_pan_NK_cells	0.264759	0.279845	0.136846	0.377587	187		CD371_aka_CLEC12A	0.174541	0.110647	0.102649	0.310328	178
CD253_aka_TRAIL	0.390245	0.471799	0.072363	0.626571	90		CD6	0.320878	0.417001	0.054239	0.491395	130		CD335_aka_NKp46	0.26424	0.353751	0.0457869	0.393183	166		CD16_2_aka_FcgRIV	0.172096	0.154369	0.129269	0.232651	203
PDC_TREM	0.386645	0.344139	0.291493	0.524303	120		CD275_aka_B7_H2_B7_RP1_ICOS_Ligand	0.316818	0.241882	0.240658	0.467914	123		CD120a_aka_TNF_R_Type_I_p55	0.263242	0.306121	0.0124496	0.471156	153		CD200_R_aka_OX2R	0.171626	0.196832	0.101281	0.216765	203
Trem_like_4_aka_Treml4	0.385259	0.426779	0.133982	0.595015	94		CD135	0.31541	0.291683	0.204532	0.450014	142		CD223_aka_LAG_3	0.261507	0.175311	0.114566	0.494643	142		CD300LG_aka_Nepmucin	0.170834	0.19476	0.0977424	0.22	206
CD314_aka_NKG2D	0.384879	0.404364	0.188365	0.561907	111		CD28	0.314963	0.3873	0.0924853	0.465105	142		SSC_H	0.26008	0.237645	0.233838	0.308758	182		CD49e	0.169466	0.114121	0.0751482	0.319129	177
CD15_aka_SSEA_1	0.382472	0.459596	0.037884	0.649935	81		CD27	0.311767	0.296087	0.0102676	0.628945	77		CD121a_aka_IL_1_R_Type_I_p80	0.259219	0.310243	0.0371428	0.430272	167		Plexin_B2	0.167683	0.171358	0.137686	0.194003	214
CD135	0.38071	0.343577	0.248566	0.549986	123		CD314_aka_NKG2D	0.310618	0.339959	0.153802	0.438093	154		CD309_aka_VEGFR2_Flk_1	0.256871	0.329855	0.0465018	0.394257	163		CD172a_aka_SIRPa	0.16701	0.122437	0.033368	0.345226	171
KLRG1_aka_MAFA	0.3776	0.494557	0.0819249	0.556319	126		CD120a_aka_TNF_R_Type_I_p55	0.305184	0.357726	0.0289826	0.528844	112		CD70	0.254814	0.294092	0.0772076	0.393143	181		CD11b	0.166979	0.196809	0.104625	0.199505	205
TLT_2	0.377439	0.454794	0.194466	0.483056	142		CD278_aka_ICOS	0.305021	0.353986	0.067808	0.493271	127		LAP_aka_TGF_b1	0.252745	0.309287	0.00844201	0.440507	142		CD186_aka_CXCR6	0.159104	0.165627	0.122496	0.18919	210
CD335_aka_NKp46	0.37612	0.450665	0.070878	0.606817	99		CD153	0.304289	0.29792	0.104582	0.510366	121		CD253_aka_TRAIL	0.252297	0.343707	0.0397545	0.373429	175		CD274_aka_B7_H1_PD_L1	0.155979	0.163582	0.0749959	0.229358	202
CD49d	0.369296	0.413644	0.219399	0.474846	150		Notch_2	0.303662	0.221996	0.212479	0.476511	134		Notch_3	0.249252	0.275162	0.0121551	0.460439	156		MAdCAM_1	0.154656	0.159813	0.124669	0.179485	215
MAIR_IV_aka_CLM_5	0.36677	0.319779	0.291183	0.489348	175		NK_1_1	0.299252	0.314301	0.232875	0.350578	181		CD146	0.245854	0.299428	0.0814208	0.356714	181		CD300c_d	0.147922	0.135165	0.10149	0.207112	204
4_1BB_Ligand_aka_CD137L	0.366577	0.270237	0.258626	0.570867	119		CD96_aka_TACTILE	0.297388	0.320291	0.224617	0.347257	188		TCR_b_chain	0.244678	0.246053	0.0268046	0.461177	155		CD272_aka_BTLA	0.146604	0.123927	0.0986716	0.217212	202
CD94	0.366506	0.459486	0.111823	0.528209	137		Ly_6C	0.295379	0.389668	0.0349565	0.461512	128		JAML	0.242479	0.321214	0.00146472	0.404757	158		CD155_aka_PVR	0.146169	0.130451	0.107119	0.200936	209
CD275_aka_B7_H2_B7_RP1_ICOS_Ligand	0.364337	0.296815	0.26411	0.532086	142		CD11c	0.292632	0.343444	0.00767652	0.526775	114		CD3	0.241436	0.292732	0.025899	0.405676	175		CD319	0.139944	0.115059	0.114302	0.190471	208
CD309_aka_VEGFR2_Flk_1	0.363969	0.418483	0.0676799	0.605743	102		Notch_3	0.290774	0.315949	0.0168114	0.539561	109		TCR_g_d	0.227855	0.330312	0.0095978	0.343655	194		CD73	0.13907	0.0559795	0.0214695	0.339761	173
CD61	0.361979	0.400897	0.0159105	0.669131	51		CD107b_aka_Mac_3	0.290195	0.320455	0.192176	0.357953	189		CD194_aka_CCR4	0.224383	0.297214	0.0114499	0.364486	191		CD64_aka_FcgRI	0.138782	0.116921	0.115281	0.184143	213
CD90_CD90_1_aka_Thy_1_1	0.359566	0.386888	0.0193723	0.672438	70		GITR_Ligand	0.283252	0.35763	0.0802228	0.411904	167		Ly_49C_F_I_H	0.223362	0.28158	0.0971936	0.291313	208		MERTK_aka_Mer	0.137876	0.13625	0.0875298	0.189848	209
CD371_aka_CLEC12A	0.352308	0.186371	0.180881	0.689672	87		TCR_b_chain	0.279464	0.274053	0.0255175	0.538823	110		CD15_aka_SSEA_1	0.223047	0.301961	0.0171148	0.350065	184		CD200R3	0.137464	0.124076	0.110493	0.177823	216
CD355_aka_CRTAM	0.352279	0.43911	0.0683654	0.549362	129		Trem_like_4_aka_Treml4	0.276405	0.32778	0.0964515	0.404985	171		DLL4	0.213654	0.280668	0.00318409	0.35711	194		CD98_aka_4F2	0.13606	0.0615572	0.0541439	0.29248	185
CD202b_aka_Tie_2_CD202	0.346815	0.359766	0.188321	0.492358	172		FceRIa	0.275689	0.277263	0.239136	0.310668	153		Ly_51	0.20148	0.244748	0.0846926	0.274998	218		CD93_aka_AA4_1_early_B_lineage	0.134798	0.159771	0.0781464	0.166476	220
CD51	0.343426	0.287186	0.127712	0.615378	84		DLL1	0.275096	0.274136	0.131827	0.419326	164		CD103	0.196347	0.229585	0.00282943	0.356626	195		CD265_aka_RANK	0.13456	0.155947	0.0846593	0.163073	220
GARP_aka_LRRC32	0.342874	0.395024	0.123654	0.509943	147		PD_1H_aka_VISTA_1	0.274842	0.308601	0.156016	0.359909	156		IFN_gR_b_chain	0.194821	0.226697	0.00373266	0.354033	196		TIGIT_aka_Vstm3	0.132195	0.113072	0.0975315	0.185981	213
CD126_aka_IL_6Ra	0.342565	0.37839	0.145487	0.503817	126		CD223_aka_LAG_3	0.269055	0.183157	0.118651	0.505357	123		CD27	0.192058	0.196942	0.00817769	0.371055	188		Galectin_9	0.131817	0.0981205	0.0792525	0.218078	207
Ly_6C	0.336201	0.433255	0.0368598	0.538488	137		CD45R_B220	0.26628	0.259752	0.133081	0.406007	169		CD5	0.191042	0.152374	0.115395	0.305356	162		CD40	0.123185	0.143361	0.0728353	0.15336	225
Ig_light_chain_k	0.333573	0.358097	0.208734	0.433889	201		Mac_2_aka_Galectin_3	0.265593	0.277514	0.114614	0.404652	168		CD90_CD90_1_aka_Thy_1_1	0.190547	0.232001	0.0120765	0.327562	195		XCR1	0.120146	0.0923795	0.0726858	0.195373	211
Ly49D	0.333567	0.352503	0.163538	0.484659	180		CD43	0.265449	0.295723	0.159104	0.341518	149		CD80	0.190351	0.10712	0.10066	0.363274	150		CD199_aka_CCR9	0.117059	0.117697	0.109162	0.124319	235
JAML	0.333399	0.401241	0.00371185	0.595243	107		CD71	0.261561	0.257419	0.240875	0.28639	172		CD3e	0.186275	0.262764	0.00154453	0.294517	223		IL_33Ra_aka_IL1RL1_ST2	0.115248	0.13635	0.055217	0.154177	224
Siglec_H	0.329824	0.358727	0.136418	0.494328	170		CD262_aka_DR5_TRAIL_R2	0.254569	0.275936	0.014123	0.473647	135		CD19	0.184569	0.172738	0.16439	0.216579	201		CD267_aka_TACI	0.113854	0.079011	0.0253114	0.23724	198
CD304_aka_Neuropilin_1	0.327704	0.287067	0.188996	0.507049	159		CD24	0.248577	0.251668	0.176569	0.317493	196		Ly_6G_Ly_6C_aka_Gr_1	0.183116	0.167189	0.158884	0.223275	204		CD357_aka_GITR	0.113253	0.0857324	0.0709396	0.183088	216
CD117_aka_c_kit	0.327544	0.38939	0.176991	0.41625	197		CD178_aka_FasL	0.232476	0.236464	0.072668	0.388297	175		Jagged_2	0.180719	0.209477	0.00195653	0.330725	205		MD_1	0.11027	0.116637	0.0315502	0.182622	217
CD79b_aka_Igb	0.324036	0.309713	0.165124	0.49727	151		CD23	0.227424	0.238534	0.194838	0.248899	176		CD20	0.177898	0.146204	0.113122	0.274367	211		CD180_aka_RP105	0.107957	0.149973	0.0206944	0.153203	222
CD122_aka_IL_2Rb	0.317667	0.37569	0.125977	0.451333	198		CD51	0.220336	0.197366	0.0790187	0.384622	181		TCR_Vg1_1+Vg1_2	0.173788	0.23134	0.00267385	0.28735	226		F4_80	0.107383	0.127601	0.0668708	0.127677	232
LAP_aka_TGF_b1	0.310037	0.358117	0.0124999	0.559493	123		CD150_aka_SLAM	0.219179	0.229195	0.178405	0.249938	183		CD45_1	0.172953	0.243267	0.00863509	0.266956	221		CD115_aka_CSF_1R	0.106759	0.119682	0.0635088	0.137087	228
CD226_aka_DNAM_1	0.292055	0.23806	0.237102	0.401002	195		CD61	0.215017	0.305789	0.00839421	0.330869	212		B7_H4_aka_B7S1_B7X	0.167735	0.223981	0.00246649	0.276759	231		CD198_aka_CCR8	0.0976913	0.0921041	0.0613552	0.139615	227
CD200_aka_OX2	0.28433	0.278723	0.161439	0.412828	151		CD45_2	0.207155	0.220495	0.130159	0.270811	209		Notch_4	0.162012	0.210619	0.00136141	0.274057	233		CD133	0.0939434	0.102415	0.0694529	0.109963	244
CD21_CD35_aka_CR2_CR1	0.282048	0.311174	0.197415	0.337555	175		CD62L	0.206724	0.235564	0.0281459	0.356461	147		CD49b	0.150341	0.195294	0.000882652	0.254848	235		CD14	0.0938151	0.110895	0.0496863	0.120864	235
Tim_2	0.276184	0.295593	0.0279269	0.505032	148		CD107a_aka_LAMP_1	0.202754	0.185014	0.172604	0.250642	200		DR3_aka_TNFRSF25	0.146143	0.177672	0.00740856	0.25335	236		IL_23R	0.0911209	0.09055	0.0613955	0.121417	234
TLR4_aka_CD284_MD2_Complex	0.260302	0.244071	0.212306	0.324529	191		IL_21R	0.200389	0.197203	0.179196	0.224769	187		Ly_6A_E_aka_Sca_1	0.129885	0.109222	0.0845261	0.195907	194		CD157_aka_BST_1	0.0859517	0.0955853	0.0608061	0.101464	247
CD147	0.243117	0.304982	0.0912377	0.333132	177		B220_BV711	0.179466	0.172222	0.0948129	0.271364	221		Ly108	0.12409	0.130942	0.0446713	0.196656	233		CD270_aka_HVEM	0.0828765	0.0764122	0.0559775	0.11624	229
CD66a_aka_CEACAM1a	0.236135	0.206074	0.157907	0.344425	169		GL7_antigen_aka_T_and_B_cell_Activation_Marker	0.178723	0.166862	0.0407643	0.328543	201		CD273_aka_B7_DC_PD_L2	0.123923	0.101438	0.0667608	0.20357	190		CD205_aka_DEC_205	0.0594338	0.0589831	0.0484802	0.0708382	253
integrin_b7	0.23115	0.224318	0.0725499	0.396582	156		CD100_aka_SEMA4D	0.172992	0.152615	0.120247	0.246116	211		CD2	0.122708	0.117735	0.0577686	0.19262	226		Tim_4	0.0502587	0.048018	0.0274012	0.0753569	251
CD1d_aka_CD1_1_Ly_38	0.208657	0.208108	0.132064	0.285799	202		CD196_aka_CCR6	0.158476	0.17842	0.055785	0.241223	231		CD30	0.111577	0.15363	0.0116529	0.169447	246		CX3CR1	0.0485478	0.0476664	0.0353341	0.0626428	254
CD44	0.171749	0.229421	0.0177649	0.268061	185		CD69	0.139225	0.117739	0.00368913	0.296247	218		CD152	0.107847	0.11312	0.00146707	0.208954	250		CD84	0.034181	0.0339224	0.033907	0.0347135	258
CD45	0.106048	0.0202612	0.00986465	0.288018	239		CD45RB	0.102151	0.0521196	0.0106662	0.243668	245		ChAT_GFP	0.0317919	0.0110043	0.00598973	0.0783816	222		CD207_aka_Langerin	0.0204076	0.0191237	0.0151819	0.0269172	262

## Sheet: S1c
Dataset S1c. Summary of marker gene scores for identifying peritoneal T and NK cells
γδ T cells_01_ B7-H4							αβ T cells_02_CD150							αβ T cells_03_PD-1							αβ T cells_04_CD6							αβ T cells_05_CCR8							γδ T cells_06_CTLA-4							NK cells_07_CD335
marker	mean.AUC	median.AUC	min.AUC	max.AUC	rank.AUC		marker	mean.AUC	median.AUC	min.AUC	max.AUC	rank.AUC		marker	mean.AUC	median.AUC	min.AUC	max.AUC	rank.AUC		marker	mean.AUC	median.AUC	min.AUC	max.AUC	rank.AUC		marker	mean.AUC	median.AUC	min.AUC	max.AUC	rank.AUC		marker	mean.AUC	median.AUC	min.AUC	max.AUC	rank.AUC		marker	mean.AUC	median.AUC	min.AUC	max.AUC	rank.AUC
CD49b	0.847498	0.917666	0.553549	0.953711	2		CD270_aka_HVEM	0.879074	0.918879	0.706264	0.946445	6		CD279_aka_PD_1	0.918909	0.925963	0.839424	0.976498	2		Ly_6C	0.972051	0.974352	0.930159	0.994517	1		CD64_aka_FcgRI	0.973347	0.978055	0.945781	0.992765	1		CD103	0.976284	0.984429	0.936989	0.999737	3		CD335_aka_NKp46	0.961944	0.985981	0.830987	0.995519	1
Notch_4	0.842526	0.920934	0.377323	0.987154	1		TCR_b_chain	0.856191	0.897838	0.57761	0.997496	5		CD278_aka_ICOS	0.86777	0.872599	0.72679	0.96722	4		Ly6C_BV510	0.958363	0.965121	0.917801	0.988627	1		Podoplanin	0.971693	0.970915	0.954752	0.986171	3		JAML	0.973297	0.990963	0.925141	0.999746	5		CD45R_B220	0.948802	0.975309	0.822352	0.981692	3
IFN_gR_b_chain	0.834848	0.904101	0.415469	0.957413	4		CD86	0.843264	0.865337	0.644398	0.979095	13		ChAT_GFP	0.833767	0.861797	0.656944	0.923798	1		CD8a	0.951239	0.964768	0.869187	0.985305	1		CD16_2_aka_FcgRIV	0.97093	0.974593	0.926623	0.994459	2		CD90_CD90_1_aka_Thy_1_1	0.946935	0.994086	0.720801	0.998002	3		CD49b_aka_pan_NK_cells	0.944631	0.98351	0.736791	0.997697	1
B7_H4_aka_B7S1_B7X	0.831979	0.910503	0.344784	0.980025	3		CD197_aka_CCR7	0.84229	0.9167	0.511241	0.956253	6		CD38	0.832206	0.836091	0.712658	0.949292	2		CD183_aka_CXCR3	0.950963	0.943396	0.913136	0.997517	4		CD49a	0.966576	0.963629	0.953235	0.990263	5		TCR_Vg1_1+Vg1_2	0.942763	0.997906	0.68247	1	1		CD94	0.935291	0.971084	0.819766	0.990493	2
SSC_H	0.826946	0.830774	0.718022	0.895734	10		TLT_2	0.841971	0.88814	0.603346	0.957331	12		CD138_aka_Syndecan_1	0.814475	0.837635	0.715061	0.872848	10		CD8b	0.934557	0.955934	0.824513	0.977822	6		CD274_aka_B7_H1_PD_L1	0.958157	0.967466	0.898982	1	1		CD152	0.942512	0.99557	0.690675	1	1		CD210_aka_IL_10_R	0.93023	0.951651	0.8645	0.975232	5
TCR_Vg1_1+Vg1_2	0.819863	0.898372	0.31753	0.9772	2		PD_1H_aka_VISTA_1	0.831469	0.878346	0.561245	0.916644	5		CD304_aka_Neuropilin_1	0.809312	0.823922	0.663896	0.954709	1		CD317_aka_BST2_PDCA_1	0.916376	0.950766	0.723485	0.999893	2		CD16_32	0.944941	0.95496	0.850267	0.998953	2		Jagged_2	0.942258	0.997846	0.681233	0.99897	1		KLRG1_aka_MAFA	0.927856	0.945081	0.810316	0.977009	7
CD152	0.816744	0.920745	0.309325	0.976222	1		LY6K	0.822993	0.912014	0.453606	0.968989	6		DR3_aka_TNFRSF25	0.805765	0.850476	0.38848	0.992541	4		CD27	0.91118	0.932192	0.78535	0.977102	3		CD36	0.94149	0.943773	0.92078	0.957359	14		CD15_aka_SSEA_1	0.940686	0.9873	0.752728	0.99847	7		CD314_aka_NKG2D	0.925187	0.95322	0.814609	0.983564	6
DLL4	0.813657	0.893259	0.335473	0.970471	5		PD_1H_aka_VISTA_2	0.822834	0.934705	0.417123	0.966002	2		CD186_aka_CXCR6	0.804992	0.797581	0.608111	0.962147	5		IL_21R	0.893588	0.96218	0.702954	0.985766	1		RAE_1g	0.941198	0.974181	0.821761	0.999198	1		Notch_1	0.939139	0.993719	0.673674	0.999963	5		CD11c	0.924995	0.956416	0.763412	0.986201	2
Notch_1	0.810606	0.879673	0.326326	0.974859	2		CD150_aka_SLAM	0.81976	0.874771	0.516264	0.99406	1		CD184_aka_CXCR4	0.773399	0.766961	0.478176	0.997099	1		DcTRAIL_R1	0.890662	0.898843	0.78698	0.973734	10		CD115_aka_CSF_1R	0.938034	0.947579	0.86443	0.987812	10		Tim_2	0.938515	0.97607	0.765572	0.983396	14		CD137	0.923193	0.93539	0.858442	0.954801	10
CD30	0.808477	0.87828	0.374272	0.970951	7		CD4	0.815696	0.827983	0.593803	0.946711	12		CD326_aka_Ep_CAM	0.772117	0.794569	0.600706	0.855903	3		Ly_6G_Ly_6C_aka_Gr_1	0.870227	0.894584	0.734579	0.936026	3		CD198_aka_CCR8	0.936905	0.91904	0.900999	0.996769	6		B7_H4_aka_B7S1_B7X	0.93802	0.995183	0.655216	1	1		CD146	0.922169	0.922376	0.831827	0.972123	7
CD49b_aka_pan_NK_cells	0.802618	0.901903	0.263209	0.959834	1		CD6	0.815352	0.914685	0.504422	0.996034	7		CD3_PC7	0.763262	0.754503	0.537982	0.988648	2		CD124_aka_IL_4Ra	0.865071	0.920156	0.650013	0.998771	3		CD339_aka_Jagged_1	0.931618	0.944008	0.880792	0.964832	10		CD45_1	0.935476	0.997514	0.68829	0.999926	4		CD11b	0.908083	0.907354	0.81403	0.99294	5
CD90_CD90_1_aka_Thy_1_1	0.79637	0.880946	0.279199	0.950009	5		CD205_aka_DEC_205	0.808637	0.86392	0.487466	0.970992	7		CD3	0.755347	0.745226	0.542538	0.993925	4		TCR_b_chain	0.831964	0.903664	0.42239	0.999326	3		CD196_aka_CCR6	0.931169	0.936321	0.852236	0.983666	1		DLL4	0.934223	0.988578	0.664527	0.997016	10		CD122_aka_IL_2Rb	0.900848	0.927815	0.690345	0.995408	4
Jagged_2	0.788742	0.873259	0.318767	0.945045	7		CD126_aka_IL_6Ra	0.808378	0.890959	0.335357	0.959871	11		CD51	0.753246	0.758871	0.587087	0.876689	6		CD5	0.829806	0.843163	0.610314	0.998787	5		CD300c_d	0.928047	0.929164	0.863661	0.981068	8		Notch_4	0.932091	0.995812	0.622677	1	1		TIGIT_aka_Vstm3	0.897865	0.884398	0.82192	0.992482	6
CD85k_aka_gp49_Receptor	0.783078	0.837558	0.547852	0.899375	5		CD199_aka_CCR9	0.78291	0.808352	0.613288	0.949316	5		CD254_aka_TRANCE_RANKL	0.738162	0.786917	0.585336	0.843157	14		CD6	0.828866	0.934597	0.495578	0.99745	2		CD126_aka_IL_6Ra	0.913411	0.964382	0.664643	0.987735	4		LAP_aka_TGF_b1	0.931216	0.971918	0.705401	0.989632	11		CD39	0.888095	0.900629	0.759778	0.986922	6
CD69	0.782128	0.795015	0.570712	0.956537	1		FR4_aka_Folate_Receptor_4	0.782461	0.879076	0.365116	0.958948	12		CD3e	0.72603	0.69141	0.417669	0.997106	1		CD155_aka_PVR	0.817149	0.919615	0.461583	0.987264	14		DLL1	0.910196	0.92331	0.836772	0.956257	11		CD30	0.928714	0.991218	0.625728	0.999955	6		Ly49H	0.880917	0.897405	0.78841	0.921527	11
CD45_1	0.781103	0.870259	0.31171	0.980202	2		CD357_aka_GITR	0.780125	0.796059	0.524878	0.961931	21		CD84	0.716309	0.739627	0.452176	0.879857	17		CD122_aka_IL_2Rb	0.813932	0.89033	0.309655	0.993745	5		CD300LG_aka_Nepmucin	0.906764	0.902211	0.838985	0.983928	19		IFN_gR_b_chain	0.926091	0.997513	0.584531	0.999844	2		CD319	0.87796	0.911694	0.656608	0.962599	8
CD194_aka_CCR4	0.777918	0.857876	0.3328	0.926275	6		CD5	0.777394	0.833081	0.389686	0.999272	2		CD121a_aka_IL_1_R_Type_I_p80	0.713401	0.774582	0.363466	0.948711	1		CD159a_aka_NKG2AB6	0.810224	0.875553	0.43411	0.966387	6		CD14	0.90393	0.910973	0.819266	0.987129	9		CD194_aka_CCR4	0.924598	0.978115	0.6672	0.993351	14		CD54	0.865466	0.862	0.748809	0.990904	7
CD15_aka_SSEA_1	0.7714	0.862608	0.247272	0.952244	11		CD45_2	0.775424	0.774368	0.51459	0.959232	1		CD4	0.711125	0.72353	0.406197	0.885913	19		CD73	0.804573	0.865189	0.511059	0.987844	10		CD9	0.889187	0.919091	0.690622	0.985426	3		DR3_aka_TNFRSF25	0.916906	0.975339	0.61152	0.999962	1		CD29	0.864538	0.866358	0.735317	0.946952	17
LAP_aka_TGF_b1	0.765179	0.855639	0.294599	0.933943	10		RAE_1g	0.772456	0.905389	0.178239	0.990111	3		MAIR_V	0.710629	0.742776	0.569769	0.783426	29		TLT_2	0.803454	0.885967	0.396654	0.968774	21		FceRIa	0.885085	0.925918	0.667067	0.942533	15		CD262_aka_DR5_TRAIL_R2	0.903689	0.94236	0.68649	0.967161	22		Ly_49C_F_I_H	0.861535	0.903559	0.666292	0.957358	12
CD253_aka_TRAIL	0.752603	0.825558	0.50604	0.90587	18		integrin_b7	0.772181	0.809102	0.520416	0.893555	8		Ly_6A_E_aka_Sca_1	0.692539	0.706527	0.490135	0.81944	21		CD85k_aka_gp49_Receptor	0.800341	0.870797	0.452148	0.964536	6		Plexin_B2	0.882273	0.872606	0.801645	0.981217	29		Notch_3	0.900983	0.969719	0.70837	0.993296	14		B220_BV711	0.860077	0.892895	0.628578	0.968795	1
CD178_aka_FasL	0.752531	0.761517	0.575632	0.904686	8		CD90_2	0.771732	0.76881	0.499711	0.971948	13		CD150_aka_SLAM	0.6907	0.761965	0.319152	0.98444	6		B220_BV711	0.797899	0.863107	0.371422	0.973704	4		CD301a_aka_MGL1	0.875668	0.862811	0.775085	0.954256	20		I_A_I_E	0.899666	0.910845	0.814075	0.989937	23		CD49d	0.850207	0.861057	0.732236	0.932908	10
CD70	0.744542	0.774011	0.48304	0.852077	30		IL_21R	0.770581	0.916897	0.297046	0.961021	8		Ly6G_BV785	0.684882	0.668516	0.529464	0.926442	12		CD90_2	0.794358	0.808003	0.500289	0.984654	5		CD66a_aka_CEACAM1a	0.875411	0.967502	0.587557	0.989821	1		4_1BB_Ligand_aka_CD137L	0.899362	0.93866	0.68238	0.971656	20		CD120b_aka_TNF_R_Type_II_p75	0.849864	0.849082	0.7217	0.97459	5
4_1BB_Ligand_aka_CD137L	0.726795	0.788149	0.31762	0.879041	21		CD105	0.770136	0.811572	0.449259	0.951655	33		CD93_aka_AA4_1_early_B_lineage	0.679151	0.668969	0.431017	0.893902	23		CD319	0.790692	0.86462	0.343392	0.937011	15		CD88_aka_C5aR	0.87499	0.892892	0.648541	0.9901	2		CD309_aka_VEGFR2_Flk_1	0.898866	0.943993	0.636806	0.976526	17		IFNAR_1	0.847412	0.890913	0.63514	0.986884	2
Mac_2_aka_Galectin_3	0.723593	0.780321	0.477075	0.869784	16		CD154_aka_CD40L	0.767245	0.828677	0.535692	0.869987	16		CD199_aka_CCR9	0.674028	0.709153	0.386647	0.899725	17		CD62L	0.789929	0.833994	0.563587	0.967938	15		CD371_aka_CLEC12A	0.873767	0.886217	0.793475	0.953572	22		CD267_aka_TACI	0.889329	0.947324	0.672059	0.97616	23		CD159a_aka_NKG2AB6	0.837938	0.88198	0.56589	0.959648	18
CD117_aka_c_kit	0.723165	0.792829	0.467458	0.871386	14		CD179a_aka_VpreB	0.763495	0.732989	0.562477	0.952298	32		DC_Marker_aka_33D1	0.668453	0.787676	0.303173	0.873143	21		CD28	0.785459	0.863405	0.458107	0.981677	17		FR4_aka_Folate_Receptor_4	0.872328	0.936225	0.634884	0.978461	7		CD272_aka_BTLA	0.887546	0.900149	0.734545	0.986274	23		CD49b	0.835038	0.946663	0.446451	0.974101	5
Ly_51	0.722296	0.766348	0.402295	0.854792	26		DC_Marker_aka_33D1	0.762669	0.861639	0.400652	0.924837	13		CD134_aka_OX_40	0.665219	0.698278	0.454048	0.853496	23		CD96_aka_TACTILE	0.785181	0.830539	0.478407	0.996228	6		PD_1H_aka_VISTA_2	0.869812	0.95263	0.582877	0.976806	11		TCR_g_d	0.881785	0.918629	0.689297	0.990892	20		CD140a	0.834576	0.817669	0.728321	0.9382	17
CD273_aka_B7_DC_PD_L2	0.720758	0.778812	0.375996	0.882296	11		CD317_aka_BST2_PDCA_1	0.755583	0.837618	0.276515	0.976919	14		H_2	0.658474	0.650117	0.47066	0.815641	34		CD94	0.753185	0.896331	0.180234	0.950977	7		CD200_R_aka_OX2R	0.865013	0.874493	0.685422	0.983972	5		CD273_aka_B7_DC_PD_L2	0.866209	0.921323	0.624004	0.982573	18		CD223_aka_LAG_3	0.827625	0.810078	0.758491	0.91829	21
Tim_2	0.714833	0.78126	0.234428	0.873497	19		MERTK_aka_Mer	0.754585	0.789546	0.373971	0.957173	15		LPAM_1_aka_Integrin_a4b7	0.656748	0.61321	0.503366	0.894675	22		Ly_49C_F_I_H	0.748911	0.842462	0.333708	0.899731	19		F4_80	0.864185	0.85262	0.77409	0.988087	20		CD45	0.862518	0.89641	0.562121	0.988768	13		CD123	0.822774	0.815049	0.658351	0.976987	16
CD45R_B220	0.714646	0.846072	0.177648	0.868526	12		Tim_4	0.749634	0.779088	0.340856	0.984115	11		PD_1H_aka_VISTA_2	0.655101	0.799868	0.221092	0.923477	15		CD71	0.746411	0.728667	0.519143	0.976389	23		IL_23R	0.863744	0.840174	0.803304	0.996903	5		CD121a_aka_IL_1_R_Type_I_p80	0.860042	0.881782	0.636534	0.982709	17		CD49e	0.820683	0.824533	0.647421	0.973947	4
CD262_aka_DR5_TRAIL_R2	0.712741	0.764053	0.31351	0.879527	17		CD98_aka_4F2	0.748981	0.765375	0.465986	0.957396	26		TCR_g_d	0.653646	0.699675	0.310703	0.840771	4		CD44	0.746103	0.75162	0.466083	0.975315	13		Tim_4	0.85856	0.871672	0.659144	0.993241	11		MHC_II_BV421	0.859646	0.855191	0.762589	0.95489	26		CD11b_PE_CF594	0.819849	0.893144	0.622204	0.927616	12
CD309_aka_VEGFR2_Flk_1	0.707747	0.769162	0.363194	0.824303	28		CD43	0.748151	0.745717	0.627242	0.877925	43		RAE_1g	0.653461	0.793219	0.118812	0.946244	8		CD3	0.737527	0.754394	0.449357	0.999708	2		CD130_aka_gp130	0.849148	0.90392	0.638409	0.982154	13		Ly_51	0.855018	0.896891	0.597705	0.964946	25		Galectin_9	0.807648	0.802635	0.634156	0.990612	3
CD24	0.698787	0.677418	0.44519	0.934504	1		CD3	0.743972	0.776777	0.457462	0.999038	3		CD132_aka_common_g_chain	0.646837	0.610482	0.357862	0.962522	4		CD100_aka_SEMA4D	0.731928	0.718399	0.614089	0.927358	25		CD197_aka_CCR7	0.845019	0.926572	0.488759	0.962473	18		CD268_aka_BAFF_R	0.850846	0.901191	0.672423	0.942728	33		CD275_aka_B7_H2_B7_RP1_ICOS_Ligand	0.800521	0.792614	0.69674	0.906511	20
Notch_3	0.695606	0.812611	0.29163	0.877593	18		MAdCAM_1	0.742287	0.723333	0.554101	0.92381	26		CD127_aka_IL_7Ra	0.646598	0.629216	0.266789	0.995757	3		CD314_aka_NKG2D	0.729574	0.83678	0.185391	0.897441	8		MERTK_aka_Mer	0.844629	0.873892	0.626029	0.964691	24		CD79b_aka_Igb	0.849789	0.895801	0.670128	0.969838	29		CD117_aka_c_kit	0.787056	0.863279	0.532542	0.914888	14
CD267_aka_TACI	0.693046	0.772377	0.327941	0.83574	25		ESAM	0.741067	0.763983	0.581696	0.827031	24		LY6K	0.638456	0.765917	0.244902	0.905051	17		XCR1	0.72177	0.714215	0.478274	0.995488	8		LY6K	0.844215	0.916152	0.546394	0.965989	15		CD106	0.830817	0.849084	0.659377	0.93781	33		CD84	0.785895	0.812605	0.547824	0.928786	19
CD335_aka_NKp46	0.69259	0.80913	0.169013	0.888137	21		CD200R3	0.732036	0.707813	0.631259	0.937808	23		CD59a	0.635394	0.646912	0.360725	0.818792	17		CD160	0.720719	0.786572	0.382892	0.934826	18		CD155_aka_PVR	0.838911	0.929214	0.538417	0.987322	15		TER_119_Erythroid_Cells	0.829253	0.847042	0.717551	0.917136	39		CD160	0.781319	0.816134	0.570404	0.942385	17
CD11c	0.688098	0.783538	0.236588	0.897823	6		XCR1	0.731167	0.718176	0.521726	0.992483	2		CD61	0.635188	0.696801	0.358853	0.753228	29		CD2	0.72027	0.767608	0.418163	0.884822	35		CD18	0.838907	0.867624	0.651288	0.983994	26		CD19	0.827497	0.848659	0.598284	0.947575	29		CD132_aka_common_g_chain	0.779078	0.74018	0.642138	0.990103	6
CD55_aka_DAF	0.687886	0.681037	0.596915	0.849999	18		CD134_aka_OX_40	0.729691	0.773797	0.478377	0.916294	32		CD200_aka_OX2	0.634827	0.591004	0.47777	0.839978	12		CD54	0.70884	0.75787	0.251191	0.993817	9		CD127_aka_IL_7Ra	0.837768	0.848737	0.671304	0.999846	1		GITR_Ligand	0.823127	0.838545	0.658459	0.955453	31		CD96_aka_TACTILE	0.77834	0.798235	0.521593	0.98934	5
Notch_2	0.687762	0.650433	0.548162	0.91545	17		H_2	0.728562	0.733253	0.52934	0.890178	44		CD83	0.633206	0.658475	0.398091	0.765027	23		CD127_aka_IL_7Ra	0.706589	0.728932	0.328696	0.998865	4		CD205_aka_DEC_205	0.835069	0.894911	0.512534	0.990165	8		CD21_CD35_aka_CR2_CR1	0.817847	0.823388	0.693128	0.909055	42		CD66a_aka_CEACAM1a	0.769804	0.83353	0.412443	0.949187	14
CD103	0.687495	0.778775	0.0438222	0.904162	11		CD265_aka_RANK	0.726868	0.725396	0.480624	0.945607	34		CD200_R_aka_OX2R	0.632221	0.670124	0.208032	0.88456	5		CD130_aka_gp130	0.695821	0.813704	0.274787	0.955894	24		CD193_aka_CCR3	0.834	0.85509	0.636399	0.999205	2		CD61	0.816849	0.836966	0.641147	0.925771	30		NK_1_1	0.759521	0.758964	0.605543	0.945552	16
FSC_H	0.685092	0.684993	0.613168	0.74374	42		CD135	0.723907	0.74915	0.558658	0.777728	43		CD90_2	0.62603	0.628316	0.299856	0.942763	12		CD205_aka_DEC_205	0.691875	0.825127	0.260068	0.985564	9		CD45	0.832641	0.881929	0.437879	0.986626	3		GARP_aka_LRRC32	0.813691	0.827585	0.588283	0.962161	28		CD88_aka_C5aR	0.759167	0.792151	0.351459	0.951672	20
CD11b_PE_CF594	0.679726	0.777125	0.377796	0.834938	11		Ly108	0.723543	0.678325	0.471449	0.98804	10		CD49e	0.62337	0.654386	0.299409	0.87135	7		MAdCAM_1	0.6877	0.669841	0.445899	0.896546	57		PIR_A_B	0.83217	0.902214	0.483527	0.985606	13		Mac_2_aka_Galectin_3	0.809132	0.877908	0.522925	0.96339	27		CD62L	0.759151	0.819717	0.436413	0.970563	14
CD49e	0.676492	0.703936	0.352579	0.904066	5		CD157_aka_BST_1	0.722965	0.755285	0.396961	0.872798	28		CD100_aka_SEMA4D	0.62001	0.621179	0.385911	0.880336	20		CD120b_aka_TNF_R_Type_II_p75	0.674559	0.723587	0.2783	0.92497	12		CD157_aka_BST_1	0.829881	0.875562	0.603039	0.912437	28		CD120a_aka_TNF_R_Type_I_p55	0.80785	0.808722	0.636572	0.993145	13		CD44	0.749541	0.74207	0.533917	0.947677	27
CD120a_aka_TNF_R_Type_I_p55	0.671323	0.659737	0.363428	0.952168	13		CD40	0.718479	0.759628	0.524892	0.851139	39		Notch_2	0.618379	0.583196	0.436099	0.873723	10		CD132_aka_common_g_chain	0.67262	0.661803	0.336853	0.995822	7		CD31_aka_PECAM_1	0.827915	0.831472	0.695005	0.957487	18		CD59a	0.801508	0.809301	0.639275	0.937452	34		CD355_aka_CRTAM	0.748732	0.759622	0.620706	0.8671	31
CD107b_aka_Mac_3	0.671307	0.655186	0.564082	0.799515	41		CD28	0.718446	0.820103	0.394447	0.933011	28		CD37	0.608851	0.631886	0.367452	0.804375	22		Ly108	0.668811	0.635048	0.383714	0.993158	8		CD195_aka_CCR5	0.82738	0.830579	0.735528	0.908389	21		CD253_aka_TRAIL	0.801298	0.892894	0.49396	0.959514	24		MAIR_IV_aka_CLM_5	0.748415	0.755024	0.610361	0.865883	23
CD79b_aka_Igb	0.668748	0.739705	0.329872	0.838412	24		Ly_6A_E_aka_Sca_1	0.717146	0.726389	0.509865	0.842712	6		CD5	0.598906	0.563825	0.263958	0.992891	5		CD25	0.66737	0.706955	0.491428	0.824584	38		PDC_TREM	0.821481	0.827012	0.692197	0.931944	29		CD370_aka_CLEC9A_DNGR1	0.78925	0.843975	0.61348	0.872828	34		CD18	0.735146	0.801691	0.348712	0.979099	19
CD63	0.667993	0.655472	0.557625	0.820698	13		CD155_aka_PVR	0.714424	0.849198	0.32916	0.968681	19		CD207_aka_Langerin	0.594731	0.568643	0.276213	0.970083	2		IFNAR_1	0.661594	0.784696	0.239035	0.978908	21		DC_Marker_aka_33D1	0.816799	0.881318	0.599348	0.92415	36		CD3e	0.785645	0.744107	0.582331	1	1		CD9	0.733216	0.7907	0.309378	0.921303	13
GARP_aka_LRRC32	0.665511	0.683704	0.411717	0.850941	24		CD324_aka_E_Cadherin	0.709243	0.774025	0.539923	0.820549	25		CD255_aka_TWEAK	0.59431	0.594371	0.448013	0.761015	61		CD226_aka_DNAM_1	0.654089	0.62547	0.510423	0.873565	39		CD73	0.815564	0.890092	0.488941	0.99568	9		CD69	0.780056	0.823718	0.429288	0.981254	18		CD366_aka_Tim_3	0.727255	0.746967	0.577259	0.876404	28
PIR_A_B	0.662233	0.6437	0.516473	0.859779	8		IL_33Ra_aka_IL1RL1_ST2	0.706137	0.692147	0.467877	0.958104	27		Plexin_B2	0.59424	0.587113	0.198355	0.899109	19		CD357_aka_GITR	0.653936	0.698953	0.325497	0.950642	33		CD184_aka_CXCR4	0.815236	0.831112	0.521824	0.999748	2		CD22	0.780011	0.761241	0.642069	0.951901	34		CD24	0.725842	0.703986	0.55481	0.924414	25
CD121a_aka_IL_1_R_Type_I_p80	0.661065	0.777819	0.190049	0.958112	9		CD254_aka_TRANCE_RANKL	0.702796	0.782673	0.414664	0.858905	17		FR4_aka_Folate_Receptor_4	0.594239	0.687607	0.229217	0.811555	35		CD86	0.651628	0.732344	0.235578	0.954808	34		IgM	0.809138	0.816532	0.677028	0.892265	42		CD326_aka_Ep_CAM	0.77524	0.832514	0.399294	0.916228	33		CD45_2	0.725837	0.704432	0.48541	0.952564	10
KLRG1_aka_MAFA	0.660712	0.737654	0.189684	0.835691	22		Galectin_9	0.702605	0.704207	0.365844	0.98593	9		TER_119_Erythroid_Cells	0.592656	0.656216	0.255734	0.752584	31		CD252_aka_OX40L	0.644916	0.624706	0.568523	0.79783	75		CD105	0.808395	0.843484	0.550741	0.965538	39		CD70	0.761133	0.792855	0.51696	0.851526	47		CD193_aka_CCR3	0.725412	0.729504	0.363601	0.997748	1
CD45RB	0.659901	0.6546	0.48084	0.930652	3		CD127_aka_IL_7Ra	0.702371	0.735968	0.310708	0.998655	4		CD169_aka_Siglec_1	0.590386	0.58352	0.434564	0.771628	63		CD270_aka_HVEM	0.643145	0.790705	0.157627	0.904149	40		CX3CR1	0.805087	0.760723	0.69724	0.994296	10		CD83	0.757571	0.776976	0.601909	0.867456	55		CD71	0.723072	0.701363	0.480857	0.96985	4
CD355_aka_CRTAM	0.652719	0.688724	0.379294	0.820708	26		CD160	0.699237	0.755496	0.429596	0.928718	20		CD154_aka_CD40L	0.586582	0.688686	0.318954	0.728998	39		CD22	0.641159	0.639864	0.357931	0.878803	19		CD207_aka_Langerin	0.804136	0.775308	0.657651	0.995915	7		CD20	0.748469	0.754313	0.484418	0.932819	38		Ly49D	0.694045	0.674412	0.517654	0.82818	30
CD172a_aka_SIRPa	0.647449	0.621594	0.508713	0.854103	9		CD1d_aka_CD1_1_Ly_38	0.698292	0.690152	0.464837	0.919074	1		CD273_aka_B7_DC_PD_L2	0.586568	0.661193	0.226263	0.804177	10		H_2	0.638849	0.66455	0.38261	0.851568	49		CD28	0.801335	0.867858	0.541893	0.971977	29		CD11a	0.747778	0.750677	0.663877	0.830147	23		CD45RB	0.689274	0.691385	0.51916	0.941372	18
Ly_6G_Ly_6C_aka_Gr_1	0.647274	0.710277	0.265421	0.818678	41		CD73	0.697861	0.791577	0.334547	0.985555	11		CD120b_aka_TNF_R_Type_II_p75	0.58588	0.652826	0.221209	0.860798	11		NK_1_1	0.636816	0.663459	0.355435	0.898767	22		CD172a_aka_SIRPa	0.798875	0.845871	0.491287	0.990917	13		CD2	0.733905	0.745967	0.581837	0.87401	19		CD253_aka_TRAIL	0.673746	0.76937	0.387225	0.866499	30
Trem_like_4_aka_Treml4	0.639612	0.629851	0.500984	0.830192	30		CD207_aka_Langerin	0.695611	0.691206	0.342349	0.984757	10		CD69	0.584261	0.58711	0.351389	0.843702	14		CD48	0.633118	0.580157	0.506708	0.823043	41		CD98_aka_4F2	0.789614	0.824396	0.534014	0.969103	39		IgD	0.727176	0.699622	0.600253	0.904755	44		CD25	0.665289	0.698697	0.508572	0.818627	32
CD107a_aka_LAMP_1	0.637488	0.639157	0.505084	0.744945	35		CD276_aka_B7_H3	0.695153	0.68728	0.460606	0.908147	56		Tim_4	0.58325	0.592841	0.205726	0.939275	9		IL_23R	0.630487	0.661479	0.194339	0.993256	12		CD150_aka_SLAM	0.784372	0.82038	0.483736	0.977484	16		CD301b_aka_MGL2	0.725508	0.720725	0.572928	0.916587	40		LPAM_1_aka_Integrin_a4b7	0.662312	0.615841	0.496634	0.919118	33
CD268_aka_BAFF_R	0.637236	0.704324	0.327577	0.758551	44		CD130_aka_gp130	0.688898	0.764061	0.361591	0.923289	26		CD123	0.582013	0.569781	0.235511	0.897906	20		CD23	0.629356	0.631174	0.574577	0.673062	66		lymphotoxin_beta_receptor_aka_LTbR	0.780479	0.766242	0.621819	0.916184	42		CD49b	0.717557	0.947111	0.200014	0.972348	13		SSC_H	0.656845	0.703962	0.281978	0.809639	36
GITR_Ligand	0.626679	0.660834	0.341541	0.814207	35		CD62L	0.68643	0.748395	0.392145	0.930547	13		CD366_aka_Tim_3	0.581389	0.603737	0.378742	0.770615	24		CD80	0.623942	0.616245	0.430441	0.829843	42		CD369_aka_Dectin_1_CLEC7A	0.779251	0.765802	0.745749	0.833852	57		CD196_aka_CCR6	0.716571	0.817279	0.147764	0.940043	32		CD324_aka_E_Cadherin	0.656061	0.729736	0.452325	0.788613	37
CD81	0.625987	0.621131	0.437447	0.866932	6		CD133	0.685305	0.716232	0.408801	0.889785	48		CD104	0.579442	0.580278	0.395663	0.771907	31		CD366_aka_Tim_3	0.623015	0.642615	0.422741	0.791244	35		CD47	0.778661	0.721205	0.698469	0.940798	22		DLL1	0.715821	0.841456	0.163228	0.912999	42		Mac_2_aka_Galectin_3	0.648948	0.74659	0.313492	0.870624	22
CD272_aka_BTLA	0.623111	0.646367	0.265455	0.888491	15		CD31_aka_PECAM_1	0.677217	0.735672	0.299321	0.901528	11		CD274_aka_B7_H1_PD_L1	0.579323	0.591864	0.101018	0.971049	1		Ig_light_chain_k	0.62222	0.593949	0.367598	0.935609	11		IFNAR_1	0.777178	0.866044	0.36486	0.990137	15		CD3_PC7	0.707786	0.691848	0.433734	0.993652	3		CD31_aka_PECAM_1	0.647332	0.703401	0.304995	0.854659	29
Ly49D	0.623056	0.604257	0.482346	0.73336	55		CD34	0.673832	0.67615	0.468809	0.897773	40		CD18	0.577591	0.654952	0.21697	0.894994	21		CX3CR1	0.618001	0.632459	0.249305	0.979684	20		Ly_6D	0.77698	0.802691	0.600215	0.890664	41		CD178_aka_FasL	0.705481	0.732803	0.424368	0.903907	29		Ly_49A	0.641828	0.628484	0.571995	0.750285	57
MD_1	0.622598	0.642382	0.479274	0.7408	56		lymphotoxin_beta_receptor_aka_LTbR	0.671229	0.674702	0.378181	0.851506	27		CD54	0.577576	0.626203	0.193219	0.929501	10		CD49a	0.60897	0.719755	0.0451791	0.863314	36		CD63	0.776758	0.806414	0.442375	0.956907	39		Ly_6D	0.703366	0.756925	0.399785	0.863665	32		CD69	0.637764	0.683473	0.324178	0.924442	18
CD106	0.61601	0.642966	0.340623	0.750097	53		CD27	0.670402	0.758966	0.21465	0.884931	9		CD41	0.577518	0.576346	0.439004	0.759268	32		Galectin_9	0.604365	0.576919	0.270638	0.980508	19		CD93_aka_AA4_1_early_B_lineage	0.773746	0.775666	0.568983	0.948723	53		CD279_aka_PD_1	0.692211	0.762495	0.160576	0.947732	6		Notch_2	0.637059	0.606313	0.451838	0.890525	25
MAIR_IV_aka_CLM_5	0.614911	0.633923	0.389639	0.764158	43		CD81	0.670172	0.673359	0.439471	0.91533	24		CD105	0.577287	0.618038	0.271091	0.842565	38		CD147	0.603716	0.569184	0.377758	0.893926	24		F4_80_APC	0.772329	0.78093	0.619337	0.878565	38		CD140b	0.689501	0.682843	0.563509	0.83728	59		CD85k_aka_gp49_Receptor	0.622475	0.734283	0.290781	0.840296	35
CD29	0.609348	0.639036	0.264683	0.752172	25		CD182_aka_CXCR2	0.66863	0.68412	0.407008	0.851401	50		CD153	0.576209	0.556288	0.389609	0.845109	26		CD14	0.603701	0.640179	0.172294	0.902203	57		CD124_aka_IL_4Ra	0.771289	0.863947	0.349987	0.994623	8		CD200_aka_OX2	0.689208	0.65551	0.492075	0.90964	43		CD351_aka_Fc_a_u_receptor	0.61951	0.605869	0.54726	0.729643	53
CD37	0.605356	0.609798	0.445128	0.725179	52		CD3e	0.667032	0.643855	0.337115	0.999544	1		CD47	0.573877	0.567969	0.271438	0.839473	13		CD186_aka_CXCR6	0.603532	0.563363	0.226682	0.955231	25		CD182_aka_CXCR2	0.770984	0.777802	0.592992	0.909403	57		CD104	0.684477	0.669377	0.604337	0.835669	59		CD27	0.619455	0.729368	0.129162	0.871937	37
FSC_Width	0.604787	0.586862	0.538524	0.682945	46		CD115_aka_CSF_1R	0.663374	0.696187	0.13557	0.963995	21		CD351_aka_Fc_a_u_receptor	0.568914	0.56649	0.452197	0.697009	49		CD11a	0.599431	0.627665	0.336123	0.743227	49		CD365_aka_Tim_1	0.767293	0.763255	0.700081	0.854906	58		MD_1	0.683896	0.697785	0.520726	0.816072	60		CD371_aka_CLEC12A	0.617298	0.666079	0.203831	0.816673	49
FceRIa	0.601224	0.62499	0.332933	0.755651	36		LPAM_1_aka_Integrin_a4b7	0.662866	0.612502	0.488846	0.944112	40		CD183_aka_CXCR3	0.567653	0.592934	0.0739735	0.825194	32		TIGIT_aka_Vstm3	0.588036	0.629418	0.125017	0.939684	43		CD20	0.763685	0.770084	0.515582	0.941952	19		CD144_aka_VE_cadherin	0.682032	0.682686	0.516689	0.899959	44		TLR4_aka_CD284_MD2_Complex	0.615291	0.58186	0.524322	0.848178	25
CD137	0.597223	0.687032	0.141558	0.739564	34		CD184_aka_CXCR4	0.660746	0.681629	0.284236	0.996194	5		CD140a	0.561748	0.587083	0.224473	0.772527	26		CD198_aka_CCR8	0.584806	0.555019	0.0875574	0.990976	14		CD3_PC7	0.760676	0.788074	0.462018	0.998819	3		CD355_aka_CRTAM	0.680069	0.740758	0.365981	0.892855	26		CD81	0.608956	0.595514	0.390528	0.885622	55
Ly_49C_F_I_H	0.596886	0.719253	0.209831	0.812646	28		MAIR_V	0.658971	0.712744	0.430231	0.756114	55		CD223_aka_LAG_3	0.561234	0.580366	0.241509	0.748152	27		Plexin_B2	0.584019	0.572738	0.159058	0.944268	41		Ig_light_chain_k	0.757065	0.729002	0.632402	0.973468	4		CD11c	0.6747	0.825354	0.0981961	0.9334	17		CD120a_aka_TNF_R_Type_I_p55	0.603549	0.577518	0.346619	0.913523	23
CD1d_aka_CD1_1_Ly_38	0.596843	0.580017	0.408961	0.848883	25		CD14	0.656094	0.708651	0.180734	0.926602	32		CD152	0.560848	0.723581	0.0266043	0.890134	5		Ly_6A_E_aka_Sca_1	0.580723	0.640569	0.324988	0.777244	46		PD_1H_aka_VISTA_1	0.757017	0.814094	0.438755	0.865087	46		Siglec_H	0.674485	0.664806	0.46094	0.860998	53		CD133	0.603167	0.641506	0.349243	0.822372	62
I_A_I_E	0.595911	0.661746	0.178752	0.850441	22		CD255_aka_TWEAK	0.655257	0.6441	0.508313	0.818562	72		CD252_aka_OX40L	0.555395	0.543203	0.431477	0.713042	77		CD207_aka_Langerin	0.572471	0.530615	0.240115	0.992349	13		integrin_b7	0.755305	0.796868	0.479584	0.885706	51		Trem_like_4_aka_Treml4	0.659577	0.658412	0.4875	0.887092	48		CD265_aka_RANK	0.59851	0.597676	0.338898	0.920059	44
DLL1	0.594337	0.716875	0.133968	0.82827	28		F4_80	0.655128	0.69161	0.22591	0.969363	17		integrin_b7	0.554663	0.608909	0.289569	0.778269	37		CD272_aka_BTLA	0.572253	0.619547	0.120416	0.938626	27		CD357_aka_GITR	0.753773	0.769643	0.475122	0.948143	40		CD186_aka_CXCR6	0.659083	0.604615	0.391889	0.930605	12		CD16_32	0.596215	0.641155	0.0687847	0.961162	27
CD39	0.594107	0.626441	0.240222	0.861668	7		CD124_aka_IL_4Ra	0.654532	0.739225	0.252518	0.981736	12		GL7_antigen_aka_T_and_B_cell_Activation_Marker	0.554419	0.538732	0.441457	0.74235	74		JAML	0.5715	0.579647	0.00834368	0.979171	14		CD133	0.750258	0.765339	0.591199	0.897839	77		CD304_aka_Neuropilin_1	0.658963	0.693574	0.336104	0.921123	37		CD195_aka_CCR5	0.595115	0.640646	0.264472	0.754185	62
CD20	0.591371	0.620733	0.325362	0.83065	27		CD169_aka_Siglec_1	0.652889	0.639297	0.466915	0.856768	73		CD179a_aka_VpreB	0.554369	0.527815	0.293455	0.847222	41		FSC_Width	0.570263	0.555527	0.461476	0.66934	55		CD6	0.748298	0.890708	0.357904	0.997015	7		CD278_aka_ICOS	0.653149	0.632882	0.27321	0.931879	9		CD199_aka_CCR9	0.594649	0.588758	0.282954	0.901893	37
CD144_aka_VE_cadherin	0.588214	0.596998	0.436242	0.806117	40		CD71	0.651917	0.634324	0.388175	0.960883	24		CD268_aka_BAFF_R	0.552239	0.627907	0.249896	0.692195	37		CD278_aka_ICOS	0.569693	0.5263	0.133852	0.923528	28		CD19	0.746944	0.787893	0.401716	0.906428	23		Ly6G_BV785	0.651379	0.63851	0.457962	0.933081	8		FSC_H	0.594317	0.615522	0.386832	0.700682	59
ChAT_GFP	0.58761	0.661136	0.190805	0.849821	31		CD138_aka_Syndecan_1	0.648824	0.726305	0.284939	0.805404	57		CD317_aka_BST2_PDCA_1	0.551031	0.589008	0.066037	0.924324	11		RAE_1g	0.567054	0.642664	0.0444248	0.968869	23		CD86	0.7467	0.803169	0.355602	0.967989	42		ChAT_GFP	0.64753	0.676169	0.343056	0.845555	56		CD48	0.5884	0.540016	0.450625	0.79535	40
CD370_aka_CLEC9A_DNGR1	0.585565	0.675306	0.310871	0.721397	57		CD200_R_aka_OX2R	0.648437	0.685758	0.199341	0.908848	3		CD48	0.550465	0.497354	0.43416	0.758301	43		CD193_aka_CCR3	0.566316	0.608102	0.15953	0.996419	5		CD134_aka_OX_40	0.745132	0.788038	0.521623	0.919415	38		CD180_aka_RP105	0.643635	0.644744	0.531023	0.764945	65		CD200R3	0.588378	0.567453	0.362514	0.879363	63
CD34	0.584927	0.598712	0.461969	0.740427	29		CD96_aka_TACTILE	0.645656	0.683775	0.326047	0.986349	8		MERTK_aka_Mer	0.550139	0.566424	0.179822	0.881276	26		CD126_aka_IL_6Ra	0.561926	0.707788	0.0562115	0.873698	38		CD265_aka_RANK	0.743477	0.741083	0.519376	0.949428	57		CD38	0.640407	0.666285	0.2804	0.888632	18		Ig_light_chain_k	0.587072	0.557622	0.337143	0.908664	30
JAML	0.581735	0.599934	0.0636476	0.910461	9		CD147	0.643865	0.608446	0.396248	0.940777	2		CD80	0.549333	0.544546	0.410517	0.702275	61		CD265_aka_RANK	0.56165	0.534054	0.306717	0.909497	53		Ly108	0.741732	0.700672	0.528551	0.984013	12		IgM	0.631858	0.686591	0.322972	0.765609	56		PDC_TREM	0.585043	0.628786	0.27516	0.762556	50
CD21_CD35_aka_CR2_CR1	0.579638	0.611556	0.306872	0.703235	61		CD300LG_aka_Nepmucin	0.642541	0.663912	0.161015	0.958556	26		CD194_aka_CCR4	0.547578	0.673664	0.0622698	0.837307	20		CD120a_aka_TNF_R_Type_I_p55	0.559605	0.521518	0.183573	0.964069	2		CD81	0.741405	0.746199	0.560529	0.945403	33		CD184_aka_CXCR4	0.628479	0.604868	0.270781	0.996349	4		CD169_aka_Siglec_1	0.579544	0.566465	0.404194	0.792019	74
TCR_g_d	0.579631	0.61218	0.133782	0.880044	16		CD226_aka_DNAM_1	0.637751	0.612701	0.489577	0.864461	48		CD182_aka_CXCR2	0.544528	0.584526	0.270564	0.769816	57		CD98_aka_4F2	0.557225	0.643004	0.196563	0.919118	51		CD37	0.740355	0.760953	0.554872	0.907969	37		CD55_aka_DAF	0.615104	0.638958	0.390393	0.852028	35		CD40	0.578272	0.636367	0.372568	0.743245	81
F4_80_APC	0.57452	0.592599	0.380663	0.69051	46		NK_1_1	0.634303	0.664584	0.394457	0.844423	18		CD205_aka_DEC_205	0.543593	0.534587	0.178916	0.90561	16		CD274_aka_B7_H1_PD_L1	0.55474	0.580428	0.0243605	1	1		CD147	0.736952	0.697382	0.603752	0.956564	6		CD146	0.609558	0.684728	0.0743181	0.871895	37		MERTK_aka_Mer	0.574274	0.585813	0.222788	0.899438	22
CD9	0.573218	0.663425	0.15554	0.817812	18		CD202b_aka_Tie_2_CD202	0.633922	0.638909	0.511536	0.78333	43		CD11a	0.542193	0.56505	0.331269	0.697985	48		CD45_2	0.552815	0.547795	0.216259	0.951259	3		Notch_3	0.735904	0.900492	0.223307	0.953493	12		CD335_aka_NKp46	0.608211	0.782792	0.0164487	0.909269	31		CD300LG_aka_Nepmucin	0.571954	0.576933	0.1483	0.919855	49
CD94	0.572895	0.690142	0.123785	0.831164	24		CD3_PC7	0.632547	0.593448	0.312609	0.994646	2		CD115_aka_CSF_1R	0.541619	0.565127	0.0727028	0.902139	14		CD276_aka_B7_H3	0.552574	0.537547	0.332959	0.8546	75		CD107a_aka_LAMP_1	0.735599	0.754465	0.494916	0.883346	47		CD185_aka_CXCR5	0.601584	0.664906	0.347794	0.736655	66		CD147	0.563742	0.509736	0.33448	0.888288	32
GL7_antigen_aka_T_and_B_cell_Activation_Marker	0.570119	0.552828	0.49561	0.68471	48		CD8b	0.632521	0.727183	0.175487	0.838203	46		CD197_aka_CCR7	0.541432	0.660918	0.178468	0.800914	41		CD355_aka_CRTAM	0.552225	0.555265	0.309059	0.774839	42		CD11b_PE_CF594	0.735532	0.86135	0.343672	0.917855	18		CD45R_B220	0.590064	0.781575	0.0429854	0.816216	44		MAdCAM_1	0.562848	0.540373	0.317377	0.851453	60
CD22	0.569898	0.557861	0.285748	0.831517	26		CX3CR1	0.631595	0.643855	0.30276	0.975136	15		CD267_aka_TACI	0.540089	0.639076	0.181328	0.72707	44		IgD	0.546675	0.53884	0.328161	0.783647	46		CD270_aka_HVEM	0.733773	0.833075	0.293736	0.916763	55		CD48	0.589011	0.553739	0.493292	0.756961	38		Trem_like_4_aka_Treml4	0.562094	0.533623	0.430999	0.775727	40
TLR4_aka_CD284_MD2_Complex	0.569877	0.542262	0.475678	0.780222	46		PDC_TREM	0.629971	0.682236	0.237235	0.836315	29		CD45_1	0.539935	0.653922	0.0680258	0.924469	2		CD134_aka_OX_40	0.54632	0.534521	0.272137	0.842529	48		IL_33Ra_aka_IL1RL1_ST2	0.733375	0.722249	0.532123	0.962188	47		CD351_aka_Fc_a_u_receptor	0.588726	0.587276	0.45274	0.727476	74		CD300c_d	0.561848	0.58645	0.108783	0.932348	43
CD180_aka_RP105	0.569623	0.574327	0.445794	0.686194	68		CD153	0.62733	0.6106	0.424995	0.870911	34		CD73	0.5379	0.510633	0.170354	0.93492	14		ChAT_GFP	0.544927	0.551995	0.15648	0.883696	9		CD185_aka_CXCR5	0.729942	0.760297	0.558454	0.83843	63		Ly108	0.587396	0.552115	0.411044	0.818136	35		CD47	0.559277	0.548138	0.291203	0.799735	35
CD196_aka_CCR6	0.56809	0.681914	0.0899311	0.848761	29		CD45RB	0.62532	0.643691	0.417075	0.93024	3		CD198_aka_CCR8	0.533813	0.473296	0.0941618	0.947705	7		CD16_32	0.540956	0.585284	0.0281648	0.969956	26		CD11b	0.727177	0.772981	0.18597	0.988703	19		Notch_2	0.579102	0.513675	0.380071	0.899436	32		CD276_aka_B7_H3	0.558225	0.548734	0.350453	0.830768	75
CD146	0.565152	0.620209	0.168173	0.761341	41		CD140a	0.625189	0.64086	0.271679	0.831603	8		CD34	0.529711	0.52158	0.363396	0.74977	71		CD157_aka_BST_1	0.540062	0.608061	0.138679	0.829354	67		Ly_6G	0.72679	0.701792	0.647654	0.845881	64		Ly49H	0.569823	0.650988	0.131971	0.752379	66		FSC_Width	0.553568	0.542529	0.44647	0.651407	70
CD66a_aka_CEACAM1a	0.556097	0.611376	0.246582	0.789446	24		CD41	0.62307	0.611809	0.466822	0.802903	32		JAML	0.524451	0.516288	0.0748589	0.900444	17		TCR_Vg1_1+Vg1_2	0.537226	0.649185	0.000322288	0.930644	9		IL_21R	0.725731	0.897686	0.23641	0.951104	25		Ly49D	0.559937	0.548409	0.354811	0.7508	63		CD179a_aka_VpreB	0.552232	0.514731	0.298663	0.854913	51
CD301b_aka_MGL2	0.551785	0.565524	0.38996	0.750152	52		CD2	0.622481	0.678042	0.355451	0.851873	42		IL_33Ra_aka_IL1RL1_ST2	0.522885	0.510751	0.28313	0.880897	27		Ly_6D	0.537197	0.623912	0.257595	0.753101	53		CD51	0.721748	0.766865	0.412913	0.907313	38		Ly_6G	0.553213	0.54891	0.313272	0.753366	75		PIR_A_B	0.549918	0.566598	0.238642	0.901588	56
MHC_II_BV421	0.550666	0.5997	0.183604	0.773993	33		CD140b	0.613969	0.62196	0.436491	0.760551	54		CD226_aka_DNAM_1	0.519388	0.468026	0.374065	0.811109	36		Ly_49A	0.532258	0.533522	0.411416	0.660016	68		CD324_aka_E_Cadherin	0.710344	0.796134	0.460077	0.848413	53		CD3	0.548413	0.382878	0.298076	0.99827	10		CD172a_aka_SIRPa	0.548649	0.539609	0.254706	0.934485	41
TER_119_Erythroid_Cells	0.55048	0.599251	0.282449	0.686333	68		CD198_aka_CCR8	0.613326	0.589024	0.0990007	0.989259	6		TIGIT_aka_Vstm3	0.518693	0.509455	0.126427	0.871866	34		CD20	0.529937	0.527384	0.256257	0.801892	20		CD154_aka_CD40L	0.710291	0.776772	0.464308	0.808297	85		CD107b_aka_Mac_3	0.5463	0.546564	0.366802	0.771569	71		CD115_aka_CSF_1R	0.547186	0.555689	0.0920974	0.929206	44
CD200_R_aka_OX2R	0.550198	0.567327	0.314578	0.717593	56		Ig_light_chain_k	0.611666	0.596788	0.323765	0.956553	1		IL_23R	0.51801	0.4938	0.152119	0.958549	6		CD153	0.526448	0.482425	0.35082	0.821721	43		CD276_aka_B7_H3	0.706881	0.688876	0.539394	0.887363	82		CD51	0.546064	0.57216	0.288198	0.796123	46		F4_80	0.546454	0.563219	0.164147	0.94596	37
CD83	0.547863	0.5792	0.338338	0.690179	59		CD278_aka_ICOS	0.607307	0.610751	0.179532	0.923761	29		CD339_aka_Jagged_1	0.516712	0.542717	0.119208	0.747573	49		CD16_2_aka_FcgRIV	0.524724	0.570427	0.0118851	0.904483	55		CD1d_aka_CD1_1_Ly_38	0.705769	0.698563	0.535163	0.88698	44		TLR4_aka_CD284_MD2_Complex	0.544881	0.512458	0.436762	0.808859	65		CD178_aka_FasL	0.54586	0.52646	0.296562	0.805969	37
Podoplanin	0.538663	0.619307	0.0345436	0.720712	60		CD47	0.606619	0.593931	0.286152	0.88057	10		TLR4_aka_CD284_MD2_Complex	0.515837	0.478523	0.411835	0.779024	28		F4_80_APC	0.524443	0.555725	0.242293	0.719645	75		CD40	0.702366	0.750911	0.475108	0.845915	94		Ly_6C	0.539394	0.589702	0.00631446	0.822601	38		LAP_aka_TGF_b1	0.542403	0.691334	0.0335844	0.896715	19
CD275_aka_B7_H2_B7_RP1_ICOS_Ligand	0.537863	0.540325	0.30326	0.689112	63		CD107a_aka_LAMP_1	0.605989	0.637885	0.34593	0.804639	31		CD133	0.514059	0.525218	0.278131	0.747289	73		CD24	0.521866	0.496171	0.313553	0.887597	25		CD179a_aka_VpreB	0.701856	0.667327	0.437523	0.931618	60		CD45_2	0.539387	0.522381	0.235006	0.931254	29		CD202b_aka_Tie_2_CD202	0.540996	0.552197	0.431607	0.686436	70
CD326_aka_Ep_CAM	0.537637	0.628807	0.224072	0.756909	46		CD279_aka_PD_1	0.60388	0.675393	0.122181	0.895904	35		CD200R3	0.512202	0.480727	0.276328	0.865159	37		CD140a	0.521306	0.533948	0.216106	0.723095	54		Siglec_H	0.69741	0.683143	0.53906	0.854604	59		CD365_aka_Tim_1	0.539141	0.554954	0.253142	0.730639	80		CD357_aka_GITR	0.540077	0.502851	0.233431	0.887696	19
Ly49H	0.532312	0.590743	0.21159	0.66748	70		CD44	0.601005	0.567512	0.315033	0.945541	7		SSC_H	0.509307	0.555738	0.20836	0.689699	36		Notch_1	0.518816	0.606756	0.00168306	0.92947	11		CD117_aka_c_kit	0.694994	0.804381	0.358023	0.882795	24		CD150_aka_SLAM	0.527477	0.458505	0.154792	0.956035	10		CD255_aka_TWEAK	0.539912	0.534542	0.423823	0.667019	99
CD200R3	0.531349	0.503644	0.368741	0.798076	19		CD8a	0.598582	0.686979	0.130813	0.739544	28		CD301b_aka_MGL2	0.508853	0.511117	0.309173	0.744858	35		CD88_aka_C5aR	0.517916	0.483375	0.130572	0.883678	28		CD34	0.686521	0.688461	0.531191	0.885799	83		CD202b_aka_Tie_2_CD202	0.524867	0.52541	0.382438	0.720409	84		CD198_aka_CCR8	0.538431	0.471685	0.074363	0.980435	18
Ly_6G	0.529655	0.526394	0.352346	0.687778	74		TIGIT_aka_Vstm3	0.593683	0.621664	0.17808	0.917814	33		IgD	0.508836	0.49383	0.336646	0.716822	58		CD179a_aka_VpreB	0.515448	0.457455	0.240566	0.86212	69		CD153	0.685621	0.655966	0.575005	0.882821	53		CD1d_aka_CD1_1_Ly_38	0.522801	0.484562	0.305162	0.834607	62		CX3CR1	0.537149	0.500916	0.255825	0.938861	39
CD19	0.528064	0.606159	0.192949	0.751667	38		IL_23R	0.592033	0.632721	0.167533	0.991966	3		CD15_aka_SSEA_1	0.507145	0.581614	0.0760918	0.822614	15		Tim_4	0.513058	0.457955	0.114312	0.981379	18		CD80	0.685118	0.670954	0.569559	0.853714	64		CD153	0.520611	0.461287	0.337247	0.857317	62		CD14	0.535299	0.534869	0.129468	0.873346	52
CD11b	0.527568	0.565922	0.130938	0.923186	2		CD100_aka_SEMA4D	0.591866	0.597471	0.342634	0.898276	38		FSC_H	0.506446	0.531551	0.337196	0.628426	50		B7_H4_aka_B7S1_B7X	0.512296	0.625918	0	0.900335	17		CD38	0.684592	0.722701	0.287342	0.928545	28		CD4	0.517083	0.535472	0.244135	0.759999	37		CD49a	0.532324	0.643959	0.0467652	0.784589	74
CD16_32	0.525257	0.523156	0.149733	0.906013	4		CD132_aka_common_g_chain	0.586525	0.510362	0.283108	0.98994	5		CD30	0.505757	0.595006	0.0317068	0.893966	4		CD137	0.511485	0.612979	0.0950771	0.695966	61		TCR_g_d	0.683472	0.777563	0.204033	0.954304	15		FSC_Width	0.51661	0.492245	0.420502	0.621494	73		CD93_aka_AA4_1_early_B_lineage	0.532285	0.509431	0.263689	0.866248	68
CD200_aka_OX2	0.52453	0.444029	0.32689	0.785569	32		CD252_aka_OX40L	0.58546	0.572754	0.429463	0.777787	75		CD36	0.502506	0.580807	0.0792205	0.670106	65		MHC_II_BV421	0.508187	0.536368	0.155534	0.750101	48		Ly6G_BV785	0.683223	0.674657	0.470536	0.958928	21		DcTRAIL_R1	0.514513	0.538272	0.113529	0.831188	64		CD182_aka_CXCR2	0.526968	0.56327	0.290748	0.723349	91
Ly6C_BV510	0.523505	0.588886	0.0426387	0.727975	54		CD185_aka_CXCR5	0.579207	0.595627	0.441546	0.670397	80		CD126_aka_IL_6Ra	0.500929	0.590906	0.0869381	0.785866	44		CD223_aka_LAG_3	0.504624	0.529963	0.224925	0.675161	60		CD5	0.68302	0.762033	0.279083	0.997847	6		CD339_aka_Jagged_1	0.51259	0.545139	0.0504308	0.778394	72		CD301a_aka_MGL1	0.526614	0.544638	0.143085	0.764108	68
Siglec_H	0.522661	0.521978	0.355605	0.715572	65		CD64_aka_FcgRI	0.57555	0.63352	0.0438179	0.7935	70		CD107b_aka_Mac_3	0.499362	0.488242	0.347112	0.703627	47		Notch_4	0.504023	0.607927	5.9683e-05	0.918648	14		XCR1	0.683013	0.686595	0.436713	0.98978	17		CD23	0.509085	0.523215	0.394182	0.573589	98		CD45	0.522944	0.63887	0.123906	0.830427	28
CD369_aka_Dectin_1_CLEC7A	0.522464	0.541863	0.254251	0.657301	87		CD63	0.572226	0.581897	0.25429	0.895322	65		CD64_aka_FcgRI	0.498384	0.550818	0.054219	0.729119	60		Notch_2	0.503277	0.403129	0.319062	0.855713	26		CD169_aka_Siglec_1	0.681081	0.663664	0.533085	0.869526	90		Ly_6A_E_aka_Sca_1	0.496233	0.517388	0.283576	0.702308	68		CD63	0.51898	0.499788	0.207822	0.86883	66
CD59a	0.522375	0.534076	0.275131	0.72987	59		Plexin_B2	0.571123	0.574437	0.14149	0.905192	59		B220_BV711	0.497948	0.559617	0.146636	0.795143	29		IgM	0.5028	0.574833	0.205713	0.669988	70		CD199_aka_CCR9	0.678907	0.711094	0.386712	0.920373	71		Ly6C_BV510	0.495854	0.556533	0.0625239	0.679501	77		CD59a	0.514241	0.511174	0.218349	0.790073	36
CD84	0.51811	0.548833	0.282495	0.750873	26		CD16_2_aka_FcgRIV	0.568716	0.622672	0.0251751	0.89643	67		CD300LG_aka_Nepmucin	0.496166	0.459863	0.119241	0.874829	29		CD300LG_aka_Nepmucin	0.501764	0.463204	0.0763381	0.933215	47		CD186_aka_CXCR6	0.671733	0.670266	0.292423	0.962112	24		KLRG1_aka_MAFA	0.494181	0.598813	0.0428582	0.753587	57		CD183_aka_CXCR3	0.512085	0.496208	0.0176942	0.826032	28
CD123	0.517884	0.47937	0.341649	0.799292	17		CD9	0.568246	0.637109	0.1358	0.846926	17		FSC_Width	0.495905	0.465226	0.405774	0.601729	56		CD339_aka_Jagged_1	0.498253	0.520914	0.0589073	0.763515	51		CD254_aka_TRANCE_RANKL	0.670579	0.747463	0.412435	0.824176	79		FceRIa	0.490718	0.559368	0.0618538	0.716428	85		lymphotoxin_beta_receptor_aka_LTbR	0.510253	0.53518	0.271679	0.687856	73
CD140b	0.517481	0.529303	0.379625	0.644107	91		CD88_aka_C5aR	0.566385	0.570394	0.162819	0.920272	4		CD21_CD35_aka_CR2_CR1	0.495203	0.533871	0.211512	0.644359	74		CD45RB	0.498162	0.414839	0.307588	0.914128	19		CD317_aka_BST2_PDCA_1	0.659208	0.774946	0.124157	0.972608	31		CD43	0.487153	0.508565	0.288875	0.710796	53		IL_33Ra_aka_IL1RL1_ST2	0.510081	0.490819	0.272371	0.882836	62
IL_33Ra_aka_IL1RL1_ST2	0.516246	0.49843	0.380768	0.763861	23		B220_BV711	0.565186	0.662468	0.171684	0.858407	10		4_1BB_Ligand_aka_CD137L	0.49193	0.569864	0.102718	0.726209	24		CD93_aka_AA4_1_early_B_lineage	0.49782	0.444076	0.206139	0.893979	62		CD370_aka_CLEC9A_DNGR1	0.65848	0.734095	0.38652	0.770819	61		CD369_aka_Dectin_1_CLEC7A	0.481596	0.49203	0.218939	0.629548	98		Tim_4	0.50981	0.449205	0.142344	0.951786	23
CD41	0.514955	0.505543	0.408738	0.68376	77		CD104	0.563138	0.565303	0.373683	0.796354	34		CD301a_aka_MGL1	0.488381	0.493575	0.131293	0.728639	72		PD_1H_aka_VISTA_2	0.49507	0.531918	0.0667323	0.887274	33		CD44	0.657903	0.651011	0.388165	0.95046	23		CD275_aka_B7_H2_B7_RP1_ICOS_Ligand	0.478831	0.455018	0.197982	0.684002	75		GARP_aka_LRRC32	0.509459	0.54773	0.212001	0.801499	34
CD210_aka_IL_10_R	0.51383	0.59257	0.121612	0.72098	36		CD183_aka_CXCR3	0.559241	0.583263	0.0868637	0.813234	55		F4_80	0.487504	0.468722	0.141663	0.901136	16		CD11b	0.494243	0.489398	0.0934818	0.94317	42		CD3e	0.655141	0.613509	0.335316	0.999643	3		CD80	0.476309	0.446763	0.311705	0.694255	92		Ly_51	0.509312	0.573281	0.177476	0.715005	57
CD147	0.508287	0.42108	0.270756	0.902434	5		CD301a_aka_MGL1	0.557446	0.572266	0.143827	0.806582	66		CD106	0.487348	0.536928	0.188859	0.664548	60		CD105	0.491214	0.489806	0.168011	0.816081	66		CD107b_aka_Mac_3	0.654914	0.642029	0.435918	0.832343	55		CD366_aka_Tim_3	0.475534	0.460705	0.23878	0.738451	57		CD16_2_aka_FcgRIV	0.509049	0.532089	0.0733774	0.812067	84
CD365_aka_Tim_1	0.506829	0.517646	0.299919	0.631721	85		Ly_49A	0.556767	0.549894	0.428005	0.689091	68		Siglec_H	0.484387	0.471137	0.316511	0.696524	50		F4_80	0.490365	0.468058	0.118162	0.948947	40		CD135	0.653917	0.692646	0.441342	0.717919	114		CD49e	0.47504	0.456584	0.270685	0.70451	85		CD157_aka_BST_1	0.507597	0.51832	0.179043	0.825412	69
lymphotoxin_beta_receptor_aka_LTbR	0.506308	0.529107	0.276156	0.675371	53		DcTRAIL_R1	0.555664	0.598554	0.151145	0.848078	36		CD107a_aka_LAMP_1	0.482913	0.45312	0.25126	0.704165	46		FSC_H	0.489441	0.50842	0.325306	0.617349	74		CD200_aka_OX2	0.652753	0.612747	0.507925	0.84066	67		Ly_6G_Ly_6C_aka_Gr_1	0.47462	0.53307	0.102488	0.735353	70		CD207_aka_Langerin	0.506811	0.400742	0.209269	0.989085	11
CD159a_aka_NKG2AB6	0.50081	0.589966	0.200188	0.70354	45		CD365_aka_Tim_1	0.551652	0.564272	0.29164	0.707914	75		MAdCAM_1	0.479264	0.41949	0.239947	0.801136	56		DLL4	0.486057	0.585812	0.00298415	0.88702	20		LPAM_1_aka_Integrin_a4b7	0.652072	0.599756	0.470719	0.941251	65		ESAM	0.471147	0.539116	0.244685	0.606833	103		CD11a	0.498841	0.515116	0.268522	0.674391	74
IgD	0.491161	0.467329	0.272595	0.744242	41		CD93_aka_AA4_1_early_B_lineage	0.550665	0.546493	0.242529	0.897911	64		CD120a_aka_TNF_R_Type_I_p55	0.477513	0.400964	0.198982	0.87556	9		CD43	0.485576	0.523037	0.219691	0.759831	72		CD79b_aka_Igb	0.651314	0.735032	0.274785	0.857265	32		CD94	0.466434	0.551953	0.016894	0.81611	41		GL7_antigen_aka_T_and_B_cell_Activation_Marker	0.49716	0.460686	0.388116	0.678163	110
DR3_aka_TNFRSF25	0.483588	0.513177	0.01518	0.944003	3		CD49d	0.549444	0.585556	0.217049	0.746736	62		CD86	0.477261	0.429324	0.156193	0.840642	44		CD172a_aka_SIRPa	0.483911	0.425279	0.135216	0.956312	35		ESAM	0.650236	0.684671	0.418304	0.749442	106		CD8a	0.460765	0.57198	0.0480687	0.617379	82		4_1BB_Ligand_aka_CD137L	0.493369	0.567082	0.082358	0.760721	44
CD185_aka_CXCR5	0.483559	0.517199	0.248285	0.631859	81		CD36	0.547569	0.640169	0.0673365	0.705407	68		F4_80_APC	0.476968	0.495856	0.248954	0.639594	83		CD197_aka_CCR7	0.478848	0.562792	0.0902466	0.797281	59		I_A_I_E	0.650099	0.72065	0.185925	0.922114	42		MAIR_V	0.459094	0.477209	0.262418	0.648687	104		CD64_aka_FcgRI	0.489296	0.535886	0.0313865	0.735757	65
PDC_TREM	0.482453	0.495475	0.307803	0.611242	74		MAIR_IV_aka_CLM_5	0.546975	0.551764	0.305861	0.75805	56		CD1d_aka_CD1_1_Ly_38	0.474857	0.43542	0.297712	0.731995	38		Ly6G_BV785	0.47785	0.392484	0.301141	0.854995	46		CD43	0.649403	0.659959	0.372758	0.846608	73		CD90_2	0.457836	0.336612	0.131816	0.884846	17		CD124_aka_IL_4Ra	0.488444	0.47995	0.0928302	0.963502	25
CD49d	0.476999	0.490701	0.153193	0.682807	50		CD23	0.546934	0.560502	0.425423	0.607984	87		CD25	0.473354	0.458501	0.309937	0.713124	64		CD300c_d	0.474204	0.490782	0.0259937	0.915513	52		CD41	0.647685	0.629796	0.533178	0.812646	82		FSC_H	0.455352	0.460028	0.304707	0.588614	78		CD226_aka_DNAM_1	0.487673	0.427661	0.374994	0.776994	48
CD45_2	0.471485	0.429824	0.235174	0.820719	30		CD195_aka_CCR5	0.546213	0.602603	0.217548	0.717004	73		DLL4	0.473312	0.557065	0.0299762	0.84766	14		CD152	0.473695	0.546917	0.000393908	0.875738	23		Trem_like_4_aka_Treml4	0.647682	0.640156	0.499016	0.851135	61		Podoplanin	0.452512	0.507991	0.0138295	0.672847	75		CD107b_aka_Mac_3	0.486662	0.465193	0.342515	0.707017	58
CD300c_d	0.469876	0.472502	0.136339	0.82834	12		CD172a_aka_SIRPa	0.542923	0.535112	0.173042	0.966079	20		Notch_4	0.471447	0.54932	0.0217172	0.875858	8		CD3e	0.471793	0.242636	0.176471	0.999719	1		CD144_aka_VE_cadherin	0.64545	0.646343	0.483311	0.85368	60		CD37	0.448949	0.404773	0.220469	0.667745	89		CD180_aka_RP105	0.485327	0.469091	0.345257	0.628084	81
XCR1	0.469541	0.420421	0.333853	0.786662	20		CD200_aka_OX2	0.542533	0.464968	0.36209	0.791571	37		CD96_aka_TACTILE	0.470364	0.357835	0.157104	0.961015	5		SSC_H	0.469831	0.494281	0.17629	0.677929	51		CD304_aka_Neuropilin_1	0.641632	0.684547	0.292509	0.933051	25		CD24	0.445497	0.434057	0.284818	0.699205	70		CD144_aka_VE_cadherin	0.483722	0.464201	0.319662	0.748236	47
CD301a_aka_MGL1	0.466429	0.461787	0.224915	0.65246	61		CD84	0.535292	0.579056	0.260805	0.785955	29		CD300c_d	0.468827	0.468252	0.0841914	0.87474	30		CD262_aka_DR5_TRAIL_R2	0.467461	0.487816	0.040465	0.81061	34		Galectin_9	0.640128	0.63756	0.302101	0.985101	28		CD135	0.441598	0.513602	0.222272	0.557881	110		CD309_aka_VEGFR2_Flk_1	0.481891	0.593867	0.082269	0.690238	65
Ly_49A	0.465956	0.443951	0.345109	0.608247	96		Ly6G_BV785	0.532794	0.469007	0.349545	0.889403	41		CD276_aka_B7_H3	0.466922	0.413719	0.287823	0.757041	69		CD200R3	0.466035	0.436659	0.229964	0.860402	72		CD255_aka_TWEAK	0.635774	0.629787	0.491687	0.775446	108		Ly_49A	0.441192	0.42379	0.316863	0.611312	94		CD252_aka_OX40L	0.479544	0.443448	0.36121	0.659844	94
Ly_6C	0.46519	0.480235	0.0347615	0.733756	53		CD54	0.530656	0.555214	0.160952	0.93113	22		CD270_aka_HVEM	0.465734	0.463655	0.088752	0.831974	49		CD55_aka_DAF	0.465137	0.415675	0.307845	0.790391	39		CD178_aka_FasL	0.630331	0.653952	0.378741	0.835615	35		CD117_aka_c_kit	0.441084	0.425092	0.129351	0.747637	72		CD90_CD90_1_aka_Thy_1_1	0.477767	0.573682	0.00849786	0.815252	35
CD88_aka_C5aR	0.461679	0.446231	0.0836439	0.820657	14		GL7_antigen_aka_T_and_B_cell_Activation_Marker	0.530031	0.500582	0.398001	0.735582	111		I_A_I_E	0.464822	0.469479	0.115404	0.760505	42		CD11c	0.465028	0.463361	0.0635195	0.794313	28		CD49d	0.628287	0.661029	0.267764	0.810035	83		SSC_H	0.439574	0.449981	0.162163	0.652721	69		CD274_aka_B7_H1_PD_L1	0.477144	0.410649	0.0291147	0.996349	3
ESAM	0.460027	0.512484	0.269355	0.577242	108		CD48	0.528945	0.462631	0.405526	0.751029	38		CD43	0.463016	0.468398	0.307506	0.650958	90		CD29	0.464399	0.504952	0.134285	0.65391	79		CD301b_aka_MGL2	0.627715	0.637395	0.427072	0.828689	73		CD100_aka_SEMA4D	0.435424	0.369453	0.244044	0.822657	24		Tim_2	0.477108	0.550711	0.0265876	0.760931	43
CD193_aka_CCR3	0.457854	0.384734	0.25461	0.919276	3		Ly_6G	0.528309	0.525038	0.319167	0.716456	70		CD144_aka_VE_cadherin	0.462995	0.438801	0.314966	0.715558	43		CD36	0.463193	0.527465	0.0426407	0.653496	76		TLT_2	0.627498	0.759335	0.228189	0.889802	58		integrin_b7	0.435266	0.437326	0.178895	0.718527	49		PD_1H_aka_VISTA_1	0.476274	0.568925	0.16073	0.682728	79
CD45	0.453342	0.561537	0.0934098	0.729749	60		CD274_aka_B7_H1_PD_L1	0.523671	0.508924	0.0359531	0.998591	1		Notch_1	0.461686	0.502261	0.0260992	0.855292	13		PD_1H_aka_VISTA_1	0.462496	0.546078	0.153651	0.677103	83		GL7_antigen_aka_T_and_B_cell_Activation_Marker	0.627326	0.606941	0.50439	0.830771	102		TCR_b_chain	0.428394	0.399491	0.0695187	0.898636	48		CD273_aka_B7_DC_PD_L2	0.471927	0.492877	0.119721	0.743766	48
CD104	0.452323	0.414713	0.309092	0.676235	81		CD371_aka_CLEC12A	0.523156	0.600006	0.114536	0.758408	87		CD155_aka_PVR	0.460888	0.462512	0.0988879	0.865263	36		CD30	0.455282	0.512994	0.00413006	0.866411	25		MD_1	0.62722	0.66114	0.42096	0.782945	46		CD25	0.426243	0.386041	0.262295	0.687012	63		CD100_aka_SEMA4D	0.471058	0.416253	0.274929	0.820904	30
CD223_aka_LAG_3	0.446286	0.450902	0.160858	0.657714	52		CD304_aka_Neuropilin_1	0.523124	0.505711	0.200191	0.881525	9		CD63	0.460657	0.418314	0.179349	0.806343	53		CD146	0.448934	0.464551	0.0813036	0.682481	58		CD226_aka_DNAM_1	0.626924	0.604314	0.470884	0.863155	64		CD41	0.420429	0.393401	0.280303	0.685841	87		CD369_aka_Dectin_1_CLEC7A	0.46889	0.476993	0.249457	0.585348	98
Ig_light_chain_k	0.446179	0.353938	0.218231	0.846754	19		DR3_aka_TNFRSF25	0.522429	0.571773	0.0590136	0.950447	20		PIR_A_B	0.459547	0.413346	0.115866	0.899703	18		CD18	0.44738	0.445373	0.129542	0.856928	73		CD22	0.62314	0.623023	0.333073	0.880535	43		CD45RB	0.416894	0.370711	0.290581	0.760294	56		CD51	0.468847	0.446725	0.205718	0.779839	39
CD120b_aka_TNF_R_Type_II_p75	0.444348	0.465271	0.184885	0.678206	48		CD80	0.521688	0.508691	0.346387	0.733916	58		CD28	0.458336	0.441671	0.201959	0.764996	52		CD195_aka_CCR5	0.446949	0.454102	0.123245	0.697085	88		CD25	0.61749	0.655458	0.454881	0.7917	80		FR4_aka_Folate_Receptor_4	0.41195	0.385686	0.0549614	0.796853	31		Ly_6G	0.467237	0.448568	0.283143	0.649755	85
CD202b_aka_Tie_2_CD202	0.442528	0.42207	0.339744	0.609849	101		PIR_A_B	0.52126	0.520056	0.0797062	0.940757	41		XCR1	0.456396	0.392984	0.229795	0.886683	24		CD115_aka_CSF_1R	0.445412	0.379183	0.0321396	0.925838	49		CD180_aka_RP105	0.616861	0.620171	0.468977	0.744471	108		DC_Marker_aka_33D1	0.408204	0.40227	0.125795	0.715496	51		CD254_aka_TRANCE_RANKL	0.463753	0.469427	0.262969	0.660492	93
CD339_aka_Jagged_1	0.441706	0.438134	0.0934995	0.688685	60		TLR4_aka_CD284_MD2_Complex	0.520888	0.481595	0.407712	0.804981	30		CD90_CD90_1_aka_Thy_1_1	0.456099	0.524309	0.0229352	0.791887	13		LY6K	0.442274	0.449636	0.101049	0.829057	52		CD8b	0.615405	0.736192	0.0660698	0.847601	85		CD130_aka_gp130	0.401762	0.390426	0.058727	0.846759	63		Podoplanin	0.458907	0.510096	0.0358743	0.656884	69
CD23	0.440885	0.434055	0.34347	0.515807	114		CD275_aka_B7_H2_B7_RP1_ICOS_Ligand	0.516646	0.504656	0.21679	0.720881	51		Ly_51	0.455551	0.503836	0.129167	0.670458	40		CD3_PC7	0.440729	0.214704	0.111242	0.991237	9		CD55_aka_DAF	0.615326	0.632169	0.403085	0.838229	50		CD226_aka_DNAM_1	0.401181	0.332634	0.239508	0.772753	34		CD70	0.45572	0.507843	0.225397	0.645529	72
CD195_aka_CCR5	0.437132	0.443296	0.195416	0.621262	69		CD38	0.515882	0.47709	0.183028	0.832645	22		GITR_Ligand	0.452557	0.448575	0.207405	0.670091	58		CD66a_aka_CEACAM1a	0.439863	0.438921	0.0307359	0.852873	32		MHC_II_BV421	0.613461	0.652478	0.237411	0.821593	54		Ly_49C_F_I_H	0.39099	0.40902	0.042642	0.70895	60		IL_23R	0.455573	0.373479	0.10375	0.983081	17
CD135	0.432942	0.488746	0.253799	0.528893	119		CD369_aka_Dectin_1_CLEC7A	0.510918	0.530977	0.253789	0.64512	94		CD98_aka_4F2	0.452171	0.456261	0.154645	0.832011	48		LPAM_1_aka_Integrin_a4b7	0.438168	0.298607	0.286918	0.79968	83		CD202b_aka_Tie_2_CD202	0.613167	0.616274	0.488464	0.757208	103		CD120b_aka_TNF_R_Type_II_p75	0.387032	0.37232	0.0740637	0.766266	52		F4_80_APC	0.453266	0.448419	0.195848	0.660085	96
CD314_aka_NKG2D	0.431932	0.518593	0.126391	0.617269	85		Siglec_H	0.510644	0.506885	0.317204	0.748246	61		CD265_aka_RANK	0.450862	0.368269	0.211117	0.844957	42		Podoplanin	0.437854	0.481913	0.0167191	0.657951	62		IgD	0.610944	0.594846	0.399747	0.820649	70		CD73	0.386957	0.19779	0.0368761	0.925211	16		CD107a_aka_LAMP_1	0.450582	0.41125	0.23981	0.664764	75
IgM	0.420788	0.461523	0.141814	0.601488	89		CD193_aka_CCR3	0.507899	0.507164	0.13029	0.987647	7		GARP_aka_LRRC32	0.448328	0.46762	0.170885	0.74331	36		KLRG1_aka_MAFA	0.437634	0.496433	0.0669797	0.680519	65		TCR_b_chain	0.607354	0.703452	0.182422	0.980141	14		MAIR_IV_aka_CLM_5	0.386386	0.322978	0.181216	0.643681	95		integrin_b7	0.449429	0.453764	0.2029	0.716218	73
CD47	0.420764	0.383892	0.301531	0.552094	102		CD300c_d	0.507496	0.536717	0.0574803	0.929774	49		Tim_2	0.448284	0.506782	0.0527035	0.69975	32		CD150_aka_SLAM	0.435268	0.279529	0.0956664	0.920382	28		DcTRAIL_R1	0.601629	0.641565	0.21302	0.82506	73		CD314_aka_NKG2D	0.385874	0.488051	0.016436	0.680383	74		MD_1	0.447883	0.437141	0.321112	0.587915	87
Ly_6D	0.419247	0.453334	0.176788	0.665479	66		CD37	0.505657	0.485429	0.257624	0.724894	67		CD71	0.446928	0.313099	0.224741	0.849428	40		CD15_aka_SSEA_1	0.434656	0.46515	0.0114949	0.806264	33		CD210_aka_IL_10_R	0.600894	0.69159	0.1355	0.802184	81		NK_1_1	0.385802	0.355985	0.15646	0.692981	71		CD41	0.447441	0.418111	0.33167	0.642172	89
CD371_aka_CLEC12A	0.41873	0.442559	0.206525	0.570183	91		CD123	0.502238	0.451857	0.143639	0.921103	53		CD6	0.441287	0.385812	0.096727	0.866342	21		FR4_aka_Folate_Receptor_4	0.433554	0.426707	0.0725895	0.788615	54		CD71	0.599082	0.552577	0.317926	0.956885	50		CD5	0.385487	0.174142	0.0300016	0.990052	14		Plexin_B2	0.444126	0.35513	0.113299	0.817601	80
CD324_aka_E_Cadherin	0.413213	0.417377	0.239105	0.613139	100		CD39	0.501559	0.504636	0.12672	0.832999	87		CD365_aka_Tim_1	0.440982	0.427401	0.220349	0.605667	88		GL7_antigen_aka_T_and_B_cell_Activation_Marker	0.431374	0.405564	0.343631	0.590993	121		MAIR_IV_aka_CLM_5	0.593632	0.637686	0.314585	0.799921	88		CD127_aka_IL_7Ra	0.38375	0.14195	0.0313057	0.99051	15		CD104	0.44342	0.404475	0.298214	0.675504	72
MAIR_V	0.409669	0.408947	0.252031	0.576665	95		Ly49D	0.496253	0.443711	0.312887	0.699985	69		CD40	0.438818	0.445292	0.264974	0.616221	112		MERTK_aka_Mer	0.428832	0.347763	0.0723928	0.878665	65		CD123	0.590754	0.577729	0.226263	0.937753	67		CD36	0.383177	0.391728	0.0549094	0.585907	110		CD135	0.440962	0.497652	0.266843	0.531569	115
CD140a	0.409379	0.378969	0.148556	0.635913	61		CD223_aka_LAG_3	0.495334	0.519135	0.218986	0.676638	30		CD202b_aka_Tie_2_CD202	0.438343	0.416725	0.337543	0.605706	87		IFN_gR_b_chain	0.426714	0.521287	0.00156369	0.760613	40		CD61	0.588275	0.70069	0.226976	0.769816	75		CD223_aka_LAG_3	0.38233	0.39901	0.106261	0.628647	71		CD138_aka_Syndecan_1	0.43311	0.454611	0.179099	0.641645	107
CD252_aka_OX40L	0.40852	0.384847	0.316804	0.574251	89		CD55_aka_DAF	0.491108	0.453837	0.327366	0.76934	37		MD_1	0.435439	0.420477	0.283318	0.597058	64		FceRIa	0.426399	0.438633	0.0649679	0.679358	67		GITR_Ligand	0.583078	0.637179	0.240842	0.825187	76		CD6	0.380576	0.219426	0.034079	0.916751	21		CD55_aka_DAF	0.432331	0.392442	0.291278	0.741365	58
CD44	0.406365	0.281476	0.181727	0.760555	30		CD51	0.489019	0.481115	0.255345	0.753773	58		TCR_Vg1_1+Vg1_2	0.434721	0.449196	0.0217023	0.839461	16		CD19	0.424828	0.460056	0.120774	0.665438	64		CD39	0.582975	0.630667	0.160428	0.883824	84		CD137	0.36685	0.393923	0.045199	0.574799	104		CD86	0.428799	0.338332	0.113132	0.838935	50
CD319	0.404696	0.518403	0.109744	0.564733	78		CD180_aka_RP105	0.479169	0.456582	0.365255	0.621862	95		CD309_aka_VEGFR2_Flk_1	0.434233	0.52277	0.0764557	0.635592	47		CD255_aka_TWEAK	0.423246	0.371088	0.287977	0.609351	114		H_2	0.577225	0.556167	0.360298	0.782521	94		Ig_light_chain_k	0.366411	0.296935	0.184343	0.722631	64		CD38	0.428643	0.356626	0.14479	0.733688	52
CD31_aka_PECAM_1	0.404042	0.390768	0.226716	0.579178	86		CD186_aka_CXCR6	0.475848	0.332022	0.178156	0.872564	33		CD49d	0.432538	0.423743	0.124693	0.657458	62		CD184_aka_CXCR4	0.423077	0.213504	0.0669946	0.985564	12		CD24	0.5772	0.569772	0.307211	0.929575	12		CD154_aka_CD40L	0.363884	0.375817	0.130013	0.565544	113		CD105	0.428156	0.392155	0.145021	0.739785	68
DcTRAIL_R1	0.403711	0.363174	0.088785	0.733202	45		CD11b	0.471273	0.44468	0.0918096	0.936851	45		lymphotoxin_beta_receptor_aka_LTbR	0.431976	0.435713	0.195837	0.63008	86		CD79b_aka_Igb	0.422542	0.408402	0.0873639	0.693312	45		CD90_2	0.574409	0.535071	0.252178	0.927629	39		CD138_aka_Syndecan_1	0.361968	0.364116	0.145417	0.602226	104		CD23	0.427891	0.420719	0.331461	0.506924	103
CX3CR1	0.402442	0.350111	0.22925	0.728127	32		CD29	0.466894	0.504942	0.170482	0.633926	97		TCR_b_chain	0.431046	0.397057	0.121082	0.847359	25		CD194_aka_CCR4	0.418241	0.438054	0.00664868	0.760661	48		CD138_aka_Syndecan_1	0.573382	0.661752	0.230911	0.760748	102		CD324_aka_E_Cadherin	0.35674	0.352887	0.168627	0.573183	112		CD15_aka_SSEA_1	0.424174	0.453236	0.0139044	0.785418	40
NK_1_1	0.402255	0.381909	0.220089	0.635888	85		CD122_aka_IL_2Rb	0.466668	0.585109	0.0623948	0.830581	68		B7_H4_aka_B7S1_B7X	0.429896	0.473546	0.0174614	0.816231	19		CD40	0.414619	0.418341	0.211843	0.62605	112		CD49b_aka_pan_NK_cells	0.570409	0.737634	0.0251861	0.949658	55		PD_1H_aka_VISTA_1	0.341008	0.376174	0.0896574	0.601869	105		CD43	0.421953	0.443051	0.200186	0.685393	84
CD351_aka_Fc_a_u_receptor	0.39616	0.360723	0.319387	0.546972	124		IFNAR_1	0.464994	0.437157	0.127294	0.880721	73		CD70	0.428697	0.464163	0.207353	0.631423	53		CD253_aka_TRAIL	0.411676	0.424615	0.116024	0.711314	53		MAdCAM_1	0.564561	0.540137	0.313387	0.861453	91		CD205_aka_DEC_205	0.338884	0.150618	0.0312611	0.835803	22		CD98_aka_4F2	0.418895	0.391865	0.136647	0.816304	82
CD153	0.395905	0.356546	0.266425	0.714856	51		CD121a_aka_IL_1_R_Type_I_p80	0.463001	0.421008	0.171202	0.863393	3		CX3CR1	0.425334	0.343848	0.126632	0.901545	15		CD4	0.41123	0.379524	0.122827	0.726332	77		CD4	0.556953	0.585005	0.221207	0.837395	75		CD147	0.332328	0.274382	0.155608	0.751352	58		CD301b_aka_MGL2	0.417805	0.40975	0.249377	0.655889	78
IL_23R	0.38253	0.340457	0.196696	0.730511	31		CD366_aka_Tim_3	0.462192	0.435557	0.267287	0.698435	21		CD16_2_aka_FcgRIV	0.42485	0.397484	0.0328048	0.795455	58		CD178_aka_FasL	0.410622	0.319588	0.180404	0.740103	35		MAIR_V	0.556745	0.613844	0.353188	0.688735	125		CD254_aka_TRANCE_RANKL	0.3282	0.283109	0.141095	0.578202	112		ESAM	0.411354	0.448401	0.22735	0.536579	125
CD366_aka_Tim_3	0.380925	0.36429	0.205323	0.626716	59		FceRIa	0.459386	0.501999	0.0890725	0.682709	77		CD103	0.424599	0.466541	0.0226604	0.746209	51		CD45_1	0.409007	0.4276	0.00236345	0.919323	13		Jagged_2	0.554778	0.730644	0.00241384	0.895277	21		CD319	0.322011	0.437953	0.0374008	0.491377	106		CD154_aka_CD40L	0.408668	0.43507	0.200686	0.568676	116
CD304_aka_Neuropilin_1	0.379553	0.309741	0.151965	0.738381	57		CD66a_aka_CEACAM1a	0.450106	0.449703	0.0342606	0.881748	10		CD371_aka_CLEC12A	0.421896	0.457434	0.113029	0.636869	108		CD64_aka_FcgRI	0.408506	0.413295	0.00723468	0.699078	84		CD140b	0.549874	0.575085	0.371554	0.704545	124		PD_1H_aka_VISTA_2	0.3207	0.168214	0.0249777	0.774565	40		CD34	0.407351	0.379707	0.259683	0.64038	118
CD80	0.377883	0.368472	0.243957	0.591631	92		Ly_6C	0.449872	0.471495	0.0290182	0.685263	72		CD23	0.421319	0.415846	0.326938	0.493076	109		CD169_aka_Siglec_1	0.408092	0.350015	0.268477	0.617468	113		CD351_aka_Fc_a_u_receptor	0.547369	0.535593	0.423201	0.698413	122		CD47	0.318499	0.2811	0.118509	0.533506	118		CD140b	0.405804	0.395612	0.26276	0.553251	116
CD98_aka_4F2	0.372571	0.365741	0.27758	0.542805	105		CD351_aka_Fc_a_u_receptor	0.445145	0.397917	0.365061	0.595423	109		Galectin_9	0.420945	0.285522	0.124092	0.916585	12		CD196_aka_CCR6	0.4065	0.413437	0.0386003	0.724229	37		CD275_aka_B7_H2_B7_RP1_ICOS_Ligand	0.543934	0.544474	0.260424	0.727203	100		CD64_aka_FcgRI	0.315876	0.328493	0.0107546	0.620801	96		IFN_gR_b_chain	0.402463	0.495248	0.0026206	0.709517	58
F4_80	0.369884	0.344986	0.153097	0.727625	33		CD301b_aka_MGL2	0.442487	0.423359	0.187959	0.748744	60		CD157_aka_BST_1	0.418944	0.37362	0.108271	0.796836	57		CD326_aka_Ep_CAM	0.406213	0.422136	0.139384	0.64141	70		CD200R3	0.541595	0.515629	0.308047	0.888763	81		CD255_aka_TWEAK	0.31391	0.285983	0.181438	0.51485	135		CD8b	0.401616	0.39696	0.0407923	0.660823	106
CD182_aka_CXCR2	0.36515	0.352204	0.173832	0.577123	87		CD106	0.437449	0.466676	0.123847	0.641121	95		Ly108	0.418787	0.312837	0.214941	0.758366	45		CD210_aka_IL_10_R	0.405033	0.43728	0.0400395	0.669249	105		CD83	0.54065	0.575935	0.290909	0.704575	93		CD107a_aka_LAMP_1	0.312717	0.304347	0.127666	0.549871	116		CD45_1	0.397749	0.418478	0.0024425	0.884911	27
CD54	0.362611	0.318582	0.115047	0.72087	37		IgM	0.432152	0.463644	0.187245	0.588901	113		CD31_aka_PECAM_1	0.415118	0.405832	0.11034	0.686854	68		Ly_51	0.399087	0.422883	0.0770507	0.635058	67		TLR4_aka_CD284_MD2_Complex	0.539462	0.505948	0.424445	0.816155	78		CD29	0.308072	0.355349	0.053048	0.470781	126		TCR_Vg1_1+Vg1_2	0.391534	0.401619	0	0.783335	41
CD49a	0.362235	0.400784	0.0288719	0.584511	81		CD144_aka_VE_cadherin	0.430003	0.405826	0.253585	0.730948	64		CD19	0.411221	0.433785	0.181907	0.589969	71		CD135	0.397911	0.455275	0.224402	0.499324	132		CD2	0.537537	0.543375	0.281956	0.82141	84		CD85k_aka_gp49_Receptor	0.306735	0.312374	0.0354636	0.586111	79		H_2	0.388043	0.29978	0.173195	0.673997	91
Ly_6A_E_aka_Sca_1	0.360753	0.342043	0.263645	0.50823	111		CD16_32	0.429446	0.376339	0.0207062	0.946478	35		CD262_aka_DR5_TRAIL_R2	0.410954	0.390347	0.0805556	0.735291	52		CD90_CD90_1_aka_Thy_1_1	0.395709	0.402008	0.00333031	0.777346	25		CD252_aka_OX40L	0.53702	0.513348	0.389378	0.74238	117		F4_80_APC	0.304459	0.324702	0.121435	0.415153	128		CD8a	0.387205	0.462642	0.0146946	0.545853	90
CD61	0.35482	0.36927	0.19732	0.461339	126		CD11a	0.42936	0.419835	0.230123	0.625529	78		CD172a_aka_SIRPa	0.409583	0.355023	0.125987	0.886445	25		IL_33Ra_aka_IL1RL1_ST2	0.393984	0.37014	0.157792	0.848369	77		CD262_aka_DR5_TRAIL_R2	0.534829	0.621836	0.0748143	0.821516	48		CD40	0.300801	0.315352	0.148861	0.487376	148		CD370_aka_CLEC9A_DNGR1	0.383172	0.400639	0.17114	0.552312	102
CD130_aka_gp130	0.354703	0.31927	0.0730822	0.770236	34		GITR_Ligand	0.427784	0.414246	0.115504	0.719165	68		CD135	0.408764	0.463382	0.247901	0.500676	132		PIR_A_B	0.390356	0.331484	0.0418995	0.905474	54		Ly49D	0.534561	0.50788	0.338289	0.730218	104		CD27	0.30041	0.251989	0.0305935	0.58164	103		CD30	0.377432	0.392	0.00600448	0.774415	44
CD274_aka_B7_H1_PD_L1	0.354461	0.334745	0.0606136	0.71898	38		CD103	0.427546	0.455258	0.0630112	0.737339	56		CD357_aka_GITR	0.40817	0.298195	0.17445	0.755269	55		CD185_aka_CXCR5	0.38813	0.387174	0.16157	0.567828	103		CD104	0.529788	0.519985	0.352154	0.759865	100		IL_21R	0.297993	0.262652	0.0169619	0.654755	81		B7_H4_aka_B7S1_B7X	0.375965	0.400536	0	0.75111	50
CD8a	0.347438	0.418384	0.0398531	0.489353	100		CD210_aka_IL_10_R	0.427031	0.47015	0.0467036	0.689715	124		Ly_6G	0.407358	0.39704	0.21721	0.622137	82		CD138_aka_Syndecan_1	0.387339	0.383638	0.145632	0.631721	104		CD279_aka_PD_1	0.529094	0.549669	0.0957127	0.863506	63		PDC_TREM	0.292271	0.313101	0.0680556	0.479278	128		ChAT_GFP	0.371729	0.286869	0.119926	0.72219	54
CD18	0.347318	0.341957	0.120121	0.673584	54		GARP_aka_LRRC32	0.418626	0.435779	0.111467	0.779128	46		CD196_aka_CCR6	0.406223	0.404648	0.0887583	0.67263	41		CD84	0.386389	0.372111	0.113985	0.716589	83		Ly_49A	0.52569	0.522528	0.397924	0.663198	130		GL7_antigen_aka_T_and_B_cell_Activation_Marker	0.289572	0.289854	0.169229	0.409007	139		CD268_aka_BAFF_R	0.370667	0.38754	0.0572715	0.568699	98
CD40	0.346644	0.358244	0.21577	0.512624	117		CD272_aka_BTLA	0.418145	0.352826	0.0754234	0.843458	37		ESAM	0.40394	0.443104	0.220933	0.529503	119		CD123	0.384545	0.317821	0.0932796	0.868208	68		CD23	0.524529	0.54273	0.402388	0.594719	150		lymphotoxin_beta_receptor_aka_LTbR	0.289235	0.318386	0.0838161	0.496407	122		CD365_aka_Tim_1	0.369912	0.368813	0.186096	0.524008	135
CD36	0.345007	0.361363	0.0575437	0.532148	110		CD18	0.416311	0.399675	0.135209	0.787315	98		CD16_32	0.402162	0.372097	0.0619161	0.8513	39		CD34	0.378665	0.356975	0.212249	0.651893	108		CD96_aka_TACTILE	0.522145	0.45839	0.181818	0.991897	12		CD252_aka_OX40L	0.289144	0.272289	0.20217	0.425749	148		CD185_aka_CXCR5	0.367741	0.36631	0.231121	0.500416	130
CD16_2_aka_FcgRIV	0.341214	0.339156	0.0256396	0.634002	67		CD146	0.414794	0.41524	0.0809294	0.655932	36		IFN_gR_b_chain	0.401649	0.483466	0.0212938	0.705708	38		CD121a_aka_IL_1_R_Type_I_p80	0.377723	0.306624	0.0325033	0.876387	21		CD272_aka_BTLA	0.521944	0.527627	0.118316	0.902157	47		CD195_aka_CCR5	0.287147	0.292956	0.143427	0.378738	148		TLT_2	0.366074	0.36091	0.101925	0.665227	94
CD255_aka_TWEAK	0.337592	0.316264	0.235521	0.48515	130		Notch_1	0.414142	0.390983	0.0108787	0.862155	4		CD20	0.401644	0.351883	0.203575	0.655838	46		CD61	0.3757	0.381604	0.112777	0.561427	112		CD100_aka_SEMA4D	0.51928	0.486276	0.288272	0.867871	59		CD11b_PE_CF594	0.283383	0.285544	0.0723845	0.535926	108		XCR1	0.363761	0.275761	0.119197	0.902796	53
CD122_aka_IL_2Rb	0.336892	0.398144	0.113527	0.497231	119		Trem_like_4_aka_Treml4	0.412527	0.336525	0.252176	0.718366	69		CD14	0.400245	0.324952	0.0485869	0.809626	52		CD39	0.375598	0.340434	0.0589583	0.747458	93		CD132_aka_common_g_chain	0.518109	0.379155	0.236531	0.986275	25		CD159a_aka_NKG2AB6	0.282609	0.322029	0.0336134	0.543434	111		Ly_6G_Ly_6C_aka_Gr_1	0.361529	0.36745	0.108345	0.615905	79
CD154_aka_CD40L	0.336765	0.357888	0.141959	0.509704	130		CD267_aka_TACI	0.406845	0.46008	0.048823	0.644444	77		CD39	0.400078	0.368922	0.0720213	0.741607	75		DLL1	0.375471	0.381801	0.0437426	0.700288	63		CD21_CD35_aka_CR2_CR1	0.514988	0.559556	0.217796	0.666804	117		CD49d	0.28165	0.291394	0.0670924	0.486679	126		Ly6G_BV785	0.359975	0.285664	0.200308	0.777777	47
CD169_aka_Siglec_1	0.327836	0.286705	0.208893	0.531549	111		CD24	0.405828	0.313567	0.212268	0.874823	14		CD140b	0.399462	0.388416	0.249844	0.556815	105		LAP_aka_TGF_b1	0.375025	0.394716	0.0179884	0.784308	24		CD45RB	0.508265	0.441469	0.309643	0.910213	20		CD200_R_aka_OX2R	0.277428	0.230111	0.0160279	0.604744	104		CD106	0.359666	0.395285	0.121591	0.534052	108
CD93_aka_AA4_1_early_B_lineage	0.326776	0.295157	0.16287	0.661895	57		CD21_CD35_aka_CR2_CR1	0.405767	0.406574	0.141711	0.568853	123		Ly_6D	0.395476	0.415002	0.207481	0.603607	93		MAIR_V	0.374946	0.369518	0.221783	0.566699	101		Ly_6G_Ly_6C_aka_Gr_1	0.507335	0.562664	0.166627	0.748742	56		CD371_aka_CLEC12A	0.276789	0.302362	0.0464275	0.429817	143		CD134_aka_OX_40	0.353552	0.267201	0.151788	0.685839	83
CD133	0.324873	0.296615	0.168927	0.542173	106		FSC_H	0.405196	0.415848	0.279144	0.536254	80		DLL1	0.394707	0.401325	0.0981002	0.65788	65		CD133	0.373118	0.333276	0.191191	0.605221	121		CD62L	0.507143	0.505749	0.212482	0.836965	87		LY6K	0.275976	0.204074	0.0310108	0.734181	43		CD21_CD35_aka_CR2_CR1	0.352559	0.364685	0.124084	0.503707	124
TIGIT_aka_Vstm3	0.322881	0.30912	0.106186	0.553367	100		CD319	0.40433	0.515651	0.117579	0.559361	82		Ly_6G_Ly_6C_aka_Gr_1	0.39328	0.404267	0.0717828	0.670887	42		4_1BB_Ligand_aka_CD137L	0.370678	0.363054	0.0403218	0.660081	59		Ly_6C	0.501728	0.548271	0.0698413	0.695533	116		H_2	0.268269	0.205944	0.109822	0.587933	110		CD304_aka_Neuropilin_1	0.352244	0.267157	0.118066	0.760178	44
CD276_aka_B7_H3	0.321052	0.289366	0.207826	0.566932	93		CD49b_aka_pan_NK_cells	0.4043	0.412797	0.0184544	0.813778	85		Mac_2_aka_Galectin_3	0.391099	0.3835	0.130296	0.645048	73		CD81	0.368409	0.283355	0.117073	0.798128	84		CD3	0.499552	0.379693	0.144904	0.999175	4		CD134_aka_OX_40	0.266585	0.189456	0.0922757	0.621413	95		Notch_4	0.351831	0.342753	3.81641e-05	0.785607	39
CD27	0.314072	0.292144	0.0720051	0.545658	119		Ly_6D	0.402971	0.4207	0.187137	0.634908	96		Jagged_2	0.390294	0.419838	0.0211304	0.740831	20		CD371_aka_CLEC12A	0.368364	0.388642	0.0730487	0.603562	122		CD160	0.497979	0.475084	0.22239	0.871324	89		TLT_2	0.263101	0.239193	0.0312261	0.630676	89		GITR_Ligand	0.351196	0.350269	0.111401	0.602413	103
CD160	0.313592	0.248973	0.145342	0.652962	60		CD49a	0.399891	0.445507	0.0261186	0.664268	127		TLT_2	0.386707	0.379755	0.121795	0.682183	79		CD370_aka_CLEC9A_DNGR1	0.366982	0.381743	0.127172	0.569297	101		CD103	0.491432	0.5782	0.00848188	0.823529	76		CD197_aka_CCR7	0.262814	0.239879	0.0566102	0.540228	125		Siglec_H	0.34972	0.354033	0.219887	0.559891	121
B220_BV711	0.313384	0.277914	0.0675743	0.636181	64		CD25	0.397585	0.368613	0.276153	0.648941	109		CD193_aka_CCR3	0.386342	0.30006	0.0871748	0.966644	3		CD49b_aka_pan_NK_cells	0.366449	0.349569	0.0145261	0.773623	81		Ly6C_BV510	0.489801	0.550293	0.0821986	0.649807	120		CD183_aka_CXCR3	0.262681	0.19525	0.00248281	0.651216	82		CD270_aka_HVEM	0.348696	0.24564	0.0734909	0.73275	96
CD11a	0.306095	0.313812	0.169853	0.40785	118		CD61	0.396194	0.412348	0.128749	0.571626	133		CD8b	0.38544	0.375857	0.0424111	0.639097	99		CD49b	0.366188	0.317761	0.0625309	0.75963	29		CD278_aka_ICOS	0.48426	0.362949	0.120951	0.900678	49		CD140a	0.261729	0.252189	0.0618003	0.47171	104		TER_119_Erythroid_Cells	0.342211	0.348568	0.139769	0.489923	121
CD62L	0.305391	0.245856	0.119529	0.580339	84		CD370_aka_CLEC9A_DNGR1	0.395631	0.424055	0.12789	0.601556	111		CD130_aka_gp130	0.382696	0.345513	0.119078	0.759841	44		CD279_aka_PD_1	0.365768	0.274938	0.0523613	0.787395	64		TER_119_Erythroid_Cells	0.483219	0.518028	0.166147	0.668352	123		CD169_aka_Siglec_1	0.260174	0.218177	0.130474	0.468451	152		Ly6C_BV510	0.341918	0.355201	0.0271199	0.506903	112
CD157_aka_BST_1	0.295038	0.258462	0.0875635	0.672719	55		I_A_I_E	0.394216	0.368776	0.0629063	0.724596	61		Ly49H	0.382203	0.395948	0.0908986	0.57092	80		CD182_aka_CXCR2	0.364543	0.342774	0.141345	0.613726	114		CD59a	0.472608	0.45475	0.16305	0.777181	95		CD182_aka_CXCR2	0.259197	0.253418	0.0905971	0.422877	151		CD61	0.332974	0.345455	0.0742291	0.538661	131
CD254_aka_TRANCE_RANKL	0.282383	0.257666	0.147037	0.453289	137		CD194_aka_CCR4	0.394193	0.388282	0.0323215	0.71741	24		CD369_aka_Dectin_1_CLEC7A	0.382029	0.392728	0.181912	0.51971	126		ESAM	0.362228	0.407963	0.172969	0.470497	136		NK_1_1	0.467665	0.458051	0.261983	0.700561	113		CD8b	0.255123	0.250487	0.0221782	0.494283	145		CD121a_aka_IL_1_R_Type_I_p80	0.331538	0.273226	0.0652351	0.81131	37
CD138_aka_Syndecan_1	0.280901	0.298803	0.127152	0.397774	158		F4_80_APC	0.394015	0.401747	0.176831	0.584847	137		LAP_aka_TGF_b1	0.381336	0.41395	0.0322935	0.746704	18		MD_1	0.361261	0.361588	0.208031	0.544992	100		Ly49H	0.467649	0.513309	0.114292	0.666544	89		RAE_1g	0.255088	0.0442084	0.000802139	0.812665	27		CD2	0.331076	0.232586	0.143891	0.705973	77
CD265_aka_RANK	0.278254	0.228908	0.151213	0.58818	78		IgD	0.385434	0.374146	0.204552	0.651235	83		CD49a	0.381087	0.410534	0.043871	0.619548	114		Jagged_2	0.36005	0.349518	0.00121753	0.758762	30		CD70	0.466886	0.527994	0.206937	0.680369	85		CD210_aka_IL_10_R	0.2545	0.294653	0.0247685	0.384358	141		MAIR_V	0.329946	0.331289	0.216574	0.433301	140
LPAM_1_aka_Integrin_a4b7	0.278142	0.188298	0.172856	0.603017	76		TER_119_Erythroid_Cells	0.384209	0.382721	0.0975215	0.577841	117		CD124_aka_IL_4Ra	0.380629	0.280825	0.0668569	0.904538	13		CD11b_PE_CF594	0.359032	0.363624	0.0932346	0.620952	79		GARP_aka_LRRC32	0.464513	0.48465	0.173945	0.783727	92		CD133	0.24922	0.21517	0.102161	0.457827	144		LY6K	0.329367	0.284447	0.0666457	0.719283	70
CD300LG_aka_Nepmucin	0.277492	0.235925	0.038448	0.709703	40		CD107b_aka_Mac_3	0.383718	0.367712	0.243652	0.639512	96		CD79b_aka_Igb	0.379622	0.356566	0.121034	0.607922	58		Notch_3	0.357972	0.353039	0.0119008	0.690158	46		CD106	0.464434	0.496396	0.177986	0.64672	148		CD49a	0.248918	0.275571	0.00973708	0.415489	138		CD28	0.328754	0.238226	0.0343324	0.807939	36
CD51	0.276712	0.284149	0.173843	0.420081	148		Ly_49C_F_I_H	0.380388	0.371727	0.140209	0.60762	51		MHC_II_BV421	0.379227	0.363932	0.134083	0.583622	98		Ly49H	0.354978	0.371597	0.0784726	0.557244	95		CD27	0.453341	0.478488	0.0636101	0.751887	86		CD301a_aka_MGL1	0.247708	0.253626	0.0457442	0.392296	147		IgM	0.327934	0.364262	0.107735	0.485855	140
CD207_aka_Langerin	0.276629	0.200943	0.103151	0.770148	22		FSC_Width	0.379498	0.363549	0.319999	0.50096	100		CD22	0.37753	0.319116	0.191771	0.607983	88		CD45R_B220	0.354946	0.379762	0.0250303	0.596928	87		CD29	0.452933	0.490106	0.132998	0.635391	139		CD31_aka_PECAM_1	0.245689	0.229244	0.0425134	0.453841	135		Ly_6C	0.318571	0.348579	0.0222779	0.549166	105
PD_1H_aka_VISTA_1	0.27653	0.320085	0.0833558	0.398131	157		CD45_1	0.373832	0.374357	0.00252962	0.913783	2		IgM	0.375331	0.409912	0.179692	0.514145	125		CD369_aka_Dectin_1_CLEC7A	0.354854	0.362666	0.166148	0.48029	139		JAML	0.449474	0.404065	0.00972965	0.865352	56		CD9	0.244711	0.199466	0.0260175	0.469621	127		CD36	0.317057	0.338199	0.0494076	0.467852	155
CD8b	0.27534	0.271556	0.0457216	0.505717	120		Ly6C_BV510	0.373549	0.393174	0.0239658	0.545127	139		PDC_TREM	0.375285	0.37574	0.10874	0.583593	102		CD63	0.354815	0.306906	0.0972714	0.76048	89		CD268_aka_BAFF_R	0.44709	0.484553	0.117536	0.644877	108		CD28	0.24221	0.189087	0.0183227	0.635411	86		CD83	0.313357	0.302623	0.132544	0.465847	134
Plexin_B2	0.275218	0.237534	0.0753743	0.558604	98		CD85k_aka_gp49_Receptor	0.372577	0.399593	0.14538	0.58019	63		CD210_aka_IL_10_R	0.368483	0.40184	0.0499948	0.615642	117		CD180_aka_RP105	0.354296	0.342861	0.235055	0.543992	111		CD159a_aka_NKG2AB6	0.446359	0.521133	0.141701	0.679237	125		CD66a_aka_CEACAM1a	0.241622	0.260993	0.0133318	0.534351	113		CD200_R_aka_OX2R	0.309227	0.262548	0.0516724	0.599672	107
CD124_aka_IL_4Ra	0.272287	0.199256	0.0461524	0.750344	27		DLL4	0.372339	0.357123	0.0176746	0.798747	11		FceRIa	0.367518	0.387681	0.0831956	0.605299	90		CD335_aka_NKp46	0.343737	0.349597	0.0139082	0.631471	69		CD183_aka_CXCR3	0.445268	0.420529	0.0680506	0.716828	117		CD34	0.238993	0.254901	0.102227	0.35962	147		CD1d_aka_CD1_1_Ly_38	0.30728	0.268117	0.158886	0.613513	101
MAdCAM_1	0.272066	0.240424	0.153481	0.517956	116		CD120b_aka_TNF_R_Type_II_p75	0.369307	0.37683	0.11695	0.66111	34		CD314_aka_NKG2D	0.36653	0.462942	0.0271015	0.640775	50		CD70	0.343665	0.384901	0.162003	0.542931	102		CD49e	0.434613	0.38903	0.0802489	0.813033	72		CD126_aka_IL_6Ra	0.233496	0.186401	0.0150253	0.506253	132		CD197_aka_CCR7	0.307026	0.27629	0.0557967	0.607425	122
Galectin_9	0.268034	0.155198	0.082049	0.803608	15		CD83	0.366538	0.344865	0.155139	0.558469	131		Trem_like_4_aka_Treml4	0.363598	0.302277	0.225661	0.648026	71		CD309_aka_VEGFR2_Flk_1	0.343243	0.379509	0.0355591	0.563348	79		DR3_aka_TNFRSF25	0.434432	0.41505	0.0341429	0.916885	44		CD317_aka_BST2_PDCA_1	0.212875	0.0515337	0.000107429	0.61612	108		CD37	0.305997	0.296927	0.175163	0.460837	154
CD199_aka_CCR9	0.265923	0.179071	0.0952005	0.584731	80		CD339_aka_Jagged_1	0.363041	0.358434	0.0530762	0.640527	91		CD8a	0.363162	0.435371	0.0285255	0.510647	92		DC_Marker_aka_33D1	0.341497	0.310054	0.11157	0.627898	105		TIGIT_aka_Vstm3	0.431017	0.369766	0.0695816	0.837834	98		CD84	0.209575	0.231586	0.0712141	0.319511	136		CD326_aka_Ep_CAM	0.302698	0.326498	0.10504	0.508373	109
TCR_b_chain	0.262234	0.194019	0.0509537	0.780144	30		CD137	0.360793	0.393895	0.0606739	0.546686	127		CD272_aka_BTLA	0.362646	0.312827	0.0813874	0.754864	46		CD83	0.340814	0.322986	0.139551	0.534153	113		CD137	0.426344	0.489713	0.0685471	0.608101	138		CD105	0.206663	0.170677	0.0344623	0.555601	120		CD155_aka_PVR	0.29877	0.176375	0.0215372	0.742113	94
CD115_aka_CSF_1R	0.259061	0.225844	0.0271009	0.659126	58		CD159a_aka_NKG2AB6	0.355609	0.388901	0.0943385	0.599204	112		CD122_aka_IL_2Rb	0.361342	0.403799	0.0227675	0.751523	70		CD301a_aka_MGL1	0.337753	0.332943	0.0571297	0.607704	118		CD326_aka_Ep_CAM	0.422264	0.449057	0.195588	0.618189	111		CD122_aka_IL_2Rb	0.199523	0.208948	0.00459241	0.502769	142		Jagged_2	0.295588	0.307193	0.00103043	0.652234	70
CD14	0.256548	0.205052	0.0324667	0.635995	65		KLRG1_aka_MAFA	0.34525	0.367129	0.0771916	0.572045	121		CD195_aka_CCR5	0.360064	0.355968	0.0916111	0.631009	110		CD69	0.334733	0.229416	0.0283852	0.776328	38		CD122_aka_IL_2Rb	0.420796	0.492339	0.0819755	0.734373	119		CD276_aka_B7_H3	0.199191	0.157316	0.0918528	0.433068	172		Ly_6A_E_aka_Sca_1	0.293109	0.260224	0.157288	0.49177	105
CD25	0.252669	0.247588	0.175416	0.351059	156		CD309_aka_VEGFR2_Flk_1	0.343111	0.383363	0.0234744	0.566917	67		CD11b_PE_CF594	0.358451	0.359251	0.120478	0.587137	73		CD351_aka_Fc_a_u_receptor	0.334177	0.302289	0.270357	0.453028	138		Tim_2	0.409334	0.442507	0.0212715	0.687297	79		B220_BV711	0.194861	0.173225	0.0262963	0.401396	119		CD4	0.286436	0.262355	0.0581697	0.634783	110
CD179a_aka_VpreB	0.245308	0.227862	0.101121	0.548069	103		CD59a	0.334395	0.332792	0.111153	0.62976	97		IFNAR_1	0.358359	0.278147	0.0908811	0.72956	77		CD21_CD35_aka_CR2_CR1	0.333998	0.344418	0.0909449	0.496293	124		CD314_aka_NKG2D	0.402497	0.493355	0.0647303	0.642525	102		CD270_aka_HVEM	0.194619	0.131938	0.0535546	0.499794	143		DLL4	0.284129	0.282465	0.00338388	0.683576	67
CD43	0.244748	0.264686	0.122075	0.349042	175		MHC_II_BV421	0.330197	0.306466	0.0863807	0.564106	130		CD2	0.357756	0.278582	0.182828	0.680064	80		CD275_aka_B7_H2_B7_RP1_ICOS_Ligand	0.333623	0.333042	0.124927	0.540804	112		CD8a	0.391609	0.465377	0.0306113	0.541803	165		MAdCAM_1	0.191274	0.143547	0.0761901	0.482044	149		CD267_aka_TACI	0.278852	0.314243	0.0238398	0.439177	101
CD48	0.243892	0.242369	0.176957	0.348037	135		CD268_aka_BAFF_R	0.329334	0.344778	0.062559	0.540234	129		CD324_aka_E_Cadherin	0.355765	0.346236	0.166877	0.564299	100		CD199_aka_CCR9	0.333015	0.203949	0.100343	0.720552	98		Mac_2_aka_Galectin_3	0.385558	0.36991	0.113889	0.6553	129		CD357_aka_GITR	0.187928	0.0820804	0.0380688	0.602721	101		DC_Marker_aka_33D1	0.278114	0.239686	0.0777036	0.588895	124
H_2	0.240577	0.200919	0.132041	0.412067	155		CD355_aka_CRTAM	0.328577	0.256011	0.148736	0.589316	76		PD_1H_aka_VISTA_1	0.355206	0.378781	0.0850393	0.602334	108		CD267_aka_TACI	0.326777	0.356431	0.0255682	0.560823	95		FSC_Width	0.379369	0.36404	0.317055	0.49904	165		CD62L	0.186223	0.116244	0.0294372	0.419661	141		CD19	0.275227	0.291447	0.0524247	0.512438	109
CD64_aka_FcgRI	0.239041	0.267562	0.0125026	0.379199	169		Notch_2	0.328431	0.259365	0.201806	0.689209	25		IL_21R	0.352544	0.339662	0.0586777	0.68429	78		CD154_aka_CD40L	0.326565	0.351163	0.140612	0.490296	135		CD11a	0.376302	0.374984	0.177444	0.59215	147		CD157_aka_BST_1	0.185513	0.172617	0.110198	0.327281	185		CD79b_aka_Igb	0.273682	0.241806	0.0301623	0.56043	98
integrin_b7	0.236816	0.251602	0.106445	0.413169	150		MD_1	0.321703	0.331071	0.183928	0.455008	165		CD180_aka_RP105	0.351089	0.352586	0.277852	0.456008	154		CD365_aka_Tim_1	0.324191	0.330183	0.145094	0.475992	130		KLRG1_aka_MAFA	0.376148	0.404754	0.0331621	0.631821	144		CD44	0.176178	0.0533909	0.0246849	0.612047	92		IL_21R	0.270364	0.236671	0.014234	0.628781	115
CD270_aka_HVEM	0.234959	0.197982	0.0583971	0.500206	122		CD335_aka_NKp46	0.319909	0.328761	0.0141307	0.603313	53		CD81	0.350405	0.270993	0.11245	0.780585	60		CD140b	0.323908	0.325674	0.16272	0.446749	141		CD273_aka_B7_DC_PD_L2	0.37242	0.34593	0.0376337	0.683689	82		CD199_aka_CCR9	0.170568	0.0991909	0.0506842	0.415269	167		FceRIa	0.26967	0.300431	0.0574674	0.394701	175
CD317_aka_BST2_PDCA_1	0.233814	0.136046	0.0324311	0.548032	106		JAML	0.314236	0.272368	0.00338157	0.832985	43		DcTRAIL_R1	0.350319	0.311423	0.0632822	0.687728	63		TER_119_Erythroid_Cells	0.317972	0.322657	0.0828638	0.510077	120		CD48	0.366169	0.338484	0.240732	0.651963	130		CD179a_aka_VpreB	0.167293	0.141483	0.0477024	0.451931	162		CD80	0.265728	0.281905	0.146286	0.408369	173
IFNAR_1	0.231896	0.194915	0.0803415	0.48238	133		CD253_aka_TRAIL	0.313349	0.287586	0.0442487	0.626659	48		CD185_aka_CXCR5	0.349838	0.348872	0.190034	0.499584	135		CD254_aka_TRANCE_RANKL	0.314127	0.276409	0.144796	0.546711	128		CD267_aka_TACI	0.365062	0.400843	0.0565285	0.58265	164		CD98_aka_4F2	0.160544	0.124436	0.0308972	0.457195	160		Ly_6D	0.264763	0.29071	0.109336	0.396393	169
CD198_aka_CCR8	0.229279	0.156943	0.0202587	0.714211	39		CD45	0.312833	0.299593	0.0446943	0.614329	99		CD335_aka_NKp46	0.349789	0.367611	0.0103527	0.629377	49		PDC_TREM	0.313496	0.329735	0.0741178	0.520722	137		FSC_H	0.364156	0.377113	0.25626	0.463746	185		CD16_2_aka_FcgRIV	0.160517	0.145751	0.0055407	0.365998	181		CD126_aka_IL_6Ra	0.25874	0.201306	0.013736	0.547851	133
DC_Marker_aka_33D1	0.224264	0.205681	0.0751628	0.411105	141		Ly49H	0.312118	0.332988	0.0872762	0.442756	170		Notch_3	0.346195	0.334349	0.0426248	0.623749	56		CD268_aka_BAFF_R	0.312588	0.331464	0.0800826	0.459766	116		Ly_6A_E_aka_Sca_1	0.359498	0.307463	0.177493	0.591416	154		IFNAR_1	0.158568	0.0701854	0.00986334	0.51762	132		MHC_II_BV421	0.258616	0.237953	0.0451099	0.435894	135
CD126_aka_IL_6Ra	0.223121	0.170218	0.0122647	0.493747	125		CD152	0.306884	0.229502	0.00846702	0.715198	17		CD85k_aka_gp49_Receptor	0.34584	0.366123	0.113026	0.574099	65		lymphotoxin_beta_receptor_aka_LTbR	0.310521	0.336311	0.111459	0.503593	143		CD319	0.356991	0.465945	0.0572577	0.535606	159		CD39	0.157587	0.152666	0.0130775	0.258393	172		CD196_aka_CCR6	0.246721	0.255503	0.0315962	0.482313	116
CD197_aka_CCR7	0.222571	0.200902	0.0375267	0.459772	140		CD94	0.306016	0.257906	0.0312344	0.607231	62		CD319	0.343321	0.450235	0.0668694	0.508623	87		CD103	0.30926	0.318315	0.000262605	0.692513	64		LAP_aka_TGF_b1	0.353874	0.376429	0.0238711	0.742894	59		CD155_aka_PVR	0.157419	0.0830279	0.0126783	0.495155	144		CD279_aka_PD_1	0.244973	0.178074	0.0322114	0.657976	98
CD71	0.218666	0.12987	0.0862241	0.603017	76		Mac_2_aka_Galectin_3	0.304581	0.296055	0.073844	0.573321	120		CD160	0.342881	0.253631	0.0742512	0.804144	55		CD202b_aka_Tie_2_CD202	0.306177	0.296578	0.21667	0.394294	162		CD84	0.34843	0.339392	0.103953	0.680489	129		CD86	0.154032	0.102275	0.0209054	0.505662	141		CD200_aka_OX2	0.243054	0.19977	0.0903598	0.563373	120
Ly108	0.218224	0.142694	0.0509971	0.609249	84		IFN_gR_b_chain	0.300576	0.362057	0.00235268	0.620955	49		Podoplanin	0.341143	0.379204	0.0452484	0.519865	103		CD106	0.304275	0.344366	0.0621896	0.465948	117		CD54	0.341234	0.287871	0.0776974	0.75208	115		LPAM_1_aka_Integrin_a4b7	0.149691	0.0931038	0.0558876	0.396983	182		Notch_1	0.241526	0.215001	0.000139935	0.693754	61
CD105	0.218149	0.205441	0.0817861	0.444399	145		CD30	0.299564	0.273809	0.0115602	0.745656	15		MAIR_IV_aka_CLM_5	0.341047	0.300206	0.18409	0.556513	106		I_A_I_E	0.30311	0.294593	0.048952	0.599357	89		ChAT_GFP	0.333411	0.249787	0.110927	0.688781	77		Plexin_B2	0.149002	0.0978498	0.0187834	0.441396	167		CD152	0.239545	0.204646	0.000139935	0.584076	78
CD155_aka_PVR	0.212438	0.165044	0.0426848	0.504845	121		CD70	0.299358	0.337051	0.147923	0.457069	163		CD117_aka_c_kit	0.340451	0.282696	0.144091	0.589358	90		CD324_aka_E_Cadherin	0.298634	0.299124	0.151587	0.435701	153		CD45R_B220	0.332697	0.338663	0.0188669	0.588448	128		CD63	0.14857	0.155236	0.0430927	0.23952	176		CD20	0.236245	0.183729	0.0580476	0.553689	101
TLT_2	0.211195	0.224697	0.0567363	0.369324	171		Podoplanin	0.299228	0.334601	0.0236266	0.480135	162		Ly_49A	0.336309	0.338393	0.249715	0.391753	135		integrin_b7	0.296341	0.305486	0.109521	0.586831	115		CD11c	0.327986	0.253101	0.0142812	0.681832	96		CD88_aka_C5aR	0.148371	0.106276	0.00990048	0.4401	134		CD339_aka_Jagged_1	0.236079	0.244456	0.0351683	0.359473	174
CD132_aka_common_g_chain	0.205832	0.152008	0.101277	0.529343	112		CD120a_aka_TNF_R_Type_I_p55	0.298327	0.218821	0.0534432	0.81054	9		CD29	0.333818	0.382319	0.0572787	0.529219	115		TCR_g_d	0.29072	0.188145	0.0227034	0.667541	56		SSC_H	0.305239	0.326654	0.10527	0.520733	159		TIGIT_aka_Vstm3	0.147826	0.10516	0.00751832	0.446633	165		Notch_3	0.234772	0.226468	0.00670415	0.515787	107
MERTK_aka_Mer	0.205661	0.167972	0.0479449	0.567475	92		CD22	0.296965	0.221184	0.103315	0.581475	117		CD49b	0.325993	0.264573	0.0371064	0.718385	26		Ly49D	0.289293	0.268211	0.17182	0.478303	141		CD309_aka_VEGFR2_Flk_1	0.290909	0.337085	0.0258541	0.436652	186		CD49b_aka_pan_NK_cells	0.146349	0.118282	0.00230256	0.372683	153		IgD	0.229775	0.236055	0.0952448	0.348765	182
CD183_aka_CXCR3	0.202109	0.180786	0.0451572	0.348784	148		SSC_H	0.292257	0.316186	0.104266	0.479267	106		CD45_2	0.324351	0.271578	0.134839	0.720775	31		Ly_6G	0.287438	0.297883	0.154119	0.377863	180		CD140a	0.286073	0.270214	0.0699311	0.52829	161		CD160	0.144273	0.099979	0.057615	0.347038	176		DLL1	0.22762	0.235721	0.0445074	0.420647	147
CD4	0.201478	0.201303	0.0532894	0.365217	155		CD49e	0.290119	0.248098	0.0469256	0.654993	90		CD253_aka_TRAIL	0.324245	0.306015	0.0981878	0.59165	59		CD37	0.284833	0.274963	0.0920307	0.539163	111		CD355_aka_CRTAM	0.285751	0.224288	0.123321	0.543618	172		CD14	0.144183	0.112225	0.0128714	0.364005	200		CD278_aka_ICOS	0.220953	0.116455	0.0530565	0.771723	53
CD38	0.199615	0.151834	0.0604928	0.475273	136		Notch_4	0.286253	0.243781	0.00831629	0.761757	14		CD370_aka_CLEC9A_DNGR1	0.320921	0.338524	0.140909	0.447688	154		DR3_aka_TNFRSF25	0.282812	0.225288	0.00170693	0.871759	36		CD223_aka_LAG_3	0.282566	0.324101	0.0817098	0.371353	194		MERTK_aka_Mer	0.14188	0.109643	0.035309	0.432525	173		TCR_g_d	0.220572	0.144418	0.00910849	0.580433	90
CD86	0.198315	0.163515	0.0590034	0.494338	124		CD19	0.28622	0.304501	0.0852469	0.487562	156		Ly6C_BV510	0.31701	0.335346	0.0113735	0.493097	126		CD31_aka_PECAM_1	0.282686	0.259834	0.0486226	0.546159	130		Ly_51	0.276449	0.307269	0.0488488	0.47738	176		CD265_aka_RANK	0.140379	0.0852221	0.0505719	0.41182	187		FR4_aka_Folate_Receptor_4	0.215837	0.220352	0.0226067	0.527782	141
Tim_4	0.19739	0.145054	0.0386406	0.620416	71		CD326_aka_Ep_CAM	0.283831	0.30084	0.0837724	0.491627	154		CD11b	0.314793	0.28462	0.0422425	0.873975	32		CD49d	0.280876	0.285228	0.0689682	0.513321	139		B220_BV711	0.270645	0.235094	0.0498098	0.598604	146		CD93_aka_AA4_1_early_B_lineage	0.139557	0.106059	0.0512775	0.338105	197		RAE_1g	0.213879	0.0612188	0.0033204	0.758432	59
CD2	0.196974	0.163358	0.115178	0.319936	181		Ly_51	0.282286	0.309059	0.0350543	0.52262	89		CD137	0.314111	0.347966	0.049785	0.453314	113		CD107a_aka_LAMP_1	0.274712	0.275445	0.116654	0.450129	149		4_1BB_Ligand_aka_CD137L	0.269148	0.282498	0.0324643	0.50998	164		CD18	0.137348	0.124039	0.0160056	0.326416	167		CD22	0.211298	0.14484	0.0480994	0.418525	148
CD134_aka_OX_40	0.193502	0.151987	0.0805853	0.378587	170		DLL1	0.281849	0.278858	0.0552801	0.579353	118		Ly49D	0.302855	0.276103	0.175576	0.521697	124		CD41	0.268902	0.277446	0.187354	0.357828	176		CD85k_aka_gp49_Receptor	0.268953	0.297805	0.0654532	0.425901	186		CD81	0.134667	0.123723	0.0545974	0.219415	181		CD194_aka_CCR4	0.208751	0.201016	0.0114492	0.482709	92
CD96_aka_TACTILE	0.192338	0.159233	0.0985799	0.439321	148		CD262_aka_DR5_TRAIL_R2	0.278862	0.240356	0.0328392	0.639947	92		CD275_aka_B7_H2_B7_RP1_ICOS_Ligand	0.288581	0.295004	0.0934885	0.459196	153		MAIR_IV_aka_CLM_5	0.268632	0.238896	0.134117	0.443487	159		CD146	0.258489	0.278089	0.0278774	0.494705	185		CD200R3	0.128405	0.127739	0.062192	0.201924	184		I_A_I_E	0.192175	0.194527	0.0100626	0.400643	176
FR4_aka_Folate_Receptor_4	0.189631	0.195796	0.0215388	0.472218	124		CD45R_B220	0.276408	0.293428	0.024351	0.504215	137		CD45R_B220	0.282437	0.307115	0.0183076	0.495785	102		Tim_2	0.267974	0.292967	0.0166038	0.532126	105		CD94	0.252612	0.226591	0.0265982	0.522632	175		IL_33Ra_aka_IL1RL1_ST2	0.117291	0.118133	0.0378119	0.236139	188		CD262_aka_DR5_TRAIL_R2	0.191465	0.183937	0.0356834	0.360053	173
IL_21R	0.189198	0.182303	0.0151414	0.371219	150		CD117_aka_c_kit	0.2723	0.207475	0.0936291	0.548233	128		CD146	0.280905	0.300725	0.0343854	0.505295	80		Siglec_H	0.260694	0.268091	0.139002	0.440109	144		CD366_aka_Tim_3	0.249689	0.245467	0.123596	0.373284	206		CD71	0.113925	0.0411162	0.0236106	0.396983	188		DcTRAIL_R1	0.183502	0.171876	0.0262661	0.312272	192
CD6	0.187327	0.0992969	0.0311203	0.636646	77		B7_H4_aka_B7S1_B7X	0.265759	0.245634	0.00963353	0.675792	31		Ly_49C_F_I_H	0.273161	0.265625	0.0517284	0.534949	72		CD107b_aka_Mac_3	0.257736	0.260707	0.167657	0.360488	169		Ly_49C_F_I_H	0.248129	0.239202	0.052672	0.465051	193		CD54	0.113616	0.0696845	0.00618316	0.27913	150		CD103	0.183384	0.215131	0.00405811	0.307487	189
CD3e	0.17736	0.0339337	0.0195574	0.901995	12		CD11b_PE_CF594	0.264027	0.272055	0.0733428	0.464074	157		CD159a_aka_NKG2AB6	0.266452	0.308612	0.0616826	0.456566	140		CD273_aka_B7_DC_PD_L2	0.255124	0.243096	0.0174274	0.549812	97		CD90_CD90_1_aka_Thy_1_1	0.245413	0.260334	0.00199792	0.577691	133		CD96_aka_TACTILE	0.105975	0.0121556	0.00377196	0.560679	117		PD_1H_aka_VISTA_2	0.172889	0.0946247	0.0231939	0.565456	129
CD357_aka_GITR	0.17599	0.12919	0.0726773	0.397279	164		CD314_aka_NKG2D	0.258406	0.338546	0.0288289	0.382731	163		CD45	0.266176	0.283237	0.11377	0.39819	166		CD45	0.249547	0.219912	0.0112323	0.60181	89		CD49b	0.232615	0.19341	0.0276515	0.574386	136		CD115_aka_CSF_1R	0.105314	0.0724782	0.0121881	0.340874	207		CD90_2	0.171288	0.0648037	0.0153462	0.739566	63
CD226_aka_DNAM_1	0.172994	0.162868	0.126435	0.227247	201		CD15_aka_SSEA_1	0.254662	0.260724	0.00559007	0.631329	46		CD62L	0.265733	0.186383	0.0677948	0.596309	124		CD104	0.247411	0.234114	0.164331	0.324496	165		CD194_aka_CCR4	0.228721	0.230162	0.00692216	0.517291	173		CD300LG_aka_Nepmucin	0.103319	0.0734649	0.0160725	0.290297	215		CD317_aka_BST2_PDCA_1	0.171112	0.0757785	0.00249405	0.451968	157
CD28	0.16546	0.134278	0.062283	0.364589	179		CD79b_aka_Igb	0.254304	0.238181	0.0580502	0.43957	167		CD49b_aka_pan_NK_cells	0.265244	0.254593	0.00853518	0.627317	112		CD9	0.246491	0.173746	0.0235668	0.530379	134		CD335_aka_NKp46	0.223819	0.240196	0.00448079	0.396687	196		CD123	0.0997919	0.0904956	0.0230129	0.200708	197		CD153	0.167877	0.148787	0.117179	0.285144	203
PD_1H_aka_VISTA_2	0.163594	0.113935	0.0280072	0.434544	136		4_1BB_Ligand_aka_CD137L	0.248719	0.256535	0.0283436	0.49002	101		KLRG1_aka_MAFA	0.258221	0.282947	0.0229912	0.427955	120		CD51	0.244364	0.212019	0.0926866	0.579919	117		CD253_aka_TRAIL	0.223082	0.211093	0.0404857	0.40835	206		CD132_aka_common_g_chain	0.0909991	0.0118925	0.00417781	0.470657	153		CD205_aka_DEC_205	0.156079	0.061699	0.00983538	0.612832	119
CD3	0.162784	0.0593203	0.0394456	0.695456	58		Ly_6G_Ly_6C_aka_Gr_1	0.245735	0.257952	0.0639744	0.384095	186		Ly_6C	0.253194	0.285355	0.00548341	0.450834	149		CD47	0.242304	0.180396	0.0592024	0.466494	145		IFN_gR_b_chain	0.207658	0.264935	0.000155971	0.379045	207		CD300c_d	0.089703	0.0773568	0.018932	0.17166	213		CD73	0.156065	0.0397626	0.00432002	0.765598	55
CD127_aka_IL_7Ra	0.162475	0.0621047	0.0357368	0.653675	71		Tim_2	0.243952	0.26966	0.0173141	0.467874	160		CD355_aka_CRTAM	0.251927	0.202226	0.107145	0.456382	93		CD117_aka_c_kit	0.240951	0.190489	0.0851121	0.451767	137		CD120b_aka_TNF_R_Type_II_p75	0.18901	0.186468	0.0254098	0.33889	213		Tim_4	0.088298	0.0334175	0.00675876	0.379584	194		CD186_aka_CXCR6	0.148366	0.0570821	0.0378526	0.572855	127
CD5	0.16135	0.070186	0.0375106	0.636924	76		TCR_Vg1_1+Vg1_2	0.240641	0.200451	0.00386652	0.669857	32		CD9	0.244931	0.167631	0.014574	0.535012	129		Mac_2_aka_Galectin_3	0.237089	0.237458	0.0366095	0.426679	119		CD15_aka_SSEA_1	0.167277	0.185561	0.00153001	0.368671	219		F4_80	0.0864804	0.0525466	0.0119133	0.272375	225		Ly108	0.141506	0.0989256	0.00684177	0.390751	181
CD150_aka_SLAM	0.148134	0.0559992	0.0221534	0.601863	87		CD69	0.235957	0.168273	0.026253	0.647138	39		CD178_aka_FasL	0.237828	0.201715	0.109423	0.505637	106		GITR_Ligand	0.235581	0.233314	0.0445474	0.397587	162		CD152	0.159772	0.117064	0	0.415924	187		PIR_A_B	0.0845156	0.0964691	0.0143939	0.140221	209		CD130_aka_gp130	0.126971	0.114976	0.0178463	0.240159	202
LY6K	0.146718	0.132946	0.0338681	0.280717	195		CD20	0.228649	0.196243	0.0902321	0.446311	164		CD27	0.231141	0.188088	0.0228978	0.454342	146		CD301b_aka_MGL2	0.225847	0.250552	0.0834129	0.344111	187		B7_H4_aka_B7S1_B7X	0.146085	0.141717	0	0.324208	215		CX3CR1	0.0803919	0.0430013	0.0057041	0.271873	226		CD272_aka_BTLA	0.114355	0.104676	0.0137263	0.245136	218
CD184_aka_CXCR4	0.145813	0.0302266	0.008145	0.70554	54		Notch_3	0.228568	0.217849	0.0179367	0.484213	158		NK_1_1	0.213638	0.227508	0.0544476	0.364112	152		CD59a	0.219479	0.216373	0.0625477	0.37024	168		Notch_2	0.145991	0.117876	0.0845502	0.310791	233		XCR1	0.0743513	0.0537118	0.00451203	0.213338	212		CD3_PC7	0.111881	0.00755541	0.00118136	0.638289	108
CD279_aka_PD_1	0.145165	0.120295	0.0235023	0.342024	167		CD273_aka_B7_DC_PD_L2	0.226994	0.226028	0.0257025	0.450188	168		CD94	0.213565	0.176363	0.00950683	0.477368	90		CD200_R_aka_OX2R	0.217476	0.198923	0.0202742	0.400328	158		CD69	0.1451	0.115928	0.0187463	0.352862	226		CD172a_aka_SIRPa	0.0686098	0.0546014	0.00908348	0.145897	224		CD6	0.0982937	0.0436073	0.00255022	0.363354	188
CD186_aka_CXCR6	0.136447	0.0780871	0.0430473	0.427145	138		CD196_aka_CCR6	0.224726	0.213505	0.0163345	0.517687	149		CD11c	0.199141	0.153932	0.0137989	0.488417	114		Trem_like_4_aka_Treml4	0.214911	0.197041	0.112908	0.351974	194		DLL4	0.136283	0.13266	0.00516934	0.316424	198		CD124_aka_IL_4Ra	0.0677478	0.027381	0.00122947	0.249656	238		CD150_aka_SLAM	0.0942895	0.0332404	0.00593971	0.398137	178
CD100_aka_SEMA4D	0.130433	0.125896	0.0726423	0.179096	206		CD11c	0.220052	0.177354	0.0236478	0.511583	151		CD55_aka_DAF	0.193108	0.18569	0.147972	0.258635	207		CD200_aka_OX2	0.213095	0.184226	0.0997183	0.436627	145		TCR_Vg1_1+Vg1_2	0.13325	0.114947	0	0.330143	224		CD198_aka_CCR8	0.0634409	0.0151532	0.00323084	0.285789	226		JAML	0.0853067	0.0945473	0.000254427	0.167015	209
CD205_aka_DEC_205	0.125862	0.0718189	0.022041	0.387168	146		CD178_aka_FasL	0.217347	0.179208	0.0953138	0.494363	159		CD88_aka_C5aR	0.171492	0.0980365	0.0116641	0.5599	131		CD144_aka_VE_cadherin	0.207584	0.222823	0.100041	0.284442	201		CD30	0.124774	0.119812	4.45633e-05	0.254344	221		CD16_32	0.0610232	0.04618	0.00104724	0.1487	226		TCR_b_chain	0.0828163	0.0606116	0.000674066	0.219856	216
Ly6G_BV785	0.109896	0.0920775	0.0410724	0.222223	218		TCR_g_d	0.190173	0.143677	0.0289596	0.419567	175		CD66a_aka_CEACAM1a	0.167096	0.13269	0.0101786	0.465649	152		CD38	0.198654	0.139362	0.0507084	0.524727	129		Notch_1	0.114085	0.104188	3.71361e-05	0.306246	204		IL_23R	0.0576225	0.0124769	0.00309715	0.269489	234		CD5	0.0640379	0.00463109	0.000727816	0.363076	189
CD90_2	0.104346	0.0835231	0.0349436	0.260434	202		CD90_CD90_1_aka_Thy_1_1	0.181708	0.196431	0.00243132	0.422309	132		CD44	0.162905	0.101709	0.0662928	0.387953	173		CD1d_aka_CD1_1_Ly_38	0.194158	0.158255	0.0809258	0.386487	164		Notch_4	0.11183	0.102747	0	0.238243	226		CD11b	0.0568625	0.0599895	0.00706035	0.126025	220		CD127_aka_IL_7Ra	0.0604485	0.00279387	0.000153787	0.346325	194
CD73	0.101081	0.0794863	0.0494629	0.234402	210		ChAT_GFP	0.181027	0.152312	0.0762023	0.311219	188		CD24	0.12498	0.0939948	0.0654961	0.300795	195		TLR4_aka_CD284_MD2_Complex	0.193764	0.19308	0.151822	0.220976	187		CD45_2	0.110699	0.0587435	0.0407677	0.279225	234		Galectin_9	0.0562762	0.0171957	0.00938836	0.196392	237		DR3_aka_TNFRSF25	0.0540672	0.0527751	3.81641e-05	0.128241	221
CD278_aka_ICOS	0.0968685	0.0763553	0.0327801	0.228277	212		CD49b	0.175112	0.143329	0.0258991	0.425614	129		CD147	0.11111	0.10182	0.0434364	0.248648	207		GARP_aka_LRRC32	0.179872	0.207387	0.037839	0.25669	173		CD121a_aka_IL_1_R_Type_I_p80	0.0932294	0.0874507	0.0172906	0.18869	228		CD274_aka_B7_H1_PD_L1	0.0525052	0.00253001	0	0.28102	227		CD184_aka_CXCR4	0.053251	0.00372832	0.000251651	0.29446	211
RAE_1g	0.0968652	0.0597553	0.00721231	0.241568	206		Jagged_2	0.168291	0.17298	0.00189394	0.347766	195		Ig_light_chain_k	0.109387	0.0778631	0.026532	0.277369	201		CD49e	0.179683	0.157809	0.0260527	0.345007	175		CD120a_aka_TNF_R_Type_I_p55	0.0818325	0.0671544	0.00685532	0.18946	242		CD207_aka_Langerin	0.0496105	0.0130791	0.00408497	0.229852	243		CD3	0.0524046	0.00134615	0.000292095	0.304544	207
CD3_PC7	0.0831195	0.0244536	0.0121439	0.361711	157		LAP_aka_TGF_b1	0.150967	0.159489	0.0103675	0.257106	206		CD45RB	0.102183	0.0778158	0.0586278	0.239706	209		CD304_aka_Neuropilin_1	0.135172	0.0986758	0.0452906	0.261619	208		CD45_1	0.0628976	0.078104	7.42721e-05	0.115089	238		CD193_aka_CCR3	0.0221767	0.00796709	0.000794712	0.0807243	258		CD3e	0.0169988	0.000406466	0	0.0980047	253

## Sheet: S1d
Dataset S1d. Summary of marker gene scores for identifying peritoneal neutrophils and DCs
Neutrophils_01_CD62L							Neutrophils_02_CD79b							Neutrophils_03_CD44							Neutrophils_04_CD18							DCs_05_CD11c
marker	mean.AUC	median.AUC	min.AUC	max.AUC	rank.AUC		marker	mean.AUC	median.AUC	min.AUC	max.AUC	rank.AUC		marker	mean.AUC	median.AUC	min.AUC	max.AUC	rank.AUC		marker	mean.AUC	median.AUC	min.AUC	max.AUC	rank.AUC		marker	mean.AUC	median.AUC	min.AUC	max.AUC	rank.AUC
CD85k_aka_gp49_Receptor	0.806231	0.819389	0.724049	0.862096	9		CD3e	0.884299	0.906975	0.74749	0.975755	3		CD11a	0.8075	0.786992	0.686819	0.9692	3		PD_1H_aka_VISTA_2	0.958426	0.955893	0.931027	0.990893	2		MHC_II_BV421	0.999868	0.999857	0.999775	0.999984	1
CD205_aka_DEC_205	0.768033	0.832924	0.483871	0.922411	5		Notch_4	0.850016	0.897751	0.622092	0.98247	2		Trem_like_4_aka_Treml4	0.770152	0.843775	0.400562	0.992495	1		CD14	0.958087	0.964825	0.91749	0.985207	3		I_A_I_E	0.99981	0.999837	0.999648	0.99992	1
Ly_6C	0.752741	0.875466	0.273633	0.986397	6		CD30	0.845414	0.877809	0.649718	0.976319	12		CD324_aka_E_Cadherin	0.717831	0.792573	0.427416	0.858764	14		CD193_aka_CCR3	0.956407	0.966328	0.915684	0.977286	5		Plexin_B2	0.996909	0.997462	0.992898	0.999812	3
PDC_TREM	0.747789	0.929585	0.132275	0.999709	1		CD49b	0.84113	0.910198	0.563894	0.980231	1		H_2	0.717312	0.784676	0.40631	0.893585	7		CD39	0.955607	0.975112	0.881355	0.99085	1		CD120b_aka_TNF_R_Type_II_p75	0.995616	0.995237	0.992193	0.999797	1
CD274_aka_B7_H1_PD_L1	0.738011	0.869118	0.320497	0.893312	4		CD152	0.840432	0.911788	0.556034	0.982119	3		CD147	0.716978	0.813233	0.392652	0.848794	15		CD18	0.954492	0.958189	0.918908	0.982682	7		CD48	0.98873	0.989092	0.978896	0.99784	4
CD62L	0.735077	0.859067	0.301293	0.92088	6		CD272_aka_BTLA	0.839858	0.917492	0.547836	0.976611	1		CD44	0.691525	0.791218	0.242578	0.941087	5		PDC_TREM	0.953051	0.972347	0.867725	0.999787	1		CD29	0.987105	0.988013	0.977414	0.99498	6
CD25	0.734174	0.887155	0.202821	0.959565	1		CD79b_aka_Igb	0.839808	0.846481	0.741433	0.924836	14		TCR_b_chain	0.688748	0.709209	0.406604	0.929969	6		Galectin_9	0.952952	0.955725	0.926357	0.974003	3		CD31_aka_PECAM_1	0.985262	0.984329	0.975228	0.997165	5
CD39	0.729588	0.915798	0.118645	0.968113	2		JAML	0.831237	0.853835	0.635599	0.981678	5		FceRIa	0.66943	0.650112	0.498933	0.878562	36		PIR_A_B	0.950621	0.957282	0.908122	0.979797	3		CD180_aka_RP105	0.981674	0.992406	0.943311	0.998573	4
CD146	0.720176	0.748405	0.539551	0.844343	20		TCR_g_d	0.8268	0.829866	0.668665	0.978804	13		CD196_aka_CCR6	0.655731	0.671466	0.411892	0.868099	8		MERTK_aka_Mer	0.950536	0.949771	0.924235	0.978369	5		CD319	0.981297	0.989287	0.949624	0.996991	3
CD182_aka_CXCR2	0.720001	0.871505	0.140294	0.996701	3		CD90_CD90_1_aka_Thy_1_1	0.823128	0.828956	0.664095	0.970506	21		CD49a	0.654299	0.646049	0.486222	0.838873	41		CD157_aka_BST_1	0.949494	0.963871	0.874052	0.996182	4		MD_1	0.972408	0.982189	0.935047	0.990206	8
CD3_PC7	0.70171	0.704515	0.617156	0.780653	15		CD3	0.822938	0.844574	0.665583	0.937022	10		PD_1H_aka_VISTA_1	0.653319	0.777148	0.12041	0.938569	4		CD200_R_aka_OX2R	0.94766	0.961772	0.89116	0.975936	2		CD11c	0.970603	0.976017	0.933854	0.996524	4
CD157_aka_BST_1	0.694134	0.837962	0.125948	0.974663	7		Jagged_2	0.820322	0.865345	0.571456	0.979141	9		CD45RB	0.652732	0.683524	0.470619	0.773261	28		CD133	0.946353	0.95311	0.894035	0.985156	13		CD36	0.95297	0.945404	0.935053	0.98602	9
CD66a_aka_CEACAM1a	0.688394	0.815549	0.134606	0.987874	5		B7_H4_aka_B7S1_B7X	0.818569	0.891462	0.51066	0.980692	6		Notch_3	0.652124	0.65121	0.354925	0.951151	2		CD172a_aka_SIRPa	0.946063	0.943891	0.917211	0.979258	9		Notch_2	0.951448	0.968834	0.874597	0.993527	7
CD84	0.687403	0.686215	0.669735	0.707448	32		TCR_Vg1_1+Vg1_2	0.815649	0.887102	0.507136	0.981256	4		DLL1	0.648868	0.617721	0.429843	0.930185	14		CD182_aka_CXCR2	0.944754	0.960653	0.859706	0.998006	5		CX3CR1	0.944518	0.979383	0.827993	0.991311	7
SSC_H	0.683084	0.699614	0.538614	0.794494	23		CD69	0.811067	0.900503	0.469493	0.973769	2		CD81	0.640154	0.614235	0.527287	0.80486	21		F4_80	0.943834	0.944245	0.918395	0.968449	8		IFN_gR_b_chain	0.944277	0.959064	0.864014	0.994967	6
Ly_6G	0.674297	0.738381	0.220613	0.999812	2		CD103	0.810545	0.838811	0.585551	0.979005	11		KLRG1_aka_MAFA	0.629137	0.648822	0.38712	0.831786	26		CD66a_aka_CEACAM1a	0.942932	0.955001	0.865394	0.996332	2		CD120a_aka_TNF_R_Type_I_p55	0.923346	0.928498	0.841155	0.995233	5
CD88_aka_C5aR	0.666759	0.785461	0.147109	0.949005	4		DLL4	0.810426	0.873134	0.513701	0.981736	4		CD8b	0.619045	0.675722	0.281209	0.843528	25		MAIR_IV_aka_CLM_5	0.942013	0.944256	0.905094	0.974444	20		CD195_aka_CCR5	0.922942	0.934437	0.848584	0.974312	16
CD200_R_aka_OX2R	0.662989	0.822998	0.10884	0.897122	11		CD19	0.807692	0.803616	0.71904	0.904495	23		RAE_1g	0.6172	0.680205	0.220198	0.888193	17		Tim_4	0.941691	0.944616	0.900192	0.977338	12		CD49d	0.913395	0.95195	0.774034	0.975647	13
Ly6C_BV510	0.661904	0.614473	0.444791	0.973878	8		CD22	0.805001	0.857127	0.561142	0.944609	5		CD226_aka_DNAM_1	0.615889	0.64969	0.351217	0.812961	19		CD11b	0.938923	0.949726	0.873552	0.98269	5		CD210_aka_IL_10_R	0.90053	0.980396	0.65927	0.982057	11
Ly_6G_Ly_6C_aka_Gr_1	0.654047	0.651523	0.313302	0.999843	1		Notch_1	0.801169	0.861422	0.500298	0.981535	7		FR4_aka_Folate_Receptor_4	0.615739	0.624333	0.546418	0.667873	73		CD73	0.937937	0.951457	0.859903	0.988931	12		DC_Marker_aka_33D1	0.890862	0.886904	0.829006	0.960636	15
CD275_aka_B7_H2_B7_RP1_ICOS_Ligand	0.653333	0.763876	0.157591	0.92799	7		CD55_aka_DAF	0.800171	0.80329	0.714602	0.879501	13		CD63	0.615115	0.667907	0.135078	0.989569	5		CD179a_aka_VpreB	0.933989	0.939523	0.891876	0.965033	26		CD98_aka_4F2	0.854393	0.955116	0.523295	0.984047	10
CD369_aka_Dectin_1_CLEC7A	0.652593	0.804851	0.137995	0.862674	10		CD194_aka_CCR4	0.799143	0.855015	0.514175	0.972368	17		CD100_aka_SEMA4D	0.614919	0.557147	0.548784	0.796598	14		CD276_aka_B7_H3	0.933681	0.943411	0.88411	0.963791	31		CD64_aka_FcgRI	0.848987	0.916863	0.583791	0.978431	14
PIR_A_B	0.644034	0.77601	0.0918782	0.932238	6		Notch_3	0.793388	0.783357	0.629775	0.977065	14		CD185_aka_CXCR5	0.611433	0.557315	0.518629	0.812474	9		PD_1H_aka_VISTA_1	0.93356	0.935291	0.87959	0.984068	7		CD83	0.843539	0.855774	0.758283	0.904324	27
CD11b	0.640037	0.756891	0.126448	0.919919	9		CD45R_B220	0.78987	0.796319	0.671577	0.895267	29		TCR_g_d	0.607033	0.611018	0.265496	0.940601	6		CD63	0.933385	0.934672	0.864922	0.999275	4		Ly108	0.842159	0.875292	0.682124	0.935928	20
Ly6G_BV785	0.633843	0.613569	0.546626	0.76161	39		TCR_b_chain	0.785655	0.798329	0.593396	0.952567	25		CD351_aka_Fc_a_u_receptor	0.606457	0.631496	0.508424	0.654413	56		CD200R3	0.932084	0.935533	0.88202	0.975248	15		DR3_aka_TNFRSF25	0.839661	0.868253	0.63794	0.984196	10
CD133	0.63306	0.757168	0.105965	0.911942	15		LAP_aka_TGF_b1	0.783836	0.813449	0.564513	0.943931	23		NK_1_1	0.606326	0.62967	0.403261	0.762701	30		CD369_aka_Dectin_1_CLEC7A	0.931833	0.94952	0.862005	0.966289	6		CD80	0.836963	0.83112	0.716026	0.969587	23
CD73	0.629159	0.732804	0.140097	0.910929	16		CD20	0.78108	0.801543	0.707132	0.814101	22		CD59a	0.604934	0.611643	0.472839	0.72361	56		CD88_aka_C5aR	0.931016	0.945179	0.852891	0.980815	6		CD27	0.832564	0.860299	0.633447	0.976209	14
CD193_aka_CCR3	0.620047	0.782468	0.0843156	0.830937	19		IgD	0.776702	0.811365	0.587466	0.89661	25		CD178_aka_FasL	0.602703	0.570978	0.343332	0.925524	18		CD169_aka_Siglec_1	0.930248	0.935314	0.888791	0.961572	27		ChAT_GFP	0.822844	0.830436	0.735125	0.895378	27
CD184_aka_CXCR4	0.615845	0.57125	0.435082	0.885796	20		CD45_1	0.773913	0.82646	0.486195	0.956537	18		CD15_aka_SSEA_1	0.60259	0.558964	0.37803	0.914401	26		CD9	0.930085	0.933565	0.883616	0.969591	27		CD40	0.814476	0.931402	0.437995	0.957104	19
TLR4_aka_CD284_MD2_Complex	0.610221	0.7391	0.161962	0.800722	17		DR3_aka_TNFRSF25	0.773277	0.874228	0.36206	0.982593	1		CD309_aka_VEGFR2_Flk_1	0.599714	0.608269	0.521168	0.661152	52		Ly49D	0.929309	0.939169	0.871975	0.966924	29		Ig_light_chain_k	0.800156	0.816234	0.685673	0.882482	37
CD14	0.605355	0.736798	0.0825105	0.865312	14		CD2	0.769276	0.761823	0.689662	0.863797	38		CD339_aka_Jagged_1	0.597846	0.565075	0.38171	0.879526	34		CD96_aka_TACTILE	0.928825	0.924818	0.883173	0.98249	17		CD69	0.799355	0.849606	0.530507	0.967699	23
CD24	0.603312	0.671759	0.144208	0.925521	11		Tim_2	0.768941	0.74273	0.672293	0.918012	37		CD273_aka_B7_DC_PD_L2	0.597819	0.591186	0.413741	0.795165	17		CD24	0.927515	0.932135	0.855792	0.989997	11		CD16_2_aka_FcgRIV	0.796848	0.784963	0.698166	0.9193	31
GL7_antigen_aka_T_and_B_cell_Activation_Marker	0.601825	0.706481	0.255639	0.7387	24		CD150_aka_SLAM	0.762828	0.785982	0.59424	0.885109	32		CD94	0.596277	0.560265	0.428743	0.835836	43		IL_33Ra_aka_IL1RL1_ST2	0.922896	0.928977	0.879512	0.954117	41		CD200_aka_OX2	0.793427	0.826395	0.627683	0.893234	36
Ly49D	0.589906	0.709643	0.128025	0.812315	25		TER_119_Erythroid_Cells	0.760891	0.814412	0.460805	0.953936	24		CD9	0.595883	0.662519	0.0922293	0.966263	1		CD160	0.921781	0.940194	0.832085	0.974652	14		CD5	0.791031	0.825834	0.65465	0.857805	45
Tim_4	0.589797	0.703641	0.0998081	0.8521	19		CD27	0.759738	0.849951	0.366553	0.972498	14		CD45_2	0.595343	0.622778	0.265606	0.870209	11		CD123	0.921579	0.918085	0.891616	0.958529	28		CD121a_aka_IL_1_R_Type_I_p80	0.790219	0.808293	0.623041	0.921248	47
CD9	0.587135	0.683261	0.116384	0.865637	13		CD196_aka_CCR6	0.758818	0.765524	0.588108	0.916117	28		CD24	0.593653	0.65136	0.100098	0.971793	9		CD371_aka_CLEC12A	0.921549	0.917498	0.896344	0.954857	1		CD262_aka_DR5_TRAIL_R2	0.785205	0.806762	0.556291	0.971005	21
CD18	0.584374	0.697371	0.0810917	0.861661	21		CD268_aka_BAFF_R	0.757097	0.757157	0.592961	0.921114	17		CD79b_aka_Igb	0.593025	0.674538	0.258567	0.764455	29		CD265_aka_RANK	0.921208	0.909698	0.904505	0.96093	21		CD272_aka_BTLA	0.784981	0.860233	0.452164	0.967294	21
CD51	0.569647	0.654315	0.25657	0.713388	26		CD262_aka_DR5_TRAIL_R2	0.753231	0.79871	0.443709	0.971797	21		CD18	0.591239	0.678377	0.0640021	0.944201	2		CD199_aka_CCR9	0.920486	0.933577	0.86585	0.948942	38		CD49e	0.783737	0.908959	0.328734	0.988294	8
MAIR_IV_aka_CLM_5	0.565088	0.680446	0.0949057	0.804555	28		Ly_6D	0.750558	0.731974	0.683628	0.854656	41		Podoplanin	0.590325	0.64989	0.330601	0.730916	39		TLR4_aka_CD284_MD2_Complex	0.920363	0.940805	0.838038	0.961805	11		CD47	0.783375	0.89969	0.382149	0.951971	20
CD207_aka_Langerin	0.564068	0.585053	0.297249	0.788918	14		CD61	0.744327	0.740858	0.5321	0.963492	22		CD253_aka_TRAIL	0.589683	0.589289	0.500586	0.679569	68		LY6K	0.919881	0.92817	0.880855	0.942329	36		B7_H4_aka_B7S1_B7X	0.780785	0.829254	0.48934	0.975292	16
CD276_aka_B7_H3	0.56333	0.692953	0.11589	0.751526	42		DLL1	0.728438	0.695508	0.562687	0.960047	27		Ly_6G_Ly_6C_aka_Gr_1	0.589544	0.553917	0.250862	0.999478	1		CD71	0.918306	0.930242	0.854354	0.958386	6		Notch_1	0.779788	0.82115	0.499702	0.977147	13
CD366_aka_Tim_3	0.562038	0.663603	0.182338	0.738608	50		IFN_gR_b_chain	0.725541	0.892254	0.135986	0.981672	2		CD3	0.587068	0.617213	0.243257	0.870588	10		CD107b_aka_Mac_3	0.918082	0.918055	0.885669	0.950549	35		TER_119_Erythroid_Cells	0.774665	0.803507	0.539195	0.95245	32
Galectin_9	0.55829	0.693728	0.0736431	0.772062	39		CD130_aka_gp130	0.72062	0.721709	0.594658	0.844402	44		CD45	0.586154	0.566553	0.415139	0.79637	16		MAdCAM_1	0.914499	0.930108	0.823504	0.974275	18		CD152	0.771374	0.834202	0.443966	0.973127	19
CD335_aka_NKp46	0.557608	0.568605	0.368817	0.724406	49		CD15_aka_SSEA_1	0.712673	0.715453	0.467973	0.951814	32		CD103	0.585456	0.570567	0.250405	0.950287	3		CD25	0.914332	0.943875	0.797179	0.9724	8		CD49b	0.771148	0.836725	0.436106	0.975036	18
CD104	0.55687	0.590875	0.314271	0.731459	48		CD200_aka_OX2	0.712386	0.799574	0.372317	0.87808	34		CD357_aka_GITR	0.582131	0.601562	0.271652	0.853749	21		CD275_aka_B7_H2_B7_RP1_ICOS_Ligand	0.909052	0.91106	0.842409	0.97168	7		DLL4	0.770395	0.809882	0.486299	0.975516	15
PD_1H_aka_VISTA_2	0.55451	0.638622	0.0645985	0.876199	21		CD121a_aka_IL_1_R_Type_I_p80	0.711366	0.778777	0.376959	0.910953	40		CD80	0.58002	0.587212	0.243144	0.902513	29		LPAM_1_aka_Integrin_a4b7	0.901712	0.904111	0.875044	0.923583	42		TCR_Vg1_1+Vg1_2	0.768397	0.804161	0.492864	0.972402	20
CD179a_aka_VpreB	0.554391	0.66628	0.108124	0.776878	36		CD178_aka_FasL	0.708037	0.718573	0.434006	0.960994	26		CD195_aka_CCR5	0.579389	0.700797	0.151416	0.764544	28		CD34	0.90166	0.913724	0.837449	0.941745	53		CD270_aka_HVEM	0.766125	0.753972	0.731126	0.82543	46
CD34	0.553491	0.664409	0.162551	0.722596	46		CD267_aka_TACI	0.705142	0.684553	0.66081	0.790654	46		Ly49H	0.579082	0.542793	0.512907	0.717834	41		CD154_aka_CD40L	0.896548	0.901691	0.860764	0.922047	55		IFNAR_1	0.764759	0.82202	0.51293	0.902068	33
CD172a_aka_SIRPa	0.551244	0.636056	0.0827892	0.850074	20		DcTRAIL_R1	0.701256	0.642122	0.618341	0.902441	43		CD16_2_aka_FcgRIV	0.578675	0.625757	0.289301	0.773882	27		CD300LG_aka_Nepmucin	0.894819	0.927333	0.754913	0.969695	16		CD45_1	0.762915	0.79573	0.513805	0.946393	37
IL_33Ra_aka_IL1RL1_ST2	0.551102	0.669579	0.120488	0.744763	48		Ly108	0.700355	0.796323	0.317876	0.890895	26		CD160	0.577881	0.671899	0.167915	0.79981	23		Ly_6C	0.892657	0.927121	0.726367	0.990019	10		CD54	0.758565	0.870202	0.343738	0.950121	21
MERTK_aka_Mer	0.549981	0.66142	0.075765	0.80132	30		FceRIa	0.68354	0.664837	0.501067	0.90342	42		4_1BB_Ligand_aka_CD137L	0.577442	0.619094	0.329627	0.741953	49		lymphotoxin_beta_receptor_aka_LTbR	0.891054	0.884409	0.842741	0.952657	39		4_1BB_Ligand_aka_CD137L	0.756133	0.757198	0.670373	0.839764	56
DcTRAIL_R1	0.548931	0.512807	0.381659	0.788451	34		CD70	0.679686	0.720256	0.421842	0.856389	48		CD70	0.576733	0.580499	0.358421	0.787513	33		CD62L	0.886112	0.937965	0.698707	0.969811	22		CD178_aka_FasL	0.755906	0.747776	0.565994	0.962079	31
lymphotoxin_beta_receptor_aka_LTbR	0.548817	0.611632	0.153189	0.818813	22		CD273_aka_B7_DC_PD_L2	0.679251	0.695488	0.468158	0.857872	40		CD48	0.574258	0.721171	0.00875045	0.845938	4		Ly_6G	0.8836	0.877527	0.779387	0.999957	1		CD194_aka_CCR4	0.754936	0.788554	0.485825	0.956812	32
CD93_aka_AA4_1_early_B_lineage	0.547086	0.650877	0.208693	0.677899	54		CD5	0.674723	0.76873	0.34535	0.81608	34		CD66a_aka_CEACAM1a	0.571941	0.612806	0.0753292	0.986824	6		TIGIT_aka_Vstm3	0.883562	0.875566	0.867837	0.91528	49		CD90_2	0.752795	0.748517	0.592535	0.92161	22
PD_1H_aka_VISTA_1	0.54389	0.589547	0.109987	0.886479	19		CD127_aka_IL_7Ra	0.672584	0.657231	0.603331	0.772544	59		CD55_aka_DAF	0.571306	0.639233	0.271154	0.735603	37		CD366_aka_Tim_3	0.880301	0.888722	0.817662	0.926096	62		CD301a_aka_MGL1	0.750871	0.844537	0.385945	0.928463	28
F4_80	0.543741	0.646512	0.0816047	0.800335	32		CD21_CD35_aka_CR2_CR1	0.668712	0.679408	0.590933	0.7251	39		CD278_aka_ICOS	0.567911	0.545356	0.40433	0.776604	25		integrin_b7	0.879798	0.878516	0.873178	0.888984	46		CD126_aka_IL_6Ra	0.75027	0.866255	0.320768	0.947804	22
Ly49H	0.543395	0.520455	0.487093	0.645576	66		CD80	0.660942	0.706724	0.283974	0.946345	33		CD19	0.566465	0.621914	0.28096	0.741071	45		CD198_aka_CCR8	0.8792	0.881527	0.850915	0.902831	62		CD155_aka_PVR	0.748725	0.865859	0.302063	0.961118	18
Ly_51	0.542666	0.521729	0.459661	0.667545	48		CD278_aka_ICOS	0.659435	0.680011	0.448278	0.829441	29		CD90_CD90_1_aka_Thy_1_1	0.563623	0.555048	0.22056	0.923835	19		CD138_aka_Syndecan_1	0.873253	0.881789	0.816902	0.91253	66		Jagged_2	0.747783	0.796244	0.428544	0.970099	22
FSC_H	0.538981	0.554786	0.440094	0.606257	63		CD59a	0.656137	0.664325	0.527161	0.768737	66		PD_1H_aka_VISTA_2	0.562601	0.635874	0.0689734	0.909685	16		CD274_aka_B7_H1_PD_L1	0.872252	0.931694	0.679503	0.946116	23		CD124_aka_IL_4Ra	0.746497	0.819648	0.460571	0.886121	29
CD199_aka_CCR9	0.53855	0.65376	0.13415	0.712531	52		CD11c	0.655288	0.792603	0.0661464	0.969799	8		Ly_51	0.561894	0.5455	0.47692	0.679657	67		CD49e	0.871324	0.920468	0.671266	0.973094	17		CD22	0.736825	0.800677	0.438858	0.907086	26
CD254_aka_TRANCE_RANKL	0.532995	0.611826	0.239715	0.668612	63		SSC_H	0.653029	0.681789	0.461386	0.787152	24		TER_119_Erythroid_Cells	0.561845	0.530333	0.274561	0.912152	22		CD144_aka_VE_cadherin	0.871174	0.877691	0.829652	0.899664	67		CD86	0.732654	0.845036	0.302127	0.938415	23
CD169_aka_Siglec_1	0.530359	0.638334	0.111209	0.733558	50		CD153	0.651326	0.696394	0.418673	0.793846	59		CD88_aka_C5aR	0.561382	0.614162	0.0898809	0.927322	6		RAE_1g	0.869578	0.870674	0.779802	0.957163	33		CD339_aka_Jagged_1	0.726733	0.693799	0.582261	0.937073	41
CD44	0.527363	0.553712	0.181147	0.820884	30		CD339_aka_Jagged_1	0.648987	0.632716	0.417739	0.912776	39		Jagged_2	0.560318	0.546523	0.206321	0.941904	5		CD186_aka_CXCR6	0.868773	0.859961	0.827003	0.928168	47		Notch_4	0.724491	0.775379	0.377908	0.969299	24
CD96_aka_TACTILE	0.526827	0.588243	0.116827	0.813996	31		CD94	0.648203	0.629464	0.46494	0.868944	49		CD6	0.559675	0.560811	0.478449	0.638629	83		CD44	0.868576	0.880708	0.757422	0.955468	35		CD15_aka_SSEA_1	0.723246	0.710608	0.532027	0.939739	40
Notch_2	0.524882	0.573239	0.125403	0.827645	22		CD1d_aka_CD1_1_Ly_38	0.646524	0.650065	0.525394	0.760571	31		CD14	0.554657	0.612212	0.0521141	0.94209	3		CD93_aka_AA4_1_early_B_lineage	0.868285	0.888285	0.791307	0.905263	64		CD103	0.722815	0.756885	0.414449	0.963039	29
CD55_aka_DAF	0.522699	0.564157	0.285398	0.677084	47		CD279_aka_PD_1	0.644613	0.662263	0.503718	0.750209	32		CD279_aka_PD_1	0.554008	0.558622	0.422527	0.676263	53		CD126_aka_IL_6Ra	0.865859	0.911852	0.679232	0.960501	12		CD70	0.722264	0.733034	0.578158	0.844831	61
CD63	0.515905	0.51051	0.0860257	0.956576	10		I_A_I_E	0.642296	0.830092	0.000201126	0.9088	19		CD11c	0.552535	0.606901	0.0434335	0.952904	1		CD86	0.864403	0.905666	0.697873	0.948408	20		CD304_aka_Neuropilin_1	0.714461	0.794149	0.386873	0.882671	35
ChAT_GFP	0.51519	0.554664	0.215896	0.735537	18		Ly_6A_E_aka_Sca_1	0.636835	0.636428	0.617925	0.656559	67		CD153	0.551209	0.558014	0.352438	0.736368	53		CD255_aka_TWEAK	0.861378	0.854375	0.828136	0.908624	60		CD207_aka_Langerin	0.705718	0.764895	0.371378	0.921706	25
CD38	0.513602	0.584264	0.261466	0.624414	56		CD23	0.630353	0.683476	0.421755	0.732707	41		MAdCAM_1	0.547213	0.61602	0.176496	0.780317	26		CD47	0.861342	0.932499	0.617851	0.962519	4		LAP_aka_TGF_b1	0.704753	0.728878	0.435487	0.925769	44
CD200R3	0.512208	0.607717	0.0884642	0.744935	46		CD11a	0.629745	0.645659	0.278757	0.948906	8		CD355_aka_CRTAM	0.546854	0.544469	0.475763	0.622716	66		CD51	0.860947	0.891699	0.74343	0.91696	43		CD153	0.703728	0.719815	0.581327	0.793954	67
B220_BV711	0.511675	0.561459	0.268313	0.655469	39		IL_21R	0.627328	0.628348	0.505752	0.746865	35		DcTRAIL_R1	0.546128	0.508751	0.37344	0.793571	46		GL7_antigen_aka_T_and_B_cell_Activation_Marker	0.857795	0.891621	0.744361	0.903578	58		JAML	0.699601	0.734411	0.364401	0.965183	28
CD61	0.5116	0.436754	0.295648	0.877245	12		ChAT_GFP	0.622415	0.69175	0.264875	0.841285	11		Ly_6G	0.545387	0.517184	0.147802	0.999377	2		IL_23R	0.85695	0.858406	0.808435	0.902551	64		CD30	0.691608	0.73256	0.350282	0.951032	35
CD138_aka_Syndecan_1	0.509647	0.609292	0.183098	0.636905	67		CD184_aka_CXCR4	0.622151	0.575352	0.420828	0.917072	11		Ly_49A	0.544561	0.580497	0.286461	0.730787	52		CD41	0.856127	0.859774	0.834252	0.870708	65		CD300LG_aka_Nepmucin	0.687559	0.791951	0.245087	0.921247	30
CD81	0.509084	0.468558	0.391725	0.707496	58		CD326_aka_Ep_CAM	0.620504	0.661911	0.445181	0.713012	48		Tim_2	0.543594	0.519525	0.280066	0.855259	40		CD54	0.8506	0.900179	0.656262	0.94578	33		Notch_3	0.686807	0.705601	0.370225	0.965801	27
CD16_32	0.507902	0.564419	0.198527	0.704242	59		IgM	0.614972	0.570973	0.549574	0.768368	66		CD11b	0.542519	0.585858	0.0733021	0.925056	8		CD183_aka_CXCR3	0.850512	0.855099	0.796356	0.895495	66		TCR_g_d	0.684861	0.722626	0.331335	0.962858	30
CD16_2_aka_FcgRIV	0.506849	0.531054	0.301834	0.663454	55		CD49a	0.614938	0.595006	0.436154	0.833584	55		CD30	0.541328	0.536103	0.169935	0.923169	20		GITR_Ligand	0.849329	0.843412	0.825788	0.884703	71		IgD	0.683724	0.739913	0.412534	0.842537	54
CD301b_aka_MGL2	0.506199	0.601562	0.208141	0.61353	66		CD137	0.613258	0.608204	0.490692	0.745934	60		CD157_aka_BST_1	0.540736	0.566071	0.0551109	0.97569	7		CD300c_d	0.848993	0.854645	0.745742	0.94094	55		CD197_aka_CCR7	0.683404	0.761499	0.386915	0.823702	42
Mac_2_aka_Galectin_3	0.50422	0.560892	0.316589	0.578509	73		CD253_aka_TRAIL	0.60441	0.612261	0.499414	0.693704	72		Ly_49C_F_I_H	0.540066	0.561213	0.387336	0.650504	93		CD115_aka_CSF_1R	0.848849	0.886064	0.662554	0.960715	16		CD273_aka_B7_DC_PD_L2	0.678641	0.688741	0.531842	0.805239	69
CD160	0.502179	0.587924	0.0867351	0.746134	45		Ly_51	0.602441	0.588078	0.52308	0.710527	68		Notch_4	0.539431	0.53871	0.143325	0.936979	9		CD314_aka_NKG2D	0.842656	0.836797	0.808852	0.888179	68		CD49a	0.678186	0.667566	0.513778	0.863834	57
CD140b	0.497783	0.523859	0.352369	0.591047	82		CD185_aka_CXCR5	0.602298	0.546113	0.481371	0.835595	49		CD3e	0.538771	0.55783	0.137926	0.901497	30		CD105	0.840938	0.854374	0.729459	0.925544	59		CD45RB	0.675896	0.697177	0.529381	0.779847	52
CD11b_PE_CF594	0.495654	0.500319	0.353648	0.628329	71		CD120b_aka_TNF_R_Type_II_p75	0.595988	0.707108	0.00466613	0.965069	24		CD20	0.538598	0.603415	0.292868	0.654694	72		CD155_aka_PVR	0.840844	0.873624	0.697937	0.918192	42		DLL1	0.674566	0.654491	0.437313	0.95197	34
CD1d_aka_CD1_1_Ly_38	0.489667	0.470407	0.365407	0.652448	65		CD90_2	0.594269	0.599723	0.30753	0.8701	37		CD22	0.537902	0.552286	0.224117	0.822919	12		CD301a_aka_MGL1	0.839286	0.895757	0.614055	0.951574	40		CD61	0.674381	0.652199	0.4679	0.925225	45
CD154_aka_CD40L	0.486004	0.573516	0.139236	0.65775	64		Ly6C_BV510	0.593685	0.509306	0.390166	0.965961	5		Ly_6D	0.537674	0.565553	0.313573	0.706018	69		CD301b_aka_MGL2	0.837705	0.84626	0.791859	0.866439	81		CD94	0.672822	0.64489	0.53506	0.866446	56
CD265_aka_RANK	0.48385	0.555622	0.0933349	0.73082	53		CD49b_aka_pan_NK_cells	0.58809	0.618303	0.489016	0.626737	71		DLL4	0.537066	0.51628	0.175281	0.94042	7		CD16_32	0.831676	0.828442	0.769715	0.900105	80		CD105	0.67203	0.750869	0.270541	0.915841	32
CD159a_aka_NKG2AB6	0.483629	0.472034	0.430976	0.559471	66		CD309_aka_VEGFR2_Flk_1	0.586335	0.596682	0.478832	0.673146	53		CD262_aka_DR5_TRAIL_R2	0.536566	0.491164	0.24875	0.915184	25		CD254_aka_TRANCE_RANKL	0.826028	0.840307	0.760285	0.863215	77		CD37	0.670997	0.701102	0.498843	0.782941	63
CD183_aka_CXCR3	0.480504	0.543576	0.203644	0.631219	70		CD6	0.586235	0.579383	0.521551	0.664625	79		CD43	0.53581	0.493836	0.286613	0.868953	12		CD140a	0.821934	0.818788	0.809828	0.840332	84		CD150_aka_SLAM	0.669048	0.719625	0.40576	0.83118	59
CD105	0.479428	0.494177	0.184447	0.744911	40		CD120a_aka_TNF_R_Type_I_p55	0.584164	0.658843	0.0651327	0.953838	30		LAP_aka_TGF_b1	0.535159	0.510162	0.222931	0.897378	31		CD107a_aka_LAMP_1	0.821731	0.824558	0.774087	0.863721	79		CD90_CD90_1_aka_Thy_1_1	0.666469	0.693106	0.335905	0.943759	38
LY6K	0.478476	0.591219	0.119145	0.612319	75		4_1BB_Ligand_aka_CD137L	0.578669	0.623147	0.307007	0.761377	67		CD36	0.534441	0.605318	0.0649475	0.862182	39		CD40	0.821146	0.903879	0.562005	0.91482	26		CD326_aka_Ep_CAM	0.657327	0.676156	0.554819	0.722175	69
CD123	0.475131	0.557749	0.108384	0.676642	60		CD100_aka_SEMA4D	0.571035	0.525875	0.445497	0.786894	61		CD45R_B220	0.531009	0.5647	0.253482	0.741152	43		CD357_aka_GITR	0.82059	0.805725	0.728348	0.942565	42		CD3	0.655524	0.702586	0.334417	0.882506	52
XCR1	0.471737	0.488231	0.282133	0.628351	53		MHC_II_BV421	0.568385	0.710688	0.000225261	0.851937	42		CD2	0.527545	0.562179	0.293031	0.692788	70		CD28	0.820289	0.804155	0.78555	0.887294	69		F4_80_APC	0.655082	0.653828	0.620112	0.692558	76
TLT_2	0.467257	0.526938	0.252351	0.562802	88		CD8a	0.567091	0.552475	0.513119	0.650297	99		IgM	0.526986	0.494214	0.432936	0.68658	77		Ly_6G_Ly_6C_aka_Gr_1	0.818039	0.792815	0.686698	0.999829	2		CD3e	0.654007	0.713543	0.25251	0.936433	42
MAIR_V	0.466132	0.497299	0.339682	0.530247	90		CD159a_aka_NKG2AB6	0.56682	0.581818	0.482759	0.620883	79		CD270_aka_HVEM	0.526193	0.595781	0.268874	0.644334	75		CD202b_aka_Tie_2_CD202	0.816894	0.817887	0.801771	0.830029	89		CD45	0.651823	0.644916	0.519957	0.797502	62
CD107b_aka_Mac_3	0.465665	0.553821	0.114331	0.640685	73		CD11b_PE_CF594	0.563332	0.581748	0.386396	0.703435	42		CD194_aka_CCR4	0.52616	0.500849	0.186083	0.91686	23		Trem_like_4_aka_Treml4	0.816836	0.841952	0.599438	0.984004	15		CD268_aka_BAFF_R	0.649697	0.669001	0.407039	0.853744	50
MAdCAM_1	0.463761	0.520895	0.0904531	0.722801	54		CD252_aka_OX40L	0.563186	0.531665	0.482985	0.706431	86		CD69	0.522782	0.508708	0.153691	0.920021	15		CD8b	0.814912	0.818795	0.718791	0.903268	61		XCR1	0.637798	0.695818	0.339014	0.820543	43
CD326_aka_Ep_CAM	0.460133	0.440685	0.35239	0.606772	56		CD3_PC7	0.56248	0.594865	0.382844	0.677345	50		JAML	0.521717	0.49768	0.164237	0.92727	17		CD98_aka_4F2	0.813579	0.909398	0.476705	0.958815	30		CD115_aka_CSF_1R	0.635789	0.692154	0.337446	0.8214	48
CD124_aka_IL_4Ra	0.45886	0.447465	0.232209	0.708299	27		CD36	0.562404	0.650772	0.0617619	0.886312	45		CD104	0.521674	0.539156	0.266237	0.742144	36		ESAM	0.80986	0.82003	0.771471	0.827907	85		CD196_aka_CCR6	0.631351	0.645067	0.364377	0.870893	55
CD300LG_aka_Nepmucin	0.456587	0.470988	0.0897373	0.794635	33		FSC_Width	0.561002	0.581227	0.490652	0.590903	83		CD150_aka_SLAM	0.521561	0.538786	0.270405	0.738269	44		CD45_2	0.806727	0.790209	0.734394	0.912095	68		CD130_aka_gp130	0.627072	0.657064	0.405342	0.788816	78
CD144_aka_VE_cadherin	0.454774	0.529621	0.170348	0.589507	83		KLRG1_aka_MAFA	0.5593	0.550007	0.3405	0.796685	21		CD252_aka_OX40L	0.519952	0.479468	0.450243	0.670631	88		CD370_aka_CLEC9A_DNGR1	0.806631	0.804112	0.782833	0.835466	92		FSC_H	0.621757	0.626868	0.559906	0.673386	78
Tim_2	0.453985	0.383386	0.234475	0.814692	26		CD357_aka_GITR	0.554222	0.562789	0.232878	0.858431	14		CD49b	0.518209	0.503123	0.12277	0.94382	4		CD38	0.792635	0.803869	0.738534	0.824268	96		CD45R_B220	0.621139	0.67622	0.328423	0.803691	70
LPAM_1_aka_Integrin_a4b7	0.453466	0.528384	0.124956	0.632138	68		Ly49H	0.541429	0.500483	0.455329	0.709421	40		ESAM	0.517282	0.604423	0.228529	0.631754	64		H_2	0.791209	0.827274	0.59369	0.916597	62		FceRIa	0.620607	0.586732	0.445961	0.863002	58
CD355_aka_CRTAM	0.452476	0.431219	0.426901	0.520565	94		CD122_aka_IL_2Rb	0.540843	0.57067	0.416701	0.60533	95		Notch_1	0.516527	0.474075	0.185382	0.932575	12		TLT_2	0.789342	0.790675	0.747649	0.828368	93		CD43	0.616017	0.616251	0.391768	0.839799	42
CD155_aka_PVR	0.452066	0.459998	0.166199	0.722066	21		FR4_aka_Folate_Receptor_4	0.53493	0.551276	0.403347	0.633823	78		CD127_aka_IL_7Ra	0.516201	0.524033	0.344868	0.67187	79		CD134_aka_OX_40	0.789055	0.785093	0.779679	0.806354	98		CD71	0.614718	0.735269	0.145646	0.842687	41
FSC_Width	0.45172	0.452518	0.396529	0.505317	81		CD355_aka_CRTAM	0.534661	0.525371	0.463518	0.624385	75		Ig_light_chain_k	0.515065	0.560646	0.229069	0.709899	49		B220_BV711	0.788507	0.790395	0.717078	0.856159	79		CD132_aka_common_g_chain	0.614031	0.663276	0.378054	0.751518	72
CD64_aka_FcgRI	0.448719	0.428217	0.112657	0.825785	23		Trem_like_4_aka_Treml4	0.533901	0.485918	0.199979	0.963789	6		CD370_aka_CLEC9A_DNGR1	0.514698	0.596598	0.217167	0.648428	59		CD304_aka_Neuropilin_1	0.787881	0.828823	0.613127	0.880752	82		IL_21R	0.612787	0.613464	0.494248	0.729974	68
CD106	0.448089	0.451127	0.384931	0.505172	101		DC_Marker_aka_33D1	0.531876	0.584358	0.114175	0.844612	45		CD121a_aka_IL_1_R_Type_I_p80	0.514284	0.490028	0.23477	0.842308	41		CD197_aka_CCR7	0.781911	0.823139	0.613085	0.868281	71		NK_1_1	0.611811	0.615748	0.342063	0.873685	36
CD43	0.448087	0.389913	0.247538	0.764985	40		F4_80_APC	0.519696	0.537998	0.372872	0.629915	80		CD152	0.513458	0.496631	0.125185	0.935385	11		CD205_aka_DEC_205	0.779161	0.838572	0.516129	0.92337	53		TCR_b_chain	0.610003	0.607038	0.302341	0.923594	46
Ly_6A_E_aka_Sca_1	0.445764	0.466937	0.343441	0.505742	80		Notch_2	0.518176	0.586	0.035712	0.864992	50		CD106	0.512013	0.531523	0.407847	0.57716	84		CD207_aka_Langerin	0.778432	0.796721	0.628622	0.891665	61		CD137	0.60123	0.59079	0.509308	0.714031	95
GARP_aka_LRRC32	0.445347	0.473339	0.278054	0.556654	87		Podoplanin	0.516085	0.545538	0.277087	0.696179	44		CD272_aka_BTLA	0.50944	0.493825	0.131157	0.918952	22		CD147	0.77788	0.817402	0.607348	0.869368	74		Tim_2	0.599141	0.597089	0.327707	0.874679	54
CD253_aka_TRAIL	0.442614	0.404527	0.362067	0.599336	59		CD83	0.515325	0.569684	0.16144	0.760493	66		CD8a	0.508806	0.492005	0.451341	0.599873	98		CD64_aka_FcgRI	0.775951	0.869408	0.416209	0.948778	51		CD300c_d	0.590656	0.657953	0.254258	0.792462	50
CD28	0.441047	0.467222	0.21445	0.615292	74		CD186_aka_CXCR6	0.512683	0.565765	0.152934	0.766267	30		B7_H4_aka_B7S1_B7X	0.507835	0.477679	0.137741	0.938241	8		CD324_aka_E_Cadherin	0.773955	0.822181	0.572584	0.878877	78		CD185_aka_CXCR5	0.58656	0.529042	0.472032	0.816124	65
CD314_aka_NKG2D	0.440166	0.488085	0.191148	0.593348	81		Plexin_B2	0.510383	0.615437	0.00437651	0.806283	60		Ly6G_BV785	0.505304	0.475461	0.391118	0.679174	45		Ly_49A	0.768897	0.763428	0.713539	0.835194	75		CD135	0.581628	0.631142	0.387203	0.677023	68
CD198_aka_CCR8	0.43995	0.51757	0.149085	0.575574	84		CD106	0.503615	0.51735	0.398425	0.581335	94		IgD	0.505258	0.524182	0.235099	0.737568	46		CD104	0.763642	0.763817	0.685729	0.841205	83		FSC_Width	0.579849	0.600044	0.509348	0.60996	92
CD317_aka_BST2_PDCA_1	0.437967	0.451446	0.292577	0.556396	81		Siglec_H	0.503479	0.529991	0.313517	0.640417	102		Siglec_H	0.505244	0.528131	0.325805	0.638909	97		CD226_aka_DNAM_1	0.760329	0.757925	0.648783	0.876684	88		CD159a_aka_NKG2AB6	0.576015	0.584202	0.517241	0.618416	90
CD120a_aka_TNF_R_Type_I_p55	0.436048	0.374721	0.158845	0.835904	20		CD28	0.501432	0.544321	0.198953	0.718134	39		CD186_aka_CXCR6	0.50505	0.556138	0.172997	0.734929	38		XCR1	0.755698	0.76347	0.660986	0.834866	87		CD2	0.575556	0.62298	0.310338	0.745926	76
RAE_1g	0.430201	0.396836	0.13928	0.78785	34		CD319	0.495213	0.567983	0.00300885	0.841879	47		Ly6C_BV510	0.503962	0.376221	0.30842	0.954987	12		Podoplanin	0.752559	0.763482	0.669399	0.813874	88		CD252_aka_OX40L	0.571173	0.536942	0.517015	0.693791	101
CD135	0.429473	0.445491	0.272886	0.554024	95		CD8b	0.494571	0.499368	0.19628	0.783266	26		CD200_aka_OX2	0.503184	0.499582	0.230714	0.782857	48		CD124_aka_IL_4Ra	0.75097	0.798877	0.539429	0.866697	73		CD365_aka_Tim_1	0.56222	0.586592	0.396108	0.679588	90
CD49b_aka_pan_NK_cells	0.426466	0.424137	0.373263	0.484328	100		CD223_aka_LAG_3	0.493813	0.486866	0.346891	0.654628	100		CD335_aka_NKp46	0.501859	0.48218	0.318491	0.724585	40		CD43	0.747882	0.732925	0.608232	0.917447	66		CD19	0.557075	0.609497	0.277522	0.731784	74
CD11a	0.4223	0.320568	0.14726	0.900805	17		Ly6G_BV785	0.49379	0.461703	0.381745	0.670008	56		CD182_aka_CXCR2	0.500245	0.484147	0.0586335	0.974053	8		CD117_aka_c_kit	0.743295	0.76441	0.670765	0.773597	109		CD127_aka_IL_7Ra	0.556764	0.572276	0.396669	0.685835	93
CD309_aka_VEGFR2_Flk_1	0.422056	0.424015	0.364873	0.47532	88		Ly_49C_F_I_H	0.483301	0.474141	0.358478	0.626445	112		TCR_Vg1_1+Vg1_2	0.498587	0.465382	0.131051	0.932534	13		GARP_aka_LRRC32	0.742598	0.734734	0.718241	0.782682	99		FR4_aka_Folate_Receptor_4	0.556117	0.571052	0.453582	0.628785	87
CD351_aka_Fc_a_u_receptor	0.421377	0.429893	0.362941	0.462781	99		CD4	0.483295	0.48811	0.276944	0.680016	93		PDC_TREM	0.497432	0.475573	0.0414413	0.997139	3		CD4	0.737282	0.722807	0.709742	0.793771	100		CD21_CD35_aka_CR2_CR1	0.553281	0.595923	0.409067	0.612213	95
CD49e	0.421222	0.39038	0.101202	0.802925	29		CD335_aka_NKp46	0.482892	0.449215	0.293683	0.739453	35		GARP_aka_LRRC32	0.497278	0.538034	0.281759	0.631286	63		CD210_aka_IL_10_R	0.724883	0.834964	0.34073	0.888873	31		Ly_6D	0.55309	0.58517	0.316372	0.725647	82
TIGIT_aka_Vstm3	0.420974	0.495	0.129989	0.563906	99		CD37	0.475715	0.446718	0.277191	0.732234	79		CD267_aka_TACI	0.494026	0.508045	0.324595	0.635419	92		Mac_2_aka_Galectin_3	0.724572	0.730365	0.683411	0.754146	109		CD226_aka_DNAM_1	0.551403	0.546318	0.281056	0.831923	44
CD147	0.418548	0.383964	0.203011	0.703255	54		MD_1	0.471079	0.563828	0.021971	0.73469	57		CD4	0.492837	0.502743	0.290258	0.675604	83		CD135	0.719627	0.737963	0.612797	0.789784	112		CD317_aka_BST2_PDCA_1	0.550683	0.591537	0.325012	0.694647	72
IL_23R	0.415819	0.457965	0.148401	0.598946	88		CD270_aka_HVEM	0.468907	0.531231	0.17457	0.638597	81		CD200R3	0.492201	0.558993	0.11798	0.732839	38		CD317_aka_BST2_PDCA_1	0.718708	0.714954	0.674988	0.769935	107		CD117_aka_c_kit	0.548748	0.606392	0.329235	0.652975	88
CD21_CD35_aka_CR2_CR1	0.413748	0.435106	0.292289	0.492491	84		CD205_aka_DEC_205	0.468857	0.436358	0.19408	0.808632	19		CD45_1	0.490401	0.444786	0.192504	0.879526	34		KLRG1_aka_MAFA	0.712766	0.710294	0.61288	0.817595	87		lymphotoxin_beta_receptor_aka_LTbR	0.548417	0.605059	0.157259	0.826291	45
CD122_aka_IL_2Rb	0.413262	0.415827	0.374607	0.446787	107		CD31_aka_PECAM_1	0.464723	0.518464	0.0181014	0.803862	58		MAIR_IV_aka_CLM_5	0.490286	0.547554	0.0693122	0.796725	24		NK_1_1	0.709091	0.716648	0.596739	0.806328	110		CD45_2	0.548351	0.575944	0.264068	0.77745	53
CD94	0.411603	0.310271	0.281477	0.744393	37		GARP_aka_LRRC32	0.464716	0.488627	0.252478	0.629131	73		CD130_aka_gp130	0.490228	0.490433	0.290757	0.68929	76		Ly6C_BV510	0.707664	0.650707	0.555209	0.974034	21		CD223_aka_LAG_3	0.539651	0.558534	0.375697	0.665839	106
CD59a	0.411241	0.37247	0.297956	0.602066	57		CD84	0.461928	0.503031	0.31005	0.531603	91		CD120b_aka_TNF_R_Type_II_p75	0.489663	0.518843	0.00486056	0.916107	24		CD37	0.707105	0.744903	0.501157	0.837456	73		B220_BV711	0.539596	0.596452	0.282922	0.682557	70
GITR_Ligand	0.40846	0.451798	0.173464	0.55678	86		CD132_aka_common_g_chain	0.46165	0.431791	0.30603	0.676986	95		CD140b	0.488428	0.510058	0.334398	0.599196	75		CD335_aka_NKp46	0.706871	0.693913	0.631183	0.808478	89		CD59a	0.524769	0.515887	0.373395	0.693906	78
CD301a_aka_MGL1	0.408265	0.404467	0.130242	0.693883	59		Ly_49A	0.461053	0.461365	0.224827	0.696654	90		DR3_aka_TNFRSF25	0.48546	0.430565	0.144149	0.936559	10		CD132_aka_common_g_chain	0.699112	0.698225	0.621946	0.778051	108		IgM	0.522994	0.490971	0.425117	0.684917	107
CD98_aka_4F2	0.403359	0.378026	0.0616847	0.7957	34		CD317_aka_BST2_PDCA_1	0.458282	0.457017	0.277515	0.64158	64		CD198_aka_CCR8	0.48529	0.582579	0.139413	0.636588	61		Siglec_H	0.697886	0.690525	0.674195	0.736298	118		DcTRAIL_R1	0.522889	0.478442	0.342317	0.792354	68
CD134_aka_OX_40	0.398148	0.453722	0.220321	0.464826	114		CD140b	0.455492	0.466083	0.305861	0.583942	92		CD115_aka_CSF_1R	0.483776	0.493356	0.138654	0.809739	20		CD11b_PE_CF594	0.695799	0.685702	0.613604	0.798187	95		CD253_aka_TRAIL	0.521159	0.506185	0.413411	0.658854	84
CD71	0.397833	0.434799	0.076905	0.644828	70		RAE_1g	0.450842	0.422959	0.119372	0.838077	16		CD365_aka_Tim_1	0.482697	0.482056	0.345988	0.620688	114		CD184_aka_CXCR4	0.689399	0.640578	0.564918	0.911522	57		CD107a_aka_LAMP_1	0.511807	0.588235	0.225913	0.644843	75
FR4_aka_Folate_Receptor_4	0.395693	0.368696	0.332127	0.513253	78		CD365_aka_Tim_1	0.449201	0.431352	0.318084	0.616014	116		CD61	0.482085	0.411047	0.222636	0.883609	33		IFNAR_1	0.68724	0.736654	0.48707	0.788584	113		MAIR_V	0.511774	0.555456	0.34603	0.590153	92
CD6	0.395147	0.396912	0.335375	0.451391	91		GITR_Ligand	0.447642	0.500071	0.139711	0.650716	63		CD29	0.481402	0.610409	0.00501992	0.69977	63		MAIR_V	0.682286	0.682167	0.65397	0.710839	124		IL_23R	0.509973	0.587418	0.191565	0.673492	69
CD357_aka_GITR	0.394473	0.335649	0.155672	0.750921	43		CD202b_aka_Tie_2_CD202	0.447445	0.52797	0.172404	0.561436	102		GITR_Ligand	0.480712	0.548131	0.174212	0.652372	58		CD140b	0.681699	0.67987	0.647631	0.719424	110		CD8a	0.506548	0.490637	0.443709	0.60121	111
CD339_aka_Jagged_1	0.394327	0.302209	0.230693	0.742195	38		FSC_H	0.446543	0.444238	0.3621	0.535597	108		CD27	0.480614	0.424883	0.158616	0.914074	27		CD23	0.674064	0.691841	0.578245	0.734329	114		CD79b_aka_Igb	0.49886	0.54875	0.198117	0.699824	77
CD371_aka_CLEC12A	0.394189	0.465464	0.062578	0.583249	94		CD351_aka_Fc_a_u_receptor	0.445484	0.449565	0.345587	0.537219	116		Ly_6A_E_aka_Sca_1	0.479835	0.510086	0.366437	0.532731	90		CD223_aka_LAG_3	0.666453	0.657609	0.624303	0.726291	133		CD51	0.494746	0.556253	0.131805	0.734674	56
CD140a	0.393909	0.460854	0.183091	0.470834	106		CD314_aka_NKG2D	0.442444	0.490783	0.148321	0.639887	66		CD255_aka_TWEAK	0.476898	0.546619	0.171864	0.642492	62		CD365_aka_Tim_1	0.665893	0.667964	0.603892	0.723751	134		CD267_aka_TACI	0.494723	0.511227	0.306299	0.650139	103
JAML	0.393613	0.267909	0.128094	0.910541	2		Ly_6G_Ly_6C_aka_Gr_1	0.438101	0.29456	0.163509	0.999775	1		DC_Marker_aka_33D1	0.475479	0.494974	0.112017	0.799949	13		CD146	0.663397	0.701827	0.460449	0.789485	96		CD4	0.492758	0.509147	0.277441	0.675296	112
CD202b_aka_Tie_2_CD202	0.391109	0.44823	0.198229	0.469745	116		ESAM	0.437226	0.495067	0.176829	0.58194	98		CD120a_aka_TNF_R_Type_I_p55	0.474404	0.466436	0.0778703	0.886875	32		CD278_aka_ICOS	0.653167	0.645593	0.551722	0.76976	111		CD100_aka_SEMA4D	0.491883	0.462183	0.44021	0.602953	113
CD8a	0.390114	0.399459	0.349703	0.411837	95		CD96_aka_TACTILE	0.437029	0.448938	0.0657813	0.784457	25		CD49b_aka_pan_NK_cells	0.47347	0.478098	0.385414	0.55227	104		Ly_49C_F_I_H	0.651153	0.643875	0.612664	0.704199	130		CD123	0.488834	0.568633	0.0956332	0.722438	59
CD324_aka_E_Cadherin	0.388811	0.387571	0.211581	0.568522	94		CD29	0.432179	0.52114	0.0176669	0.668771	73		MHC_II_BV421	0.473439	0.554265	7.24375e-05	0.785153	21		CX3CR1	0.647208	0.774778	0.172007	0.86727	90		Ly_6A_E_aka_Sca_1	0.485483	0.52213	0.360708	0.536964	99
CD304_aka_Neuropilin_1	0.386773	0.391581	0.194074	0.569855	86		CD134_aka_OX_40	0.431225	0.49804	0.193646	0.535174	126		CD179a_aka_VpreB	0.472049	0.528916	0.0837062	0.746657	35		CD45	0.621561	0.610173	0.480043	0.785854	104		CD255_aka_TWEAK	0.477554	0.552336	0.150797	0.654747	73
integrin_b7	0.383513	0.460099	0.126822	0.487032	107		CD49d	0.427646	0.465904	0.0621561	0.716618	83		CD223_aka_LAG_3	0.469788	0.4546	0.337892	0.632059	111		CD1d_aka_CD1_1_Ly_38	0.614442	0.623029	0.474606	0.737105	105		CD122_aka_IL_2Rb	0.475881	0.472349	0.395809	0.563016	122
CD370_aka_CLEC9A_DNGR1	0.382197	0.427163	0.199901	0.47456	113		CD146	0.42631	0.373881	0.236649	0.720829	38		TLT_2	0.466947	0.529812	0.221519	0.586645	86		CD81	0.611781	0.591936	0.472713	0.790537	118		CD81	0.474666	0.439506	0.379804	0.639847	76
CD107a_aka_LAMP_1	0.379592	0.414684	0.167073	0.521928	113		CD140a	0.423974	0.501775	0.159668	0.532677	115		CD314_aka_NKG2D	0.465991	0.521132	0.178085	0.643615	60		CD106	0.608688	0.608322	0.592153	0.625956	132		CD20	0.473801	0.532997	0.207643	0.621567	89
Plexin_B2	0.379141	0.424527	0.000698999	0.66681	49		LPAM_1_aka_Integrin_a4b7	0.422594	0.47146	0.0844017	0.663057	60		CD84	0.464405	0.503503	0.31752	0.533093	89		CD122_aka_IL_2Rb	0.60667	0.608994	0.583299	0.625393	143		CD172a_aka_SIRPa	0.471604	0.490815	0.0610611	0.843725	40
CD54	0.378353	0.375728	0.126638	0.635319	74		CD117_aka_c_kit	0.422516	0.44395	0.226403	0.575761	123		CD122_aka_IL_2Rb	0.463344	0.45698	0.386203	0.553213	121		CD180_aka_RP105	0.600809	0.754134	0.0566889	0.838279	71		Ly_49C_F_I_H	0.470497	0.464646	0.353772	0.598924	135
F4_80_APC	0.376256	0.35978	0.307442	0.478023	112		CD183_aka_CXCR3	0.419321	0.464616	0.139815	0.608238	78		CD159a_aka_NKG2AB6	0.463251	0.446351	0.400213	0.560088	83		CD279_aka_PD_1	0.591454	0.601605	0.496282	0.666323	125		Ly_51	0.469841	0.432771	0.364183	0.64964	85
CD197_aka_CCR7	0.375104	0.370558	0.188785	0.570513	76		CD63	0.417025	0.321583	0.0446306	0.980306	4		FSC_Width	0.463091	0.466256	0.403383	0.516471	93		Ig_light_chain_k	0.582755	0.639212	0.314327	0.738268	124		CD6	0.468429	0.455943	0.39428	0.567548	109
CD300c_d	0.373734	0.374602	0.138387	0.607346	86		integrin_b7	0.416902	0.506682	0.120046	0.534199	112		CD184_aka_CXCR4	0.462154	0.353398	0.298016	0.843803	24		CD11a	0.576307	0.533774	0.313181	0.9245	51		CD16_32	0.468067	0.513151	0.230285	0.61568	85
CD186_aka_CXCR6	0.372759	0.378097	0.127145	0.607697	77		MAIR_V	0.415129	0.4398	0.289161	0.491754	132		Ly49D	0.46169	0.504763	0.0736	0.763636	29		Ly6G_BV785	0.573036	0.562835	0.453374	0.713101	113		CD41	0.467664	0.552697	0.165748	0.599513	104
CD270_aka_HVEM	0.37192	0.358535	0.248388	0.522222	76		Mac_2_aka_Galectin_3	0.41424	0.448332	0.245854	0.514442	121		CD137	0.460648	0.427223	0.351267	0.636878	99		IL_21R	0.572099	0.564519	0.474483	0.684874	137		CD351_aka_Fc_a_u_receptor	0.46369	0.469788	0.374067	0.541119	116
LAP_aka_TGF_b1	0.371542	0.26096	0.15017	0.814078	27		CD41	0.411969	0.474892	0.129292	0.568799	124		CD28	0.458793	0.488457	0.192736	0.66552	51		CD49b_aka_pan_NK_cells	0.570739	0.586257	0.510984	0.599457	145		CD84	0.460883	0.493466	0.330265	0.526334	100
CD90_CD90_1_aka_Thy_1_1	0.371294	0.251847	0.121529	0.859953	16		CD45	0.408623	0.323273	0.295028	0.692917	91		CD133	0.458146	0.455732	0.059206	0.861912	19		CD351_aka_Fc_a_u_receptor	0.562991	0.580647	0.491576	0.599096	149		Ly_49A	0.459811	0.458138	0.248318	0.674651	113
CD45_1	0.367555	0.259484	0.154576	0.796679	32		CD180_aka_RP105	0.406799	0.444639	0.00425583	0.733663	75		CD268_aka_BAFF_R	0.457949	0.428474	0.220375	0.754472	37		CD49d	0.560837	0.626581	0.225966	0.764218	113		CD265_aka_RANK	0.45721	0.504721	0.0954945	0.723902	58
TCR_Vg1_1+Vg1_2	0.365225	0.230457	0.0947457	0.90524	3		CD104	0.405306	0.369969	0.206129	0.675157	51		TIGIT_aka_Vstm3	0.455972	0.538058	0.132163	0.615608	75		CD90_2	0.558825	0.540917	0.407465	0.746002	119		Mac_2_aka_Galectin_3	0.44788	0.488492	0.279605	0.534929	115
CD47	0.365113	0.346224	0.0757143	0.692292	63		CD38	0.397658	0.435668	0.175732	0.543565	105		CD146	0.455889	0.424292	0.266541	0.708432	42		CD355_aka_CRTAM	0.556693	0.553731	0.524237	0.595073	146		H_2	0.447826	0.428948	0.201162	0.732245	57
CD15_aka_SSEA_1	0.364925	0.235515	0.18089	0.807782	30		Ly_6G	0.39556	0.244435	0.097144	0.996227	2		CD300c_d	0.454295	0.467446	0.152323	0.729965	40		CD100_aka_SEMA4D	0.551337	0.511942	0.451216	0.73025	129		Siglec_H	0.447087	0.441878	0.305433	0.59916	138
DLL1	0.36275	0.227788	0.179141	0.816282	25		CD301b_aka_MGL2	0.386784	0.439253	0.133561	0.535068	111		CD144_aka_VE_cadherin	0.45385	0.533144	0.137053	0.612061	72		F4_80_APC	0.543901	0.572594	0.379888	0.650526	143		CD275_aka_B7_H2_B7_RP1_ICOS_Ligand	0.445169	0.473039	0.131549	0.703049	63
IFNAR_1	0.360462	0.365233	0.199372	0.512013	115		CD144_aka_VE_cadherin	0.386536	0.437235	0.100336	0.571335	97		I_A_I_E	0.45147	0.501737	7.96813e-05	0.802327	35		IgM	0.541397	0.514815	0.450426	0.685533	143		CD202b_aka_Tie_2_CD202	0.445027	0.518868	0.191821	0.550552	129
ESAM	0.359774	0.393153	0.18311	0.46968	107		CD48	0.385759	0.416462	0.0130652	0.697046	88		Ly108	0.447252	0.460629	0.138225	0.729525	54		CD3_PC7	0.539549	0.567608	0.364415	0.658566	126		CD49b_aka_pan_NK_cells	0.441236	0.435644	0.377981	0.515672	120
FceRIa	0.359404	0.263156	0.224364	0.686939	45		CD210_aka_IL_10_R	0.384561	0.394478	0.0185921	0.730695	76		CD23	0.446892	0.436611	0.321634	0.592713	103		CD85k_aka_gp49_Receptor	0.538921	0.617756	0.275951	0.644221	141		CD134_aka_OX_40	0.440882	0.502203	0.215143	0.543978	130
CD255_aka_TWEAK	0.359057	0.401046	0.140452	0.493683	119		Ly_6C	0.382151	0.256796	0.0556731	0.95934	7		CD5	0.446837	0.456248	0.196885	0.677968	69		CD8a	0.52744	0.517358	0.486881	0.588163	154		CD371_aka_CLEC12A	0.438962	0.526144	0.102426	0.601134	91
CD8b	0.35843	0.324909	0.166129	0.617773	73		CD370_aka_CLEC9A_DNGR1	0.379586	0.414185	0.164534	0.52544	141		Ly_6C	0.446742	0.367738	0.0900854	0.961405	11		CD252_aka_OX40L	0.516222	0.488867	0.475873	0.611282	162		CD38	0.433927	0.480069	0.213522	0.56205	114
CD27	0.357833	0.225166	0.120785	0.860213	15		CD85k_aka_gp49_Receptor	0.379029	0.432194	0.137904	0.513825	122		CD140a	0.44655	0.525207	0.190172	0.545615	105		CD137	0.502519	0.481987	0.432324	0.613777	161		integrin_b7	0.432811	0.531359	0.122922	0.545604	119
CD117_aka_c_kit	0.356284	0.38504	0.230816	0.424239	140		CD254_aka_TRANCE_RANKL	0.378425	0.396913	0.136785	0.583089	93		CD107a_aka_LAMP_1	0.445728	0.497081	0.18381	0.604939	78		Ly49H	0.498789	0.479062	0.459084	0.577947	148		CD106	0.427594	0.420752	0.374044	0.494828	133
CD20	0.355807	0.361869	0.189272	0.510216	79		GL7_antigen_aka_T_and_B_cell_Activation_Marker	0.378281	0.407106	0.111035	0.587876	87		CD154_aka_CD40L	0.445122	0.515132	0.11583	0.634393	62		CD31_aka_PECAM_1	0.495727	0.574234	0.0247721	0.809669	89		CD107b_aka_Mac_3	0.422635	0.496643	0.0872407	0.610016	87
Ly_49C_F_I_H	0.354982	0.361525	0.295801	0.401076	126		TLT_2	0.378249	0.425277	0.171632	0.490813	137		CD96_aka_TACTILE	0.444547	0.462819	0.0845825	0.767968	33		CD45RB	0.494755	0.496038	0.375761	0.61118	148		CD309_aka_VEGFR2_Flk_1	0.420007	0.413524	0.326854	0.526126	110
CD41	0.353844	0.415844	0.148756	0.434934	128		CD73	0.377353	0.339686	0.0382075	0.791834	23		CD254_aka_TRANCE_RANKL	0.444211	0.491261	0.177291	0.61703	69		MD_1	0.492847	0.588372	0.0649533	0.729692	130		CD370_aka_CLEC9A_DNGR1	0.416888	0.466675	0.191874	0.542329	116
DR3_aka_TNFRSF25	0.353592	0.202559	0.104638	0.904613	4		CD62L	0.376672	0.355397	0.0638414	0.732051	36		IFN_gR_b_chain	0.443085	0.402256	0.0397754	0.928053	16		CD83	0.492769	0.527076	0.241717	0.675209	148		PIR_A_B	0.4155	0.397796	0.0442335	0.822172	47
CD30	0.351842	0.231337	0.0744471	0.870246	14		CD197_aka_CCR7	0.375585	0.367943	0.164937	0.601519	79		CD132_aka_common_g_chain	0.441461	0.404933	0.29752	0.658459	94		FSC_H	0.490961	0.500975	0.384164	0.57773	155		CD140a	0.413633	0.473017	0.179334	0.529166	150
Notch_1	0.348094	0.204775	0.0917735	0.891052	8		CD154_aka_CD40L	0.373739	0.411352	0.0807879	0.591464	85		IL_33Ra_aka_IL1RL1_ST2	0.441314	0.509544	0.0831922	0.662976	54		CD6	0.490514	0.483246	0.446955	0.548609	156		CD355_aka_CRTAM	0.409315	0.391105	0.375615	0.479435	119
KLRG1_aka_MAFA	0.346661	0.301171	0.238911	0.545392	91		CD274_aka_B7_H1_PD_L1	0.368593	0.311169	0.0748644	0.777168	27		CD134_aka_OX_40	0.440691	0.499757	0.214672	0.548579	119		CD185_aka_CXCR5	0.481588	0.424845	0.413338	0.663327	150		F4_80	0.408616	0.454145	0.0568488	0.669324	71
Siglec_H	0.346304	0.360337	0.263702	0.40084	127		CD147	0.360707	0.303593	0.160605	0.675036	52		LPAM_1_aka_Integrin_a4b7	0.440293	0.500157	0.107377	0.653481	57		CD267_aka_TACI	0.474665	0.480728	0.33919	0.598012	162		CD23	0.40589	0.379914	0.294684	0.569048	143
CD194_aka_CCR4	0.346227	0.210597	0.103887	0.859827	17		CD135	0.359537	0.384476	0.210216	0.458978	146		Galectin_9	0.439574	0.515797	0.0542872	0.672417	48		CD309_aka_VEGFR2_Flk_1	0.471887	0.47214	0.41859	0.52468	155		TIGIT_aka_Vstm3	0.400918	0.466941	0.11888	0.550909	105
B7_H4_aka_B7S1_B7X	0.345159	0.193067	0.0793354	0.915165	1		CD138_aka_Syndecan_1	0.35788	0.406219	0.0874705	0.531609	114		CD183_aka_CXCR3	0.438504	0.491808	0.149987	0.620413	67		Ly_6A_E_aka_Sca_1	0.452083	0.465999	0.382075	0.494258	166		TLT_2	0.398205	0.443251	0.197131	0.509187	128
CD279_aka_PD_1	0.344007	0.328707	0.252948	0.465667	109		CD133	0.356424	0.287101	0.0345743	0.816919	17		CD1d_aka_CD1_1_Ly_38	0.43693	0.406564	0.334463	0.60013	74		SSC_H	0.451465	0.434371	0.315278	0.62184	135		CD25	0.393775	0.354508	0.0620528	0.804031	49
CD23	0.342801	0.33729	0.265671	0.430952	122		LY6K	0.356016	0.422641	0.0576713	0.52111	117		CD366_aka_Tim_3	0.436279	0.496305	0.124715	0.62779	67		CD319	0.451034	0.506046	0.0503759	0.741669	122		CD85k_aka_gp49_Receptor	0.392313	0.440327	0.188337	0.500261	124
CD262_aka_DR5_TRAIL_R2	0.342093	0.210126	0.137726	0.810391	29		CD198_aka_CCR8	0.353663	0.399851	0.0975333	0.517418	119		CD73	0.4326	0.42751	0.0588789	0.816501	29		FSC_Width	0.444337	0.446313	0.39004	0.494683	172		Tim_4	0.391474	0.397259	0.0583844	0.712993	61
CD365_aka_Tim_1	0.33999	0.349862	0.276249	0.383986	131		XCR1	0.351563	0.31595	0.190927	0.583423	91		CD117_aka_c_kit	0.429156	0.449658	0.240364	0.576945	125		CD21_CD35_aka_CR2_CR1	0.442662	0.457122	0.348896	0.507509	170		CD278_aka_ICOS	0.379071	0.311471	0.230809	0.662533	117
CD120b_aka_TNF_R_Type_II_p75	0.339983	0.27405	0.00780679	0.804026	31		CD45RB	0.346699	0.31458	0.220153	0.537482	117		CD371_aka_CLEC12A	0.429027	0.508392	0.103656	0.595666	81		CD268_aka_BAFF_R	0.436807	0.402524	0.265312	0.676868	147		CD169_aka_Siglec_1	0.377239	0.419317	0.0628632	0.607458	89
CD115_aka_CSF_1R	0.339196	0.31449	0.089218	0.638587	74		CD195_aka_CCR5	0.344113	0.372789	0.0256879	0.605186	104		CD11b_PE_CF594	0.428859	0.417933	0.274947	0.604622	73		CD84	0.42538	0.467652	0.292552	0.473666	165		CD140b	0.376598	0.404879	0.280576	0.416058	155
CD127_aka_IL_7Ra	0.339009	0.321147	0.227456	0.486284	85		CD93_aka_AA4_1_early_B_lineage	0.34247	0.379282	0.094737	0.516581	120		MAIR_V	0.42468	0.447245	0.295983	0.508246	130		DC_Marker_aka_33D1	0.416754	0.420668	0.170994	0.654687	152		ESAM	0.375858	0.40051	0.172093	0.53032	158
CD3e	0.338004	0.228627	0.0481231	0.84664	18		CD107a_aka_LAMP_1	0.341142	0.375109	0.136279	0.478072	152		CD276_aka_B7_H3	0.423745	0.483179	0.0720578	0.656566	54		CD127_aka_IL_7Ra	0.415442	0.403691	0.340669	0.513716	172		CD301b_aka_MGL2	0.368341	0.426471	0.155489	0.464932	154
H_2	0.33664	0.286376	0.14429	0.629518	79		CD199_aka_CCR9	0.33863	0.37017	0.0526691	0.561512	104		MERTK_aka_Mer	0.423616	0.465762	0.0648842	0.698057	46		CD159a_aka_NKG2AB6	0.410285	0.410748	0.379117	0.440529	175		CD279_aka_PD_1	0.365918	0.339773	0.249791	0.534333	140
CD49a	0.336466	0.258945	0.228714	0.59926	60		TIGIT_aka_Vstm3	0.338574	0.410243	0.0847196	0.449091	160		CD326_aka_Ep_CAM	0.422681	0.397404	0.295299	0.600618	78		FR4_aka_Folate_Receptor_4	0.39752	0.377673	0.347986	0.486747	178		TLR4_aka_CD284_MD2_Complex	0.360308	0.402304	0.0660304	0.570595	97
CD178_aka_FasL	0.336415	0.210449	0.161115	0.763648	36		B220_BV711	0.338419	0.342089	0.150897	0.518603	119		CD21_CD35_aka_CR2_CR1	0.421597	0.446955	0.2749	0.517575	95		CD195_aka_CCR5	0.383653	0.426414	0.0903332	0.591451	161		MAdCAM_1	0.352545	0.363084	0.0493308	0.634682	79
CD45_2	0.335719	0.301279	0.155514	0.584807	92		CD255_aka_TWEAK	0.325114	0.351381	0.0913762	0.506317	146		IL_23R	0.415908	0.454618	0.134786	0.61961	72		CD130_aka_gp130	0.375397	0.352503	0.265824	0.53076	176		MERTK_aka_Mer	0.350791	0.372818	0.0355745	0.621955	84
CD121a_aka_IL_1_R_Type_I_p80	0.335145	0.231195	0.148643	0.729547	39		CD179a_aka_VpreB	0.325024	0.304803	0.0372473	0.653242	62		CD138_aka_Syndecan_1	0.413437	0.48205	0.122361	0.567287	89		CD270_aka_HVEM	0.366855	0.372988	0.243668	0.477778	184		GARP_aka_LRRC32	0.350062	0.369792	0.217318	0.443346	166
CD226_aka_DNAM_1	0.334888	0.303992	0.203093	0.528474	112		PD_1H_aka_VISTA_2	0.321957	0.225504	0.0236161	0.813202	18		CD199_aka_CCR9	0.411977	0.47607	0.0801778	0.615589	71		Ly_6D	0.363563	0.349278	0.222478	0.533218	175		CD369_aka_Dectin_1_CLEC7A	0.349898	0.377599	0.0569022	0.587494	93
IFN_gR_b_chain	0.334501	0.20549	0.042097	0.884927	10		CD276_aka_B7_H3	0.317305	0.323869	0.0362092	0.585274	91		CD265_aka_RANK	0.411417	0.439656	0.0872697	0.679085	52		CD20	0.350715	0.363588	0.185899	0.489784	176		CD138_aka_Syndecan_1	0.345784	0.400342	0.11406	0.468391	151
Notch_4	0.332757	0.185912	0.0611728	0.898032	5		CD371_aka_CLEC12A	0.316273	0.4016	0.0451431	0.416751	171		CD41	0.410396	0.472411	0.131696	0.565066	132		CD48	0.346174	0.362367	0.0211037	0.638859	156		LY6K	0.3448	0.415456	0.0694002	0.47889	148
CD86	0.332268	0.321166	0.0928219	0.593919	90		Ig_light_chain_k	0.313302	0.300143	0.138463	0.514459	133		SSC_H	0.410329	0.38384	0.285495	0.588142	78		CD16_2_aka_FcgRIV	0.345946	0.343188	0.140773	0.556633	154		CD3_PC7	0.343065	0.332045	0.226554	0.481615	139
CD267_aka_TACI	0.331444	0.357221	0.209346	0.401988	98		CD40	0.311105	0.308918	0.0428962	0.583687	89		CD90_2	0.410039	0.35936	0.195436	0.725999	55		CD253_aka_TRAIL	0.342134	0.330789	0.306296	0.400664	181		CD198_aka_CCR8	0.341897	0.393919	0.0971688	0.482582	146
CD223_aka_LAG_3	0.330296	0.339766	0.273709	0.367941	132		CD24	0.308961	0.17688	0.0356318	0.846452	15		CD135	0.409736	0.423367	0.251189	0.541022	110		CD326_aka_Ep_CAM	0.339356	0.340108	0.277825	0.399382	187		CD34	0.338648	0.376987	0.0778992	0.522719	117
CD45RB	0.329919	0.313637	0.229884	0.462518	102		CD124_aka_IL_4Ra	0.308519	0.253657	0.128496	0.598266	83		CD319	0.409616	0.425971	0.018276	0.768245	26		CD2	0.327771	0.314841	0.183323	0.498078	183		Ly49H	0.337305	0.322501	0.282166	0.422053	117
CD252_aka_OX40L	0.329466	0.317789	0.293569	0.388718	103		CD182_aka_CXCR2	0.30666	0.144348	0.0200607	0.917884	10		Mac_2_aka_Galectin_3	0.409088	0.445564	0.259665	0.485558	133		Ly_51	0.323158	0.326399	0.289473	0.35036	180		CD324_aka_E_Cadherin	0.336612	0.319856	0.144058	0.562679	101
DLL4	0.329054	0.173837	0.0784514	0.890089	9		CD366_aka_Tim_3	0.306416	0.316801	0.0739042	0.518158	118		Plexin_B2	0.408736	0.460035	0.000188338	0.714684	62		CD59a	0.30292	0.291242	0.231263	0.397934	187		CD93_aka_AA4_1_early_B_lineage	0.334079	0.375961	0.100976	0.483419	145
CD103	0.323942	0.172548	0.0719719	0.878701	11		IFNAR_1	0.305395	0.317831	0.0979324	0.487987	145		CD93_aka_AA4_1_early_B_lineage	0.408079	0.468517	0.122454	0.572829	87		CD55_aka_DAF	0.299989	0.294223	0.122265	0.489246	158		CD144_aka_VE_cadherin	0.333666	0.399216	0.107566	0.428665	168
CD126_aka_IL_6Ra	0.323386	0.288832	0.085633	0.630249	78		CD34	0.305339	0.34291	0.0582553	0.477281	148		F4_80_APC	0.405066	0.389407	0.319471	0.521977	122		CD45R_B220	0.286511	0.259079	0.153881	0.474003	191		Podoplanin	0.322568	0.286453	0.186126	0.531239	157
CD137	0.322345	0.324546	0.254066	0.386223	104		CD107b_aka_Mac_3	0.301505	0.374649	0.0494511	0.407269	178		CD172a_aka_SIRPa	0.403509	0.373128	0.0511561	0.816623	18		CD29	0.279794	0.31573	0.022586	0.465129	192		CD254_aka_TRANCE_RANKL	0.318341	0.357179	0.142095	0.416911	172
CD152	0.321823	0.169167	0.0512386	0.897722	6		IL_23R	0.30135	0.353449	0.0974489	0.401054	177		CD193_aka_CCR3	0.401821	0.442912	0.0423	0.67916	46		CD150_aka_SLAM	0.278014	0.241589	0.157631	0.471248	192		CD200R3	0.318241	0.33329	0.0404692	0.565913	99
CX3CR1	0.320077	0.332771	0.0243629	0.590402	91		CD39	0.29984	0.21549	0.0196909	0.748689	33		FSC_H	0.401757	0.408006	0.326614	0.464403	110		CD5	0.276612	0.259295	0.151448	0.436412	196		CD11b_PE_CF594	0.316357	0.334118	0.201813	0.395378	170
CD29	0.31952	0.368451	0.0063067	0.534871	72		PDC_TREM	0.298194	0.0948421	0.0138647	0.989228	3		CD83	0.401276	0.40324	0.127012	0.671612	87		CD153	0.276328	0.238121	0.206046	0.423022	198		CD366_aka_Tim_3	0.314967	0.340092	0.0978406	0.481842	147
CD49b	0.318675	0.160151	0.056834	0.897563	7		CD16_32	0.294525	0.340039	0.0998949	0.398129	180		CD301b_aka_MGL2	0.400972	0.458027	0.15199	0.535842	102		Ly108	0.276169	0.243047	0.111192	0.507388	182		GITR_Ligand	0.313857	0.348456	0.115297	0.44322	179
Podoplanin	0.318463	0.304572	0.195949	0.468761	108		CD193_aka_CCR3	0.291912	0.27462	0.0250435	0.593363	83		CD34	0.400862	0.458604	0.0946536	0.591585	83		CD19	0.274803	0.263573	0.115245	0.456822	191		CD1d_aka_CD1_1_Ly_38	0.312436	0.305223	0.239429	0.39987	160
CD153	0.31741	0.243254	0.206154	0.576978	61		IL_33Ra_aka_IL1RL1_ST2	0.287344	0.29613	0.0458827	0.511231	125		LY6K	0.400827	0.48614	0.0742601	0.556769	96		IgD	0.273996	0.235905	0.14217	0.482002	188		CD183_aka_CXCR3	0.311159	0.374184	0.104505	0.391762	187
4_1BB_Ligand_aka_CD137L	0.316312	0.252777	0.160236	0.599457	58		CD304_aka_Neuropilin_1	0.286201	0.274697	0.117329	0.478083	148		CD202b_aka_Tie_2_CD202	0.399526	0.448938	0.169971	0.530255	136		ChAT_GFP	0.273727	0.253586	0.123231	0.464506	178		CD314_aka_NKG2D	0.308743	0.358249	0.111821	0.406652	184
IL_21R	0.316191	0.292576	0.253135	0.42648	121		CD324_aka_E_Cadherin	0.28279	0.286357	0.121123	0.437321	164		CD169_aka_Siglec_1	0.399488	0.442349	0.0665082	0.646745	60		CD79b_aka_Igb	0.271919	0.26786	0.10892	0.443037	188		CD55_aka_DAF	0.305835	0.296043	0.120499	0.510754	107
TCR_b_chain	0.314795	0.183753	0.101001	0.790674	33		CD51	0.281581	0.275969	0.0847974	0.48959	137		CD37	0.399117	0.352181	0.233003	0.659104	92		4_1BB_Ligand_aka_CD137L	0.271443	0.253316	0.178598	0.400543	198		SSC_H	0.302093	0.295504	0.205506	0.411858	130
Jagged_2	0.312129	0.157233	0.0629886	0.871063	13		TLR4_aka_CD284_MD2_Complex	0.27914	0.314341	0.0381945	0.449684	160		Tim_4	0.398897	0.3991	0.0523828	0.745007	33		CD273_aka_B7_DC_PD_L2	0.264953	0.221489	0.192452	0.424384	196		GL7_antigen_aka_T_and_B_cell_Activation_Marker	0.29997	0.336712	0.0964223	0.430033	177
CD5	0.310797	0.268702	0.142195	0.563588	65		Galectin_9	0.279121	0.277761	0.0259972	0.534964	112		CD16_32	0.39783	0.42243	0.144589	0.601871	79		MHC_II_BV421	0.248539	0.235047	0.000213276	0.52385	178		CD154_aka_CD40L	0.298586	0.353928	0.0779525	0.408536	180
TCR_g_d	0.308132	0.166356	0.0747721	0.825041	23		CD157_aka_BST_1	0.27863	0.0959665	0.0171476	0.905438	12		CD39	0.393677	0.368712	0.0300849	0.8072	30		CD70	0.234552	0.183828	0.143611	0.426943	202		IL_33Ra_aka_IL1RL1_ST2	0.297344	0.320877	0.0588536	0.488769	140
Trem_like_4_aka_Treml4	0.308059	0.172131	0.11247	0.775504	37		NK_1_1	0.278623	0.215485	0.126315	0.557207	127		CD107b_aka_Mac_3	0.392113	0.449536	0.0766494	0.592731	82		CD49a	0.216112	0.163771	0.136166	0.40074	205		Ly6G_BV785	0.294027	0.303863	0.23839	0.329992	152
CD80	0.307248	0.206064	0.0946161	0.72225	41		CD123	0.272402	0.30046	0.0414709	0.447216	162		CD31_aka_PECAM_1	0.387872	0.407302	0.0132416	0.723641	57		Plexin_B2	0.204831	0.239517	0.00710211	0.33319	203		CD199_aka_CCR9	0.290357	0.33594	0.0510584	0.438488	161
TER_119_Erythroid_Cells	0.302468	0.16616	0.096614	0.780939	35		CD16_2_aka_FcgRIV	0.271683	0.281332	0.0806999	0.443367	111		integrin_b7	0.386975	0.461959	0.111016	0.512968	139		CD200_aka_OX2	0.197867	0.170856	0.106766	0.342988	214		CD200_R_aka_OX2R	0.28988	0.291721	0.0358624	0.540217	107
CD2	0.299853	0.280643	0.136203	0.501922	82		CD66a_aka_CEACAM1a	0.269601	0.0716454	0.0146692	0.920442	9		CX3CR1	0.38405	0.392451	0.0168707	0.73443	37		CD22	0.190916	0.134997	0.061629	0.432041	201		Ly49D	0.282325	0.285594	0.0480619	0.510048	125
CD40	0.296603	0.287183	0.0835343	0.52851	91		CD81	0.264315	0.250983	0.19514	0.360153	147		F4_80	0.383814	0.399344	0.0546611	0.68191	50		DcTRAIL_R1	0.180796	0.207038	0.0975592	0.211549	197		LPAM_1_aka_Integrin_a4b7	0.281935	0.341731	0.076417	0.367862	197
CD79b_aka_Igb	0.296388	0.276712	0.0751639	0.556963	67		PD_1H_aka_VISTA_1	0.263705	0.132963	0.0194314	0.769461	28		CD85k_aka_gp49_Receptor	0.383506	0.430701	0.172885	0.499739	118		CD94	0.171095	0.148859	0.131056	0.255607	209		CD28	0.27844	0.308173	0.112706	0.384708	191
Notch_3	0.295442	0.143189	0.0783606	0.817029	24		CD169_aka_Siglec_1	0.262667	0.309849	0.0384281	0.392542	176		CD49d	0.382829	0.407515	0.0243535	0.691932	74		CD196_aka_CCR6	0.169986	0.130504	0.0838826	0.335052	210		Galectin_9	0.270063	0.290476	0.0342629	0.465036	153
Ly_6D	0.295115	0.284167	0.145344	0.466782	90		CD369_aka_Dectin_1_CLEC7A	0.259168	0.274916	0.0337114	0.45313	159		IFNAR_1	0.382142	0.398113	0.156588	0.575755	91		FceRIa	0.167019	0.129218	0.0965796	0.313061	207		MAIR_IV_aka_CLM_5	0.266069	0.272	0.0421754	0.478101	149
NK_1_1	0.294149	0.254581	0.224641	0.442793	138		CD44	0.25061	0.155071	0.0574378	0.634859	71		CD126_aka_IL_6Ra	0.380912	0.344914	0.0906637	0.743156	34		I_A_I_E	0.166522	0.145637	0.000351906	0.374461	211		CD276_aka_B7_H3	0.261939	0.295954	0.0411197	0.414726	174
CD19	0.293965	0.268589	0.0955055	0.543178	69		CD160	0.248642	0.227028	0.0253484	0.515165	121		PIR_A_B	0.379663	0.326194	0.0412018	0.825063	17		CD36	0.1598	0.125753	0.0139803	0.373713	212		CD104	0.252509	0.263198	0.158795	0.324843	182
CD4	0.293828	0.32219	0.206229	0.324704	153		CD155_aka_PVR	0.247658	0.19271	0.0388817	0.566328	100		IL_21R	0.371594	0.322017	0.268821	0.57352	127		CD3	0.1526	0.123453	0.0629785	0.300514	213		KLRG1_aka_MAFA	0.252135	0.19286	0.168214	0.454608	174
IgM	0.293651	0.313944	0.231632	0.315083	122		CD200R3	0.245266	0.261113	0.0247515	0.434087	166		CD274_aka_B7_H1_PD_L1	0.369779	0.319713	0.0617471	0.777943	32		CD121a_aka_IL_1_R_Type_I_p80	0.148986	0.123369	0.0787523	0.270453	218		CD335_aka_NKp46	0.250769	0.267981	0.191522	0.275594	176
CD200_aka_OX2	0.293137	0.19952	0.116497	0.657012	51		CD71	0.2435	0.256243	0.0416137	0.4199	176		CD200_R_aka_OX2R	0.365673	0.385281	0.0405942	0.651535	57		Notch_2	0.147835	0.153682	0.00647294	0.277506	208		CD160	0.249516	0.240177	0.0328766	0.484835	144
CD36	0.290384	0.24391	0.0474298	0.626287	53		CD226_aka_DNAM_1	0.23749	0.177558	0.123316	0.471526	153		CD38	0.362178	0.406768	0.17874	0.456435	146		Tim_2	0.13434	0.135031	0.0819882	0.185308	211		CD186_aka_CXCR6	0.240735	0.249402	0.0718315	0.392303	188
CD69	0.289604	0.141686	0.0453038	0.829741	21		Ly49D	0.236769	0.212025	0.0330755	0.489952	140		GL7_antigen_aka_T_and_B_cell_Activation_Marker	0.36213	0.386414	0.105724	0.569967	88		CD339_aka_Jagged_1	0.132108	0.103849	0.0629272	0.257805	224		CD146	0.234228	0.244843	0.155657	0.291568	169
Ig_light_chain_k	0.288723	0.275916	0.117518	0.485541	121		MAIR_IV_aka_CLM_5	0.236544	0.19936	0.025556	0.521899	116		Notch_2	0.357659	0.34076	0.0266208	0.722494	57		CD80	0.114826	0.0755711	0.0304132	0.27775	224		CD193_aka_CCR3	0.229814	0.244952	0.0227139	0.406637	182
CD70	0.286765	0.207465	0.159072	0.573057	63		CD200_R_aka_OX2R	0.233797	0.225672	0.0240638	0.459783	158		CD3_PC7	0.353197	0.337527	0.219347	0.518385	111		CD45_1	0.105216	0.0870406	0.0434627	0.203321	228		CD147	0.225887	0.223975	0.130632	0.324964	191
CD130_aka_gp130	0.286683	0.260947	0.155598	0.46924	89		CD207_aka_Langerin	0.232693	0.162352	0.0782944	0.527774	113		CD86	0.351228	0.333798	0.0958454	0.64147	63		LAP_aka_TGF_b1	0.104711	0.0884263	0.0560688	0.185922	221		CD11b	0.217422	0.157251	0.0272461	0.52794	113
CD272_aka_BTLA	0.284447	0.145942	0.0338596	0.812044	28		CD300c_d	0.232322	0.238787	0.0590598	0.392654	179		CD123	0.342054	0.373618	0.0681964	0.552784	103		TCR_b_chain	0.100799	0.0732185	0.0474334	0.209326	219		CD179a_aka_VpreB	0.214547	0.238232	0.0349667	0.346758	203
CD196_aka_CCR6	0.284114	0.183467	0.104575	0.664948	50		CD265_aka_RANK	0.226316	0.272639	0.0390704	0.320915	207		MD_1	0.335727	0.3478	0.00979355	0.637515	105		TER_119_Erythroid_Cells	0.100131	0.067699	0.0460644	0.219061	230		CD8b	0.213041	0.186603	0.0967315	0.382227	192
CD132_aka_common_g_chain	0.283746	0.285748	0.221949	0.341541	157		MERTK_aka_Mer	0.225075	0.250311	0.0216308	0.378045	181		CD317_aka_BST2_PDCA_1	0.334361	0.331887	0.230065	0.443604	158		CD178_aka_FasL	0.0969387	0.0567409	0.0379206	0.236352	229		CD14	0.206612	0.15099	0.0182351	0.506235	129
CD3	0.281871	0.180201	0.0675949	0.699486	44		CD9	0.223479	0.08405	0.030409	0.695406	45		TLR4_aka_CD284_MD2_Complex	0.329967	0.358596	0.0523595	0.550316	105		CD15_aka_SSEA_1	0.0965661	0.0729301	0.048186	0.192218	225		CD62L	0.180417	0.173534	0.0301893	0.344411	209
CD273_aka_B7_DC_PD_L2	0.279335	0.199798	0.142128	0.575616	62		MAdCAM_1	0.221981	0.248441	0.0257247	0.365318	186		CD71	0.325644	0.329932	0.0626117	0.5801	89		CD61	0.0876071	0.0955827	0.0365077	0.122755	220		CD205_aka_DEC_205	0.169917	0.134478	0.0766302	0.334082	212
CD45R_B220	0.271472	0.227578	0.104733	0.525997	74		CD18	0.220752	0.11025	0.0196195	0.642888	65		CD25	0.325618	0.258337	0.050198	0.735602	36		DLL1	0.0853789	0.0589222	0.0399528	0.183718	231		CD9	0.163418	0.15422	0.0406398	0.304594	220
CD100_aka_SEMA4D	0.270826	0.241428	0.203402	0.397047	131		F4_80	0.219995	0.258878	0.0315509	0.330676	194		CD304_aka_Neuropilin_1	0.324684	0.31427	0.148281	0.521917	117		CD3e	0.0849191	0.0810352	0.0242455	0.15336	223		CD96_aka_TACTILE	0.162772	0.200774	0.01751	0.232032	232
CD195_aka_CCR5	0.269903	0.315135	0.0407932	0.408549	97		CD86	0.219447	0.210058	0.0515921	0.406081	175		lymphotoxin_beta_receptor_aka_LTbR	0.323661	0.28331	0.077993	0.650033	58		CD262_aka_DR5_TRAIL_R2	0.0829057	0.0569055	0.0282031	0.189609	236		CD44	0.161926	0.119015	0.0445321	0.365141	194
CD150_aka_SLAM	0.268549	0.215275	0.114891	0.528752	73		CD45_2	0.21386	0.17617	0.0879052	0.415193	173		B220_BV711	0.321803	0.330987	0.143841	0.481397	146		CD120a_aka_TNF_R_Type_I_p55	0.0820375	0.0796435	0.00476673	0.164096	233		CD274_aka_B7_H1_PD_L1	0.151365	0.164372	0.0538843	0.222832	226
Ly_49A	0.265678	0.286279	0.164806	0.325349	152		CD54	0.213643	0.20945	0.0498793	0.385793	188		CD62L	0.321722	0.285536	0.0602283	0.655589	56		CD272_aka_BTLA	0.0812747	0.0568771	0.023389	0.187956	237		CD18	0.149143	0.111071	0.017318	0.357112	200
CD11c	0.261344	0.100496	0.00453171	0.83985	19		CD301a_aka_MGL1	0.209542	0.188827	0.048426	0.412086	181		CD205_aka_DEC_205	0.314033	0.230718	0.128775	0.665918	50		CD120b_aka_TNF_R_Type_II_p75	0.0787503	0.0594121	0.000202613	0.195974	234		CD357_aka_GITR	0.148584	0.14391	0.0574354	0.249079	222
IgD	0.260321	0.209948	0.10339	0.517998	77		H_2	0.207014	0.187085	0.0834025	0.370482	186		CD105	0.30827	0.254954	0.106804	0.616366	74		CD69	0.0771924	0.05614	0.0262308	0.170259	240		CD88_aka_C5aR	0.135609	0.100377	0.0197601	0.321923	216
CD83	0.247091	0.282149	0.0956764	0.328388	117		CD88_aka_C5aR	0.205234	0.0618366	0.0191849	0.678077	49		CD180_aka_RP105	0.307451	0.301228	0.00142702	0.625922	113		CD90_CD90_1_aka_Thy_1_1	0.0754866	0.0662028	0.0294942	0.140047	227		RAE_1g	0.132179	0.136865	0.0428366	0.21215	231
CD37	0.247066	0.242412	0.162544	0.340896	173		CX3CR1	0.204147	0.19915	0.00868866	0.409598	174		CD369_aka_Dectin_1_CLEC7A	0.306507	0.31755	0.0440584	0.54687	106		CD194_aka_CCR4	0.0735334	0.063164	0.0276322	0.140173	233		CD73	0.122951	0.136285	0.011069	0.208166	236
CD278_aka_ICOS	0.240416	0.226818	0.170559	0.337467	148		CD105	0.199334	0.169624	0.0744557	0.383634	191		CD49e	0.303585	0.204021	0.0511409	0.755156	32		TCR_g_d	0.0731739	0.0482704	0.0211961	0.174959	235		CD39	0.121287	0.112343	0.00914956	0.251311	232
I_A_I_E	0.239901	0.16697	0.000125663	0.625539	54		CD47	0.193242	0.177869	0.0374809	0.379751	194		CD275_aka_B7_H2_B7_RP1_ICOS_Ligand	0.301749	0.263085	0.0463308	0.634493	65		Notch_3	0.0722383	0.0415237	0.0229349	0.182971	238		CD184_aka_CXCR4	0.110452	0.101341	0.0829284	0.156197	208
Ly108	0.234066	0.18979	0.0640723	0.492612	83		CD115_aka_CSF_1R	0.19239	0.184431	0.0392845	0.361413	191		CD210_aka_IL_10_R	0.301617	0.270558	0.0179428	0.64741	100		CD30	0.0698085	0.0628994	0.023681	0.129754	230		CD133	0.106018	0.113073	0.014844	0.183081	246
CD45	0.231839	0.208888	0.202498	0.307083	161		CD275_aka_B7_H2_B7_RP1_ICOS_Ligand	0.190697	0.184481	0.0283199	0.365507	200		CD54	0.298838	0.25407	0.0730042	0.614207	76		CD27	0.0692516	0.0567142	0.023791	0.139787	238		PD_1H_aka_VISTA_1	0.105527	0.0878178	0.0159318	0.230539	237
CD22	0.229356	0.147036	0.055391	0.567959	64		lymphotoxin_beta_receptor_aka_LTbR	0.188051	0.177448	0.0473425	0.349967	207		CD47	0.296927	0.254086	0.0592878	0.620249	71		CD11c	0.060231	0.0386487	0.00347641	0.16015	242		PD_1H_aka_VISTA_2	0.102505	0.107058	0.0091069	0.186798	244
MD_1	0.227938	0.267809	0.0136501	0.362485	135		CD126_aka_IL_6Ra	0.179573	0.15452	0.0394986	0.369751	187		CD300LG_aka_Nepmucin	0.293418	0.237061	0.0555958	0.643955	61		Jagged_2	0.0594484	0.0439987	0.0208587	0.128937	243		Trem_like_4_aka_Treml4	0.0710519	0.0261033	0.00750453	0.224496	228
CD185_aka_CXCR5	0.21812	0.185701	0.164405	0.336673	115		Tim_4	0.178141	0.201447	0.0226624	0.287007	204		CD51	0.293078	0.289432	0.0830403	0.51041	128		CD103	0.0572419	0.043337	0.020995	0.121299	236		CD24	0.0665591	0.0513429	0.0100027	0.153548	250
CD49d	0.215294	0.259582	0.0339446	0.308068	152		CD14	0.175289	0.0962991	0.0147925	0.493765	136		CD64_aka_FcgRI	0.292348	0.202375	0.0536183	0.711023	43		Notch_1	0.0544226	0.0451389	0.0184647	0.108948	252		CD11a	0.0641474	0.063297	0.0308004	0.099195	214
MHC_II_BV421	0.209769	0.181455	1.57078e-05	0.47615	87		CD300LG_aka_Nepmucin	0.167617	0.142059	0.0303052	0.356045	204		CD301a_aka_MGL1	0.292037	0.250996	0.0782442	0.587914	84		JAML	0.0538319	0.0537735	0.018322	0.0894586	237		CD157_aka_BST_1	0.0370065	0.0248234	0.00381765	0.0945615	253
CD48	0.205079	0.228508	0.00215983	0.361141	109		CD11b	0.161098	0.0775122	0.0173098	0.47206	152		CD98_aka_4F2	0.288682	0.212576	0.028084	0.70149	44		Notch_4	0.053305	0.0468609	0.0175304	0.101968	241		Ly6C_BV510	0.032785	0.0300804	0.0259664	0.0450127	244
CD180_aka_RP105	0.203267	0.214029	0.0109327	0.374078	152		CD43	0.152204	0.145624	0.0825526	0.235015	199		CD197_aka_CCR7	0.283997	0.28739	0.131719	0.429487	186		DLL4	0.0530595	0.042032	0.0182636	0.109911	250		CD182_aka_CXCR2	0.0283389	0.0146229	0.00199413	0.0821158	255
CD268_aka_BAFF_R	0.19845	0.195892	0.0788863	0.323132	118		CD98_aka_4F2	0.139987	0.122743	0.0159533	0.29851	221		XCR1	0.283204	0.275553	0.165134	0.416577	174		CD152	0.0529118	0.0457441	0.0178808	0.102278	246		CD66a_aka_CEACAM1a	0.0271322	0.0126514	0.00366836	0.0795575	256
CD210_aka_IL_10_R	0.188409	0.190216	0.0206165	0.35259	165		CD64_aka_FcgRI	0.133996	0.112719	0.0215688	0.288977	214		ChAT_GFP	0.265823	0.211589	0.104622	0.535494	87		IFN_gR_b_chain	0.0525953	0.0451376	0.00503332	0.115073	249		Ly_6C	0.0257097	0.0260988	0.00998134	0.0406597	254
DC_Marker_aka_33D1	0.185029	0.177719	0.0393638	0.345313	113		CD25	0.1321	0.118202	0.0275997	0.264398	216		CD40	0.256671	0.250766	0.0536617	0.47149	174		TCR_Vg1_1+Vg1_2	0.052142	0.0475321	0.0187437	0.09476	245		CD63	0.0185687	0.0150626	0.00072514	0.0434243	255
CD90_2	0.184072	0.191949	0.0783899	0.274001	146		CD172a_aka_SIRPa	0.12758	0.153101	0.020742	0.183377	225		CD124_aka_IL_4Ra	0.235154	0.212502	0.113879	0.401734	182		CD49b	0.0508373	0.040572	0.0197688	0.102437	247		PDC_TREM	0.00353437	0.00157594	0.000213276	0.0107723	262
CD31_aka_PECAM_1	0.166416	0.193234	0.00283526	0.276359	176		CD49e	0.120132	0.11199	0.0117056	0.244844	233		CD207_aka_Langerin	0.219088	0.159709	0.0847084	0.472226	152		DR3_aka_TNFRSF25	0.0480098	0.0404242	0.0158038	0.0953871	255		Ly_6G	0.00115681	0.000405728	4.26553e-05	0.00377313	263
CD319	0.162839	0.194938	0.00314942	0.258331	143		PIR_A_B	0.110183	0.12135	0.0202035	0.177828	218		CD155_aka_PVR	0.210708	0.179871	0.0494169	0.433672	165		B7_H4_aka_B7S1_B7X	0.0476525	0.0432335	0.0193081	0.084835	249		Ly_6G_Ly_6C_aka_Gr_1	0.000268628	0.000197941	0.000157078	0.00052155	263
