# Supplementary material for: Cholinergic macrophages promote the resolution of peritoneal inflammation
Source: Proc Natl Acad Sci U S A. 2024 Jun 26;121(27):e2402143121. doi: 10.1073/pnas.2402143121 (PMC11228479; doi:10.1073/pnas.2402143121)
Supplement: Supplementary file 3 — Dataset S02 (XLSX) [file pnas.2402143121.sd02.xlsx]

## Sheet: Dataset S2
Dataset S2. DEG analysis for peritoneal macrophage cluster marker genes in scRNA-seq data
gene	myAUC	avg_diff	power	avg_log2FC	pct.1	pct.2	cluster
Efhd2	0.742	0.486093	0.484	0.776051	0.999	0.895	1
Kctd12	0.742	0.538403	0.484	0.906034	0.983	0.767	1
Itgal	0.735	0.591799	0.47	1.02674	0.934	0.576	1
Tmsb4x	0.73	0.371307	0.46	0.536495	1	1	1
Lst1	0.728	0.54839	0.456	0.837673	0.997	0.773	1
Lcp1	0.725	0.452911	0.45	0.724944	0.996	0.923	1
Anxa5	0.713	0.387096	0.426	0.616722	1	0.87	1
Ptpn1	0.712	0.403747	0.424	0.642778	0.998	0.929	1
Aif1	0.708	0.553074	0.416	0.928547	0.933	0.648	1
Pfn1	0.708	0.2833	0.416	0.418235	1	1	1
Pecam1	0.702	0.431713	0.404	0.918635	0.849	0.488	1
Saa3	0.989	2.82383	0.978	4.09175	1	0.913	2
Prg4	0.987	3.08456	0.974	6.09647	0.981	0.137	2
Fn1	0.985	2.23294	0.97	3.33366	1	0.79	2
Itga6	0.982	2.22436	0.964	5.16587	0.975	0.106	2
Flnb	0.977	1.70566	0.954	4.27457	0.974	0.125	2
Cd9	0.973	2.14548	0.946	4.90243	0.966	0.108	2
Pf4	0.972	3.22952	0.944	5.46391	0.974	0.249	2
Fgfr1	0.971	1.73175	0.942	3.91695	0.978	0.187	2
Icam2	0.971	2.09486	0.942	4.32681	0.972	0.242	2
Arg1	0.969	2.57975	0.938	4.29854	0.987	0.248	2
Plxdc2	0.968	1.86371	0.936	4.79506	0.952	0.079	2
Thbs1	0.967	2.32025	0.934	5.28117	0.952	0.082	2
Pmp22	0.967	1.63142	0.934	4.02377	0.969	0.112	2
Cd55	0.952	1.72	0.904	4.30627	0.934	0.103	2
Ctsd	0.951	1.18554	0.902	1.82349	1	0.974	2
Cald1	0.949	1.66409	0.898	4.73858	0.913	0.048	2
F10	0.942	1.62145	0.884	3.39106	0.95	0.328	2
C4b	0.941	1.86637	0.882	4.0581	0.928	0.19	2
Ednrb	0.937	1.60675	0.874	3.64111	0.933	0.208	2
Fabp4	0.927	1.85674	0.854	4.22946	0.902	0.116	2
Mcemp1	0.923	1.23526	0.846	2.60349	0.959	0.435	2
Cd5l	0.923	1.52909	0.846	2.43862	0.988	0.498	2
Marco	0.918	3.18647	0.836	5.13839	0.897	0.287	2
F5	0.917	1.57695	0.834	4.70705	0.852	0.048	2
Slpi	0.916	4.09797	0.832	6.43768	0.914	0.398	2
Txn1	0.915	0.766487	0.83	1.15334	1	0.999	2
Tent5a	0.914	1.33152	0.828	2.26716	0.987	0.709	2
Cfh	0.905	1.16366	0.81	3.7857	0.844	0.062	2
Ctsb	0.903	0.764668	0.806	1.17375	1	0.997	2
Stfa3	0.902	2.16004	0.804	4.7762	0.848	0.11	2
Selp	0.902	1.23611	0.804	4.35635	0.814	0.021	2
P4hb	0.898	0.987839	0.796	1.96105	0.971	0.642	2
Alox15	0.896	2.27828	0.792	5.71078	0.811	0.052	2
Cd24a	0.895	1.2513	0.79	3.2194	0.869	0.171	2
Pdlim1	0.893	0.960747	0.786	2.20383	0.945	0.372	2
Rpn2	0.892	0.852538	0.784	1.65271	0.979	0.74	2
Grn	0.892	0.761789	0.784	1.21041	1	0.982	2
Itgb1	0.89	0.789332	0.78	1.25215	0.998	0.99	2
Pdia3	0.89	0.833911	0.78	1.42151	0.998	0.917	2
Gata6	0.888	1.03826	0.776	3.99924	0.788	0.02	2
Laptm5	0.885	0.802475	0.77	1.22351	1	0.995	2
Bsg	0.885	0.720637	0.77	1.25593	0.997	0.93	2
Ltbp1	0.884	1.21202	0.768	4.34865	0.777	0.018	2
Serpinb1a	0.884	1.20886	0.768	2.95349	0.872	0.249	2
Ninj1	0.88	1.0608	0.76	2.43702	0.911	0.31	2
Calr	0.879	0.976879	0.758	1.59856	0.997	0.888	2
Cxcl16	0.879	0.91878	0.758	2.62604	0.865	0.168	2
Glul	0.878	0.999714	0.756	1.74507	0.988	0.825	2
Cgnl1	0.877	0.951969	0.754	3.82252	0.766	0.018	2
Emilin2	0.875	0.700724	0.75	1.10471	1	0.987	2
Padi4	0.873	0.999426	0.746	2.75063	0.852	0.187	2
Fcna	0.873	1.02336	0.746	2.27807	0.911	0.263	2
Fabp7	0.872	1.15457	0.744	2.3124	0.921	0.413	2
Klk8	0.871	1.16161	0.742	2.36174	0.904	0.256	2
St3gal5	0.871	0.952408	0.742	2.02913	0.939	0.434	2
Ecm1	0.871	1.03242	0.742	1.8416	0.987	0.723	2
Efnb2	0.87	0.958806	0.74	3.41551	0.779	0.061	2
Mt1	0.869	1.04716	0.738	2.04923	0.946	0.483	2
Pdia6	0.867	0.985162	0.734	1.86081	0.955	0.673	2
Ptgs1	0.865	1.01404	0.73	2.51705	0.867	0.288	2
Cybb	0.863	0.603505	0.726	0.911789	0.999	0.996	2
Man2a1	0.861	0.886548	0.722	2.18639	0.89	0.374	2
Aspa	0.861	0.930022	0.722	3.69184	0.739	0.027	2
Timp2	0.86	0.835872	0.72	1.33641	0.999	0.892	2
Canx	0.857	0.79396	0.714	1.40369	0.986	0.842	2
Vmn2r26	0.855	1.15339	0.71	4.18505	0.723	0.022	2
Cd33	0.854	0.83007	0.708	3.00764	0.766	0.08	2
Cxcl13	0.852	3.71582	0.704	6.29772	0.771	0.182	2
Timd4	0.851	1.65915	0.702	4.73218	0.721	0.039	2
Wfdc17	0.849	0.780772	0.698	1.13813	1	0.999	2
Tgfb2	0.845	1.43976	0.69	4.65875	0.703	0.021	2
Sdc3	0.844	0.847689	0.688	1.45798	0.984	0.791	2
Dapk1	0.844	0.761835	0.688	2.70196	0.766	0.112	2
Serpinb6a	0.843	1.00572	0.686	1.794	0.96	0.569	2
Lgals3bp	0.843	0.84768	0.686	3.10567	0.737	0.079	2
Comt	0.842	0.855436	0.684	2.02094	0.884	0.445	2
Tagln2	0.842	0.575512	0.684	0.873552	1	0.995	2
Clec4d	0.841	0.901668	0.682	2.28024	0.844	0.244	2
Cfb	0.841	0.916453	0.682	2.08161	0.895	0.428	2
Id2	0.841	1.22212	0.682	2.74515	0.836	0.299	2
Ddost	0.838	0.719519	0.676	1.48126	0.951	0.702	2
Adgre1	0.835	0.709524	0.67	1.09568	1	0.994	2
Rab32	0.834	0.737636	0.668	1.67196	0.919	0.528	2
Alcam	0.83	0.825464	0.66	1.86782	0.891	0.467	2
Hmgn1	0.829	0.817263	0.658	2.49577	0.769	0.162	2
Aplp2	0.827	0.632147	0.654	1.05959	0.996	0.931	2
Ccr1	0.826	0.789946	0.652	2.61816	0.739	0.101	2
Cdk6	0.823	0.834756	0.646	2.08187	0.841	0.327	2
Lcn2	0.822	1.94807	0.644	4.12584	0.729	0.143	2
Ms4a8a	0.822	0.689523	0.644	1.41273	0.953	0.611	2
Pycard	0.82	0.721553	0.64	1.19569	0.984	0.934	2
Fam20c	0.82	0.787258	0.64	2.09895	0.818	0.296	2
Itgam	0.818	0.561454	0.636	0.857018	1	0.997	2
Rab27a	0.816	0.726388	0.632	2.4018	0.743	0.165	2
Gprc5b	0.815	0.677098	0.63	3.0973	0.653	0.026	2
Mafb	0.813	0.873885	0.626	1.49468	0.967	0.74	2
Rpn1	0.812	0.748202	0.624	1.61406	0.91	0.568	2
Pros1	0.812	0.697418	0.624	1.70729	0.869	0.433	2
Tcn2	0.812	0.669322	0.624	1.45463	0.923	0.578	2
Glb1	0.811	0.69751	0.622	1.97691	0.812	0.306	2
Ank	0.81	0.685721	0.62	2.50527	0.709	0.121	2
Cd81	0.805	0.753734	0.61	2.03228	0.77	0.196	2
Cryl1	0.802	0.689264	0.604	2.06617	0.769	0.256	2
Cxcl2	0.798	1.70919	0.596	2.75102	0.816	0.477	2
Idh1	0.796	0.604157	0.592	1.13762	0.966	0.782	2
Ptges	0.794	0.8137	0.588	3.26563	0.618	0.036	2
Mlxipl	0.792	0.669198	0.584	2.44534	0.673	0.112	2
Serpinb2	0.792	0.745964	0.584	3.34354	0.599	0.021	2
Dhrs7	0.79	0.628933	0.58	1.54847	0.855	0.457	2
Krtcap2	0.788	0.628302	0.576	1.23188	0.943	0.745	2
Gusb	0.787	0.553283	0.574	1.04362	0.971	0.825	2
Acly	0.786	0.642986	0.572	1.28103	0.931	0.696	2
Arhgef12	0.785	0.596406	0.57	2.0698	0.705	0.173	2
Emilin1	0.784	0.684437	0.568	2.05959	0.732	0.254	2
Gbp2	0.784	0.733064	0.568	2.91232	0.615	0.063	2
Prdx6	0.784	0.682952	0.568	1.47702	0.891	0.616	2
Cmklr1	0.782	0.616259	0.564	1.97919	0.723	0.217	2
Vkorc1	0.781	0.584951	0.562	1.73718	0.772	0.299	2
F7	0.779	0.930776	0.558	3.65067	0.577	0.027	2
Tgm2	0.779	0.676465	0.558	2.14801	0.698	0.181	2
Msr1	0.778	0.586669	0.556	2.50373	0.615	0.068	2
Clec4e	0.778	0.739884	0.556	1.75835	0.809	0.364	2
H2afz	0.778	0.733102	0.556	1.35297	0.928	0.771	2
Prdx4	0.777	0.69828	0.554	1.60528	0.837	0.492	2
Peak1	0.777	0.605146	0.554	2.28217	0.652	0.125	2
Bhlhe40	0.776	0.648125	0.552	2.32214	0.653	0.126	2
Plod3	0.772	0.552326	0.544	1.25976	0.89	0.583	2
Crtap	0.77	0.543406	0.54	2.22771	0.63	0.11	2
Slc7a2	0.77	0.850713	0.54	3.56016	0.554	0.018	2
C1qc	0.769	0.679455	0.538	1.05812	0.995	0.67	2
Ifi27	0.769	0.609224	0.538	1.36238	0.871	0.549	2
Bin1	0.765	0.563024	0.53	1.5585	0.777	0.335	2
Dpysl3	0.765	0.5684	0.53	2.36379	0.593	0.063	2
Lrg1	0.765	0.837293	0.53	3.39938	0.554	0.032	2
Cd164	0.764	0.546041	0.528	1.67587	0.737	0.274	2
Mgst1	0.763	0.681157	0.526	2.16608	0.663	0.175	2
Nucb2	0.761	0.558621	0.522	1.88233	0.682	0.213	2
Car6	0.761	0.691683	0.522	2.93906	0.557	0.041	2
C1qa	0.761	0.681354	0.522	1.05557	0.98	0.614	2
Mif	0.761	0.546467	0.522	1.00679	0.954	0.712	2
Lman1	0.758	0.56855	0.516	1.43987	0.814	0.458	2
Sod1	0.758	0.556317	0.516	1.24409	0.876	0.586	2
Lilr4b	0.758	0.557278	0.516	1.74099	0.706	0.237	2
Naip1	0.756	0.562076	0.512	2.87875	0.529	0.018	2
Colgalt1	0.754	0.509838	0.508	1.05829	0.922	0.699	2
Cd93	0.754	0.619275	0.508	2.84578	0.539	0.035	2
Cd63	0.753	0.827588	0.506	2.91772	0.56	0.061	2
Khk	0.752	0.626294	0.504	1.8502	0.708	0.288	2
App	0.752	0.429121	0.504	0.699476	0.999	0.98	2
Garnl3	0.751	0.723769	0.502	3.39916	0.511	0.011	2
Npc2	0.751	0.331752	0.502	0.528696	0.999	0.996	2
Frrs1	0.75	0.525325	0.5	1.49927	0.758	0.345	2
Pdia4	0.749	0.530518	0.498	1.75905	0.678	0.229	2
Gbp3	0.749	0.542192	0.498	2.35616	0.564	0.074	2
Stmn1	0.748	1.03251	0.496	2.23126	0.625	0.159	2
Lars2	0.745	0.671291	0.49	1.21085	0.922	0.754	2
Ier3	0.745	0.787241	0.49	1.78401	0.75	0.36	2
Scpep1	0.745	0.496916	0.49	1.37391	0.773	0.384	2
Tspan4	0.744	0.513101	0.488	2.24874	0.559	0.08	2
Pygl	0.743	0.460543	0.486	0.862439	0.968	0.839	2
Impdh1	0.742	0.485626	0.484	1.34076	0.769	0.365	2
Lamtor4	0.742	0.423316	0.484	0.739594	0.987	0.938	2
Engase	0.742	0.543745	0.484	2.17403	0.58	0.118	2
Bst2	0.741	0.468432	0.482	1.05401	0.885	0.632	2
Nucb1	0.741	0.476265	0.482	1.16419	0.837	0.532	2
Selplg	0.741	0.467437	0.482	0.914226	0.948	0.808	2
Evi5	0.741	0.644888	0.482	1.41865	0.844	0.617	2
Lbp	0.739	0.588567	0.478	2.86725	0.501	0.027	2
Cd68	0.739	0.524396	0.478	0.963931	0.969	0.806	2
H2-K1	0.738	0.411003	0.476	0.647935	1	0.993	2
Cyb5a	0.737	0.505684	0.474	1.02227	0.926	0.749	2
Sdf2l1	0.737	0.573703	0.474	1.39091	0.787	0.464	2
Ryk	0.733	0.464632	0.466	2.64091	0.478	0.013	2
Nfia	0.733	0.493294	0.466	2.14147	0.546	0.092	2
S100a1	0.733	0.471834	0.466	0.977166	0.912	0.662	2
Mrpl42	0.733	0.520072	0.466	1.19792	0.843	0.59	2
Scarb2	0.732	0.525036	0.464	1.30129	0.805	0.489	2
Spcs2	0.731	0.450516	0.462	0.909395	0.929	0.774	2
S100a10	0.731	0.39639	0.462	0.613925	0.998	0.978	2
Klk9	0.729	0.744423	0.458	2.91619	0.502	0.05	2
Ostc	0.729	0.455266	0.458	0.929764	0.915	0.773	2
Plek	0.729	0.485751	0.458	0.837676	0.976	0.86	2
Srgn	0.729	0.349672	0.458	0.5228	1	0.996	2
Plaur	0.728	0.517059	0.456	1.25212	0.792	0.438	2
Dab2	0.728	0.468935	0.456	1.65703	0.598	0.145	2
Iqgap2	0.728	0.476948	0.456	1.09924	0.834	0.471	2
Scn1b	0.727	0.523268	0.454	1.43866	0.704	0.3	2
Anxa1	0.727	0.451722	0.454	0.843676	0.956	0.784	2
Pfkl	0.727	0.468209	0.454	1.44046	0.693	0.295	2
Lamp1	0.726	0.288393	0.452	0.447477	1	1	2
Sec61b	0.726	0.3455	0.452	0.561318	0.997	0.996	2
Serpinb8	0.726	0.49338	0.452	1.31536	0.747	0.366	2
Hgsnat	0.723	0.535325	0.446	1.07208	0.89	0.701	2
Mfsd5	0.723	0.456585	0.446	1.04838	0.853	0.609	2
Mtus1	0.722	0.480772	0.444	1.60527	0.636	0.233	2
Tpp1	0.722	0.449477	0.444	1.06361	0.837	0.571	2
Ptgis	0.722	0.537991	0.444	2.96788	0.447	0.004	2
Gda	0.722	0.400324	0.444	0.650472	0.996	0.895	2
Galnt7	0.721	0.476439	0.442	1.39212	0.708	0.334	2
Fmnl2	0.721	0.455696	0.442	1.61725	0.608	0.183	2
Mlec	0.72	0.460426	0.44	1.42563	0.681	0.305	2
Ndufa5	0.719	0.446909	0.438	1.10543	0.808	0.518	2
Gaa	0.719	0.430212	0.438	1.56022	0.621	0.217	2
Ltc4s	0.719	0.441593	0.438	1.01942	0.822	0.442	2
Usp3	0.718	0.456629	0.436	1.08783	0.824	0.55	2
Mtln	0.718	0.463109	0.436	1.44969	0.675	0.297	2
Xbp1	0.718	0.442057	0.436	1.05675	0.827	0.533	2
Alox5	0.717	0.454319	0.434	1.08488	0.816	0.517	2
C3	0.717	0.459343	0.434	1.73919	0.576	0.165	2
Dab2ip	0.716	0.423702	0.432	2.52577	0.441	0.01	2
Fkbp2	0.716	0.437205	0.432	0.866694	0.93	0.787	2
Abca1	0.715	0.588677	0.43	1.64371	0.642	0.252	2
Nrip1	0.715	0.499845	0.43	1.26654	0.754	0.41	2
Sfxn1	0.715	0.462276	0.43	1.40766	0.679	0.313	2
Cnpy2	0.714	0.453129	0.428	1.12881	0.794	0.528	2
Slc9a3r2	0.713	0.42365	0.426	1.41731	0.601	0.175	2
Jam2	0.713	0.560271	0.426	2.62391	0.465	0.047	2
Lrrk2	0.713	0.462537	0.426	2.28337	0.475	0.056	2
Hdlbp	0.713	0.420402	0.426	0.877711	0.9	0.733	2
Adam8	0.712	0.530842	0.424	2.40814	0.473	0.055	2
Gyg	0.712	0.440146	0.424	1.18472	0.744	0.42	2
Tbrg1	0.711	0.438791	0.422	1.47248	0.628	0.244	2
Itgb7	0.71	0.529853	0.42	1.56577	0.627	0.25	2
Txndc5	0.71	0.411458	0.42	1.31449	0.671	0.303	2
Zfp36l1	0.709	0.511331	0.418	1.09733	0.833	0.536	2
Cstb	0.709	0.479328	0.418	0.909818	0.914	0.724	2
Man1a	0.709	0.457477	0.418	0.935384	0.904	0.713	2
Rgs10	0.707	0.466644	0.414	0.90584	0.915	0.753	2
Paics	0.707	0.432131	0.414	1.17764	0.744	0.425	2
Ccnd1	0.706	0.723255	0.412	2.65665	0.473	0.072	2
Lmna	0.706	0.428038	0.412	1.29978	0.644	0.259	2
Ddb1	0.706	0.408702	0.412	1.02979	0.798	0.512	2
Trf	0.705	0.511779	0.41	2.5411	0.443	0.036	2
Rbpms	0.704	0.399847	0.408	1.00182	0.801	0.512	2
Tspan32	0.704	0.488342	0.408	1.60657	0.601	0.236	2
Edem1	0.704	0.409814	0.408	0.9607	0.831	0.589	2
Fxyd5	0.703	0.381476	0.406	0.700959	0.969	0.878	2
Mydgf	0.702	0.384294	0.404	0.871242	0.856	0.674	2
Pabpc1	0.702	0.278873	0.404	0.437102	0.999	0.999	2
Rassf3	0.702	0.463371	0.404	1.43315	0.637	0.283	2
Lyz1	0.983	2.57373	0.966	3.98104	1	0.542	3
Alox5ap	0.742	0.304645	0.484	0.452824	1	1	3
Cd300c2	0.734	0.449556	0.468	0.70731	0.996	0.849	3
Ifitm2	0.717	0.293312	0.434	0.429217	1	1	3
H3f3a	0.712	0.296286	0.424	0.441027	1	1	3
Tyrobp	0.709	0.204464	0.418	0.300375	1	1	3
Cd74	0.971	3.29765	0.942	5.85646	0.969	0.254	4
H2-Aa	0.937	3.69519	0.874	6.75645	0.909	0.163	4
H2-Eb1	0.927	3.6266	0.854	6.8231	0.891	0.145	4
H2-Ab1	0.922	3.42559	0.844	6.57784	0.883	0.154	4
Clec4b1	0.91	1.46163	0.82	3.03405	0.924	0.286	4
Tmem176a	0.84	0.994659	0.68	1.51406	0.988	0.824	4
Napsa	0.837	1.41083	0.674	2.95161	0.845	0.34	4
Tmem176b	0.837	0.899789	0.674	1.37721	0.985	0.839	4
Ms4a4c	0.834	1.33061	0.668	3.19438	0.764	0.166	4
Plbd1	0.816	0.88348	0.632	1.68333	0.931	0.589	4
H2-DMa	0.812	1.32943	0.624	2.89457	0.815	0.387	4
Ctss	0.795	0.574932	0.59	0.888546	0.998	0.986	4
Fau	0.793	0.355162	0.586	0.520903	1	1	4
H2-DMb1	0.767	1.22681	0.534	3.44401	0.629	0.164	4
Ifi30	0.757	0.731095	0.514	1.21376	0.98	0.889	4
Cd72	0.757	1.19417	0.514	2.92961	0.608	0.122	4
Ctsh	0.756	0.627525	0.512	1.05399	0.977	0.941	4
Bcl2a1d	0.754	0.794221	0.508	1.51309	0.86	0.588	4
Ms4a6c	0.753	0.587458	0.506	0.912119	0.987	0.889	4
Psmb8	0.753	0.586503	0.506	1.04454	0.972	0.896	4
H3f3b	0.751	0.381037	0.502	0.581252	1	1	4
Sh3bgrl3	0.748	0.31047	0.496	0.460624	1	1	4
Ptms	0.746	0.697726	0.492	1.5768	0.817	0.499	4
Lsp1	0.741	0.853014	0.482	1.39241	0.909	0.78	4
Bri3bp	0.741	0.553259	0.482	1.19995	0.852	0.577	4
Emb	0.741	0.652015	0.482	1.59127	0.755	0.394	4
Cst3	0.74	0.571311	0.48	0.846269	1	1	4
Olfm1	0.738	0.698972	0.476	2.40361	0.578	0.143	4
Eif3f	0.737	0.365042	0.474	0.589555	0.998	0.992	4
Pfdn5	0.737	0.368406	0.474	0.580997	1	0.998	4
Ms4a6b	0.736	0.709659	0.472	1.36014	0.843	0.535	4
Ly86	0.73	0.623881	0.46	1.27374	0.84	0.586	4
Naca	0.724	0.284525	0.448	0.434072	1	1	4
Gng10	0.721	0.578966	0.442	1.16379	0.9	0.752	4
Slamf7	0.718	0.687995	0.436	2.83528	0.481	0.055	4
Tnip3	0.715	0.66858	0.43	1.87729	0.628	0.259	4
Sub1	0.714	0.414358	0.428	0.689069	0.998	0.987	4
Rack1	0.709	0.217822	0.418	0.322811	1	1	4
Eif3k	0.704	0.410151	0.408	0.691765	0.99	0.969	4
Tpt1	0.704	0.177195	0.408	0.2584	1	1	4
Cd47	0.701	0.323752	0.402	0.515364	1	0.994	4
Birc5	0.986	2.14328	0.972	4.36852	0.997	0.115	5
Stmn1	0.984	2.22058	0.968	4.02253	1	0.217	5
Mki67	0.983	2.21867	0.966	4.43714	0.997	0.116	5
Ccnb1	0.982	1.70692	0.964	4.61867	0.983	0.055	5
Cenpa	0.981	1.92426	0.962	4.21472	0.99	0.137	5
Cdca8	0.98	1.62415	0.96	3.86909	0.99	0.165	5
Cdca3	0.978	1.50181	0.956	3.89695	0.99	0.094	5
Hmgb2	0.976	1.76826	0.952	2.99761	1	0.74	5
Cenpe	0.976	1.6268	0.952	4.40025	0.976	0.064	5
Smc2	0.975	1.55374	0.95	3.54262	0.993	0.233	5
Cks1b	0.974	1.53941	0.948	3.56383	0.993	0.202	5
Tpx2	0.973	1.56928	0.946	4.1069	0.976	0.077	5
Ccna2	0.972	1.47583	0.944	4.01955	0.976	0.065	5
H2afv	0.971	1.46966	0.942	2.72424	0.997	0.604	5
Racgap1	0.97	1.36878	0.94	3.70967	0.979	0.104	5
Nucks1	0.97	1.33204	0.94	2.32476	1	0.794	5
Pclaf	0.969	1.8584	0.938	4.01784	0.983	0.101	5
Tubb5	0.969	1.26	0.938	1.94688	1	0.974	5
Cenpf	0.969	1.82563	0.938	4.53758	0.965	0.053	5
Ccnb2	0.968	1.6536	0.936	3.80441	0.983	0.111	5
Smc4	0.964	1.47397	0.928	3.03479	0.986	0.421	5
Tmpo	0.963	1.3566	0.926	2.84362	0.99	0.42	5
Tubb4b	0.958	1.53136	0.916	2.71017	0.99	0.66	5
Lmnb1	0.956	1.28857	0.912	3.50523	0.962	0.133	5
Tuba1b	0.956	1.36046	0.912	2.14162	1	0.934	5
Hmmr	0.956	1.45933	0.912	4.14308	0.941	0.05	5
Cks2	0.954	1.36209	0.908	3.21686	0.972	0.27	5
Bub1b	0.953	1.12737	0.906	3.6993	0.938	0.065	5
Nusap1	0.952	1.64546	0.904	4.49224	0.927	0.046	5
Arl6ip1	0.951	1.32724	0.902	2.13669	0.997	0.953	5
Cdc20	0.949	1.39527	0.898	4.12019	0.927	0.047	5
Kif11	0.949	1.33128	0.898	4.02554	0.927	0.046	5
Cdk1	0.94	1.66108	0.88	4.3512	0.91	0.077	5
Rad21	0.937	1.08163	0.874	2.29703	0.99	0.493	5
Top2a	0.936	1.96735	0.872	4.17068	0.92	0.148	5
Plk1	0.935	1.17066	0.87	3.93995	0.892	0.038	5
Kif22	0.935	1.11155	0.87	3.6733	0.903	0.066	5
Prc1	0.928	1.70516	0.856	4.4522	0.885	0.072	5
Spc24	0.927	1.25661	0.854	3.50733	0.906	0.094	5
Cdkn3	0.927	1.12809	0.854	3.44217	0.906	0.077	5
Kif23	0.926	1.09416	0.852	3.78161	0.878	0.04	5
Ckap2l	0.924	1.13299	0.848	3.68138	0.882	0.052	5
H2afz	0.923	1.08006	0.846	1.87322	0.997	0.792	5
Anp32b	0.919	0.798996	0.838	1.32926	1	0.96	5
Incenp	0.917	1.17854	0.834	2.75163	0.955	0.341	5
Tuba1c	0.912	1.11492	0.824	1.95156	0.983	0.807	5
Kif20b	0.906	1.04565	0.812	3.63947	0.844	0.052	5
Aurkb	0.905	1.158	0.81	3.55215	0.854	0.097	5
Cep55	0.901	0.935274	0.802	3.53956	0.83	0.038	5
Anln	0.9	1.03592	0.8	3.48354	0.84	0.061	5
Dlgap5	0.9	0.9069	0.8	3.38384	0.837	0.052	5
Kif20a	0.898	0.874947	0.796	3.28595	0.833	0.046	5
Asf1b	0.897	0.901858	0.794	3.08519	0.851	0.089	5
Dek	0.897	0.895144	0.794	1.68961	0.993	0.738	5
Aspm	0.895	0.973596	0.79	3.67367	0.812	0.027	5
Bub1	0.894	0.844348	0.788	3.22405	0.826	0.047	5
Ptma	0.892	0.693185	0.784	1.04858	1	0.998	5
Rrm1	0.891	0.977417	0.782	2.64044	0.892	0.192	5
Mad2l1	0.891	0.802372	0.782	2.85115	0.851	0.095	5
Hmgb1	0.89	0.842628	0.78	1.44004	1	0.921	5
Ccdc34	0.89	0.87025	0.78	2.52094	0.896	0.175	5
Knl1	0.889	0.948919	0.778	3.54583	0.806	0.037	5
Cenpq	0.889	0.866447	0.778	2.95228	0.847	0.097	5
Kif2c	0.887	0.82883	0.774	3.34609	0.802	0.031	5
Ran	0.885	0.758583	0.77	1.2883	1	0.912	5
Dbf4	0.885	0.888388	0.77	2.83446	0.854	0.148	5
Tubb6	0.885	0.902959	0.77	1.71462	0.986	0.701	5
Rangap1	0.885	0.852946	0.77	2.15836	0.931	0.346	5
Cdc25b	0.884	0.96493	0.768	3.56774	0.799	0.049	5
Anapc5	0.883	0.767615	0.766	1.53889	0.993	0.715	5
Ckap5	0.881	0.845141	0.762	2.26492	0.906	0.307	5
Sgo2a	0.881	0.985573	0.762	3.56385	0.792	0.047	5
Kif15	0.875	0.793502	0.75	3.14236	0.788	0.043	5
Ckap2	0.874	0.818917	0.748	3.26899	0.781	0.041	5
Anp32e	0.874	0.884395	0.748	2.03476	0.934	0.432	5
Aurka	0.874	0.935893	0.748	3.4413	0.781	0.052	5
Cdkn2c	0.868	0.95366	0.736	3.24846	0.788	0.085	5
Serinc3	0.865	0.699925	0.73	1.1262	1	0.966	5
H2afx	0.863	1.33385	0.726	3.0693	0.854	0.333	5
Spc25	0.861	0.758639	0.722	3.06823	0.76	0.044	5
Pimreg	0.859	0.810888	0.718	3.32464	0.743	0.028	5
Reep4	0.855	0.801698	0.71	2.18332	0.865	0.314	5
Kif4	0.854	0.767775	0.708	3.30557	0.729	0.025	5
Pmf1	0.852	0.73825	0.704	2.03888	0.878	0.294	5
Ncapd2	0.848	0.713815	0.696	2.88874	0.743	0.058	5
Ncapg	0.847	0.69887	0.694	3.08274	0.722	0.031	5
Ndc80	0.847	0.786866	0.694	3.12182	0.733	0.053	5
Hp1bp3	0.844	0.782628	0.688	1.85926	0.899	0.449	5
Smc1a	0.842	0.725901	0.684	1.50031	0.969	0.652	5
Diaph3	0.841	0.78083	0.682	2.88966	0.743	0.077	5
Mis18bp1	0.841	0.797033	0.682	3.05716	0.729	0.068	5
Prdx4	0.839	0.763705	0.678	1.61732	0.938	0.538	5
Hint1	0.836	0.465289	0.672	0.719459	1	1	5
Ncaph2	0.835	0.68406	0.67	1.82267	0.885	0.368	5
Tagln2	0.834	0.563838	0.668	0.851776	1	0.996	5
Ezh2	0.832	0.789052	0.664	2.27605	0.809	0.232	5
Hdgf	0.832	0.590358	0.664	1.05109	0.993	0.896	5
Selenoh	0.832	0.690657	0.664	1.98815	0.837	0.26	5
Arhgap11a	0.83	0.74813	0.66	2.21722	0.802	0.245	5
Ube2c	0.829	0.700624	0.658	3.11533	0.684	0.032	5
Shcbp1	0.828	0.64008	0.656	2.98231	0.681	0.027	5
Kifc1	0.828	0.670874	0.656	3.016	0.684	0.031	5
Jpt1	0.827	0.522623	0.654	0.83196	1	0.993	5
Prr11	0.826	0.651515	0.652	3.05045	0.674	0.023	5
Plp2	0.824	0.739219	0.648	1.66014	0.917	0.433	5
Lsm2	0.824	0.704223	0.648	1.60015	0.906	0.529	5
Lbr	0.824	0.665292	0.648	1.54387	0.934	0.512	5
Gas2l3	0.822	0.720255	0.644	2.64092	0.722	0.101	5
Melk	0.821	0.629163	0.642	2.89294	0.674	0.033	5
Cdca2	0.819	0.675859	0.638	2.9875	0.667	0.031	5
Tk1	0.819	0.769131	0.638	2.90315	0.688	0.055	5
Cdkn2d	0.818	0.768178	0.636	1.6309	0.924	0.616	5
Cip2a	0.818	0.67902	0.636	2.88349	0.677	0.046	5
Cmc2	0.817	0.647972	0.634	1.85324	0.833	0.293	5
Rdm1	0.817	0.692569	0.634	2.28553	0.76	0.185	5
Ssrp1	0.811	0.606522	0.622	1.39116	0.931	0.562	5
Usp1	0.809	0.649841	0.618	1.64089	0.878	0.416	5
Mrpl51	0.808	0.607723	0.616	1.2754	0.955	0.684	5
Ncaph	0.808	0.63539	0.616	2.83607	0.653	0.043	5
Nek2	0.807	0.603779	0.614	2.92897	0.635	0.022	5
Ska1	0.805	0.609899	0.61	2.84469	0.639	0.031	5
Mcm5	0.804	0.679355	0.608	2.09337	0.75	0.177	5
Bub3	0.803	0.682633	0.606	1.41782	0.934	0.702	5
Lig1	0.802	0.635996	0.604	2.04132	0.747	0.173	5
Nuf2	0.8	0.582164	0.6	2.79648	0.628	0.032	5
Iqgap3	0.799	0.631703	0.598	2.92005	0.625	0.029	5
Cit	0.797	0.589948	0.594	2.8209	0.622	0.031	5
Trim59	0.797	0.660975	0.594	2.92617	0.628	0.043	5
Fzr1	0.797	0.618183	0.594	1.81332	0.802	0.305	5
Cbx5	0.794	0.646693	0.588	1.83789	0.795	0.293	5
Snrpb	0.793	0.427969	0.586	0.744122	1	0.96	5
Ybx1	0.79	0.330283	0.58	0.506587	1	1	5
Nde1	0.79	0.609413	0.58	1.85439	0.774	0.279	5
Atad2	0.789	0.683489	0.578	2.13205	0.722	0.184	5
Hjurp	0.788	0.620224	0.576	1.90028	0.753	0.253	5
Ect2	0.787	0.582104	0.574	2.81103	0.601	0.027	5
Fkbp2	0.787	0.55194	0.574	1.05003	0.976	0.806	5
Lsm5	0.786	0.536433	0.572	1.40581	0.868	0.437	5
Ccnf	0.784	0.612766	0.568	2.92055	0.59	0.025	5
Spag5	0.784	0.556677	0.568	2.83088	0.587	0.021	5
Nup37	0.784	0.560329	0.568	2.19886	0.67	0.126	5
Tgfbi	0.783	0.701084	0.566	1.48459	0.892	0.497	5
Topbp1	0.782	0.565132	0.564	1.68263	0.781	0.292	5
Calm2	0.78	0.427016	0.56	0.669267	1	0.995	5
Pbk	0.779	0.671381	0.558	2.8806	0.59	0.033	5
Sgo1	0.777	0.588821	0.554	2.87042	0.576	0.024	5
Rfc5	0.773	0.515931	0.546	2.01563	0.663	0.137	5
Fam111a	0.773	0.557456	0.546	1.09405	0.948	0.76	5
Smc6	0.769	0.68975	0.538	1.3163	0.938	0.734	5
Banf1	0.767	0.462144	0.534	0.922056	0.972	0.788	5
Snrpd1	0.766	0.509361	0.532	1.26622	0.868	0.493	5
Crip1	0.766	0.588803	0.532	0.871642	1	0.966	5
Cenpm	0.764	0.555807	0.528	2.48511	0.58	0.055	5
Ubald2	0.764	0.516588	0.528	1.25206	0.878	0.522	5
G2e3	0.763	0.574033	0.526	2.24905	0.625	0.119	5
S100a10	0.761	0.502294	0.522	0.772047	0.993	0.981	5
Tle5	0.76	0.459199	0.52	0.78567	0.993	0.94	5
Hmgn2	0.757	0.538921	0.514	1.87362	0.663	0.184	5
Fbxo5	0.756	0.766399	0.512	3.07715	0.545	0.04	5
Gpsm2	0.755	0.50884	0.51	2.23591	0.587	0.087	5
Rnaseh2b	0.755	0.503806	0.51	1.56058	0.74	0.298	5
Rad51ap1	0.754	0.491084	0.508	2.53644	0.535	0.028	5
Rnaseh2c	0.754	0.457735	0.508	0.92533	0.962	0.768	5
Ehmt2	0.754	0.50781	0.508	1.26379	0.844	0.496	5
Brd8	0.753	0.492494	0.506	1.63071	0.705	0.247	5
Nudt4	0.753	0.47453	0.506	1.28916	0.809	0.418	5
Cenpn	0.752	0.461848	0.504	2.47726	0.531	0.029	5
Lockd	0.752	0.484599	0.504	2.53017	0.531	0.029	5
Numa1	0.751	0.545808	0.502	1.55343	0.75	0.342	5
Spop	0.751	0.465642	0.502	0.990352	0.931	0.704	5
Smchd1	0.75	0.494497	0.5	1.24281	0.837	0.48	5
Gng2	0.75	0.477812	0.5	1.16252	0.872	0.502	5
Arhgap19	0.749	0.481322	0.498	2.51044	0.528	0.032	5
Rrm2	0.748	0.682909	0.496	2.52669	0.552	0.058	5
Rbbp7	0.747	0.504046	0.494	1.34324	0.781	0.416	5
Dnmt1	0.745	0.550827	0.49	1.71179	0.688	0.255	5
Mcm7	0.745	0.495374	0.49	1.86283	0.608	0.126	5
Neil3	0.742	0.488266	0.484	2.6421	0.503	0.02	5
Nudc	0.742	0.45948	0.484	0.982964	0.941	0.712	5
Plk4	0.742	0.45694	0.484	2.17589	0.549	0.071	5
Terf1	0.742	0.50219	0.484	1.96071	0.604	0.149	5
Mxd3	0.741	0.54583	0.482	2.77241	0.503	0.023	5
Tmem71	0.74	0.482111	0.48	1.43643	0.736	0.319	5
Nt5dc2	0.74	0.48752	0.48	1.62182	0.674	0.229	5
Spdl1	0.74	0.470447	0.48	2.4727	0.51	0.033	5
Mcm10	0.739	0.502184	0.478	2.19256	0.552	0.085	5
Oxct1	0.739	0.477189	0.478	1.09547	0.878	0.587	5
Anapc11	0.738	0.434135	0.476	0.962553	0.917	0.669	5
Exosc8	0.737	0.449587	0.474	1.26752	0.778	0.396	5
H2afy	0.737	0.39451	0.474	0.69879	0.993	0.932	5
Alyref	0.737	0.462544	0.474	1.1202	0.847	0.536	5
Fcgr2b	0.736	0.528734	0.472	1.2807	0.819	0.43	5
Nsmce4a	0.735	0.408774	0.47	1.08586	0.826	0.471	5
Tyms	0.735	0.490386	0.47	2.0265	0.552	0.083	5
Akirin2	0.735	0.431372	0.47	0.922715	0.917	0.695	5
Nrm	0.734	0.478421	0.468	1.50126	0.705	0.287	5
Cenpx	0.734	0.405612	0.468	0.822496	0.955	0.791	5
Csrp1	0.734	0.478013	0.468	1.72694	0.628	0.192	5
Snrpe	0.734	0.321598	0.468	0.549206	0.997	0.978	5
F13a1	0.733	0.65161	0.466	1.11794	0.868	0.552	5
Hat1	0.732	0.49078	0.464	1.52801	0.684	0.278	5
Cenpl	0.732	0.465229	0.464	2.09481	0.545	0.092	5
Ndc1	0.731	0.421811	0.462	1.90138	0.556	0.099	5
Pkm	0.73	0.417344	0.46	0.673066	1	0.984	5
Fam110a	0.73	0.479715	0.46	1.96813	0.569	0.13	5
Gen1	0.73	0.423551	0.46	2.33911	0.49	0.031	5
Mndal	0.73	0.445022	0.46	1.22218	0.781	0.393	5
Miip	0.728	0.421343	0.456	1.87998	0.556	0.109	5
Tacc3	0.726	0.423524	0.452	2.09427	0.514	0.067	5
Lmf2	0.726	0.440189	0.452	1.65497	0.611	0.186	5
Trip13	0.726	0.426434	0.452	2.14589	0.507	0.057	5
Serpinb8	0.726	0.509401	0.452	1.26406	0.792	0.419	5
Nsmce1	0.725	0.43353	0.45	1.26302	0.743	0.372	5
Cenph	0.725	0.458554	0.45	2.3049	0.493	0.044	5
Tmem109	0.724	0.427717	0.448	1.42113	0.67	0.252	5
Mis18a	0.724	0.443835	0.448	1.59665	0.625	0.215	5
Hnrnpul1	0.723	0.415906	0.446	0.988889	0.854	0.593	5
Sf3b5	0.723	0.354588	0.446	0.654075	0.979	0.914	5
Snrpg	0.722	0.338989	0.444	0.61895	0.983	0.922	5
Hpse	0.722	0.510897	0.444	1.57356	0.66	0.277	5
Fam83d	0.721	0.433731	0.442	2.53526	0.455	0.012	5
Smc3	0.72	0.427293	0.44	1.06531	0.826	0.506	5
Pkmyt1	0.72	0.434521	0.44	2.25098	0.483	0.045	5
Vim	0.719	0.291649	0.438	0.429695	1	0.999	5
Vrk1	0.719	0.41156	0.438	1.39465	0.66	0.26	5
Grk6	0.717	0.396448	0.434	0.77678	0.948	0.823	5
Pih1d1	0.715	0.385711	0.43	1.02019	0.816	0.487	5
Kif18b	0.715	0.424068	0.43	2.49528	0.444	0.014	5
Ncapg2	0.714	0.416719	0.428	2.12039	0.479	0.052	5
Impdh2	0.712	0.424229	0.424	1.13035	0.774	0.44	5
Mrpl28	0.712	0.359456	0.424	0.890137	0.861	0.56	5
Cenpc1	0.71	0.420729	0.42	1.68376	0.559	0.16	5
Cntrl	0.71	0.419168	0.42	1.214	0.719	0.367	5
Tax1bp1	0.709	0.40379	0.418	0.749982	0.962	0.887	5
Dazap1	0.709	0.379044	0.418	0.970145	0.819	0.522	5
Cenpw	0.709	0.396907	0.418	1.74665	0.528	0.114	5
Lsm4	0.707	0.318214	0.414	0.586859	0.986	0.913	5
Vps36	0.706	0.398053	0.412	0.910992	0.868	0.644	5
Lsp1	0.706	0.511075	0.412	0.846674	0.941	0.782	5
Ppia	0.706	0.35994	0.412	0.644114	0.986	0.931	5
Pcbp2	0.705	0.275608	0.41	0.468788	0.997	0.978	5
Gatm	0.703	0.468336	0.406	1.21977	0.708	0.358	5
Cdca5	0.703	0.389356	0.406	2.21667	0.434	0.029	5
Mrpl18	0.703	0.342824	0.406	0.734517	0.924	0.748	5
Vbp1	0.702	0.373147	0.404	1.00294	0.774	0.48	5
Rad50	0.702	0.381333	0.404	1.13952	0.715	0.35	5
Ercc6l	0.701	0.368894	0.402	2.11148	0.438	0.035	5
Sass6	0.701	0.400259	0.402	1.63347	0.542	0.155	5
Bcas2	0.701	0.313158	0.402	0.714879	0.924	0.692	5
Sun2	0.701	0.394414	0.402	1.35001	0.625	0.257	5
Kpna2	0.701	0.434905	0.402	1.96388	0.49	0.101	5
