# Supplementary material for: Cholinergic macrophages promote the resolution of peritoneal inflammation
Source: Proc Natl Acad Sci U S A. 2024 Jun 26;121(27):e2402143121. doi: 10.1073/pnas.2402143121 (PMC11228479; doi:10.1073/pnas.2402143121)
Supplement: Supplementary file 4 — Dataset S03 (XLSX) [file pnas.2402143121.sd03.xlsx]

## Sheet: DEGs
Dataset S3. DEGs between GFP-positive and negative small peritoneal macrophages in scRNA-seq data
gene	p_val	avg_log2FC	pct.1	pct.2	p_val_adj	comparison
Chat	2.70447e-274	1.58851	0.51	0.169	3.99288e-270	GFP+_vs_GFP-
H2-Eb1	7.27101e-62	1.17213	0.149	0.044	1.07349e-57	GFP+_vs_GFP-
H2-Ab1	3.44706e-55	0.980758	0.168	0.062	5.08924e-51	GFP+_vs_GFP-
H2-Aa	8.92059e-56	0.956644	0.158	0.054	1.31704e-51	GFP+_vs_GFP-
Iglc2	1.08799e-72	0.903788	0.082	0.003	1.60631e-68	GFP+_vs_GFP-
S100a9	4.34716e-10	0.822109	0.064	0.035	6.41815e-06	GFP+_vs_GFP-
Ccnb1	4.29357e-11	0.816661	0.069	0.038	6.33902e-07	GFP+_vs_GFP-
Mki67	4.27683e-07	0.805662	0.113	0.082	0.00631432	GFP+_vs_GFP-
Stmn1	3.6824e-21	0.803225	0.239	0.163	5.43669e-17	GFP+_vs_GFP-
Cd74	1.72907e-68	0.798224	0.333	0.166	2.5528e-64	GFP+_vs_GFP-
Ighm	3.18565e-92	0.797024	0.516	0.312	4.7033e-88	GFP+_vs_GFP-
Birc5	3.67993e-09	0.77102	0.116	0.081	5.43305e-05	GFP+_vs_GFP-
Cdk1	6.94143e-08	0.748559	0.09	0.061	0.00102483	GFP+_vs_GFP-
Stab1	1.26046e-41	0.735536	0.381	0.263	1.86095e-37	GFP+_vs_GFP-
Ccnb2	3.22744e-10	0.719928	0.112	0.075	4.76499e-06	GFP+_vs_GFP-
Iglc1	2.18635e-54	0.709838	0.065	0.004	3.22793e-50	GFP+_vs_GFP-
Neat1	1.45581e-234	0.703739	0.983	0.945	2.14936e-230	GFP+_vs_GFP-
Mmp9	1.53712e-60	0.684359	0.463	0.292	2.2694e-56	GFP+_vs_GFP-
Pclaf	9.12795e-08	0.683051	0.094	0.064	0.00134765	GFP+_vs_GFP-
Nusap1	1.51661e-06	0.671994	0.056	0.036	0.0223913	GFP+_vs_GFP-
Slc13a3	4.69473e-67	0.666258	0.629	0.438	6.9313e-63	GFP+_vs_GFP-
Cenpa	8.88517e-07	0.658446	0.134	0.103	0.0131181	GFP+_vs_GFP-
Ly6d	6.09134e-47	0.65306	0.057	0.004	8.99325e-43	GFP+_vs_GFP-
Blnk	5.76218e-21	0.644127	0.109	0.055	8.50729e-17	GFP+_vs_GFP-
Cenpe	1.34137e-11	0.62523	0.081	0.047	1.9804e-07	GFP+_vs_GFP-
F13a1	3.62716e-67	0.617977	0.742	0.591	5.35513e-63	GFP+_vs_GFP-
Cdca3	5.00514e-12	0.609077	0.097	0.058	7.38959e-08	GFP+_vs_GFP-
Kif11	6.79999e-08	0.5973	0.058	0.035	0.00100395	GFP+_vs_GFP-
Asb4	4.02841e-28	0.595651	0.183	0.103	5.94754e-24	GFP+_vs_GFP-
Hmmr	5.36192e-09	0.595522	0.058	0.033	7.91634e-05	GFP+_vs_GFP-
Igsf9	5.48522e-77	0.5927	0.699	0.526	8.09837e-73	GFP+_vs_GFP-
Gatm	1.50701e-42	0.587614	0.426	0.292	2.22496e-38	GFP+_vs_GFP-
Top2a	0.000243475	0.585987	0.182	0.156	1	GFP+_vs_GFP-
Ccna2	1.0589e-05	0.57513	0.065	0.044	0.156336	GFP+_vs_GFP-
Fgl2	2.3341e-09	0.573948	0.08	0.05	3.44607e-05	GFP+_vs_GFP-
Raver2	2.2567e-54	0.571509	0.508	0.356	3.33179e-50	GFP+_vs_GFP-
Cd81	2.49781e-10	0.570837	0.269	0.218	3.68777e-06	GFP+_vs_GFP-
Tpx2	3.7196e-06	0.569766	0.09	0.065	0.0549162	GFP+_vs_GFP-
Cdc20	9.31141e-06	0.565558	0.055	0.036	0.137474	GFP+_vs_GFP-
Ptprm	1.59248e-58	0.564282	0.568	0.413	2.35113e-54	GFP+_vs_GFP-
Cdc25b	2.41993e-12	0.560487	0.082	0.046	3.57279e-08	GFP+_vs_GFP-
Rsrp1	4.49107e-119	0.558588	0.904	0.777	6.63062e-115	GFP+_vs_GFP-
Dab2	1.14621e-16	0.55558	0.203	0.14	1.69226e-12	GFP+_vs_GFP-
Creb5	1.36452e-56	0.547285	0.6	0.448	2.01457e-52	GFP+_vs_GFP-
Cenpf	4.9587e-08	0.539485	0.058	0.034	0.000732103	GFP+_vs_GFP-
Mamdc2	3.2733e-23	0.535905	0.119	0.06	4.8327e-19	GFP+_vs_GFP-
Plk1	7.41755e-07	0.529662	0.049	0.029	0.0109513	GFP+_vs_GFP-
Ogt	2.80052e-40	0.527171	0.429	0.305	4.13468e-36	GFP+_vs_GFP-
Prc1	2.70323e-05	0.525857	0.1	0.076	0.399106	GFP+_vs_GFP-
Adam9	2.70999e-55	0.519103	0.579	0.426	4.00103e-51	GFP+_vs_GFP-
Il10ra	3.83774e-78	0.512111	0.744	0.575	5.66604e-74	GFP+_vs_GFP-
Sez6l2	3.24955e-16	0.51176	0.123	0.073	4.79764e-12	GFP+_vs_GFP-
Fcrls	3.7801e-15	0.508811	0.26	0.193	5.58094e-11	GFP+_vs_GFP-
Folr2	2.07748e-57	0.503718	0.623	0.446	3.06719e-53	GFP+_vs_GFP-
Tpcn1	1.11119e-35	0.503175	0.44	0.325	1.64056e-31	GFP+_vs_GFP-
Tgfbi	4.56655e-50	0.503024	0.613	0.463	6.74205e-46	GFP+_vs_GFP-
Racgap1	0.000156702	0.501292	0.098	0.077	1	GFP+_vs_GFP-
Cdkn3	1.405e-09	0.497924	0.085	0.053	2.07434e-05	GFP+_vs_GFP-
Ndst1	5.78065e-49	0.496172	0.558	0.412	8.53456e-45	GFP+_vs_GFP-
Csrp1	2.67254e-19	0.495444	0.255	0.182	3.94574e-15	GFP+_vs_GFP-
Abca1	1.33376e-22	0.492766	0.347	0.259	1.96916e-18	GFP+_vs_GFP-
Myrf	1.65962e-31	0.486627	0.441	0.333	2.45026e-27	GFP+_vs_GFP-
Sh2b3	8.96639e-60	0.486484	0.649	0.495	1.3238e-55	GFP+_vs_GFP-
AI480526	1.65243e-25	0.484901	0.091	0.037	2.43964e-21	GFP+_vs_GFP-
Tnpo1	5.73349e-52	0.483063	0.588	0.444	8.46493e-48	GFP+_vs_GFP-
Dpysl3	2.62751e-09	0.482576	0.102	0.068	3.87926e-05	GFP+_vs_GFP-
Rab7b	8.67094e-36	0.481377	0.475	0.352	1.28018e-31	GFP+_vs_GFP-
Ms4a1	6.92602e-34	0.481293	0.04	0.002	1.02256e-29	GFP+_vs_GFP-
Lmna	1.7425e-20	0.481177	0.4	0.318	2.57262e-16	GFP+_vs_GFP-
Rab11fip5	6.28322e-39	0.480539	0.529	0.402	9.27655e-35	GFP+_vs_GFP-
Mfsd6	1.81576e-47	0.480258	0.552	0.411	2.68078e-43	GFP+_vs_GFP-
Trim47	8.6203e-51	0.479259	0.615	0.469	1.2727e-46	GFP+_vs_GFP-
Ly6a	3.30707e-35	0.475993	0.041	0.002	4.88256e-31	GFP+_vs_GFP-
Xylt2	1.76899e-38	0.47579	0.505	0.381	2.61173e-34	GFP+_vs_GFP-
Bub1b	1.83786e-07	0.47249	0.074	0.049	0.00271342	GFP+_vs_GFP-
Pltp	4.22782e-113	0.472108	0.983	0.966	6.24195e-109	GFP+_vs_GFP-
Ust	9.21838e-21	0.471999	0.212	0.139	1.361e-16	GFP+_vs_GFP-
Adcy7	2.27556e-77	0.471518	0.818	0.672	3.35964e-73	GFP+_vs_GFP-
Slc43a2	1.30859e-63	0.471081	0.777	0.634	1.932e-59	GFP+_vs_GFP-
Anapc5	8.36189e-79	0.470942	0.864	0.732	1.23455e-74	GFP+_vs_GFP-
Fam129a	1.42426e-46	0.470862	0.55	0.406	2.10278e-42	GFP+_vs_GFP-
Scd2	6.70965e-44	0.470465	0.78	0.665	9.90612e-40	GFP+_vs_GFP-
Plxnb2	4.73041e-123	0.4704	0.973	0.91	6.98398e-119	GFP+_vs_GFP-
Adam19	5.50513e-18	0.47028	0.156	0.096	8.12778e-14	GFP+_vs_GFP-
Mindy2	1.57098e-69	0.470092	0.763	0.611	2.3194e-65	GFP+_vs_GFP-
Stk11	1.25822e-52	0.465999	0.611	0.471	1.85764e-48	GFP+_vs_GFP-
Fndc3b	9.62131e-51	0.463179	0.603	0.455	1.42049e-46	GFP+_vs_GFP-
Eef2	0	0.462475	1	1	0	GFP+_vs_GFP-
Ddb1	2.95813e-66	0.457989	0.732	0.573	4.36739e-62	GFP+_vs_GFP-
Ddx3x	2.23528e-83	0.457904	0.867	0.726	3.30017e-79	GFP+_vs_GFP-
Galnt6	2.48645e-17	0.457494	0.199	0.134	3.671e-13	GFP+_vs_GFP-
Tbxas1	1.4192e-62	0.455702	0.779	0.638	2.09531e-58	GFP+_vs_GFP-
Cdk6	1.08114e-30	0.455274	0.454	0.341	1.59619e-26	GFP+_vs_GFP-
Cdca8	2.9851e-06	0.453613	0.22	0.184	0.0440721	GFP+_vs_GFP-
Incenp	2.64843e-27	0.451981	0.489	0.381	3.91014e-23	GFP+_vs_GFP-
Anln	1.98926e-08	0.450614	0.072	0.045	0.000293695	GFP+_vs_GFP-
Iglc3	2.1655e-31	0.44762	0.037	0.002	3.19715e-27	GFP+_vs_GFP-
Sidt2	6.90204e-47	0.446275	0.595	0.453	1.01902e-42	GFP+_vs_GFP-
Gns	1.80463e-64	0.446117	0.786	0.644	2.66435e-60	GFP+_vs_GFP-
Slc8b1	2.63357e-45	0.446017	0.567	0.429	3.8882e-41	GFP+_vs_GFP-
Fasn	8.13508e-30	0.44573	0.52	0.41	1.20106e-25	GFP+_vs_GFP-
Mrc1	1.65945e-11	0.444979	0.09	0.053	2.45001e-07	GFP+_vs_GFP-
Kif22	7.51532e-08	0.444896	0.084	0.056	0.00110956	GFP+_vs_GFP-
Zcchc24	3.85386e-49	0.444699	0.66	0.519	5.68984e-45	GFP+_vs_GFP-
Ddi2	4.62672e-62	0.444082	0.801	0.667	6.83088e-58	GFP+_vs_GFP-
Galns	8.24364e-43	0.444071	0.569	0.437	1.21709e-38	GFP+_vs_GFP-
Celf1	1.10818e-44	0.444067	0.604	0.467	1.63611e-40	GFP+_vs_GFP-
Qars	3.10245e-37	0.442019	0.491	0.369	4.58046e-33	GFP+_vs_GFP-
Piezo1	1.71706e-68	0.441767	0.807	0.673	2.53506e-64	GFP+_vs_GFP-
Usp4	2.57629e-63	0.441213	0.757	0.608	3.80364e-59	GFP+_vs_GFP-
Appbp2	2.88563e-39	0.43993	0.559	0.434	4.26034e-35	GFP+_vs_GFP-
Bmt2	5.95096e-50	0.439739	0.707	0.567	8.786e-46	GFP+_vs_GFP-
Adgrg6	1.86749e-53	0.439639	0.731	0.595	2.75716e-49	GFP+_vs_GFP-
Esyt1	6.4404e-68	0.439001	0.868	0.764	9.50861e-64	GFP+_vs_GFP-
Sirpa	4.11643e-111	0.438471	0.985	0.953	6.0775e-107	GFP+_vs_GFP-
Wwp2	5.5615e-46	0.43843	0.605	0.471	8.211e-42	GFP+_vs_GFP-
Baz2a	4.65048e-63	0.437889	0.759	0.6	6.86597e-59	GFP+_vs_GFP-
Fbxw11	7.94577e-42	0.437711	0.573	0.441	1.17311e-37	GFP+_vs_GFP-
Smc4	3.68206e-33	0.436897	0.577	0.455	5.4362e-29	GFP+_vs_GFP-
Retreg2	2.66864e-46	0.436713	0.591	0.449	3.93998e-42	GFP+_vs_GFP-
Prcp	1.3246e-55	0.436707	0.703	0.562	1.95564e-51	GFP+_vs_GFP-
Cbfb	1.53135e-56	0.436388	0.737	0.612	2.26089e-52	GFP+_vs_GFP-
Nav1	6.44883e-52	0.435809	0.741	0.606	9.52105e-48	GFP+_vs_GFP-
Zfp871	1.36943e-52	0.435675	0.671	0.532	2.02182e-48	GFP+_vs_GFP-
Hif1a	7.60714e-41	0.434545	0.607	0.471	1.12312e-36	GFP+_vs_GFP-
Inppl1	1.89286e-37	0.434219	0.56	0.44	2.79461e-33	GFP+_vs_GFP-
Impdh1	3.94514e-37	0.433187	0.552	0.424	5.8246e-33	GFP+_vs_GFP-
Pum2	1.34554e-68	0.433109	0.838	0.694	1.98655e-64	GFP+_vs_GFP-
Slc35g1	1.77337e-17	0.431535	0.168	0.107	2.61821e-13	GFP+_vs_GFP-
Pea15a	1.12687e-44	0.428965	0.669	0.534	1.66372e-40	GFP+_vs_GFP-
Wee1	9.02017e-16	0.427901	0.123	0.073	1.33174e-11	GFP+_vs_GFP-
Rnf145	3.99174e-54	0.42645	0.747	0.617	5.8934e-50	GFP+_vs_GFP-
Slc26a2	2.94443e-37	0.42616	0.56	0.439	4.34715e-33	GFP+_vs_GFP-
Dgkh	3.34218e-44	0.425398	0.619	0.484	4.93439e-40	GFP+_vs_GFP-
Syn1	2.30631e-16	0.424985	0.145	0.09	3.40504e-12	GFP+_vs_GFP-
C1qc	9.04824e-33	0.424841	0.778	0.711	1.33588e-28	GFP+_vs_GFP-
Prkch	8.01397e-42	0.424182	0.591	0.46	1.18318e-37	GFP+_vs_GFP-
Ppp4r1	3.86478e-48	0.424177	0.632	0.489	5.70596e-44	GFP+_vs_GFP-
B3galnt1	5.98974e-20	0.422525	0.233	0.158	8.84325e-16	GFP+_vs_GFP-
Lnpep	2.71246e-51	0.422514	0.749	0.618	4.00468e-47	GFP+_vs_GFP-
Ptpro	5.69819e-39	0.422294	0.582	0.456	8.4128e-35	GFP+_vs_GFP-
Tmbim1	1.24638e-38	0.422185	0.583	0.46	1.84015e-34	GFP+_vs_GFP-
Sfxn3	5.81922e-44	0.421903	0.616	0.482	8.59149e-40	GFP+_vs_GFP-
Kif20a	1.8095e-08	0.4219	0.056	0.032	0.000267154	GFP+_vs_GFP-
Sdc3	9.0422e-61	0.421792	0.91	0.826	1.33499e-56	GFP+_vs_GFP-
Serinc3	2.57295e-115	0.421484	0.992	0.981	3.7987e-111	GFP+_vs_GFP-
Gltp	4.63905e-97	0.421264	0.964	0.887	6.84909e-93	GFP+_vs_GFP-
Cd2	1.02695e-28	0.419799	0.038	0.004	1.51619e-24	GFP+_vs_GFP-
Adam17	2.97553e-47	0.419373	0.697	0.565	4.39307e-43	GFP+_vs_GFP-
Lpp	1.08587e-36	0.418308	0.573	0.447	1.60318e-32	GFP+_vs_GFP-
Mtss1	3.64622e-34	0.418	0.565	0.444	5.38327e-30	GFP+_vs_GFP-
Uhmk1	2.31375e-42	0.417524	0.608	0.475	3.41601e-38	GFP+_vs_GFP-
Rgl1	1.20307e-50	0.416888	0.719	0.581	1.77621e-46	GFP+_vs_GFP-
Espl1	4.9189e-36	0.416291	0.547	0.425	7.26227e-32	GFP+_vs_GFP-
Zfp811	2.72116e-12	0.415756	0.13	0.085	4.01752e-08	GFP+_vs_GFP-
Eif4b	4.87331e-79	0.415257	0.904	0.798	7.19495e-75	GFP+_vs_GFP-
Stard8	3.58106e-23	0.414576	0.436	0.347	5.28707e-19	GFP+_vs_GFP-
Parp9	9.81172e-25	0.413557	0.355	0.26	1.4486e-20	GFP+_vs_GFP-
Agap3	3.42429e-27	0.413375	0.429	0.328	5.05562e-23	GFP+_vs_GFP-
Herc1	4.56003e-40	0.412955	0.6	0.474	6.73242e-36	GFP+_vs_GFP-
Aurkb	1.77534e-06	0.412275	0.135	0.103	0.026211	GFP+_vs_GFP-
Tor4a	4.65726e-21	0.41048	0.298	0.215	6.87599e-17	GFP+_vs_GFP-
Spc24	5.93744e-07	0.410387	0.081	0.055	0.00876603	GFP+_vs_GFP-
Dse	9.6411e-45	0.410306	0.672	0.535	1.42341e-40	GFP+_vs_GFP-
Ap2b1	7.07812e-54	0.409976	0.774	0.629	1.04501e-49	GFP+_vs_GFP-
Pla2g15	6.6887e-32	0.409945	0.503	0.392	9.8752e-28	GFP+_vs_GFP-
C1qa	9.19879e-28	0.409766	0.718	0.63	1.35811e-23	GFP+_vs_GFP-
Snx27	6.84088e-24	0.409689	0.359	0.266	1.00999e-19	GFP+_vs_GFP-
Arntl	1.8824e-17	0.409481	0.203	0.137	2.77917e-13	GFP+_vs_GFP-
Ndst2	8.34698e-34	0.408122	0.528	0.412	1.23235e-29	GFP+_vs_GFP-
Fbxl5	6.40558e-50	0.408084	0.773	0.646	9.4572e-46	GFP+_vs_GFP-
Maz	2.92134e-64	0.407742	0.829	0.696	4.31306e-60	GFP+_vs_GFP-
Tnfrsf21	2.80557e-51	0.407252	0.678	0.529	4.14214e-47	GFP+_vs_GFP-
Gtf2a1	8.31603e-38	0.406591	0.59	0.463	1.22778e-33	GFP+_vs_GFP-
Fam102b	7.16528e-41	0.405639	0.625	0.491	1.05788e-36	GFP+_vs_GFP-
Klhl24	3.76351e-44	0.405366	0.684	0.548	5.55645e-40	GFP+_vs_GFP-
Elovl5	9.4792e-45	0.404864	0.648	0.508	1.39951e-40	GFP+_vs_GFP-
Rnpepl1	7.74639e-52	0.403871	0.737	0.605	1.14368e-47	GFP+_vs_GFP-
Cflar	4.69928e-37	0.403788	0.584	0.458	6.93802e-33	GFP+_vs_GFP-
Dusp3	4.84598e-56	0.403552	0.849	0.728	7.15461e-52	GFP+_vs_GFP-
Ccng1	2.19411e-37	0.402808	0.598	0.473	3.23939e-33	GFP+_vs_GFP-
Plekha2	6.13175e-48	0.402685	0.72	0.598	9.05292e-44	GFP+_vs_GFP-
Slc9a3r2	7.24164e-14	0.402273	0.262	0.198	1.06916e-09	GFP+_vs_GFP-
Ppp1r15b	6.76874e-57	0.401459	0.744	0.594	9.99336e-53	GFP+_vs_GFP-
Gan	6.26688e-17	0.401344	0.229	0.161	9.25242e-13	GFP+_vs_GFP-
Neurl3	2.22951e-48	0.401273	0.716	0.59	3.29165e-44	GFP+_vs_GFP-
Rassf2	1.52412e-31	0.400588	0.479	0.366	2.25022e-27	GFP+_vs_GFP-
Cks1b	0.00238449	0.400275	0.221	0.199	1	GFP+_vs_GFP-
Nfe2l2	6.76684e-54	0.399957	0.796	0.664	9.99056e-50	GFP+_vs_GFP-
Lpgat1	1.13373e-36	0.399225	0.543	0.416	1.67385e-32	GFP+_vs_GFP-
Zswim6	7.41966e-45	0.398941	0.655	0.524	1.09544e-40	GFP+_vs_GFP-
Vat1	2.61206e-42	0.398629	0.738	0.62	3.85645e-38	GFP+_vs_GFP-
Dstyk	3.46069e-30	0.398558	0.488	0.378	5.10936e-26	GFP+_vs_GFP-
Usp40	4.21364e-16	0.398202	0.126	0.075	6.22101e-12	GFP+_vs_GFP-
Abca3	4.64124e-32	0.398168	0.481	0.366	6.85232e-28	GFP+_vs_GFP-
Nacc2	8.6894e-19	0.397866	0.209	0.139	1.2829e-14	GFP+_vs_GFP-
Rhobtb1	2.39981e-16	0.397713	0.128	0.076	3.54308e-12	GFP+_vs_GFP-
Ankfy1	7.38003e-43	0.39771	0.597	0.458	1.08959e-38	GFP+_vs_GFP-
Brpf3	1.51213e-16	0.397406	0.128	0.076	2.2325e-12	GFP+_vs_GFP-
St6gal1	7.20776e-22	0.395828	0.401	0.313	1.06415e-17	GFP+_vs_GFP-
Slc44a2	8.95225e-23	0.395532	0.37	0.279	1.32171e-18	GFP+_vs_GFP-
Slc35f5	1.85891e-21	0.395531	0.421	0.336	2.74449e-17	GFP+_vs_GFP-
Chp1	1.16071e-63	0.394755	0.856	0.737	1.71368e-59	GFP+_vs_GFP-
Fam189b	2.06548e-48	0.394436	0.713	0.575	3.04948e-44	GFP+_vs_GFP-
Rgp1	1.49666e-17	0.394012	0.143	0.086	2.20967e-13	GFP+_vs_GFP-
Pigt	9.6343e-53	0.393389	0.721	0.573	1.42241e-48	GFP+_vs_GFP-
Fcna	1.61321e-13	0.393229	0.377	0.307	2.38175e-09	GFP+_vs_GFP-
Ehmt2	4.99825e-42	0.393169	0.673	0.551	7.37942e-38	GFP+_vs_GFP-
Cdr2	1.09512e-16	0.392811	0.163	0.104	1.61684e-12	GFP+_vs_GFP-
Cnot6	3.98489e-32	0.392174	0.54	0.427	5.88329e-28	GFP+_vs_GFP-
Tanc2	1.96453e-15	0.392029	0.102	0.057	2.90043e-11	GFP+_vs_GFP-
Cd44	7.63839e-80	0.391898	0.991	0.975	1.12773e-75	GFP+_vs_GFP-
Pdlim1	9.67677e-28	0.39146	0.566	0.459	1.42868e-23	GFP+_vs_GFP-
Kif23	1.15947e-07	0.391009	0.051	0.029	0.00171184	GFP+_vs_GFP-
Madd	2.09202e-43	0.390983	0.669	0.534	3.08866e-39	GFP+_vs_GFP-
Zbtb20	3.46781e-19	0.390634	0.423	0.335	5.11988e-15	GFP+_vs_GFP-
Ckap2l	5.24478e-05	0.390255	0.055	0.038	0.77434	GFP+_vs_GFP-
Slc4a2	1.7917e-22	0.390087	0.34	0.249	2.64527e-18	GFP+_vs_GFP-
Kremen1	3.30439e-16	0.389742	0.218	0.153	4.8786e-12	GFP+_vs_GFP-
Lpxn	7.99507e-26	0.389217	0.461	0.365	1.18039e-21	GFP+_vs_GFP-
Zdhhc20	6.75634e-46	0.38875	0.723	0.588	9.97507e-42	GFP+_vs_GFP-
Ppp1r9b	1.0089e-48	0.388361	0.733	0.603	1.48954e-44	GFP+_vs_GFP-
Ap1b1	3.44101e-19	0.387929	0.335	0.255	5.0803e-15	GFP+_vs_GFP-
Arrb1	5.52666e-38	0.38644	0.604	0.473	8.15957e-34	GFP+_vs_GFP-
Abhd17c	1.2116e-16	0.386229	0.279	0.209	1.7888e-12	GFP+_vs_GFP-
Dhrs3	1.02505e-69	0.385781	0.932	0.85	1.51338e-65	GFP+_vs_GFP-
Psen1	3.62788e-41	0.385516	0.615	0.485	5.3562e-37	GFP+_vs_GFP-
Slc2a6	7.11002e-46	0.384456	0.731	0.602	1.04972e-41	GFP+_vs_GFP-
Oga	2.03924e-27	0.383422	0.491	0.387	3.01073e-23	GFP+_vs_GFP-
Cat	1.60678e-33	0.383342	0.563	0.445	2.37224e-29	GFP+_vs_GFP-
Dennd2a	3.79136e-37	0.383325	0.606	0.481	5.59757e-33	GFP+_vs_GFP-
Clic4	1.61929e-54	0.383209	0.87	0.766	2.39073e-50	GFP+_vs_GFP-
Plac8	9.76016e-12	0.383105	0.172	0.122	1.44099e-07	GFP+_vs_GFP-
Prmt2	8.15764e-17	0.382519	0.225	0.157	1.20439e-12	GFP+_vs_GFP-
Gusb	7.60758e-77	0.382327	0.952	0.87	1.12318e-72	GFP+_vs_GFP-
Actr1a	1.81818e-51	0.382007	0.76	0.631	2.68436e-47	GFP+_vs_GFP-
Washc4	5.26295e-39	0.381612	0.625	0.498	7.77022e-35	GFP+_vs_GFP-
Dpysl2	2.74118e-56	0.381536	0.883	0.782	4.04708e-52	GFP+_vs_GFP-
Olfm1	3.04217e-10	0.381217	0.222	0.172	4.49145e-06	GFP+_vs_GFP-
Slc15a4	3.9298e-45	0.381177	0.721	0.596	5.80196e-41	GFP+_vs_GFP-
Smarcd2	4.57787e-45	0.381079	0.692	0.559	6.75876e-41	GFP+_vs_GFP-
Gpd2	3.06569e-37	0.380997	0.652	0.528	4.52619e-33	GFP+_vs_GFP-
Sft2d2	1.74666e-37	0.380718	0.597	0.469	2.57877e-33	GFP+_vs_GFP-
Dpagt1	1.95819e-22	0.380593	0.394	0.304	2.89106e-18	GFP+_vs_GFP-
B4galt6	1.38195e-31	0.380517	0.573	0.457	2.04031e-27	GFP+_vs_GFP-
Setd1b	5.41357e-39	0.380411	0.624	0.493	7.9926e-35	GFP+_vs_GFP-
Leng8	2.09634e-25	0.379512	0.469	0.37	3.09504e-21	GFP+_vs_GFP-
Mon2	3.18196e-23	0.379211	0.427	0.337	4.69784e-19	GFP+_vs_GFP-
Atg7	1.57587e-35	0.378954	0.544	0.418	2.32662e-31	GFP+_vs_GFP-
Fnip1	3.29499e-26	0.378472	0.474	0.372	4.86473e-22	GFP+_vs_GFP-
Gpx3	1.16938e-09	0.378447	0.265	0.216	1.72647e-05	GFP+_vs_GFP-
Itga9	7.94154e-17	0.378341	0.361	0.286	1.17249e-12	GFP+_vs_GFP-
Pld3	3.10611e-27	0.378197	0.506	0.4	4.58586e-23	GFP+_vs_GFP-
Map2k1	1.98114e-41	0.378132	0.674	0.549	2.92496e-37	GFP+_vs_GFP-
Cmah	4.61789e-16	0.378067	0.351	0.281	6.81786e-12	GFP+_vs_GFP-
Kdm2a	1.98361e-40	0.377857	0.65	0.518	2.92861e-36	GFP+_vs_GFP-
Bfar	2.41501e-35	0.377403	0.579	0.453	3.56552e-31	GFP+_vs_GFP-
Tmcc3	8.60425e-15	0.377389	0.278	0.212	1.27033e-10	GFP+_vs_GFP-
Mrtfa	9.67386e-38	0.377365	0.598	0.473	1.42825e-33	GFP+_vs_GFP-
Tsc2	3.45727e-16	0.377187	0.244	0.177	5.10431e-12	GFP+_vs_GFP-
Dync1h1	3.98785e-61	0.377134	0.88	0.765	5.88766e-57	GFP+_vs_GFP-
Camkk2	7.48339e-96	0.377044	0.991	0.982	1.10485e-91	GFP+_vs_GFP-
Pde1b	3.26936e-15	0.376753	0.183	0.124	4.82688e-11	GFP+_vs_GFP-
Rnft1	2.97378e-40	0.376728	0.66	0.535	4.39048e-36	GFP+_vs_GFP-
Pik3r1	7.26067e-40	0.376671	0.614	0.481	1.07197e-35	GFP+_vs_GFP-
Matr3	1.84345e-32	0.376355	0.545	0.426	2.72167e-28	GFP+_vs_GFP-
Crebrf	6.7257e-18	0.376283	0.33	0.253	9.92982e-14	GFP+_vs_GFP-
Rmnd5a	3.45652e-28	0.376239	0.481	0.373	5.1032e-24	GFP+_vs_GFP-
Plp2	3.28829e-32	0.375735	0.597	0.471	4.85483e-28	GFP+_vs_GFP-
Lrrc8c	1.64674e-44	0.37571	0.671	0.531	2.43125e-40	GFP+_vs_GFP-
Slc6a6	3.53713e-94	0.37518	0.992	0.979	5.22222e-90	GFP+_vs_GFP-
Tmem127	4.38686e-32	0.374782	0.58	0.471	6.47675e-28	GFP+_vs_GFP-
Otud7b	3.46203e-17	0.374751	0.262	0.19	5.11134e-13	GFP+_vs_GFP-
Ctnnd1	4.17554e-42	0.374599	0.667	0.534	6.16477e-38	GFP+_vs_GFP-
Slc38a10	2.26526e-35	0.374217	0.554	0.426	3.34443e-31	GFP+_vs_GFP-
Mat2a	4.53548e-35	0.373907	0.643	0.522	6.69618e-31	GFP+_vs_GFP-
Rab6a	1.53682e-49	0.373554	0.842	0.738	2.26896e-45	GFP+_vs_GFP-
Plxnd1	1.41504e-13	0.37321	0.213	0.154	2.08917e-09	GFP+_vs_GFP-
Apobr	1.1983e-27	0.373115	0.521	0.417	1.76917e-23	GFP+_vs_GFP-
G2e3	2.1395e-13	0.372855	0.182	0.127	3.15876e-09	GFP+_vs_GFP-
Zbtb4	1.64531e-15	0.372665	0.123	0.073	2.42913e-11	GFP+_vs_GFP-
Pik3r5	1.62783e-48	0.372362	0.851	0.754	2.40332e-44	GFP+_vs_GFP-
Il4ra	1.18883e-40	0.372101	0.678	0.549	1.75519e-36	GFP+_vs_GFP-
Serpinb8	1.74807e-26	0.371922	0.507	0.4	2.58085e-22	GFP+_vs_GFP-
Plekhg3	9.70198e-30	0.371864	0.588	0.483	1.4324e-25	GFP+_vs_GFP-
Cd38	2.36234e-33	0.371467	0.662	0.539	3.48777e-29	GFP+_vs_GFP-
Bcl3	1.49852e-39	0.371368	0.722	0.612	2.21242e-35	GFP+_vs_GFP-
Oxa1l	1.72749e-29	0.37136	0.521	0.409	2.55046e-25	GFP+_vs_GFP-
Zmiz2	4.65551e-26	0.371294	0.468	0.367	6.87339e-22	GFP+_vs_GFP-
Oaz2	4.29945e-30	0.371098	0.534	0.423	6.3477e-26	GFP+_vs_GFP-
Trim28	1.15822e-24	0.371015	0.491	0.398	1.71e-20	GFP+_vs_GFP-
Atf7ip	3.25215e-19	0.370993	0.377	0.295	4.80148e-15	GFP+_vs_GFP-
Vps35l	3.1191e-26	0.370913	0.476	0.377	4.60504e-22	GFP+_vs_GFP-
Trps1	6.43126e-30	0.3707	0.588	0.481	9.49511e-26	GFP+_vs_GFP-
Tmem170b	2.20031e-34	0.37056	0.542	0.417	3.24854e-30	GFP+_vs_GFP-
Zfp217	2.13083e-40	0.370536	0.665	0.534	3.14596e-36	GFP+_vs_GFP-
Arrdc3	7.12522e-13	0.370443	0.231	0.174	1.05197e-08	GFP+_vs_GFP-
Slc16a10	4.95204e-36	0.370443	0.668	0.552	7.31119e-32	GFP+_vs_GFP-
BC005537	3.66659e-54	0.370385	0.894	0.806	5.41335e-50	GFP+_vs_GFP-
Zfc3h1	4.84327e-26	0.370372	0.532	0.434	7.1506e-22	GFP+_vs_GFP-
Birc3	1.46074e-40	0.370358	0.692	0.573	2.15664e-36	GFP+_vs_GFP-
Ganab	2.85034e-35	0.370091	0.584	0.463	4.20824e-31	GFP+_vs_GFP-
Dhx40	2.04463e-29	0.370048	0.535	0.42	3.01869e-25	GFP+_vs_GFP-
Ckap2	4.63113e-08	0.36999	0.056	0.033	0.00068374	GFP+_vs_GFP-
Pnpla2	4.18595e-42	0.369848	0.724	0.608	6.18014e-38	GFP+_vs_GFP-
Fbxo5	2.31369e-05	0.369757	0.047	0.03	0.341594	GFP+_vs_GFP-
Abca7	1.96388e-31	0.369735	0.541	0.423	2.89948e-27	GFP+_vs_GFP-
Epb41l1	1.05974e-32	0.369676	0.638	0.523	1.5646e-28	GFP+_vs_GFP-
Pfkp	1.6966e-30	0.369415	0.564	0.454	2.50486e-26	GFP+_vs_GFP-
Pigs	4.33448e-33	0.368477	0.56	0.444	6.39943e-29	GFP+_vs_GFP-
Sec24b	1.30616e-26	0.367864	0.526	0.425	1.92841e-22	GFP+_vs_GFP-
Il2ra	4.71833e-13	0.367486	0.262	0.201	6.96615e-09	GFP+_vs_GFP-
Iqgap2	1.71574e-34	0.367378	0.651	0.522	2.53311e-30	GFP+_vs_GFP-
Crybg1	1.24231e-29	0.367299	0.562	0.449	1.83414e-25	GFP+_vs_GFP-
Pip5k1c	1.6118e-29	0.367296	0.49	0.379	2.37966e-25	GFP+_vs_GFP-
Arap1	1.46238e-69	0.366999	0.954	0.893	2.15906e-65	GFP+_vs_GFP-
Slc12a7	1.19204e-20	0.366958	0.447	0.364	1.75993e-16	GFP+_vs_GFP-
Ppp5c	6.05801e-32	0.366189	0.549	0.436	8.94405e-28	GFP+_vs_GFP-
Eif4g1	1.41801e-55	0.366149	0.882	0.765	2.09355e-51	GFP+_vs_GFP-
Sbno2	2.15276e-25	0.365989	0.497	0.4	3.17833e-21	GFP+_vs_GFP-
Tmem63a	5.50604e-30	0.365631	0.53	0.418	8.12912e-26	GFP+_vs_GFP-
Map3k11	1.98028e-50	0.365527	0.798	0.671	2.92369e-46	GFP+_vs_GFP-
Elmsan1	6.92236e-35	0.365515	0.568	0.443	1.02202e-30	GFP+_vs_GFP-
Osbpl9	2.50708e-52	0.365107	0.787	0.662	3.70145e-48	GFP+_vs_GFP-
Sec61a1	1.38928e-37	0.364915	0.608	0.478	2.05113e-33	GFP+_vs_GFP-
Ap2a2	6.96733e-60	0.364888	0.917	0.836	1.02866e-55	GFP+_vs_GFP-
Ptms	1.47923e-32	0.364691	0.72	0.619	2.18393e-28	GFP+_vs_GFP-
Lbr	3.86412e-34	0.364433	0.675	0.567	5.70499e-30	GFP+_vs_GFP-
Kpnb1	1.16348e-45	0.364179	0.743	0.606	1.71776e-41	GFP+_vs_GFP-
Kcnk6	4.75776e-23	0.364087	0.48	0.393	7.02436e-19	GFP+_vs_GFP-
Gtpbp2	1.76744e-16	0.363757	0.328	0.255	2.60945e-12	GFP+_vs_GFP-
Pacs2	6.62874e-26	0.363398	0.502	0.402	9.78667e-22	GFP+_vs_GFP-
Eif3b	1.25402e-53	0.362503	0.798	0.652	1.85144e-49	GFP+_vs_GFP-
Ksr1	5.78342e-13	0.362477	0.116	0.072	8.53864e-09	GFP+_vs_GFP-
Sema4a	1.51519e-25	0.36247	0.508	0.408	2.23703e-21	GFP+_vs_GFP-
Cd84	1.19261e-48	0.362354	0.847	0.737	1.76078e-44	GFP+_vs_GFP-
Sppl3	8.49316e-23	0.362233	0.495	0.404	1.25393e-18	GFP+_vs_GFP-
Rad21	3.24951e-29	0.362228	0.659	0.555	4.79757e-25	GFP+_vs_GFP-
Ticam2	2.61455e-24	0.361908	0.477	0.382	3.86011e-20	GFP+_vs_GFP-
Cd151	5.64204e-16	0.361743	0.277	0.207	8.32991e-12	GFP+_vs_GFP-
Ssh1	4.95015e-33	0.361205	0.587	0.47	7.3084e-29	GFP+_vs_GFP-
Kctd10	2.68114e-35	0.361008	0.606	0.482	3.95843e-31	GFP+_vs_GFP-
Ccni	3.72672e-47	0.361001	0.79	0.668	5.50213e-43	GFP+_vs_GFP-
Hdac5	2.17606e-28	0.360322	0.52	0.414	3.21273e-24	GFP+_vs_GFP-
Pdk1	2.76757e-12	0.360271	0.234	0.177	4.08604e-08	GFP+_vs_GFP-
H2afx	1.28237e-12	0.360148	0.496	0.427	1.8933e-08	GFP+_vs_GFP-
Inpp4a	1.93034e-30	0.359642	0.589	0.485	2.84996e-26	GFP+_vs_GFP-
Tbcd	5.18578e-16	0.359381	0.271	0.201	7.65629e-12	GFP+_vs_GFP-
Kif20b	1.61674e-06	0.359283	0.07	0.047	0.0238695	GFP+_vs_GFP-
Clec2d	1.25016e-15	0.358712	0.324	0.253	1.84574e-11	GFP+_vs_GFP-
Tes	1.07101e-34	0.358529	0.69	0.572	1.58124e-30	GFP+_vs_GFP-
Abcg1	2.31099e-12	0.358358	0.346	0.285	3.41195e-08	GFP+_vs_GFP-
Cdk14	3.77998e-44	0.357982	0.813	0.695	5.58077e-40	GFP+_vs_GFP-
Ankrd17	2.26182e-40	0.357526	0.675	0.539	3.33936e-36	GFP+_vs_GFP-
Selenon	3.84971e-20	0.357454	0.405	0.319	5.68371e-16	GFP+_vs_GFP-
B4galt5	1.51232e-48	0.356867	0.855	0.751	2.23279e-44	GFP+_vs_GFP-
Pygb	2.65613e-15	0.35658	0.346	0.276	3.92152e-11	GFP+_vs_GFP-
Plec	4.45794e-44	0.35651	0.909	0.828	6.58171e-40	GFP+_vs_GFP-
Mkrn1	4.59379e-34	0.356461	0.598	0.479	6.78227e-30	GFP+_vs_GFP-
Mvp	1.95917e-59	0.356412	0.904	0.804	2.89252e-55	GFP+_vs_GFP-
Tmem259	1.16382e-48	0.356284	0.756	0.623	1.71827e-44	GFP+_vs_GFP-
Mertk	3.83657e-29	0.356051	0.516	0.399	5.66431e-25	GFP+_vs_GFP-
Pbx2	2.17947e-26	0.355724	0.505	0.404	3.21777e-22	GFP+_vs_GFP-
Ash1l	5.92106e-33	0.355517	0.631	0.518	8.74185e-29	GFP+_vs_GFP-
Wdr26	7.49007e-102	0.355513	0.993	0.975	1.10583e-97	GFP+_vs_GFP-
Clptm1	1.10798e-37	0.355205	0.664	0.537	1.63582e-33	GFP+_vs_GFP-
Rap1gap2	5.55288e-32	0.355113	0.595	0.482	8.19827e-28	GFP+_vs_GFP-
Lipa	1.52431e-54	0.354885	0.891	0.799	2.25049e-50	GFP+_vs_GFP-
Emsy	2.83047e-17	0.354563	0.338	0.26	4.1789e-13	GFP+_vs_GFP-
Ipo5	2.555e-20	0.354248	0.439	0.353	3.7722e-16	GFP+_vs_GFP-
Atg9a	3.79733e-16	0.354154	0.324	0.251	5.60637e-12	GFP+_vs_GFP-
Slc39a9	2.84784e-15	0.353782	0.243	0.176	4.20455e-11	GFP+_vs_GFP-
Psap	2.67459e-89	0.353423	0.997	0.99	3.94877e-85	GFP+_vs_GFP-
Usp24	3.46357e-21	0.35341	0.466	0.378	5.11361e-17	GFP+_vs_GFP-
Def8	2.56682e-14	0.353378	0.211	0.15	3.78965e-10	GFP+_vs_GFP-
Hipk2	4.74906e-33	0.353109	0.603	0.48	7.01152e-29	GFP+_vs_GFP-
Lpcat1	1.38808e-16	0.352605	0.35	0.275	2.04936e-12	GFP+_vs_GFP-
Tmpo	4.72036e-16	0.352515	0.538	0.46	6.96914e-12	GFP+_vs_GFP-
Slc2a1	4.36955e-13	0.352372	0.288	0.225	6.4512e-09	GFP+_vs_GFP-
Ubqln1	1.27657e-31	0.352303	0.606	0.499	1.88473e-27	GFP+_vs_GFP-
Efr3a	3.33402e-40	0.352215	0.701	0.576	4.92234e-36	GFP+_vs_GFP-
Cd37	1.68129e-45	0.352144	0.849	0.745	2.48225e-41	GFP+_vs_GFP-
Adam15	4.41071e-66	0.351902	0.963	0.912	6.51197e-62	GFP+_vs_GFP-
Creld1	1.11909e-12	0.351812	0.163	0.112	1.65223e-08	GFP+_vs_GFP-
Wipf2	8.65315e-18	0.351575	0.349	0.27	1.27755e-13	GFP+_vs_GFP-
Acot11	3.82341e-16	0.351445	0.298	0.226	5.64488e-12	GFP+_vs_GFP-
Ltbr	2.38641e-31	0.351229	0.587	0.476	3.5233e-27	GFP+_vs_GFP-
Selenop	2.13474e-54	0.350888	0.971	0.953	3.15174e-50	GFP+_vs_GFP-
Gatad2b	9.87026e-34	0.350768	0.609	0.49	1.45725e-29	GFP+_vs_GFP-
Mgat4b	7.04981e-36	0.350604	0.662	0.543	1.04083e-31	GFP+_vs_GFP-
Tk1	5.93371e-09	0.350387	0.05	0.026	8.76054e-05	GFP+_vs_GFP-
Ap2m1	1.8272e-69	0.350096	0.951	0.871	2.69768e-65	GFP+_vs_GFP-
Rangap1	2.25262e-25	0.349911	0.51	0.408	3.32577e-21	GFP+_vs_GFP-
Ogdh	8.69549e-49	0.349523	0.814	0.703	1.2838e-44	GFP+_vs_GFP-
Tmem229b	1.67803e-14	0.349506	0.246	0.182	2.47744e-10	GFP+_vs_GFP-
S100a8	0.142807	0.349424	0.096	0.087	1	GFP+_vs_GFP-
Capn2	1.42946e-61	0.349008	0.925	0.838	2.11045e-57	GFP+_vs_GFP-
Kif1b	4.7702e-26	0.348932	0.531	0.429	7.04272e-22	GFP+_vs_GFP-
Crip2	3.8069e-09	0.348917	0.109	0.074	5.6205e-05	GFP+_vs_GFP-
Fam168b	9.19716e-36	0.348863	0.647	0.53	1.35787e-31	GFP+_vs_GFP-
Mfhas1	9.69777e-13	0.348818	0.274	0.213	1.43178e-08	GFP+_vs_GFP-
Evi2	1.53979e-16	0.34874	0.32	0.246	2.27335e-12	GFP+_vs_GFP-
Gnpda1	7.20769e-19	0.348689	0.448	0.369	1.06414e-14	GFP+_vs_GFP-
Gbp7	3.39386e-12	0.348619	0.246	0.189	5.0107e-08	GFP+_vs_GFP-
Crat	2.12352e-28	0.34858	0.571	0.466	3.13516e-24	GFP+_vs_GFP-
Hk3	8.62642e-33	0.348322	0.616	0.499	1.2736e-28	GFP+_vs_GFP-
Strn4	2.30635e-18	0.348303	0.379	0.298	3.4051e-14	GFP+_vs_GFP-
Itga5	1.19122e-16	0.348048	0.342	0.265	1.75871e-12	GFP+_vs_GFP-
Rc3h2	9.8646e-17	0.347805	0.37	0.294	1.45641e-12	GFP+_vs_GFP-
Myo1f	3.17519e-54	0.347564	0.892	0.792	4.68785e-50	GFP+_vs_GFP-
Tbc1d10b	5.63204e-59	0.347389	0.912	0.822	8.31514e-55	GFP+_vs_GFP-
Numa1	1.8021e-17	0.347127	0.419	0.341	2.66063e-13	GFP+_vs_GFP-
Edem1	3.28497e-44	0.347114	0.775	0.647	4.84993e-40	GFP+_vs_GFP-
Snx30	1.31286e-18	0.346937	0.429	0.348	1.93831e-14	GFP+_vs_GFP-
Taok1	1.79901e-44	0.346845	0.809	0.686	2.65606e-40	GFP+_vs_GFP-
Slc39a1	1.77739e-36	0.346835	0.741	0.63	2.62414e-32	GFP+_vs_GFP-
Acox1	1.4249e-16	0.346702	0.312	0.237	2.10372e-12	GFP+_vs_GFP-
Pigz	3.40102e-15	0.346608	0.267	0.198	5.02127e-11	GFP+_vs_GFP-
Xdh	3.97762e-56	0.346597	0.882	0.779	5.87255e-52	GFP+_vs_GFP-
Kif2c	3.42778e-10	0.346188	0.043	0.02	5.06077e-06	GFP+_vs_GFP-
Prr5l	3.115e-13	0.345987	0.253	0.191	4.59899e-09	GFP+_vs_GFP-
Trim8	4.24918e-59	0.34592	0.932	0.85	6.27349e-55	GFP+_vs_GFP-
Ppm1a	1.37581e-33	0.345708	0.627	0.503	2.03124e-29	GFP+_vs_GFP-
Cep55	1.08882e-06	0.345529	0.05	0.03	0.0160753	GFP+_vs_GFP-
Rrm1	5.7556e-06	0.34539	0.218	0.183	0.0849757	GFP+_vs_GFP-
Crk	1.28309e-40	0.345382	0.733	0.608	1.89435e-36	GFP+_vs_GFP-
Cop1	6.47305e-42	0.344809	0.759	0.635	9.5568e-38	GFP+_vs_GFP-
Mzb1	8.20051e-26	0.344734	0.028	0.001	1.21072e-21	GFP+_vs_GFP-
Pink1	1.15971e-15	0.344671	0.393	0.322	1.71219e-11	GFP+_vs_GFP-
Rbbp6	5.01528e-23	0.344647	0.504	0.41	7.40456e-19	GFP+_vs_GFP-
Klf7	1.65335e-35	0.344493	0.695	0.58	2.44101e-31	GFP+_vs_GFP-
Brox	1.27536e-27	0.344382	0.534	0.425	1.88294e-23	GFP+_vs_GFP-
Fam53c	9.33335e-15	0.344098	0.309	0.241	1.37798e-10	GFP+_vs_GFP-
Alox5	1.77435e-31	0.344078	0.653	0.539	2.61965e-27	GFP+_vs_GFP-
Gpaa1	3.56073e-20	0.343985	0.394	0.305	5.25705e-16	GFP+_vs_GFP-
Sbno1	6.50574e-39	0.343954	0.727	0.61	9.60508e-35	GFP+_vs_GFP-
C5ar1	1.76493e-69	0.343717	0.983	0.961	2.60574e-65	GFP+_vs_GFP-
Znfx1	1.77098e-16	0.343695	0.414	0.342	2.61468e-12	GFP+_vs_GFP-
Zbtb34	8.84424e-14	0.343379	0.207	0.148	1.30576e-09	GFP+_vs_GFP-
Fam160b1	2.03938e-16	0.343281	0.378	0.304	3.01094e-12	GFP+_vs_GFP-
Hpse	2.33418e-14	0.343276	0.39	0.322	3.44618e-10	GFP+_vs_GFP-
Slc29a1	3.52929e-34	0.342981	0.634	0.511	5.21065e-30	GFP+_vs_GFP-
Pabpc1	6.76469e-175	0.342919	1	1	9.98738e-171	GFP+_vs_GFP-
Arl8a	9.55913e-51	0.342845	0.855	0.739	1.41131e-46	GFP+_vs_GFP-
Dennd5a	2.94053e-48	0.34273	0.836	0.718	4.3414e-44	GFP+_vs_GFP-
Kdm5a	2.21471e-30	0.342682	0.624	0.515	3.26979e-26	GFP+_vs_GFP-
Coro1c	4.59309e-55	0.342555	0.913	0.819	6.78124e-51	GFP+_vs_GFP-
Scamp5	1.86545e-13	0.342375	0.125	0.078	2.75416e-09	GFP+_vs_GFP-
Cip2a	8.62828e-09	0.342319	0.06	0.035	0.000127388	GFP+_vs_GFP-
Zfp281	4.05282e-17	0.341987	0.36	0.282	5.98359e-13	GFP+_vs_GFP-
Pkp4	3.56592e-15	0.341948	0.357	0.285	5.26473e-11	GFP+_vs_GFP-
Zdhhc9	4.3847e-24	0.341931	0.511	0.415	6.47356e-20	GFP+_vs_GFP-
Nab2	1.25402e-15	0.341389	0.39	0.318	1.85144e-11	GFP+_vs_GFP-
Cds1	1.05296e-11	0.341277	0.108	0.068	1.55459e-07	GFP+_vs_GFP-
Igf2r	1.26264e-12	0.341079	0.252	0.193	1.86416e-08	GFP+_vs_GFP-
Trpc4ap	4.7731e-37	0.341029	0.708	0.589	7.047e-33	GFP+_vs_GFP-
Hgs	2.35136e-28	0.340853	0.559	0.452	3.47155e-24	GFP+_vs_GFP-
Pgpep1	8.07605e-16	0.340745	0.347	0.274	1.19235e-11	GFP+_vs_GFP-
Tmc6	9.79153e-26	0.34036	0.571	0.472	1.44562e-21	GFP+_vs_GFP-
Mospd3	1.57021e-21	0.340045	0.482	0.395	2.31827e-17	GFP+_vs_GFP-
Lfng	5.28106e-28	0.339985	0.601	0.496	7.79695e-24	GFP+_vs_GFP-
Kif19a	3.89699e-13	0.339962	0.178	0.124	5.75352e-09	GFP+_vs_GFP-
Coro7	7.10123e-35	0.339917	0.644	0.521	1.04843e-30	GFP+_vs_GFP-
Zdhhc18	2.81907e-17	0.339665	0.366	0.288	4.16208e-13	GFP+_vs_GFP-
Amfr	4.69597e-40	0.339473	0.718	0.602	6.93313e-36	GFP+_vs_GFP-
Stat6	4.75701e-50	0.339279	0.866	0.766	7.02325e-46	GFP+_vs_GFP-
Tmem43	2.38404e-15	0.339253	0.387	0.317	3.5198e-11	GFP+_vs_GFP-
Rusc1	4.05219e-14	0.339193	0.286	0.22	5.98265e-10	GFP+_vs_GFP-
Stom	7.92817e-41	0.338511	0.824	0.723	1.17051e-36	GFP+_vs_GFP-
Phc2	4.35103e-29	0.338169	0.569	0.459	6.42386e-25	GFP+_vs_GFP-
Tppp3	1.02393e-30	0.338063	0.931	0.887	1.51174e-26	GFP+_vs_GFP-
Clrn3	8.29168e-13	0.337967	0.085	0.047	1.22418e-08	GFP+_vs_GFP-
Xpot	5.254e-15	0.337481	0.356	0.285	7.757e-11	GFP+_vs_GFP-
Wdfy2	8.27664e-25	0.337435	0.517	0.415	1.22196e-20	GFP+_vs_GFP-
Maea	2.54787e-40	0.33739	0.705	0.582	3.76167e-36	GFP+_vs_GFP-
Cln6	4.64232e-31	0.337319	0.664	0.56	6.85393e-27	GFP+_vs_GFP-
Abl2	1.09303e-11	0.337228	0.232	0.177	1.61375e-07	GFP+_vs_GFP-
Klhl9	9.39738e-27	0.336746	0.549	0.442	1.38743e-22	GFP+_vs_GFP-
Ythdf1	9.28697e-24	0.33666	0.514	0.42	1.37113e-19	GFP+_vs_GFP-
Ski	1.10634e-30	0.336464	0.627	0.508	1.6334e-26	GFP+_vs_GFP-
Prkcb	1.9416e-54	0.336438	0.96	0.924	2.86658e-50	GFP+_vs_GFP-
Cpd	5.33769e-29	0.336265	0.71	0.602	7.88056e-25	GFP+_vs_GFP-
Fam168a	4.88017e-23	0.33616	0.483	0.387	7.20508e-19	GFP+_vs_GFP-
Aurka	0.000529058	0.336097	0.073	0.055	1	GFP+_vs_GFP-
Larp1	3.00135e-29	0.335899	0.599	0.487	4.4312e-25	GFP+_vs_GFP-
Epb41l2	7.38296e-29	0.335702	0.616	0.508	1.09002e-24	GFP+_vs_GFP-
Rere	8.83716e-27	0.335639	0.542	0.439	1.30472e-22	GFP+_vs_GFP-
Clcn3	1.75014e-31	0.335611	0.588	0.47	2.58391e-27	GFP+_vs_GFP-
Clcn4	1.1053e-31	0.335434	0.612	0.493	1.63187e-27	GFP+_vs_GFP-
Rnf38	5.22686e-21	0.335402	0.473	0.384	7.71693e-17	GFP+_vs_GFP-
Map4k2	2.16282e-18	0.335172	0.405	0.323	3.19318e-14	GFP+_vs_GFP-
Man1b1	1.64928e-13	0.335158	0.289	0.225	2.43499e-09	GFP+_vs_GFP-
Snx25	1.20485e-14	0.334652	0.238	0.173	1.77883e-10	GFP+_vs_GFP-
Lpcat3	8.63684e-38	0.33464	0.726	0.613	1.27514e-33	GFP+_vs_GFP-
Tnpo3	8.27606e-31	0.33425	0.595	0.48	1.22188e-26	GFP+_vs_GFP-
Ube2z	8.87388e-26	0.334217	0.563	0.463	1.31014e-21	GFP+_vs_GFP-
Wdfy4	2.27368e-16	0.333991	0.377	0.301	3.35685e-12	GFP+_vs_GFP-
Arhgef2	1.74098e-29	0.333788	0.594	0.486	2.57038e-25	GFP+_vs_GFP-
Tex2	2.45495e-12	0.333788	0.246	0.188	3.62448e-08	GFP+_vs_GFP-
Oxct1	2.50927e-41	0.333683	0.796	0.681	3.70468e-37	GFP+_vs_GFP-
Dlgap5	7.33663e-07	0.333679	0.059	0.037	0.0108318	GFP+_vs_GFP-
Phf3	6.805e-29	0.333665	0.548	0.433	1.00469e-24	GFP+_vs_GFP-
Plxnc1	1.63349e-13	0.333556	0.218	0.158	2.41169e-09	GFP+_vs_GFP-
Herc2	1.12621e-34	0.333534	0.709	0.592	1.66273e-30	GFP+_vs_GFP-
Ncaph2	3.10243e-19	0.333448	0.483	0.399	4.58042e-15	GFP+_vs_GFP-
Camk2d	2.30829e-31	0.333276	0.67	0.555	3.40796e-27	GFP+_vs_GFP-
Atxn1	4.89363e-12	0.332871	0.198	0.145	7.22496e-08	GFP+_vs_GFP-
Fam120a	2.88232e-48	0.332847	0.882	0.786	4.25546e-44	GFP+_vs_GFP-
Slc30a5	2.09076e-15	0.332767	0.334	0.263	3.0868e-11	GFP+_vs_GFP-
Axin1	1.16222e-15	0.33266	0.324	0.253	1.71591e-11	GFP+_vs_GFP-
Tecpr2	1.13286e-10	0.332368	0.195	0.146	1.67256e-06	GFP+_vs_GFP-
Tnfrsf11a	2.32129e-15	0.332249	0.401	0.331	3.42716e-11	GFP+_vs_GFP-
Fam91a1	6.9343e-25	0.332116	0.499	0.398	1.02378e-20	GFP+_vs_GFP-
Pxn	8.7135e-46	0.332017	0.816	0.689	1.28646e-41	GFP+_vs_GFP-
Sash3	2.93175e-34	0.331848	0.681	0.572	4.32844e-30	GFP+_vs_GFP-
Slc38a2	1.14546e-17	0.331821	0.465	0.387	1.69116e-13	GFP+_vs_GFP-
Notch1	6.89779e-29	0.33182	0.585	0.474	1.01839e-24	GFP+_vs_GFP-
Cdkn2c	0.00132726	0.331674	0.073	0.057	1	GFP+_vs_GFP-
Nop9	1.44147e-24	0.33159	0.487	0.385	2.12818e-20	GFP+_vs_GFP-
Mapk1ip1l	2.18521e-26	0.331382	0.521	0.412	3.22625e-22	GFP+_vs_GFP-
Plekhb2	1.94861e-14	0.331358	0.258	0.192	2.87693e-10	GFP+_vs_GFP-
Cyth4	6.38111e-79	0.331163	0.985	0.946	9.42107e-75	GFP+_vs_GFP-
Pik3cd	8.5669e-44	0.33093	0.823	0.711	1.26482e-39	GFP+_vs_GFP-
Vps13d	3.17182e-15	0.330845	0.329	0.257	4.68287e-11	GFP+_vs_GFP-
Atmin	3.39253e-22	0.33084	0.458	0.363	5.00872e-18	GFP+_vs_GFP-
Atrx	2.02835e-30	0.330799	0.635	0.518	2.99465e-26	GFP+_vs_GFP-
Tubb4a	3.66619e-09	0.330728	0.057	0.032	5.41277e-05	GFP+_vs_GFP-
Enox2	1.22355e-22	0.330576	0.498	0.401	1.80645e-18	GFP+_vs_GFP-
Dennd6a	2.45199e-20	0.330564	0.47	0.383	3.62011e-16	GFP+_vs_GFP-
Gpr108	3.40815e-28	0.330422	0.562	0.453	5.0318e-24	GFP+_vs_GFP-
Slc35e1	1.19169e-15	0.330339	0.285	0.213	1.75941e-11	GFP+_vs_GFP-
B4galnt1	1.30265e-32	0.329965	0.635	0.522	1.92323e-28	GFP+_vs_GFP-
Cbr2	4.3746e-27	0.329807	0.805	0.699	6.45866e-23	GFP+_vs_GFP-
Asf1b	0.00258296	0.329666	0.1	0.083	1	GFP+_vs_GFP-
Elk4	2.27349e-15	0.329476	0.328	0.256	3.35658e-11	GFP+_vs_GFP-
Reep4	1.93251e-16	0.329383	0.454	0.38	2.85315e-12	GFP+_vs_GFP-
Crkl	6.86423e-16	0.329234	0.263	0.193	1.01343e-11	GFP+_vs_GFP-
Brd3	5.08612e-13	0.329148	0.342	0.28	7.50915e-09	GFP+_vs_GFP-
Grn	1.59085e-80	0.329009	0.998	0.992	2.34873e-76	GFP+_vs_GFP-
Fam111a	2.22595e-50	0.328953	0.917	0.817	3.28639e-46	GFP+_vs_GFP-
Zfp282	2.17736e-11	0.328669	0.109	0.069	3.21465e-07	GFP+_vs_GFP-
Colca2	4.71066e-11	0.328601	0.219	0.167	6.95482e-07	GFP+_vs_GFP-
Hyal2	8.07156e-14	0.328206	0.386	0.32	1.19169e-09	GFP+_vs_GFP-
Tmem106a	3.3704e-51	0.328199	0.893	0.796	4.97607e-47	GFP+_vs_GFP-
Ankrd13a	6.51587e-40	0.327892	0.765	0.655	9.62004e-36	GFP+_vs_GFP-
Tbc1d9	7.15734e-12	0.327822	0.264	0.206	1.05671e-07	GFP+_vs_GFP-
Selplg	2.10747e-57	0.327704	0.93	0.844	3.11147e-53	GFP+_vs_GFP-
Fzd4	1.44161e-11	0.327694	0.093	0.056	2.12839e-07	GFP+_vs_GFP-
Uggt1	6.9856e-28	0.327457	0.578	0.467	1.03135e-23	GFP+_vs_GFP-
Vwa5a	2.22476e-21	0.327452	0.49	0.398	3.28464e-17	GFP+_vs_GFP-
Zfp524	7.93772e-23	0.327412	0.497	0.399	1.17192e-18	GFP+_vs_GFP-
Osbpl8	1.79479e-30	0.326637	0.622	0.503	2.64983e-26	GFP+_vs_GFP-
Tor1aip2	1.3427e-12	0.32656	0.181	0.128	1.98236e-08	GFP+_vs_GFP-
Myo18a	1.95067e-15	0.326436	0.374	0.302	2.87997e-11	GFP+_vs_GFP-
Eps8	3.53361e-34	0.326402	0.709	0.578	5.21702e-30	GFP+_vs_GFP-
Etv1	7.63147e-10	0.326399	0.144	0.102	1.12671e-05	GFP+_vs_GFP-
Gpr160	1.23591e-11	0.326355	0.17	0.12	1.8247e-07	GFP+_vs_GFP-
Per1	5.25473e-16	0.326308	0.36	0.285	7.75808e-12	GFP+_vs_GFP-
Glg1	4.84813e-58	0.326159	0.966	0.917	7.15778e-54	GFP+_vs_GFP-
Itgav	3.12044e-15	0.326146	0.375	0.304	4.60701e-11	GFP+_vs_GFP-
Slc15a3	1.27762e-54	0.32612	0.96	0.901	1.88628e-50	GFP+_vs_GFP-
Dcaf12	6.99486e-35	0.326119	0.695	0.581	1.03272e-30	GFP+_vs_GFP-
Ctnnb1	2.03164e-42	0.326115	0.775	0.655	2.99951e-38	GFP+_vs_GFP-
Snx5	3.06331e-61	0.32611	0.949	0.884	4.52267e-57	GFP+_vs_GFP-
Myo9b	1.30728e-35	0.326089	0.754	0.649	1.93007e-31	GFP+_vs_GFP-
Kdm5c	5.82661e-17	0.325953	0.382	0.305	8.60241e-13	GFP+_vs_GFP-
AI987944	6.34407e-13	0.325833	0.226	0.167	9.36639e-09	GFP+_vs_GFP-
Tmem87b	4.22074e-20	0.325813	0.452	0.365	6.2315e-16	GFP+_vs_GFP-
Dusp7	3.08724e-26	0.325729	0.548	0.44	4.558e-22	GFP+_vs_GFP-
Kars	2.09798e-31	0.325676	0.601	0.481	3.09746e-27	GFP+_vs_GFP-
Slc16a3	1.29507e-38	0.325625	0.905	0.825	1.91204e-34	GFP+_vs_GFP-
Slc25a45	3.69958e-36	0.325492	0.739	0.63	5.46206e-32	GFP+_vs_GFP-
Zfp397	1.83153e-13	0.325456	0.206	0.147	2.70408e-09	GFP+_vs_GFP-
Ap5b1	4.26237e-14	0.325208	0.247	0.183	6.29296e-10	GFP+_vs_GFP-
Mfsd14b	8.8558e-43	0.325135	0.798	0.68	1.30747e-38	GFP+_vs_GFP-
Bak1	9.49314e-39	0.325078	0.771	0.653	1.40157e-34	GFP+_vs_GFP-
Limd1	3.33649e-47	0.32504	0.889	0.775	4.92599e-43	GFP+_vs_GFP-
Lmf2	1.59597e-11	0.324764	0.245	0.189	2.35629e-07	GFP+_vs_GFP-
Psd3	1.10842e-13	0.324718	0.274	0.209	1.63646e-09	GFP+_vs_GFP-
Mlf2	1.91809e-45	0.3246	0.825	0.714	2.83187e-41	GFP+_vs_GFP-
Wnk1	8.05365e-80	0.324516	0.994	0.99	1.18904e-75	GFP+_vs_GFP-
Rnf103	5.51936e-16	0.324495	0.431	0.36	8.14879e-12	GFP+_vs_GFP-
Dhcr24	1.33826e-22	0.324429	0.575	0.474	1.97581e-18	GFP+_vs_GFP-
Adgrl2	7.42939e-12	0.324351	0.163	0.113	1.09687e-07	GFP+_vs_GFP-
Bicd2	1.469e-17	0.324319	0.44	0.359	2.16883e-13	GFP+_vs_GFP-
Tns3	6.87669e-11	0.324305	0.166	0.119	1.01528e-06	GFP+_vs_GFP-
Ctdnep1	7.21256e-44	0.324208	0.785	0.662	1.06486e-39	GFP+_vs_GFP-
Anxa6	5.10558e-50	0.324081	0.901	0.81	7.53787e-46	GFP+_vs_GFP-
Parp14	1.32503e-12	0.324057	0.284	0.223	1.95627e-08	GFP+_vs_GFP-
Dhdh	4.3481e-14	0.323774	0.227	0.164	6.41953e-10	GFP+_vs_GFP-
Gga1	1.40694e-37	0.323754	0.721	0.608	2.0772e-33	GFP+_vs_GFP-
Scyl1	4.30245e-22	0.323723	0.513	0.423	6.35214e-18	GFP+_vs_GFP-
Ptp4a3	3.07314e-30	0.323405	0.652	0.543	4.53718e-26	GFP+_vs_GFP-
Dnmt3a	2.49346e-13	0.323098	0.308	0.243	3.68135e-09	GFP+_vs_GFP-
Gak	5.0181e-31	0.323088	0.672	0.565	7.40872e-27	GFP+_vs_GFP-
Klhl28	8.90613e-14	0.323068	0.317	0.251	1.3149e-09	GFP+_vs_GFP-
Dennd1c	3.91639e-16	0.322977	0.34	0.265	5.78216e-12	GFP+_vs_GFP-
Sgpl1	1.4919e-26	0.32278	0.577	0.471	2.20264e-22	GFP+_vs_GFP-
Arid1b	2.63073e-16	0.322722	0.404	0.329	3.88401e-12	GFP+_vs_GFP-
Daglb	1.38585e-32	0.322635	0.688	0.567	2.04607e-28	GFP+_vs_GFP-
Mfap3	6.46084e-21	0.322516	0.52	0.432	9.53879e-17	GFP+_vs_GFP-
Smc2	0.0546623	0.322507	0.288	0.276	1	GFP+_vs_GFP-
Slc12a4	4.97442e-14	0.322489	0.226	0.164	7.34424e-10	GFP+_vs_GFP-
Stard7	5.33268e-28	0.322402	0.586	0.472	7.87317e-24	GFP+_vs_GFP-
Tmem189	8.0342e-45	0.322199	0.828	0.715	1.18617e-40	GFP+_vs_GFP-
Aak1	2.18435e-12	0.321752	0.235	0.177	3.22497e-08	GFP+_vs_GFP-
Qrich1	1.78487e-16	0.321726	0.394	0.318	2.63518e-12	GFP+_vs_GFP-
Ceacam19	5.34901e-15	0.32159	0.401	0.33	7.89728e-11	GFP+_vs_GFP-
Wbp1l	1.11527e-29	0.321378	0.624	0.515	1.64658e-25	GFP+_vs_GFP-
Kcnn4	3.10282e-07	0.321332	0.144	0.109	0.004581	GFP+_vs_GFP-
Dagla	2.29183e-12	0.321307	0.251	0.192	3.38366e-08	GFP+_vs_GFP-
Rfx1	2.4141e-12	0.321264	0.2	0.146	3.56417e-08	GFP+_vs_GFP-
Polr3c	6.10773e-29	0.321125	0.609	0.503	9.01746e-25	GFP+_vs_GFP-
Osbpl11	2.43496e-29	0.320953	0.646	0.536	3.59497e-25	GFP+_vs_GFP-
Cul4a	5.38531e-15	0.3208	0.339	0.267	7.95087e-11	GFP+_vs_GFP-
Trip12	1.13477e-40	0.320746	0.788	0.673	1.67538e-36	GFP+_vs_GFP-
Lats2	3.94684e-28	0.320733	0.605	0.499	5.82712e-24	GFP+_vs_GFP-
Emc10	1.65669e-43	0.320702	0.805	0.691	2.44593e-39	GFP+_vs_GFP-
Usp22	5.90916e-12	0.320631	0.374	0.316	8.72429e-08	GFP+_vs_GFP-
Glrx	2.03423e-24	0.320616	0.576	0.471	3.00334e-20	GFP+_vs_GFP-
Ccnt1	3.36445e-16	0.320614	0.346	0.27	4.96728e-12	GFP+_vs_GFP-
Stt3b	7.92879e-35	0.320588	0.668	0.545	1.17061e-30	GFP+_vs_GFP-
Ehbp1l1	5.68722e-62	0.320554	0.976	0.926	8.39661e-58	GFP+_vs_GFP-
Palm	5.99659e-29	0.320372	0.616	0.504	8.85337e-25	GFP+_vs_GFP-
Ddx17	6.38916e-39	0.320305	0.803	0.679	9.43296e-35	GFP+_vs_GFP-
Heg1	1.24145e-33	0.320284	0.752	0.643	1.83287e-29	GFP+_vs_GFP-
Tbc1d13	1.20736e-21	0.320112	0.566	0.473	1.78254e-17	GFP+_vs_GFP-
Kmt2a	6.55521e-23	0.320022	0.513	0.412	9.67811e-19	GFP+_vs_GFP-
Mvd	8.71925e-26	0.319937	0.604	0.494	1.28731e-21	GFP+_vs_GFP-
Aspm	3.37153e-06	0.319853	0.038	0.021	0.0497773	GFP+_vs_GFP-
Lifr	5.28653e-28	0.31979	0.627	0.511	7.80503e-24	GFP+_vs_GFP-
Slc9a6	1.9482e-11	0.319751	0.168	0.119	2.87632e-07	GFP+_vs_GFP-
Smarca4	8.33944e-45	0.319722	0.842	0.743	1.23123e-40	GFP+_vs_GFP-
Sec23ip	1.35411e-14	0.319379	0.348	0.279	1.99921e-10	GFP+_vs_GFP-
Ptpra	6.05924e-34	0.319299	0.694	0.582	8.94586e-30	GFP+_vs_GFP-
Hmbox1	2.94513e-12	0.319235	0.256	0.197	4.34818e-08	GFP+_vs_GFP-
Tubb5	1.80951e-56	0.319149	0.998	0.996	2.67157e-52	GFP+_vs_GFP-
Map3k1	3.30207e-21	0.319014	0.501	0.409	4.87517e-17	GFP+_vs_GFP-
Fosl2	4.13831e-14	0.318986	0.372	0.302	6.1098e-10	GFP+_vs_GFP-
Selenoi	9.95526e-11	0.318921	0.164	0.117	1.46979e-06	GFP+_vs_GFP-
Vps11	7.96795e-14	0.31868	0.318	0.251	1.17639e-09	GFP+_vs_GFP-
Mapk3	2.41001e-52	0.318659	0.949	0.892	3.55814e-48	GFP+_vs_GFP-
Tbl1xr1	1.37299e-28	0.31852	0.606	0.488	2.02708e-24	GFP+_vs_GFP-
Mta1	2.06297e-14	0.318473	0.321	0.25	3.04577e-10	GFP+_vs_GFP-
Rabgap1	3.50049e-12	0.31801	0.307	0.246	5.16813e-08	GFP+_vs_GFP-
Baz2b	1.23574e-29	0.317987	0.603	0.485	1.82444e-25	GFP+_vs_GFP-
Retreg1	3.55211e-25	0.31787	0.576	0.475	5.24433e-21	GFP+_vs_GFP-
Lrrc14	1.18548e-10	0.317855	0.169	0.122	1.75025e-06	GFP+_vs_GFP-
Pdpr	1.76125e-12	0.31778	0.113	0.07	2.6003e-08	GFP+_vs_GFP-
Ptpn7	7.03269e-28	0.317703	0.715	0.613	1.03831e-23	GFP+_vs_GFP-
Tmem123	7.41446e-32	0.317421	0.686	0.574	1.09467e-27	GFP+_vs_GFP-
Galnt2	4.11283e-27	0.317199	0.572	0.463	6.07218e-23	GFP+_vs_GFP-
Themis2	7.82255e-35	0.317139	0.761	0.651	1.15492e-30	GFP+_vs_GFP-
AU020206	1.19341e-12	0.317094	0.06	0.029	1.76196e-08	GFP+_vs_GFP-
Arhgap45	2.05754e-36	0.31705	0.753	0.643	3.03775e-32	GFP+_vs_GFP-
Fam43a	4.92128e-44	0.316842	0.91	0.847	7.26578e-40	GFP+_vs_GFP-
Mms19	1.90424e-13	0.316777	0.293	0.228	2.81142e-09	GFP+_vs_GFP-
Taok3	6.29023e-59	0.316643	0.974	0.916	9.2869e-55	GFP+_vs_GFP-
Diaph3	6.73445e-08	0.316555	0.097	0.066	0.000994274	GFP+_vs_GFP-
Ccng2	3.30243e-09	0.316418	0.183	0.139	4.87571e-05	GFP+_vs_GFP-
Pitpnm1	5.77821e-39	0.316409	0.753	0.624	8.53094e-35	GFP+_vs_GFP-
Ids	1.17543e-28	0.316354	0.668	0.562	1.7354e-24	GFP+_vs_GFP-
Med13l	4.83099e-23	0.316337	0.504	0.407	7.13247e-19	GFP+_vs_GFP-
Zdhhc7	8.3197e-24	0.316325	0.529	0.43	1.22832e-19	GFP+_vs_GFP-
Cs	1.96982e-38	0.3163	0.769	0.651	2.90825e-34	GFP+_vs_GFP-
Abhd13	3.59702e-14	0.315757	0.256	0.191	5.31065e-10	GFP+_vs_GFP-
Smox	5.64663e-12	0.315737	0.22	0.164	8.33669e-08	GFP+_vs_GFP-
Tlr2	3.22901e-22	0.315523	0.602	0.505	4.76732e-18	GFP+_vs_GFP-
Syk	2.59681e-54	0.31529	0.951	0.899	3.83392e-50	GFP+_vs_GFP-
Tirap	4.9991e-13	0.315117	0.342	0.277	7.38068e-09	GFP+_vs_GFP-
Sap130	9.9342e-12	0.315109	0.161	0.113	1.46669e-07	GFP+_vs_GFP-
Stat2	1.86143e-10	0.314965	0.118	0.079	2.74821e-06	GFP+_vs_GFP-
Stat3	3.27928e-39	0.314821	0.802	0.69	4.84154e-35	GFP+_vs_GFP-
Rreb1	2.24743e-18	0.314789	0.474	0.391	3.3181e-14	GFP+_vs_GFP-
Ibtk	1.58266e-18	0.314788	0.495	0.408	2.33664e-14	GFP+_vs_GFP-
Chsy1	3.17538e-25	0.31474	0.565	0.461	4.68813e-21	GFP+_vs_GFP-
Plod1	4.41379e-24	0.314636	0.581	0.48	6.51652e-20	GFP+_vs_GFP-
Slmap	5.64586e-23	0.314539	0.498	0.401	8.33554e-19	GFP+_vs_GFP-
Elf4	3.36149e-33	0.314324	0.746	0.641	4.9629e-29	GFP+_vs_GFP-
Il17ra	4.92854e-25	0.314132	0.584	0.484	7.2765e-21	GFP+_vs_GFP-
Cpsf6	6.44536e-22	0.314087	0.519	0.426	9.51593e-18	GFP+_vs_GFP-
Emp1	2.14795e-06	0.313794	0.155	0.121	0.0317123	GFP+_vs_GFP-
Tmcc1	6.76458e-23	0.313783	0.541	0.444	9.98723e-19	GFP+_vs_GFP-
Gyg	5.65041e-25	0.313566	0.541	0.431	8.34226e-21	GFP+_vs_GFP-
Akt1	1.06182e-74	0.313407	0.977	0.938	1.56767e-70	GFP+_vs_GFP-
Ammecr1l	1.0081e-13	0.313361	0.229	0.167	1.48837e-09	GFP+_vs_GFP-
Slc39a7	3.25647e-26	0.313302	0.581	0.477	4.80786e-22	GFP+_vs_GFP-
Cdk16	3.66722e-14	0.313089	0.285	0.217	5.41429e-10	GFP+_vs_GFP-
Kat14	4.04291e-13	0.313024	0.259	0.196	5.96895e-09	GFP+_vs_GFP-
Xpo6	4.02977e-25	0.313009	0.518	0.408	5.94955e-21	GFP+_vs_GFP-
Mepce	3.75018e-12	0.312837	0.272	0.212	5.53677e-08	GFP+_vs_GFP-
Hpcal1	1.24331e-52	0.312706	0.947	0.877	1.83562e-48	GFP+_vs_GFP-
Wwc2	8.94903e-15	0.312625	0.361	0.289	1.32124e-10	GFP+_vs_GFP-
Ccar1	4.35668e-32	0.31255	0.702	0.595	6.4322e-28	GFP+_vs_GFP-
Gtf2i	8.98673e-17	0.31243	0.442	0.366	1.3268e-12	GFP+_vs_GFP-
Tob2	2.14974e-26	0.312229	0.61	0.503	3.17388e-22	GFP+_vs_GFP-
Ncoa1	1.06688e-21	0.312209	0.515	0.417	1.57515e-17	GFP+_vs_GFP-
Mob3b	2.23493e-13	0.3122	0.28	0.215	3.29965e-09	GFP+_vs_GFP-
Castor2	5.17884e-10	0.312169	0.111	0.074	7.64604e-06	GFP+_vs_GFP-
Asnsd1	3.25625e-35	0.312045	0.77	0.653	4.80753e-31	GFP+_vs_GFP-
Flvcr1	9.38334e-11	0.311969	0.184	0.135	1.38536e-06	GFP+_vs_GFP-
Gypc	5.87938e-12	0.311955	0.231	0.174	8.68032e-08	GFP+_vs_GFP-
Tnfaip1	1.21641e-12	0.311715	0.299	0.236	1.79591e-08	GFP+_vs_GFP-
Acly	2.84417e-41	0.311704	0.88	0.792	4.19913e-37	GFP+_vs_GFP-
Tgm1	4.58381e-10	0.31159	0.104	0.067	6.76754e-06	GFP+_vs_GFP-
Pank3	7.62002e-18	0.311514	0.507	0.425	1.12502e-13	GFP+_vs_GFP-
Cndp2	3.41375e-57	0.31151	0.976	0.939	5.04007e-53	GFP+_vs_GFP-
Ythdf3	2.59546e-27	0.311486	0.599	0.489	3.83193e-23	GFP+_vs_GFP-
Kif15	4.68873e-06	0.311374	0.048	0.029	0.0692244	GFP+_vs_GFP-
Sgo2a	0.000144651	0.311317	0.062	0.044	1	GFP+_vs_GFP-
Ldb1	7.18376e-18	0.311307	0.469	0.39	1.06061e-13	GFP+_vs_GFP-
Rnf169	1.74297e-17	0.311289	0.477	0.396	2.57332e-13	GFP+_vs_GFP-
Nbr1	8.13391e-14	0.311239	0.36	0.292	1.20089e-09	GFP+_vs_GFP-
Psen2	1.94311e-33	0.311202	0.711	0.588	2.8688e-29	GFP+_vs_GFP-
Atl3	3.10069e-33	0.311076	0.727	0.618	4.57786e-29	GFP+_vs_GFP-
Itpripl2	9.281e-30	0.31106	0.675	0.561	1.37025e-25	GFP+_vs_GFP-
Mapk11	9.09913e-11	0.311041	0.164	0.117	1.3434e-06	GFP+_vs_GFP-
Dst	4.79826e-10	0.310853	0.085	0.052	7.08416e-06	GFP+_vs_GFP-
Mbtd1	6.26663e-11	0.310834	0.29	0.234	9.25205e-07	GFP+_vs_GFP-
Picalm	3.2937e-47	0.310761	0.931	0.862	4.86282e-43	GFP+_vs_GFP-
Trim56	6.51913e-12	0.310695	0.213	0.158	9.62485e-08	GFP+_vs_GFP-
Stxbp6	2.67345e-07	0.310534	0.128	0.095	0.00394708	GFP+_vs_GFP-
Slc28a2	9.42229e-41	0.31027	0.923	0.851	1.39111e-36	GFP+_vs_GFP-
Mitf	9.67675e-14	0.310072	0.313	0.245	1.42868e-09	GFP+_vs_GFP-
Ncapd2	4.54182e-06	0.310067	0.065	0.044	0.0670554	GFP+_vs_GFP-
Nt5dc2	1.94662e-09	0.310066	0.299	0.248	2.87399e-05	GFP+_vs_GFP-
Afg3l1	5.17989e-27	0.310031	0.586	0.481	7.64759e-23	GFP+_vs_GFP-
Abcb8	8.89778e-12	0.309943	0.234	0.178	1.31367e-07	GFP+_vs_GFP-
Pik3ca	3.14543e-25	0.309801	0.569	0.463	4.64391e-21	GFP+_vs_GFP-
Abhd17b	7.2882e-21	0.309629	0.492	0.401	1.07603e-16	GFP+_vs_GFP-
Nt5dc3	7.95968e-11	0.309569	0.123	0.082	1.17517e-06	GFP+_vs_GFP-
Ptbp1	2.59624e-32	0.309474	0.715	0.606	3.83308e-28	GFP+_vs_GFP-
Ptdss1	4.57405e-13	0.309393	0.341	0.277	6.75313e-09	GFP+_vs_GFP-
Myo5a	1.25218e-21	0.309383	0.523	0.432	1.84871e-17	GFP+_vs_GFP-
Cenpc1	1.71835e-09	0.309358	0.229	0.18	2.53698e-05	GFP+_vs_GFP-
Nckap1l	4.51762e-63	0.309342	0.968	0.909	6.66982e-59	GFP+_vs_GFP-
Wdfy1	3.1513e-10	0.30928	0.151	0.107	4.65259e-06	GFP+_vs_GFP-
Golph3	2.11778e-33	0.309165	0.708	0.594	3.12669e-29	GFP+_vs_GFP-
Gtf3c2	1.47949e-12	0.30913	0.361	0.298	2.18432e-08	GFP+_vs_GFP-
Kif3c	1.53703e-11	0.309057	0.211	0.157	2.26927e-07	GFP+_vs_GFP-
Mcm5	9.35025e-06	0.309038	0.201	0.167	0.138047	GFP+_vs_GFP-
Kifc3	2.65528e-18	0.309021	0.471	0.385	3.92026e-14	GFP+_vs_GFP-
Ankrd27	4.17269e-13	0.308949	0.213	0.154	6.16056e-09	GFP+_vs_GFP-
Cant1	1.6076e-13	0.308938	0.329	0.262	2.37347e-09	GFP+_vs_GFP-
Tpp1	1.86545e-33	0.308888	0.748	0.629	2.75415e-29	GFP+_vs_GFP-
Itprid2	9.26206e-25	0.308769	0.578	0.48	1.36745e-20	GFP+_vs_GFP-
Mfsd5	2.39308e-41	0.308691	0.797	0.678	3.53314e-37	GFP+_vs_GFP-
Maco1	4.49691e-20	0.308668	0.505	0.416	6.63923e-16	GFP+_vs_GFP-
Tcf4	2.25044e-27	0.308563	0.635	0.521	3.32254e-23	GFP+_vs_GFP-
Zzef1	3.26518e-24	0.308558	0.576	0.475	4.82071e-20	GFP+_vs_GFP-
Arid3a	6.42607e-32	0.308445	0.791	0.703	9.48745e-28	GFP+_vs_GFP-
Tmc8	1.33231e-11	0.308415	0.313	0.253	1.96703e-07	GFP+_vs_GFP-
Trp53	1.13057e-22	0.308328	0.549	0.452	1.66917e-18	GFP+_vs_GFP-
Lmnb1	0.0102713	0.308304	0.134	0.118	1	GFP+_vs_GFP-
Med15	4.97186e-34	0.308197	0.693	0.57	7.34045e-30	GFP+_vs_GFP-
Mbnl2	1.27323e-49	0.308161	0.952	0.89	1.8798e-45	GFP+_vs_GFP-
Dpp3	1.04631e-30	0.308101	0.67	0.566	1.54477e-26	GFP+_vs_GFP-
AI837181	3.52158e-20	0.308056	0.484	0.395	5.19926e-16	GFP+_vs_GFP-
Fam222b	3.39448e-16	0.307983	0.419	0.343	5.01161e-12	GFP+_vs_GFP-
Herpud2	2.12106e-16	0.307892	0.418	0.342	3.13153e-12	GFP+_vs_GFP-
Cd300lb	8.35197e-17	0.307743	0.439	0.361	1.23308e-12	GFP+_vs_GFP-
Tspan32	1.9562e-11	0.307621	0.341	0.279	2.88814e-07	GFP+_vs_GFP-
Pcyt2	1.29965e-11	0.307596	0.364	0.304	1.9188e-07	GFP+_vs_GFP-
Capn1	3.39798e-34	0.307576	0.708	0.595	5.01678e-30	GFP+_vs_GFP-
Fcgrt	3.42117e-30	0.307328	0.858	0.782	5.05102e-26	GFP+_vs_GFP-
Inpp5k	6.87277e-20	0.307327	0.474	0.384	1.0147e-15	GFP+_vs_GFP-
Flna	8.51037e-135	0.30724	1	1	1.25647e-130	GFP+_vs_GFP-
Klhl6	4.06518e-24	0.307142	0.578	0.473	6.00183e-20	GFP+_vs_GFP-
Git2	9.47801e-28	0.307107	0.623	0.514	1.39933e-23	GFP+_vs_GFP-
Rtl5	6.61987e-20	0.306896	0.518	0.428	9.77357e-16	GFP+_vs_GFP-
Gpr137b	1.9707e-11	0.306862	0.291	0.233	2.90954e-07	GFP+_vs_GFP-
Wdr37	4.09128e-13	0.306744	0.396	0.334	6.04037e-09	GFP+_vs_GFP-
Pex6	1.23889e-11	0.306613	0.262	0.204	1.82909e-07	GFP+_vs_GFP-
Dlgap4	3.69141e-36	0.306308	0.782	0.678	5.44999e-32	GFP+_vs_GFP-
Irf4	5.31407e-08	0.306264	0.14	0.104	0.00078457	GFP+_vs_GFP-
Socs5	1.96822e-09	0.306165	0.131	0.092	2.90588e-05	GFP+_vs_GFP-
Prkacb	4.89682e-18	0.306143	0.48	0.399	7.22966e-14	GFP+_vs_GFP-
Rabl6	1.76726e-25	0.305977	0.591	0.485	2.60919e-21	GFP+_vs_GFP-
Mknk2	7.37926e-35	0.305888	0.808	0.71	1.08947e-30	GFP+_vs_GFP-
Csnk1g2	1.32017e-32	0.305837	0.676	0.564	1.94909e-28	GFP+_vs_GFP-
Hbp1	6.35961e-25	0.305823	0.551	0.448	9.38934e-21	GFP+_vs_GFP-
Il21r	6.73796e-11	0.305701	0.172	0.123	9.94792e-07	GFP+_vs_GFP-
Npc1	7.95823e-14	0.305532	0.341	0.272	1.17495e-09	GFP+_vs_GFP-
Ints5	4.35411e-13	0.305498	0.223	0.163	6.42841e-09	GFP+_vs_GFP-
Cd79b	1.3493e-22	0.305406	0.51	0.405	1.99211e-18	GFP+_vs_GFP-
Cebpa	1.31786e-35	0.30538	0.784	0.675	1.94569e-31	GFP+_vs_GFP-
Stx12	1.14157e-37	0.305377	0.768	0.656	1.68542e-33	GFP+_vs_GFP-
Tm7sf3	3.78855e-13	0.305266	0.347	0.281	5.59342e-09	GFP+_vs_GFP-
Kpna4	1.88167e-22	0.30522	0.566	0.47	2.77809e-18	GFP+_vs_GFP-
Gfi1b	1.7752e-20	0.30517	0.507	0.415	2.6209e-16	GFP+_vs_GFP-
Ncoa5	3.07646e-12	0.305154	0.238	0.179	4.54209e-08	GFP+_vs_GFP-
Map11	4.03009e-13	0.305116	0.281	0.217	5.95002e-09	GFP+_vs_GFP-
Scaf1	3.79661e-14	0.305113	0.346	0.277	5.60532e-10	GFP+_vs_GFP-
Pdgfb	1.29412e-08	0.304956	0.222	0.175	0.000191064	GFP+_vs_GFP-
Sav1	1.3779e-25	0.304931	0.554	0.448	2.03433e-21	GFP+_vs_GFP-
Tmem168	1.91036e-15	0.304885	0.403	0.327	2.82045e-11	GFP+_vs_GFP-
Pcgf3	1.11907e-11	0.304752	0.254	0.196	1.65219e-07	GFP+_vs_GFP-
Il16	1.31952e-26	0.304745	0.669	0.568	1.94814e-22	GFP+_vs_GFP-
Nek7	1.47731e-30	0.30472	0.689	0.579	2.18111e-26	GFP+_vs_GFP-
Sap25	2.73771e-11	0.304718	0.183	0.132	4.04196e-07	GFP+_vs_GFP-
Xpo1	8.97878e-30	0.304707	0.646	0.536	1.32563e-25	GFP+_vs_GFP-
Heatr5a	3.75808e-14	0.304636	0.353	0.282	5.54842e-10	GFP+_vs_GFP-
Nelfb	2.07315e-19	0.304563	0.516	0.432	3.06079e-15	GFP+_vs_GFP-
Gpsm2	9.01475e-09	0.30454	0.127	0.09	0.000133094	GFP+_vs_GFP-
Tbl1x	2.19746e-28	0.30445	0.674	0.565	3.24433e-24	GFP+_vs_GFP-
Epg5	6.14483e-09	0.304077	0.184	0.14	9.07223e-05	GFP+_vs_GFP-
Acp2	1.15353e-40	0.304076	0.881	0.782	1.70307e-36	GFP+_vs_GFP-
Arhgap21	1.3183e-13	0.304043	0.216	0.156	1.94633e-09	GFP+_vs_GFP-
Pggt1b	3.34308e-23	0.303948	0.575	0.473	4.93572e-19	GFP+_vs_GFP-
Ctbp2	5.66411e-25	0.303839	0.566	0.457	8.36249e-21	GFP+_vs_GFP-
Chmp7	5.45177e-13	0.303673	0.277	0.213	8.049e-09	GFP+_vs_GFP-
Mapk14	1.96599e-34	0.303317	0.779	0.67	2.90258e-30	GFP+_vs_GFP-
Bub1	3.07342e-07	0.303235	0.054	0.032	0.0045376	GFP+_vs_GFP-
Pcmtd1	6.14557e-11	0.303126	0.35	0.293	9.07333e-07	GFP+_vs_GFP-
Ubr5	3.02904e-25	0.303113	0.569	0.465	4.47207e-21	GFP+_vs_GFP-
Chd3	1.53363e-15	0.303003	0.462	0.385	2.26425e-11	GFP+_vs_GFP-
Lrrc20	9.56224e-15	0.302889	0.424	0.354	1.41177e-10	GFP+_vs_GFP-
Lrp5	3.67445e-10	0.302878	0.163	0.117	5.42496e-06	GFP+_vs_GFP-
Ppp2r5b	4.68137e-10	0.302873	0.157	0.113	6.91157e-06	GFP+_vs_GFP-
Vcpip1	2.77415e-24	0.302832	0.558	0.458	4.09576e-20	GFP+_vs_GFP-
Zfp703	2.18564e-24	0.302572	0.668	0.567	3.22687e-20	GFP+_vs_GFP-
Ifi204	1.24738e-17	0.302535	0.493	0.407	1.84163e-13	GFP+_vs_GFP-
Vcp	1.22343e-53	0.302449	0.967	0.923	1.80627e-49	GFP+_vs_GFP-
Klk8	3.33912e-19	0.302409	0.404	0.311	4.92987e-15	GFP+_vs_GFP-
Vsir	1.14237e-70	0.302405	0.991	0.977	1.6866e-66	GFP+_vs_GFP-
Orai3	2.34228e-18	0.302383	0.486	0.403	3.45814e-14	GFP+_vs_GFP-
Prr14	1.64361e-19	0.302375	0.481	0.397	2.42662e-15	GFP+_vs_GFP-
Ube3a	1.40002e-29	0.302337	0.683	0.572	2.067e-25	GFP+_vs_GFP-
Ipo7	1.73187e-28	0.302323	0.626	0.512	2.55694e-24	GFP+_vs_GFP-
Mapkapk2	1.73963e-56	0.302205	0.973	0.929	2.56838e-52	GFP+_vs_GFP-
Cyhr1	1.51455e-13	0.302191	0.281	0.216	2.23608e-09	GFP+_vs_GFP-
Clk3	6.45594e-31	0.302059	0.695	0.596	9.53155e-27	GFP+_vs_GFP-
Atg2a	4.21162e-15	0.302013	0.356	0.283	6.21803e-11	GFP+_vs_GFP-
Dock10	1.28356e-19	0.301725	0.514	0.425	1.89505e-15	GFP+_vs_GFP-
Vps8	1.20207e-11	0.301553	0.177	0.126	1.77474e-07	GFP+_vs_GFP-
Foxo3	1.36241e-11	0.301521	0.249	0.192	2.01146e-07	GFP+_vs_GFP-
Rab5b	8.80681e-27	0.301407	0.604	0.496	1.30024e-22	GFP+_vs_GFP-
Amdhd2	8.15498e-24	0.301337	0.58	0.479	1.204e-19	GFP+_vs_GFP-
Scap	3.313e-10	0.301039	0.11	0.072	4.89131e-06	GFP+_vs_GFP-
Zw10	1.80463e-09	0.300652	0.156	0.114	2.66435e-05	GFP+_vs_GFP-
Slc23a2	3.16721e-11	0.30055	0.156	0.109	4.67608e-07	GFP+_vs_GFP-
Inpp5a	6.30591e-11	0.300477	0.158	0.111	9.31004e-07	GFP+_vs_GFP-
Wipi2	8.24612e-12	0.300446	0.297	0.237	1.21746e-07	GFP+_vs_GFP-
H6pd	1.29197e-11	0.300375	0.254	0.196	1.90747e-07	GFP+_vs_GFP-
Nedd9	6.39807e-17	0.30037	0.449	0.369	9.44611e-13	GFP+_vs_GFP-
Phip	7.96747e-24	0.30022	0.519	0.411	1.17632e-19	GFP+_vs_GFP-
Plcl2	1.89295e-19	0.300204	0.469	0.38	2.79476e-15	GFP+_vs_GFP-
Uba1	4.43675e-44	0.300172	0.891	0.791	6.55042e-40	GFP+_vs_GFP-
Poc1b	4.28518e-11	0.299766	0.224	0.17	6.32663e-07	GFP+_vs_GFP-
Dpp9	1.45993e-23	0.2997	0.545	0.444	2.15545e-19	GFP+_vs_GFP-
Plscr3	1.45736e-25	0.299604	0.615	0.513	2.15165e-21	GFP+_vs_GFP-
Naaa	1.67279e-35	0.299518	0.906	0.844	2.46971e-31	GFP+_vs_GFP-
Cpt1a	6.13091e-34	0.299449	0.745	0.626	9.05167e-30	GFP+_vs_GFP-
Nlrx1	5.20609e-13	0.29938	0.359	0.292	7.68627e-09	GFP+_vs_GFP-
Anxa7	3.20456e-11	0.299342	0.307	0.249	4.73122e-07	GFP+_vs_GFP-
Sec24c	5.42556e-17	0.299304	0.442	0.363	8.01029e-13	GFP+_vs_GFP-
Bckdk	1.84296e-19	0.299009	0.493	0.407	2.72094e-15	GFP+_vs_GFP-
Ahdc1	3.12922e-11	0.29898	0.117	0.076	4.61998e-07	GFP+_vs_GFP-
Kat2b	4.38424e-15	0.298882	0.41	0.337	6.4729e-11	GFP+_vs_GFP-
Myo1c	6.07385e-42	0.298815	0.864	0.767	8.96743e-38	GFP+_vs_GFP-
Cnnm4	8.01281e-12	0.29876	0.332	0.272	1.18301e-07	GFP+_vs_GFP-
Pkig	4.35189e-19	0.298727	0.497	0.406	6.42513e-15	GFP+_vs_GFP-
Rad23b	4.45924e-27	0.298557	0.654	0.555	6.58362e-23	GFP+_vs_GFP-
Pnpla8	1.87904e-18	0.298458	0.512	0.429	2.77421e-14	GFP+_vs_GFP-
Anapc2	4.73641e-22	0.298242	0.545	0.449	6.99284e-18	GFP+_vs_GFP-
Sh3tc1	2.45292e-14	0.297927	0.435	0.366	3.62149e-10	GFP+_vs_GFP-
Plaa	4.85624e-23	0.297915	0.539	0.436	7.16975e-19	GFP+_vs_GFP-
Dazap1	1.47899e-29	0.29785	0.678	0.569	2.18358e-25	GFP+_vs_GFP-
Samd4b	2.78041e-22	0.297704	0.554	0.454	4.105e-18	GFP+_vs_GFP-
P2ry6	1.70266e-33	0.297641	0.798	0.696	2.51381e-29	GFP+_vs_GFP-
H2afv	1.85908e-12	0.297584	0.682	0.614	2.74474e-08	GFP+_vs_GFP-
Rnf31	2.30316e-11	0.297556	0.196	0.144	3.40038e-07	GFP+_vs_GFP-
Srsf1	1.72383e-24	0.297497	0.591	0.49	2.54507e-20	GFP+_vs_GFP-
Mark2	2.17893e-33	0.29724	0.771	0.669	3.21697e-29	GFP+_vs_GFP-
Tfeb	4.42371e-11	0.297158	0.305	0.248	6.53117e-07	GFP+_vs_GFP-
Anxa4	6.90789e-22	0.296853	0.562	0.47	1.01988e-17	GFP+_vs_GFP-
Prep	7.30537e-29	0.296715	0.63	0.515	1.07857e-24	GFP+_vs_GFP-
Hsd17b4	2.93982e-32	0.296569	0.738	0.626	4.34036e-28	GFP+_vs_GFP-
Rnf11	1.94838e-22	0.296497	0.592	0.502	2.87659e-18	GFP+_vs_GFP-
Zfp768	8.52874e-11	0.296425	0.107	0.069	1.25918e-06	GFP+_vs_GFP-
Gba	6.81769e-21	0.296351	0.54	0.449	1.00656e-16	GFP+_vs_GFP-
Cmtm6	1.69118e-44	0.296235	0.88	0.773	2.49685e-40	GFP+_vs_GFP-
Trim35	5.88516e-12	0.296206	0.34	0.278	8.68884e-08	GFP+_vs_GFP-
Zfp668	1.26353e-10	0.2962	0.152	0.106	1.86547e-06	GFP+_vs_GFP-
Acss1	5.39966e-10	0.296162	0.194	0.146	7.97206e-06	GFP+_vs_GFP-
C1qb	8.70434e-23	0.296024	0.859	0.847	1.28511e-18	GFP+_vs_GFP-
Rnf6	1.16958e-35	0.295972	0.799	0.702	1.72676e-31	GFP+_vs_GFP-
Fam234a	7.77958e-24	0.295939	0.567	0.467	1.14858e-19	GFP+_vs_GFP-
Ankrd37	4.61679e-24	0.295918	0.59	0.485	6.81623e-20	GFP+_vs_GFP-
Nras	6.38953e-25	0.295715	0.639	0.546	9.4335e-21	GFP+_vs_GFP-
Mboat7	3.68429e-25	0.29566	0.574	0.469	5.43949e-21	GFP+_vs_GFP-
Extl3	8.00886e-11	0.295534	0.202	0.15	1.18243e-06	GFP+_vs_GFP-
Gars	2.1054e-33	0.295494	0.76	0.66	3.10842e-29	GFP+_vs_GFP-
Ccny	1.58853e-26	0.295458	0.619	0.506	2.3453e-22	GFP+_vs_GFP-
Gpr146	5.21987e-09	0.295347	0.307	0.259	7.70662e-05	GFP+_vs_GFP-
Zmynd8	2.2268e-26	0.295216	0.717	0.628	3.28765e-22	GFP+_vs_GFP-
Mdm2	6.84763e-24	0.295103	0.64	0.543	1.01098e-19	GFP+_vs_GFP-
Sp1	7.97344e-22	0.295087	0.538	0.439	1.1772e-17	GFP+_vs_GFP-
Mier2	1.16885e-10	0.294777	0.136	0.093	1.7257e-06	GFP+_vs_GFP-
Ripk1	8.43177e-33	0.294734	0.761	0.646	1.24487e-28	GFP+_vs_GFP-
Tfg	2.76473e-30	0.294733	0.703	0.6	4.08185e-26	GFP+_vs_GFP-
Mbtps1	6.62328e-14	0.294622	0.36	0.29	9.77861e-10	GFP+_vs_GFP-
Kif21b	1.34572e-12	0.294588	0.394	0.331	1.98683e-08	GFP+_vs_GFP-
Zfp46	1.50725e-10	0.294545	0.079	0.046	2.22531e-06	GFP+_vs_GFP-
Brf2	1.2823e-09	0.294529	0.117	0.079	1.89319e-05	GFP+_vs_GFP-
Cdipt	4.46009e-40	0.2945	0.889	0.805	6.58488e-36	GFP+_vs_GFP-
Parp6	8.63879e-09	0.294411	0.13	0.092	0.000127543	GFP+_vs_GFP-
Adcy9	1.04161e-10	0.294295	0.089	0.054	1.53783e-06	GFP+_vs_GFP-
Ykt6	2.40929e-26	0.294187	0.623	0.517	3.55708e-22	GFP+_vs_GFP-
Cenpt	5.42821e-09	0.293923	0.174	0.131	8.0142e-05	GFP+_vs_GFP-
Tuba1b	3.74648e-39	0.293903	0.991	0.982	5.53131e-35	GFP+_vs_GFP-
Ap1g1	2.89392e-26	0.293827	0.632	0.528	4.27258e-22	GFP+_vs_GFP-
Pram1	5.96163e-09	0.293823	0.109	0.074	8.80175e-05	GFP+_vs_GFP-
Fbxw5	1.05303e-11	0.293805	0.27	0.212	1.55469e-07	GFP+_vs_GFP-
Rgs14	3.90849e-16	0.293647	0.464	0.391	5.77049e-12	GFP+_vs_GFP-
Dennd4b	1.86862e-23	0.293631	0.58	0.479	2.75883e-19	GFP+_vs_GFP-
Aco1	1.3435e-13	0.293591	0.384	0.314	1.98354e-09	GFP+_vs_GFP-
Brwd1	2.23906e-10	0.293559	0.15	0.106	3.30575e-06	GFP+_vs_GFP-
Cemip2	7.84875e-14	0.293531	0.398	0.329	1.15879e-09	GFP+_vs_GFP-
Cnksr3	6.0485e-08	0.293503	0.218	0.174	0.000893001	GFP+_vs_GFP-
Slc38a9	1.3573e-10	0.293389	0.174	0.127	2.00392e-06	GFP+_vs_GFP-
Cltc	1.36051e-56	0.293121	0.982	0.951	2.00866e-52	GFP+_vs_GFP-
Zfp644	9.0448e-10	0.293094	0.115	0.077	1.33537e-05	GFP+_vs_GFP-
Ptk2	4.85572e-10	0.293064	0.166	0.121	7.16898e-06	GFP+_vs_GFP-
Prkag2	5.49263e-12	0.293032	0.271	0.21	8.10932e-08	GFP+_vs_GFP-
Plcg2	1.58713e-42	0.292963	0.89	0.797	2.34324e-38	GFP+_vs_GFP-
Nol4l	6.39065e-10	0.292834	0.153	0.109	9.43515e-06	GFP+_vs_GFP-
Reps1	1.14398e-12	0.292751	0.308	0.244	1.68898e-08	GFP+_vs_GFP-
Far1	1.15227e-27	0.292681	0.732	0.635	1.70121e-23	GFP+_vs_GFP-
Gsk3a	4.03325e-26	0.292604	0.603	0.498	5.95469e-22	GFP+_vs_GFP-
Scd1	6.46951e-10	0.292521	0.294	0.239	9.55158e-06	GFP+_vs_GFP-
Phf23	1.45185e-28	0.292507	0.704	0.6	2.14351e-24	GFP+_vs_GFP-
Ywhag	3.5039e-42	0.292382	0.928	0.858	5.17316e-38	GFP+_vs_GFP-
Ppp2r5a	4.8999e-38	0.29232	0.875	0.775	7.23422e-34	GFP+_vs_GFP-
Ubr4	2.17035e-23	0.292279	0.588	0.487	3.2043e-19	GFP+_vs_GFP-
Tmem184b	4.73524e-13	0.292262	0.326	0.26	6.99111e-09	GFP+_vs_GFP-
Lox	7.35195e-08	0.292112	0.38	0.331	0.00108544	GFP+_vs_GFP-
Scrib	6.52338e-11	0.292088	0.234	0.179	9.63111e-07	GFP+_vs_GFP-
Knl1	8.20671e-06	0.292043	0.043	0.026	0.121164	GFP+_vs_GFP-
Pik3r2	5.41749e-11	0.292027	0.165	0.117	7.99838e-07	GFP+_vs_GFP-
Gpi1	5.63865e-78	0.291994	0.996	0.99	8.3249e-74	GFP+_vs_GFP-
Mast2	7.69596e-11	0.291687	0.204	0.153	1.13623e-06	GFP+_vs_GFP-
Pgghg	2.2968e-12	0.291653	0.369	0.306	3.391e-08	GFP+_vs_GFP-
Tbc1d9b	6.28262e-16	0.29152	0.439	0.361	9.27566e-12	GFP+_vs_GFP-
Plbd2	8.84452e-23	0.291464	0.591	0.493	1.3058e-18	GFP+_vs_GFP-
Rbm12b2	3.40995e-09	0.291447	0.106	0.071	5.03445e-05	GFP+_vs_GFP-
Kctd17	9.43982e-13	0.291309	0.409	0.344	1.39369e-08	GFP+_vs_GFP-
Socs7	1.59889e-09	0.291207	0.157	0.114	2.3606e-05	GFP+_vs_GFP-
Fxyd2	1.81681e-07	0.290862	0.19	0.149	0.00268234	GFP+_vs_GFP-
Rnf114	6.98322e-20	0.290799	0.503	0.412	1.031e-15	GFP+_vs_GFP-
Grina	8.72512e-27	0.290657	0.697	0.588	1.28818e-22	GFP+_vs_GFP-
Rhob	2.13848e-43	0.290517	0.966	0.927	3.15726e-39	GFP+_vs_GFP-
Ppp3ca	1.98864e-40	0.29047	0.893	0.81	2.93603e-36	GFP+_vs_GFP-
Lgals9	6.01358e-29	0.29044	0.737	0.631	8.87845e-25	GFP+_vs_GFP-
Abi2	7.60669e-10	0.290338	0.201	0.152	1.12305e-05	GFP+_vs_GFP-
Rela	4.36531e-32	0.290287	0.723	0.608	6.44495e-28	GFP+_vs_GFP-
Mocs1	7.98261e-10	0.290143	0.169	0.124	1.17855e-05	GFP+_vs_GFP-
Rab40c	1.12217e-09	0.290049	0.152	0.109	1.65677e-05	GFP+_vs_GFP-
Myo7a	3.05308e-12	0.289925	0.444	0.383	4.50757e-08	GFP+_vs_GFP-
Nr1h2	9.17152e-27	0.289843	0.653	0.553	1.35408e-22	GFP+_vs_GFP-
Mef2d	1.20289e-31	0.289667	0.835	0.737	1.77595e-27	GFP+_vs_GFP-
Rbm47	3.0152e-13	0.289495	0.237	0.175	4.45164e-09	GFP+_vs_GFP-
Nhlrc3	1.31845e-10	0.289418	0.209	0.158	1.94655e-06	GFP+_vs_GFP-
Rbpj	2.81555e-29	0.289384	0.794	0.684	4.15687e-25	GFP+_vs_GFP-
Bag3	2.34881e-11	0.289365	0.368	0.308	3.46778e-07	GFP+_vs_GFP-
G6pdx	5.19812e-40	0.289168	0.857	0.751	7.6745e-36	GFP+_vs_GFP-
Ikbkb	6.91309e-24	0.289152	0.587	0.485	1.02065e-19	GFP+_vs_GFP-
Map2k5	2.37727e-10	0.289124	0.205	0.155	3.5098e-06	GFP+_vs_GFP-
Vars	1.69162e-12	0.289114	0.336	0.27	2.4975e-08	GFP+_vs_GFP-
Vps50	1.30528e-11	0.289086	0.22	0.164	1.92712e-07	GFP+_vs_GFP-
Serinc1	8.13883e-40	0.288984	0.907	0.829	1.20162e-35	GFP+_vs_GFP-
Atxn1l	1.0284e-10	0.288927	0.215	0.163	1.51833e-06	GFP+_vs_GFP-
Gigyf1	1.51686e-10	0.288679	0.23	0.177	2.23949e-06	GFP+_vs_GFP-
Usp25	4.89393e-30	0.288463	0.726	0.619	7.2254e-26	GFP+_vs_GFP-
Exoc5	4.11044e-27	0.288369	0.666	0.565	6.06866e-23	GFP+_vs_GFP-
Cenpm	3.6857e-09	0.288307	0.047	0.024	5.44157e-05	GFP+_vs_GFP-
Ets1	4.16357e-09	0.288145	0.102	0.068	6.14709e-05	GFP+_vs_GFP-
Hip1	4.24033e-30	0.288093	0.793	0.707	6.26042e-26	GFP+_vs_GFP-
Pimreg	7.51311e-06	0.287867	0.035	0.02	0.110924	GFP+_vs_GFP-
Utrn	3.40646e-22	0.287805	0.582	0.485	5.0293e-18	GFP+_vs_GFP-
Brd2	1.84793e-34	0.287659	0.833	0.728	2.72828e-30	GFP+_vs_GFP-
Deptor	2.08533e-08	0.287479	0.177	0.136	0.000307879	GFP+_vs_GFP-
Cnot1	1.22291e-24	0.287458	0.594	0.487	1.80551e-20	GFP+_vs_GFP-
Hif3a	6.59058e-09	0.287443	0.138	0.099	9.73034e-05	GFP+_vs_GFP-
Slc35a5	4.09837e-11	0.28737	0.255	0.198	6.05084e-07	GFP+_vs_GFP-
Aph1b	1.79158e-10	0.287304	0.258	0.203	2.64508e-06	GFP+_vs_GFP-
Iars	8.71628e-12	0.287226	0.322	0.261	1.28687e-07	GFP+_vs_GFP-
Aida	4.0674e-22	0.287187	0.574	0.475	6.00511e-18	GFP+_vs_GFP-
Gsn	1.83976e-43	0.287165	0.957	0.906	2.71623e-39	GFP+_vs_GFP-
Abhd12	1.38531e-31	0.287149	0.725	0.611	2.04527e-27	GFP+_vs_GFP-
Gpr107	4.02936e-12	0.287133	0.378	0.316	5.94895e-08	GFP+_vs_GFP-
App	6.69672e-79	0.287023	0.999	0.991	9.88703e-75	GFP+_vs_GFP-
Tcp11l2	5.94074e-12	0.286969	0.357	0.294	8.7709e-08	GFP+_vs_GFP-
Kctd12	3.75809e-65	0.286925	0.996	0.992	5.54845e-61	GFP+_vs_GFP-
Man1c1	2.75965e-13	0.286509	0.355	0.287	4.07435e-09	GFP+_vs_GFP-
Tet3	2.94446e-28	0.286463	0.651	0.539	4.34721e-24	GFP+_vs_GFP-
Ccl9	4.9109e-70	0.286428	0.993	0.994	7.25045e-66	GFP+_vs_GFP-
D1Ertd622e	6.61023e-18	0.28638	0.515	0.433	9.75935e-14	GFP+_vs_GFP-
Gapvd1	1.05383e-31	0.286357	0.748	0.634	1.55587e-27	GFP+_vs_GFP-
Naip2	9.86986e-26	0.286281	0.599	0.493	1.45719e-21	GFP+_vs_GFP-
Colgalt1	4.14451e-33	0.286205	0.86	0.775	6.11895e-29	GFP+_vs_GFP-
Clcn5	3.00203e-11	0.286193	0.254	0.197	4.4322e-07	GFP+_vs_GFP-
Supt5	6.78455e-33	0.286187	0.73	0.614	1.00167e-28	GFP+_vs_GFP-
Upf1	8.60053e-21	0.286142	0.535	0.438	1.26978e-16	GFP+_vs_GFP-
Crim1	2.67391e-07	0.286073	0.189	0.15	0.00394776	GFP+_vs_GFP-
Ipo9	5.61326e-12	0.28598	0.296	0.235	8.28742e-08	GFP+_vs_GFP-
Ctbp1	4.587e-43	0.285858	0.877	0.783	6.77225e-39	GFP+_vs_GFP-
Trim59	0.000173839	0.285831	0.058	0.041	1	GFP+_vs_GFP-
Wdr62	7.44524e-10	0.285798	0.127	0.087	1.09922e-05	GFP+_vs_GFP-
Fem1a	8.51278e-11	0.285794	0.256	0.2	1.25683e-06	GFP+_vs_GFP-
Creb1	5.5387e-21	0.285751	0.536	0.441	8.17733e-17	GFP+_vs_GFP-
Dr1	3.82247e-23	0.285745	0.627	0.527	5.64349e-19	GFP+_vs_GFP-
Manba	4.25619e-10	0.285732	0.188	0.14	6.28384e-06	GFP+_vs_GFP-
Mapk1	6.93575e-29	0.285708	0.734	0.634	1.02399e-24	GFP+_vs_GFP-
Tnrc6b	7.92546e-20	0.285705	0.534	0.442	1.17011e-15	GFP+_vs_GFP-
Myh9	7.35541e-39	0.285696	0.973	0.938	1.08595e-34	GFP+_vs_GFP-
Tmem184c	1.0676e-10	0.285522	0.227	0.173	1.57621e-06	GFP+_vs_GFP-
Hk1	1.78598e-19	0.285455	0.549	0.462	2.63682e-15	GFP+_vs_GFP-
Bcl6	4.89237e-11	0.285416	0.313	0.254	7.22309e-07	GFP+_vs_GFP-
Ifnar1	1.10189e-19	0.285404	0.511	0.418	1.62682e-15	GFP+_vs_GFP-
Rab11b	1.91499e-39	0.2854	0.862	0.763	2.82729e-35	GFP+_vs_GFP-
Selenoh	3.28789e-05	0.285394	0.27	0.238	0.485424	GFP+_vs_GFP-
Golga4	9.3022e-17	0.285331	0.454	0.374	1.37338e-12	GFP+_vs_GFP-
Zc3h4	3.29027e-11	0.285169	0.255	0.198	4.85775e-07	GFP+_vs_GFP-
Gramd3	6.50383e-11	0.285168	0.188	0.137	9.60226e-07	GFP+_vs_GFP-
Esrra	1.27809e-18	0.285147	0.526	0.441	1.88697e-14	GFP+_vs_GFP-
Gpatch2l	1.62821e-11	0.28511	0.279	0.219	2.40388e-07	GFP+_vs_GFP-
Cdk19	9.11751e-22	0.284685	0.646	0.551	1.34611e-17	GFP+_vs_GFP-
Rab31	1.54735e-42	0.284678	0.958	0.917	2.2845e-38	GFP+_vs_GFP-
Slc45a4	4.78845e-09	0.284563	0.272	0.222	7.06967e-05	GFP+_vs_GFP-
Kcnk13	5.40126e-10	0.284548	0.264	0.21	7.97442e-06	GFP+_vs_GFP-
Twf1	7.67752e-33	0.284418	0.789	0.686	1.13351e-28	GFP+_vs_GFP-
Cdk2ap1	9.57997e-40	0.284398	0.895	0.81	1.41439e-35	GFP+_vs_GFP-
Srebf1	6.18396e-11	0.284371	0.351	0.293	9.13e-07	GFP+_vs_GFP-
Synj1	9.62259e-37	0.284289	0.875	0.784	1.42068e-32	GFP+_vs_GFP-
Zfp638	9.00708e-12	0.284243	0.382	0.32	1.32981e-07	GFP+_vs_GFP-
Mad2l1	3.33904e-06	0.284215	0.11	0.082	0.0492975	GFP+_vs_GFP-
Kifc1	2.01176e-07	0.284109	0.044	0.025	0.00297016	GFP+_vs_GFP-
Ankrd44	1.90713e-23	0.284103	0.59	0.493	2.81568e-19	GFP+_vs_GFP-
Tgfbr2	2.36304e-21	0.284071	0.487	0.389	3.4888e-17	GFP+_vs_GFP-
Myof	2.39578e-33	0.283987	0.848	0.75	3.53713e-29	GFP+_vs_GFP-
E2f4	6.29698e-16	0.283975	0.453	0.378	9.29686e-12	GFP+_vs_GFP-
Mgat1	1.27427e-36	0.283923	0.771	0.648	1.88133e-32	GFP+_vs_GFP-
Cyb5b	3.99336e-29	0.283793	0.72	0.618	5.8958e-25	GFP+_vs_GFP-
Mkln1	6.7956e-24	0.283742	0.603	0.506	1.0033e-19	GFP+_vs_GFP-
Klhl2	1.25781e-12	0.283663	0.291	0.226	1.85703e-08	GFP+_vs_GFP-
Zfp740	1.33687e-10	0.283453	0.206	0.155	1.97376e-06	GFP+_vs_GFP-
Ppp2r1a	1.52539e-35	0.283362	0.804	0.695	2.25208e-31	GFP+_vs_GFP-
Chd7	2.82775e-11	0.283336	0.211	0.156	4.17489e-07	GFP+_vs_GFP-
Bag6	2.14366e-26	0.283311	0.636	0.531	3.1649e-22	GFP+_vs_GFP-
Sin3a	9.14175e-13	0.283293	0.342	0.275	1.34969e-08	GFP+_vs_GFP-
Lilrb4a	1.87584e-30	0.28326	0.807	0.705	2.76949e-26	GFP+_vs_GFP-
Btbd9	1.70293e-09	0.283003	0.174	0.129	2.51421e-05	GFP+_vs_GFP-
Scarb1	2.93948e-29	0.282884	0.718	0.61	4.33985e-25	GFP+_vs_GFP-
Tapbp	3.61545e-32	0.282851	0.78	0.674	5.33786e-28	GFP+_vs_GFP-
Adamts10	3.55192e-08	0.282833	0.166	0.126	0.000524405	GFP+_vs_GFP-
AA467197	0.00209936	0.282767	0.152	0.13	1	GFP+_vs_GFP-
Larp4b	3.8949e-39	0.282709	0.895	0.802	5.75043e-35	GFP+_vs_GFP-
Rnf150	4.84606e-10	0.282592	0.065	0.036	7.15472e-06	GFP+_vs_GFP-
Mpeg1	1.02137e-24	0.282548	0.781	0.697	1.50796e-20	GFP+_vs_GFP-
Irf2bpl	8.80827e-12	0.282397	0.378	0.315	1.30045e-07	GFP+_vs_GFP-
Copa	2.39162e-38	0.28235	0.889	0.792	3.53099e-34	GFP+_vs_GFP-
Csf3r	4.63642e-22	0.282328	0.577	0.478	6.84522e-18	GFP+_vs_GFP-
Ro60	9.79639e-09	0.282048	0.129	0.092	0.000144634	GFP+_vs_GFP-
Pqlc3	6.48767e-29	0.282	0.754	0.648	9.5784e-25	GFP+_vs_GFP-
Ubr3	1.56137e-12	0.281904	0.37	0.305	2.30521e-08	GFP+_vs_GFP-
Mfn1	7.58949e-10	0.281593	0.181	0.134	1.12051e-05	GFP+_vs_GFP-
Timp2	1.34408e-43	0.281575	0.962	0.934	1.98441e-39	GFP+_vs_GFP-
Ube2l3	1.10224e-26	0.281507	0.647	0.536	1.62734e-22	GFP+_vs_GFP-
Tmem37	2.38449e-27	0.28147	0.58	0.454	3.52046e-23	GFP+_vs_GFP-
Tcirg1	2.79489e-21	0.281426	0.587	0.494	4.12638e-17	GFP+_vs_GFP-
Arhgap30	1.33525e-58	0.281371	0.981	0.945	1.97137e-54	GFP+_vs_GFP-
Frrs1	2.37173e-14	0.281228	0.463	0.392	3.50162e-10	GFP+_vs_GFP-
Wdr81	2.1228e-12	0.281223	0.283	0.219	3.13411e-08	GFP+_vs_GFP-
Furin	3.39869e-12	0.281208	0.4	0.336	5.01782e-08	GFP+_vs_GFP-
Tmco4	4.31006e-09	0.281203	0.112	0.076	6.36338e-05	GFP+_vs_GFP-
Mfsd14a	7.47029e-23	0.281139	0.619	0.524	1.10291e-18	GFP+_vs_GFP-
Med22	5.42771e-10	0.281131	0.178	0.131	8.01347e-06	GFP+_vs_GFP-
Dgat1	1.14466e-10	0.281124	0.187	0.137	1.68998e-06	GFP+_vs_GFP-
Clip1	8.67301e-24	0.28107	0.603	0.498	1.28048e-19	GFP+_vs_GFP-
Acvr1b	5.21402e-11	0.281066	0.237	0.182	7.69798e-07	GFP+_vs_GFP-
Arl8b	1.01277e-24	0.280978	0.662	0.568	1.49526e-20	GFP+_vs_GFP-
Serpinb6a	4.58371e-18	0.280891	0.679	0.599	6.76739e-14	GFP+_vs_GFP-
Nisch	4.8715e-14	0.280765	0.456	0.386	7.19228e-10	GFP+_vs_GFP-
March6	3.3783e-15	0.280754	0.424	0.349	4.98772e-11	GFP+_vs_GFP-
Eng	5.55747e-10	0.280753	0.252	0.199	8.20504e-06	GFP+_vs_GFP-
Ckap4	1.85183e-18	0.280623	0.636	0.547	2.73404e-14	GFP+_vs_GFP-
Traf7	5.48896e-14	0.280567	0.429	0.364	8.10391e-10	GFP+_vs_GFP-
Frmd8	6.671e-27	0.280455	0.691	0.588	9.84907e-23	GFP+_vs_GFP-
Zmym1	1.50097e-09	0.280455	0.082	0.05	2.21603e-05	GFP+_vs_GFP-
Rc3h1	2.10531e-19	0.280451	0.544	0.455	3.10828e-15	GFP+_vs_GFP-
Helz2	7.97186e-09	0.280435	0.142	0.103	0.000117697	GFP+_vs_GFP-
Maf1	1.36745e-30	0.28029	0.722	0.609	2.01891e-26	GFP+_vs_GFP-
Plxna1	1.79792e-09	0.280212	0.095	0.061	2.65445e-05	GFP+_vs_GFP-
Wdr11	3.6247e-11	0.279972	0.226	0.171	5.35151e-07	GFP+_vs_GFP-
Mindy1	1.07998e-10	0.27989	0.315	0.256	1.59448e-06	GFP+_vs_GFP-
Sos2	1.16852e-11	0.279872	0.399	0.34	1.72521e-07	GFP+_vs_GFP-
Mlxip	1.22375e-10	0.279845	0.298	0.241	1.80674e-06	GFP+_vs_GFP-
Lta4h	8.53353e-20	0.279589	0.528	0.435	1.25989e-15	GFP+_vs_GFP-
Asxl2	1.80052e-12	0.279585	0.427	0.367	2.65829e-08	GFP+_vs_GFP-
Dhrs1	4.19875e-36	0.279353	0.924	0.858	6.19904e-32	GFP+_vs_GFP-
Bbx	6.48489e-09	0.279296	0.361	0.312	9.57429e-05	GFP+_vs_GFP-
Gga3	6.49694e-11	0.279265	0.265	0.208	9.59208e-07	GFP+_vs_GFP-
Slc7a8	4.99513e-23	0.279071	0.662	0.573	7.37481e-19	GFP+_vs_GFP-
Cds2	3.83913e-12	0.279029	0.397	0.335	5.66809e-08	GFP+_vs_GFP-
Rhot2	1.19589e-11	0.278985	0.221	0.165	1.76562e-07	GFP+_vs_GFP-
Ddx3y	8.67854e-25	0.278947	0.666	0.563	1.2813e-20	GFP+_vs_GFP-
Nbeal2	1.56689e-11	0.278847	0.28	0.22	2.31336e-07	GFP+_vs_GFP-
Trak2	4.06128e-10	0.278828	0.247	0.194	5.99607e-06	GFP+_vs_GFP-
Mov10	3.43963e-10	0.278556	0.161	0.116	5.07827e-06	GFP+_vs_GFP-
Prpf8	7.6314e-26	0.278539	0.653	0.55	1.1267e-21	GFP+_vs_GFP-
Cog3	6.77086e-10	0.278484	0.149	0.106	9.9965e-06	GFP+_vs_GFP-
Pdlim5	6.78918e-29	0.278459	0.752	0.657	1.00236e-24	GFP+_vs_GFP-
Kmt2e	3.62714e-34	0.278433	0.853	0.755	5.35511e-30	GFP+_vs_GFP-
Lima1	1.95669e-30	0.278398	0.825	0.733	2.88886e-26	GFP+_vs_GFP-
Uba3	6.12851e-11	0.278393	0.319	0.26	9.04814e-07	GFP+_vs_GFP-
Ints4	1.16337e-09	0.278348	0.12	0.081	1.7176e-05	GFP+_vs_GFP-
Exoc4	1.1369e-11	0.278179	0.419	0.359	1.67852e-07	GFP+_vs_GFP-
Elk3	4.59371e-18	0.278172	0.539	0.458	6.78215e-14	GFP+_vs_GFP-
Max	1.23743e-24	0.27803	0.632	0.523	1.82695e-20	GFP+_vs_GFP-
Fgf11	6.31558e-09	0.278016	0.107	0.073	9.32432e-05	GFP+_vs_GFP-
Rasa1	3.67999e-19	0.277956	0.543	0.449	5.43313e-15	GFP+_vs_GFP-
Mavs	4.15246e-10	0.277923	0.171	0.125	6.13069e-06	GFP+_vs_GFP-
Prrc2b	2.09581e-10	0.27777	0.287	0.231	3.09426e-06	GFP+_vs_GFP-
C9orf72	1.60784e-10	0.27764	0.223	0.17	2.37381e-06	GFP+_vs_GFP-
Ncln	3.9535e-24	0.277485	0.636	0.532	5.83694e-20	GFP+_vs_GFP-
Tap1	3.56911e-09	0.277371	0.313	0.262	5.26943e-05	GFP+_vs_GFP-
Pprc1	4.82199e-10	0.277345	0.174	0.127	7.11918e-06	GFP+_vs_GFP-
Dock7	1.389e-17	0.277342	0.491	0.406	2.05072e-13	GFP+_vs_GFP-
Hlcs	9.53804e-13	0.277326	0.357	0.29	1.4082e-08	GFP+_vs_GFP-
Arhgdia	2.04946e-122	0.277248	1	0.999	3.02582e-118	GFP+_vs_GFP-
Slc48a1	1.93246e-21	0.277037	0.528	0.426	2.85309e-17	GFP+_vs_GFP-
Csad	4.72141e-09	0.276892	0.111	0.075	6.9707e-05	GFP+_vs_GFP-
Emb	5.06532e-20	0.276885	0.545	0.445	7.47843e-16	GFP+_vs_GFP-
Sec31a	9.49175e-25	0.276883	0.636	0.528	1.40136e-20	GFP+_vs_GFP-
Zfp513	2.10745e-11	0.276859	0.281	0.221	3.11144e-07	GFP+_vs_GFP-
Wdr5	3.11106e-09	0.276721	0.232	0.183	4.59317e-05	GFP+_vs_GFP-
Mif4gd	2.62377e-29	0.276718	0.746	0.639	3.87373e-25	GFP+_vs_GFP-
Trio	4.27864e-13	0.276575	0.425	0.36	6.31698e-09	GFP+_vs_GFP-
Myo10	1.63214e-06	0.276505	0.148	0.115	0.0240969	GFP+_vs_GFP-
Fes	2.37991e-30	0.276466	0.734	0.625	3.5137e-26	GFP+_vs_GFP-
Mef2c	3.72051e-23	0.276267	0.551	0.442	5.49296e-19	GFP+_vs_GFP-
Ctdsp2	1.0954e-22	0.276261	0.588	0.484	1.61725e-18	GFP+_vs_GFP-
Appl2	8.71457e-09	0.276217	0.206	0.161	0.000128662	GFP+_vs_GFP-
Gxylt1	6.95143e-21	0.276188	0.561	0.462	1.02631e-16	GFP+_vs_GFP-
Ncaph	2.62669e-05	0.276139	0.056	0.037	0.387805	GFP+_vs_GFP-
Fkbp8	2.26777e-44	0.276138	0.944	0.88	3.34814e-40	GFP+_vs_GFP-
Wsb2	2.19662e-19	0.276017	0.51	0.419	3.24309e-15	GFP+_vs_GFP-
Trim5	7.64278e-10	0.276011	0.152	0.108	1.12838e-05	GFP+_vs_GFP-
Eif4ebp2	6.02265e-34	0.275976	0.844	0.763	8.89184e-30	GFP+_vs_GFP-
Fmnl1	8.37937e-34	0.275976	0.791	0.681	1.23713e-29	GFP+_vs_GFP-
Washc2	1.03636e-25	0.275918	0.703	0.609	1.53008e-21	GFP+_vs_GFP-
Polr2a	4.68457e-32	0.275785	0.801	0.698	6.91631e-28	GFP+_vs_GFP-
Psmd2	2.58709e-36	0.27576	0.884	0.797	3.81958e-32	GFP+_vs_GFP-
Sphk2	1.67823e-24	0.275661	0.708	0.619	2.47774e-20	GFP+_vs_GFP-
Ninj1	1.72712e-15	0.275633	0.436	0.35	2.54993e-11	GFP+_vs_GFP-
Slc9a9	2.96491e-08	0.275632	0.115	0.08	0.000437739	GFP+_vs_GFP-
Mxd4	2.10995e-36	0.275604	0.856	0.773	3.11512e-32	GFP+_vs_GFP-
Gas2l3	1.85631e-06	0.2756	0.132	0.1	0.0274066	GFP+_vs_GFP-
Usp5	9.17953e-17	0.275593	0.499	0.422	1.35527e-12	GFP+_vs_GFP-
Atf6b	1.08851e-13	0.275533	0.376	0.305	1.60707e-09	GFP+_vs_GFP-
Pip4k2b	4.48586e-12	0.275528	0.348	0.286	6.62292e-08	GFP+_vs_GFP-
Ecd	2.31072e-09	0.275483	0.282	0.231	3.41155e-05	GFP+_vs_GFP-
Mtf1	9.9317e-11	0.275437	0.239	0.184	1.46632e-06	GFP+_vs_GFP-
Cc2d1a	2.46723e-10	0.275371	0.176	0.128	3.64261e-06	GFP+_vs_GFP-
Tfe3	1.01481e-26	0.275327	0.685	0.579	1.49827e-22	GFP+_vs_GFP-
Tnpo2	4.21499e-11	0.275252	0.211	0.157	6.22302e-07	GFP+_vs_GFP-
Ptpa	1.13516e-26	0.275037	0.711	0.607	1.67595e-22	GFP+_vs_GFP-
Fam20a	2.45939e-10	0.274958	0.405	0.349	3.63104e-06	GFP+_vs_GFP-
Narf	6.2742e-12	0.274921	0.406	0.343	9.26323e-08	GFP+_vs_GFP-
Ints6l	8.06862e-10	0.274917	0.216	0.166	1.19125e-05	GFP+_vs_GFP-
Wdr3	1.61734e-17	0.274902	0.495	0.41	2.38783e-13	GFP+_vs_GFP-
Usp47	1.46307e-16	0.274834	0.506	0.427	2.16008e-12	GFP+_vs_GFP-
Mlst8	1.53427e-08	0.274734	0.136	0.099	0.00022652	GFP+_vs_GFP-
Mapk8	1.32341e-08	0.274677	0.13	0.093	0.000195389	GFP+_vs_GFP-
Notch2	1.48534e-27	0.274442	0.803	0.712	2.19295e-23	GFP+_vs_GFP-
Ascc2	1.82414e-10	0.274405	0.289	0.233	2.69315e-06	GFP+_vs_GFP-
Llgl1	8.65834e-10	0.274378	0.2	0.151	1.27832e-05	GFP+_vs_GFP-
Trp53inp2	1.07411e-09	0.274312	0.296	0.243	1.58582e-05	GFP+_vs_GFP-
Scyl2	3.09299e-10	0.274262	0.247	0.194	4.5665e-06	GFP+_vs_GFP-
Cdc42se2	1.09064e-30	0.274261	0.815	0.706	1.61022e-26	GFP+_vs_GFP-
Fbxo3	1.96568e-11	0.274094	0.234	0.176	2.90213e-07	GFP+_vs_GFP-
Arhgef10l	2.51279e-25	0.274033	0.704	0.6	3.70988e-21	GFP+_vs_GFP-
Zc3h18	2.92529e-22	0.273953	0.594	0.494	4.31889e-18	GFP+_vs_GFP-
Stt3a	4.46548e-20	0.273883	0.547	0.449	6.59283e-16	GFP+_vs_GFP-
Arfgef2	2.81882e-09	0.273758	0.209	0.162	4.1617e-05	GFP+_vs_GFP-
Pigm	7.66567e-10	0.273734	0.245	0.193	1.13176e-05	GFP+_vs_GFP-
Ncapg	3.60918e-08	0.273718	0.035	0.017	0.00053286	GFP+_vs_GFP-
Sorbs3	6.99551e-10	0.273709	0.223	0.172	1.03282e-05	GFP+_vs_GFP-
Mis18bp1	9.62245e-06	0.273698	0.092	0.067	0.142066	GFP+_vs_GFP-
Eif2a	3.89386e-23	0.273554	0.647	0.547	5.7489e-19	GFP+_vs_GFP-
Zfr	6.33071e-23	0.273534	0.65	0.551	9.34666e-19	GFP+_vs_GFP-
Keap1	1.98264e-20	0.273267	0.519	0.424	2.92716e-16	GFP+_vs_GFP-
Zdhhc3	2.99144e-10	0.2732	0.306	0.25	4.41657e-06	GFP+_vs_GFP-
Golgb1	3.83604e-19	0.273146	0.572	0.479	5.66353e-15	GFP+_vs_GFP-
Glipr2	1.58945e-21	0.273098	0.65	0.551	2.34667e-17	GFP+_vs_GFP-
Ppp4c	1.93495e-39	0.272836	0.894	0.819	2.85676e-35	GFP+_vs_GFP-
Ripor1	7.58017e-10	0.272759	0.281	0.226	1.11914e-05	GFP+_vs_GFP-
Map4	7.99751e-22	0.272693	0.609	0.514	1.18075e-17	GFP+_vs_GFP-
Grk6	1.51582e-44	0.272676	0.951	0.901	2.23796e-40	GFP+_vs_GFP-
Slc38a6	1.02414e-09	0.272642	0.241	0.19	1.51205e-05	GFP+_vs_GFP-
Pskh1	1.84621e-09	0.272608	0.156	0.113	2.72575e-05	GFP+_vs_GFP-
Slc35b2	3.42975e-18	0.272457	0.51	0.424	5.06368e-14	GFP+_vs_GFP-
Camta2	2.8631e-21	0.272318	0.582	0.485	4.22708e-17	GFP+_vs_GFP-
Cept1	8.06485e-31	0.272266	0.837	0.741	1.19069e-26	GFP+_vs_GFP-
Mia3	2.66076e-26	0.27225	0.71	0.607	3.92835e-22	GFP+_vs_GFP-
Pde12	3.00303e-12	0.272224	0.469	0.403	4.43368e-08	GFP+_vs_GFP-
Rubcn	1.95625e-09	0.272191	0.143	0.102	2.88821e-05	GFP+_vs_GFP-
Hsdl2	1.14309e-08	0.272115	0.149	0.109	0.000168766	GFP+_vs_GFP-
Tnfrsf1b	1.17048e-29	0.272081	0.972	0.953	1.7281e-25	GFP+_vs_GFP-
Eva1b	1.50822e-10	0.27205	0.306	0.248	2.22673e-06	GFP+_vs_GFP-
Mau2	3.97194e-11	0.271973	0.343	0.283	5.86417e-07	GFP+_vs_GFP-
Taf4	6.07567e-10	0.271969	0.234	0.182	8.97011e-06	GFP+_vs_GFP-
Ctps2	1.52491e-13	0.271922	0.409	0.338	2.25137e-09	GFP+_vs_GFP-
Ppt2	1.22839e-15	0.271913	0.488	0.413	1.8136e-11	GFP+_vs_GFP-
Smg1	7.83096e-20	0.271904	0.554	0.463	1.15616e-15	GFP+_vs_GFP-
Aatk	9.35918e-10	0.271903	0.065	0.036	1.38179e-05	GFP+_vs_GFP-
Ywhah	5.3169e-61	0.271718	0.996	0.991	7.84987e-57	GFP+_vs_GFP-
Csnk1g3	1.82141e-18	0.271561	0.528	0.438	2.68912e-14	GFP+_vs_GFP-
Fam193a	1.95099e-12	0.271437	0.381	0.314	2.88044e-08	GFP+_vs_GFP-
Il6ra	1.39427e-30	0.271326	0.894	0.833	2.0585e-26	GFP+_vs_GFP-
Cass4	1.45457e-07	0.271308	0.125	0.092	0.00214753	GFP+_vs_GFP-
Srd5a3	9.82008e-22	0.271163	0.559	0.463	1.44984e-17	GFP+_vs_GFP-
Sipa1l2	7.61846e-08	0.271103	0.168	0.129	0.00112479	GFP+_vs_GFP-
Btbd1	4.31543e-29	0.271024	0.765	0.663	6.3713e-25	GFP+_vs_GFP-
Fam102a	2.53196e-08	0.271003	0.136	0.098	0.000373819	GFP+_vs_GFP-
Nuak2	6.16485e-10	0.270686	0.31	0.255	9.10178e-06	GFP+_vs_GFP-
Ssrp1	2.60871e-24	0.270508	0.722	0.62	3.8515e-20	GFP+_vs_GFP-
Alkbh5	1.44043e-18	0.270503	0.599	0.516	2.12665e-14	GFP+_vs_GFP-
Rab22a	1.48022e-22	0.270488	0.586	0.481	2.1854e-18	GFP+_vs_GFP-
Cnot6l	5.35511e-23	0.270482	0.662	0.57	7.90629e-19	GFP+_vs_GFP-
Sh3bp5l	1.42298e-09	0.270422	0.211	0.162	2.10089e-05	GFP+_vs_GFP-
Zpr1	4.54729e-20	0.270259	0.598	0.511	6.71361e-16	GFP+_vs_GFP-
B4galt3	7.89233e-09	0.270227	0.105	0.071	0.000116522	GFP+_vs_GFP-
Paics	2.77822e-19	0.270148	0.571	0.479	4.10176e-15	GFP+_vs_GFP-
Xbp1	2.12514e-22	0.270091	0.676	0.587	3.13755e-18	GFP+_vs_GFP-
Pcnx3	2.63087e-11	0.269883	0.303	0.242	3.88421e-07	GFP+_vs_GFP-
Hgsnat	6.10755e-30	0.269811	0.835	0.741	9.01719e-26	GFP+_vs_GFP-
Ago4	1.19881e-08	0.269805	0.095	0.063	0.000176992	GFP+_vs_GFP-
Ube2g2	1.04466e-24	0.269736	0.686	0.584	1.54233e-20	GFP+_vs_GFP-
Thbd	2.81826e-12	0.269596	0.51	0.441	4.16088e-08	GFP+_vs_GFP-
Kcnab2	4.43795e-25	0.269543	0.713	0.618	6.5522e-21	GFP+_vs_GFP-
Slc30a7	1.0054e-09	0.269491	0.277	0.223	1.48437e-05	GFP+_vs_GFP-
Mfsd10	2.25916e-19	0.269467	0.544	0.453	3.33543e-15	GFP+_vs_GFP-
H2-DMb1	0.000205035	0.269423	0.179	0.151	1	GFP+_vs_GFP-
Kmt5c	1.41162e-09	0.269334	0.212	0.163	2.08411e-05	GFP+_vs_GFP-
Pias3	1.06509e-09	0.269148	0.319	0.266	1.57249e-05	GFP+_vs_GFP-
Rdh11	3.63795e-08	0.269139	0.148	0.11	0.000537107	GFP+_vs_GFP-
Zscan21	5.3303e-09	0.269123	0.093	0.061	7.86965e-05	GFP+_vs_GFP-
Rnf135	1.64303e-08	0.26908	0.151	0.111	0.000242576	GFP+_vs_GFP-
Slc49a4	6.59552e-13	0.269038	0.427	0.361	9.73762e-09	GFP+_vs_GFP-
Ikbke	8.56992e-31	0.268988	0.865	0.781	1.26526e-26	GFP+_vs_GFP-
Ndc80	0.000954699	0.268971	0.067	0.051	1	GFP+_vs_GFP-
Smad5	1.56498e-09	0.268736	0.167	0.123	2.31054e-05	GFP+_vs_GFP-
Ube3b	5.60407e-13	0.268615	0.409	0.34	8.27385e-09	GFP+_vs_GFP-
H2-DMb2	1.73547e-12	0.268538	0.032	0.011	2.56225e-08	GFP+_vs_GFP-
Hsdl1	1.0293e-11	0.268537	0.332	0.269	1.51967e-07	GFP+_vs_GFP-
Nelfa	1.34933e-10	0.268347	0.337	0.28	1.99216e-06	GFP+_vs_GFP-
Rfwd3	2.04765e-09	0.268277	0.25	0.198	3.02314e-05	GFP+_vs_GFP-
Fbh1	6.93422e-12	0.268152	0.366	0.302	1.02377e-07	GFP+_vs_GFP-
Ago2	2.64695e-25	0.268134	0.747	0.653	3.90796e-21	GFP+_vs_GFP-
Arhgap11a	5.70269e-08	0.267943	0.302	0.255	0.000841946	GFP+_vs_GFP-
Gdi1	1.1817e-10	0.267805	0.362	0.303	1.74467e-06	GFP+_vs_GFP-
Slc11a2	6.19108e-16	0.267699	0.494	0.417	9.14051e-12	GFP+_vs_GFP-
Arap3	2.52587e-07	0.26759	0.144	0.109	0.00372919	GFP+_vs_GFP-
Aggf1	1.15189e-18	0.267493	0.559	0.47	1.70065e-14	GFP+_vs_GFP-
Jade2	5.25894e-09	0.267423	0.276	0.224	7.76429e-05	GFP+_vs_GFP-
Gphn	2.21001e-08	0.26734	0.143	0.104	0.000326285	GFP+_vs_GFP-
Ep400	3.34838e-23	0.267291	0.65	0.555	4.94354e-19	GFP+_vs_GFP-
Sh3bp2	1.89443e-17	0.267278	0.506	0.419	2.79693e-13	GFP+_vs_GFP-
Lsm14a	7.91089e-26	0.267246	0.713	0.615	1.16796e-21	GFP+_vs_GFP-
Sgms1	6.04228e-20	0.267224	0.654	0.567	8.92082e-16	GFP+_vs_GFP-
Dym	5.89106e-10	0.267221	0.295	0.241	8.69756e-06	GFP+_vs_GFP-
Cc2d1b	4.57912e-11	0.267171	0.334	0.274	6.76061e-07	GFP+_vs_GFP-
Trim41	1.59308e-15	0.267155	0.491	0.415	2.35203e-11	GFP+_vs_GFP-
Ubqln4	1.8792e-08	0.267116	0.197	0.153	0.000277445	GFP+_vs_GFP-
Strip1	4.46218e-09	0.267102	0.218	0.171	6.58796e-05	GFP+_vs_GFP-
Sult1a1	3.64321e-05	0.267049	0.164	0.134	0.537883	GFP+_vs_GFP-
Arid2	7.95173e-10	0.267043	0.293	0.238	1.17399e-05	GFP+_vs_GFP-
Spred1	8.01954e-11	0.266792	0.406	0.348	1.184e-06	GFP+_vs_GFP-
Tbc1d2b	4.1573e-25	0.266749	0.796	0.71	6.13784e-21	GFP+_vs_GFP-
Bend4	8.38592e-10	0.26672	0.302	0.248	1.2381e-05	GFP+_vs_GFP-
Irf2bp2	1.40295e-18	0.26664	0.61	0.518	2.07132e-14	GFP+_vs_GFP-
Cnppd1	4.13638e-33	0.266541	0.837	0.735	6.10695e-29	GFP+_vs_GFP-
Ddhd2	5.45245e-09	0.266413	0.188	0.143	8.04999e-05	GFP+_vs_GFP-
Itsn2	6.00152e-29	0.266098	0.745	0.635	8.86065e-25	GFP+_vs_GFP-
Tufm	2.54422e-10	0.266019	0.352	0.296	3.75629e-06	GFP+_vs_GFP-
Man1a	1.28778e-29	0.266009	0.856	0.772	1.90128e-25	GFP+_vs_GFP-
Lrrc58	6.07422e-23	0.265966	0.649	0.546	8.96798e-19	GFP+_vs_GFP-
Sdha	1.45878e-34	0.26591	0.873	0.784	2.15374e-30	GFP+_vs_GFP-
Lasp1	4.81856e-32	0.265902	0.849	0.745	7.11412e-28	GFP+_vs_GFP-
R3hdm4	2.30561e-23	0.265761	0.625	0.532	3.404e-19	GFP+_vs_GFP-
Arhgap17	6.49675e-29	0.265718	0.784	0.682	9.59181e-25	GFP+_vs_GFP-
Rapgef5	3.75411e-15	0.265672	0.603	0.526	5.54257e-11	GFP+_vs_GFP-
Pkd1	1.69071e-10	0.265601	0.237	0.182	2.49617e-06	GFP+_vs_GFP-
Naa15	3.37131e-22	0.26555	0.641	0.547	4.9774e-18	GFP+_vs_GFP-
Tcn2	3.26403e-21	0.265511	0.723	0.632	4.81901e-17	GFP+_vs_GFP-
Syne1	3.76756e-08	0.26548	0.11	0.077	0.000556242	GFP+_vs_GFP-
Brwd3	1.93082e-08	0.265377	0.238	0.191	0.000285066	GFP+_vs_GFP-
Plekhm2	2.69151e-09	0.265357	0.22	0.171	3.97374e-05	GFP+_vs_GFP-
Pi4ka	8.85504e-10	0.265276	0.328	0.275	1.30736e-05	GFP+_vs_GFP-
Prkcsh	4.99334e-25	0.265258	0.703	0.603	7.37216e-21	GFP+_vs_GFP-
Aars	9.21565e-12	0.265181	0.334	0.271	1.3606e-07	GFP+_vs_GFP-
Mtor	2.36316e-10	0.2651	0.197	0.147	3.48897e-06	GFP+_vs_GFP-
Slc25a51	1.23676e-13	0.265078	0.466	0.396	1.82596e-09	GFP+_vs_GFP-
Dot1l	3.30664e-11	0.265076	0.357	0.296	4.88193e-07	GFP+_vs_GFP-
Ilrun	2.72839e-23	0.265073	0.654	0.556	4.0282e-19	GFP+_vs_GFP-
Plekho1	7.92416e-28	0.264972	0.809	0.712	1.16992e-23	GFP+_vs_GFP-
Aff1	3.13107e-09	0.264889	0.243	0.193	4.62272e-05	GFP+_vs_GFP-
Mxi1	1.67608e-10	0.264852	0.422	0.365	2.47457e-06	GFP+_vs_GFP-
Mfsd12	1.61108e-08	0.264849	0.125	0.089	0.00023786	GFP+_vs_GFP-
Atg4c	4.08182e-10	0.264839	0.281	0.225	6.0264e-06	GFP+_vs_GFP-
Rarg	1.07518e-22	0.264673	0.637	0.543	1.58739e-18	GFP+_vs_GFP-
Tubb3	1.2504e-05	0.264626	0.204	0.17	0.184609	GFP+_vs_GFP-
Mfap1b	9.29275e-12	0.264546	0.315	0.25	1.37198e-07	GFP+_vs_GFP-
Unc13d	5.67603e-10	0.264528	0.291	0.235	8.38008e-06	GFP+_vs_GFP-
Tmem185a	8.31486e-10	0.26444	0.17	0.125	1.22761e-05	GFP+_vs_GFP-
Prpf38b	5.06773e-27	0.264311	0.871	0.807	7.482e-23	GFP+_vs_GFP-
Dnm1	1.90437e-08	0.264208	0.09	0.059	0.000281162	GFP+_vs_GFP-
Slc25a10	2.24236e-09	0.264113	0.316	0.263	3.31063e-05	GFP+_vs_GFP-
Shisa5	9.02792e-52	0.264025	0.983	0.963	1.33288e-47	GFP+_vs_GFP-
Miip	2.27053e-08	0.264017	0.141	0.103	0.000335221	GFP+_vs_GFP-
Itpripl1	1.722e-10	0.264002	0.224	0.17	2.54237e-06	GFP+_vs_GFP-
Tmem175	1.55853e-08	0.263943	0.149	0.109	0.000230101	GFP+_vs_GFP-
Efcab14	2.10417e-09	0.263886	0.289	0.237	3.1066e-05	GFP+_vs_GFP-
Ttyh3	6.27748e-17	0.263884	0.534	0.454	9.26807e-13	GFP+_vs_GFP-
Arhgap1	9.62938e-30	0.263764	0.806	0.708	1.42168e-25	GFP+_vs_GFP-
Zfp260	3.09907e-08	0.263758	0.114	0.08	0.000457546	GFP+_vs_GFP-
Ubald1	7.81939e-28	0.263743	0.74	0.637	1.15445e-23	GFP+_vs_GFP-
Fzr1	3.6973e-09	0.263722	0.406	0.355	5.45869e-05	GFP+_vs_GFP-
Map3k3	2.26592e-14	0.263679	0.462	0.389	3.34541e-10	GFP+_vs_GFP-
Frmd4b	9.11309e-08	0.26364	0.183	0.142	0.00134546	GFP+_vs_GFP-
Cops7b	3.09779e-08	0.263541	0.16	0.12	0.000457358	GFP+_vs_GFP-
Prkar2a	1.52302e-31	0.263436	0.837	0.741	2.24859e-27	GFP+_vs_GFP-
Cand1	2.74164e-11	0.263181	0.376	0.316	4.04776e-07	GFP+_vs_GFP-
Ern1	5.57188e-08	0.263172	0.143	0.106	0.000822632	GFP+_vs_GFP-
Fam110a	1.80696e-06	0.263167	0.174	0.139	0.026678	GFP+_vs_GFP-
Syngr2	1.60993e-44	0.263111	0.953	0.895	2.3769e-40	GFP+_vs_GFP-
Naa60	1.10553e-24	0.263105	0.665	0.563	1.63221e-20	GFP+_vs_GFP-
Otud4	5.49695e-11	0.263081	0.302	0.242	8.1157e-07	GFP+_vs_GFP-
Sh3pxd2a	1.29053e-07	0.263064	0.135	0.1	0.00190534	GFP+_vs_GFP-
Gna11	1.06732e-09	0.263063	0.284	0.229	1.5758e-05	GFP+_vs_GFP-
Apaf1	2.84866e-10	0.263027	0.395	0.34	4.20577e-06	GFP+_vs_GFP-
Nfatc2	3.76841e-10	0.262988	0.4	0.346	5.56368e-06	GFP+_vs_GFP-
Itm2c	4.7513e-21	0.262966	0.588	0.49	7.01481e-17	GFP+_vs_GFP-
P2rx4	5.31626e-22	0.262939	0.705	0.61	7.84893e-18	GFP+_vs_GFP-
Plpp2	1.9249e-07	0.262872	0.202	0.161	0.00284193	GFP+_vs_GFP-
Clptm1l	1.54722e-30	0.262863	0.78	0.678	2.28431e-26	GFP+_vs_GFP-
Sgms2	1.29079e-08	0.262838	0.241	0.194	0.000190572	GFP+_vs_GFP-
Nr1h3	1.43195e-07	0.262762	0.397	0.351	0.00211414	GFP+_vs_GFP-
Usp48	1.95709e-18	0.26276	0.575	0.486	2.88945e-14	GFP+_vs_GFP-
Parp10	1.99498e-09	0.262698	0.138	0.097	2.94538e-05	GFP+_vs_GFP-
Mta2	8.5581e-27	0.262596	0.756	0.659	1.26352e-22	GFP+_vs_GFP-
Lrrc41	8.08504e-12	0.262581	0.427	0.368	1.19367e-07	GFP+_vs_GFP-
Cers6	2.88399e-16	0.262563	0.499	0.419	4.25792e-12	GFP+_vs_GFP-
Ercc2	1.00733e-08	0.262477	0.124	0.088	0.000148723	GFP+_vs_GFP-
Eif3l	2.21149e-35	0.262252	0.89	0.797	3.26504e-31	GFP+_vs_GFP-
Gabpb2	1.4837e-11	0.262142	0.428	0.367	2.19053e-07	GFP+_vs_GFP-
Hexim1	4.67102e-16	0.262006	0.522	0.441	6.89629e-12	GFP+_vs_GFP-
Ccdc88b	1.71341e-11	0.261958	0.409	0.347	2.52968e-07	GFP+_vs_GFP-
Polk	3.16777e-09	0.261911	0.179	0.134	4.67689e-05	GFP+_vs_GFP-
Cramp1l	2.2607e-09	0.261856	0.242	0.191	3.3377e-05	GFP+_vs_GFP-
Ankrd11	1.98379e-27	0.261797	0.793	0.687	2.92887e-23	GFP+_vs_GFP-
Mmd	1.04929e-07	0.261735	0.136	0.1	0.00154917	GFP+_vs_GFP-
Mgrn1	2.23776e-17	0.261592	0.537	0.454	3.30383e-13	GFP+_vs_GFP-
Rnase4	1.0565e-06	0.261572	0.202	0.164	0.0155981	GFP+_vs_GFP-
Hira	1.64161e-08	0.261528	0.187	0.143	0.000242368	GFP+_vs_GFP-
Copz1	3.02057e-28	0.261454	0.809	0.716	4.45957e-24	GFP+_vs_GFP-
Kmt2b	2.19041e-21	0.261374	0.583	0.484	3.23392e-17	GFP+_vs_GFP-
Nfkb1	4.29194e-31	0.261227	0.821	0.723	6.33662e-27	GFP+_vs_GFP-
Cpne3	8.3066e-26	0.261158	0.773	0.672	1.22639e-21	GFP+_vs_GFP-
Slc35a4	1.0316e-10	0.261131	0.429	0.374	1.52305e-06	GFP+_vs_GFP-
Gab1	4.69019e-07	0.261062	0.226	0.186	0.00692459	GFP+_vs_GFP-
Wdr45	1.65001e-08	0.261056	0.184	0.141	0.000243608	GFP+_vs_GFP-
Pld4	9.70204e-63	0.261054	0.99	0.975	1.43241e-58	GFP+_vs_GFP-
Phlpp1	1.65283e-08	0.26103	0.081	0.052	0.000244024	GFP+_vs_GFP-
Mis12	2.11907e-09	0.261012	0.18	0.134	3.1286e-05	GFP+_vs_GFP-
Sart3	6.78554e-10	0.261005	0.234	0.182	1.00182e-05	GFP+_vs_GFP-
Nup210	1.29275e-07	0.261001	0.124	0.09	0.00190861	GFP+_vs_GFP-
Psmc1	3.95313e-36	0.260966	0.9	0.813	5.83641e-32	GFP+_vs_GFP-
Ints7	1.39519e-07	0.260804	0.156	0.119	0.00205986	GFP+_vs_GFP-
Zmat3	9.15408e-08	0.260728	0.123	0.088	0.00135151	GFP+_vs_GFP-
Zc3h12d	2.31072e-08	0.260719	0.209	0.165	0.000341155	GFP+_vs_GFP-
Csgalnact2	1.37343e-18	0.260714	0.572	0.481	2.02772e-14	GFP+_vs_GFP-
Ldlr	1.69445e-16	0.260618	0.669	0.583	2.50169e-12	GFP+_vs_GFP-
Man2a2	2.38905e-09	0.260617	0.246	0.196	3.52719e-05	GFP+_vs_GFP-
Zfp704	6.11481e-06	0.2606	0.185	0.152	0.0902791	GFP+_vs_GFP-
Spg7	1.12385e-11	0.260575	0.437	0.376	1.65925e-07	GFP+_vs_GFP-
Senp1	7.42467e-09	0.260521	0.256	0.208	0.000109618	GFP+_vs_GFP-
Rgl2	1.0589e-10	0.260436	0.352	0.293	1.56337e-06	GFP+_vs_GFP-
Gna13	3.86573e-29	0.260313	0.926	0.868	5.70736e-25	GFP+_vs_GFP-
Tuba1a	1.8531e-29	0.260269	0.979	0.963	2.73592e-25	GFP+_vs_GFP-
Por	5.1964e-23	0.260112	0.713	0.624	7.67197e-19	GFP+_vs_GFP-
Pkn1	8.02218e-36	0.259885	0.912	0.826	1.18439e-31	GFP+_vs_GFP-
Selenot	1.15777e-37	0.259672	0.916	0.84	1.70934e-33	GFP+_vs_GFP-
Herc4	6.31149e-26	0.259584	0.724	0.62	9.31829e-22	GFP+_vs_GFP-
Zfp148	6.58811e-23	0.259477	0.617	0.515	9.72668e-19	GFP+_vs_GFP-
Fam49a	2.07055e-31	0.259373	0.922	0.854	3.05696e-27	GFP+_vs_GFP-
Lonp1	2.0992e-08	0.259299	0.255	0.208	0.000309926	GFP+_vs_GFP-
Klhl5	1.30316e-27	0.259242	0.75	0.642	1.92399e-23	GFP+_vs_GFP-
Elavl1	4.36676e-27	0.259169	0.745	0.643	6.44708e-23	GFP+_vs_GFP-
Flot2	1.89194e-23	0.259157	0.624	0.522	2.79326e-19	GFP+_vs_GFP-
Fam20c	3.43564e-10	0.258954	0.376	0.318	5.07238e-06	GFP+_vs_GFP-
Brap	1.46528e-08	0.258945	0.273	0.225	0.000216334	GFP+_vs_GFP-
Adgre1	2.74047e-82	0.258869	1	1	4.04603e-78	GFP+_vs_GFP-
Slc7a1	6.75906e-08	0.258855	0.172	0.132	0.000997908	GFP+_vs_GFP-
Mtm1	2.14193e-08	0.25885	0.278	0.23	0.000316235	GFP+_vs_GFP-
Slc25a30	8.97717e-09	0.258803	0.396	0.351	0.000132539	GFP+_vs_GFP-
Gna12	1.07908e-09	0.258774	0.36	0.307	1.59316e-05	GFP+_vs_GFP-
Atxn7	2.7853e-09	0.258738	0.24	0.189	4.11222e-05	GFP+_vs_GFP-
Pigu	2.30552e-09	0.258674	0.233	0.182	3.40388e-05	GFP+_vs_GFP-
Tmem104	4.34752e-10	0.258636	0.371	0.315	6.41868e-06	GFP+_vs_GFP-
Tnfrsf1a	1.18183e-36	0.258555	0.92	0.862	1.74485e-32	GFP+_vs_GFP-
Rdm1	3.32808e-06	0.258555	0.235	0.197	0.0491358	GFP+_vs_GFP-
Supt7l	6.28114e-09	0.258474	0.125	0.088	9.27347e-05	GFP+_vs_GFP-
Prkag1	1.15037e-21	0.258392	0.59	0.487	1.69841e-17	GFP+_vs_GFP-
Ndor1	4.58514e-08	0.258378	0.121	0.086	0.00067695	GFP+_vs_GFP-
Slc35e2	1.23805e-07	0.258341	0.106	0.074	0.00182785	GFP+_vs_GFP-
Sf3a1	2.81248e-09	0.258267	0.393	0.344	4.15235e-05	GFP+_vs_GFP-
Klhdc3	1.12406e-12	0.25825	0.44	0.377	1.65956e-08	GFP+_vs_GFP-
Shtn1	3.06603e-21	0.258204	0.687	0.587	4.52668e-17	GFP+_vs_GFP-
March8	1.23984e-09	0.258183	0.27	0.218	1.8305e-05	GFP+_vs_GFP-
Fam214b	3.73113e-24	0.258176	0.747	0.649	5.50864e-20	GFP+_vs_GFP-
Tmem9b	8.04907e-34	0.258147	0.815	0.699	1.18837e-29	GFP+_vs_GFP-
Abcd1	1.12596e-29	0.25805	0.769	0.673	1.66237e-25	GFP+_vs_GFP-
Phf1	2.53507e-08	0.257966	0.11	0.076	0.000374278	GFP+_vs_GFP-
Tlr1	1.3988e-08	0.25796	0.214	0.168	0.000206519	GFP+_vs_GFP-
Scarf1	9.81813e-08	0.257939	0.177	0.137	0.00144955	GFP+_vs_GFP-
Calml4	6.75258e-20	0.257863	0.596	0.496	9.96951e-16	GFP+_vs_GFP-
Pros1	3.27857e-19	0.257557	0.596	0.504	4.84048e-15	GFP+_vs_GFP-
Fam160a2	2.52089e-09	0.25754	0.178	0.132	3.72184e-05	GFP+_vs_GFP-
Rpn1	3.98972e-27	0.257508	0.758	0.651	5.89043e-23	GFP+_vs_GFP-
Aco2	2.75857e-27	0.257493	0.769	0.682	4.07275e-23	GFP+_vs_GFP-
Sf3b4	4.77072e-10	0.257421	0.347	0.292	7.04349e-06	GFP+_vs_GFP-
Stradb	2.83843e-09	0.257364	0.182	0.136	4.19065e-05	GFP+_vs_GFP-
Rbms1	1.44923e-61	0.257298	0.996	0.984	2.13964e-57	GFP+_vs_GFP-
Hadhb	2.93034e-19	0.257178	0.592	0.503	4.32635e-15	GFP+_vs_GFP-
Rrm2	0.00881172	0.257172	0.054	0.042	1	GFP+_vs_GFP-
Bmi1	6.10944e-09	0.257169	0.294	0.244	9.01998e-05	GFP+_vs_GFP-
Dync1li2	4.48339e-11	0.257165	0.42	0.359	6.61927e-07	GFP+_vs_GFP-
Mtrex	4.75218e-10	0.257128	0.359	0.304	7.01612e-06	GFP+_vs_GFP-
Pcyt1a	2.1787e-09	0.257127	0.336	0.283	3.21664e-05	GFP+_vs_GFP-
Slc25a1	1.9012e-22	0.257082	0.735	0.638	2.80694e-18	GFP+_vs_GFP-
D17H6S53E	1.47782e-09	0.257036	0.213	0.164	2.18186e-05	GFP+_vs_GFP-
Abcd3	1.26478e-08	0.256938	0.15	0.11	0.000186731	GFP+_vs_GFP-
Ttc13	1.59359e-09	0.256907	0.204	0.155	2.35278e-05	GFP+_vs_GFP-
Nfam1	2.36953e-52	0.256821	0.986	0.971	3.49837e-48	GFP+_vs_GFP-
Fech	2.43317e-08	0.25682	0.267	0.219	0.000359233	GFP+_vs_GFP-
Hinfp	2.87043e-08	0.256762	0.164	0.123	0.00042379	GFP+_vs_GFP-
Rnf123	1.66622e-08	0.256731	0.125	0.089	0.000246	GFP+_vs_GFP-
Tlr6	3.19606e-08	0.256716	0.203	0.159	0.000471866	GFP+_vs_GFP-
Rnf5	7.2819e-21	0.256692	0.591	0.491	1.0751e-16	GFP+_vs_GFP-
Csde1	5.02849e-44	0.256626	0.974	0.93	7.42407e-40	GFP+_vs_GFP-
Ehd2	3.31675e-07	0.256534	0.079	0.052	0.00489685	GFP+_vs_GFP-
Pi4k2a	2.98018e-09	0.256508	0.314	0.261	4.39994e-05	GFP+_vs_GFP-
Acaca	7.59073e-12	0.256498	0.347	0.281	1.12069e-07	GFP+_vs_GFP-
Tab2	4.5049e-27	0.256479	0.842	0.755	6.65104e-23	GFP+_vs_GFP-
Git1	1.37089e-07	0.256387	0.224	0.182	0.00202398	GFP+_vs_GFP-
Zswim3	2.47969e-08	0.256342	0.087	0.057	0.000366102	GFP+_vs_GFP-
Hnrnpll	2.1891e-09	0.256316	0.325	0.27	3.23199e-05	GFP+_vs_GFP-
Sumf1	6.38502e-09	0.256309	0.295	0.244	9.42685e-05	GFP+_vs_GFP-
Setd3	6.70855e-23	0.256154	0.633	0.532	9.90451e-19	GFP+_vs_GFP-
L1cam	6.03763e-08	0.256127	0.122	0.088	0.000891395	GFP+_vs_GFP-
E2f2	5.02552e-08	0.256113	0.262	0.216	0.000741968	GFP+_vs_GFP-
Rbck1	4.67744e-21	0.256053	0.648	0.554	6.90578e-17	GFP+_vs_GFP-
Map3k5	3.21613e-08	0.255972	0.187	0.144	0.00047483	GFP+_vs_GFP-
Magi3	3.93437e-07	0.255946	0.1	0.071	0.0058087	GFP+_vs_GFP-
Acot7	2.53447e-08	0.255929	0.267	0.219	0.000374188	GFP+_vs_GFP-
Fbxo38	2.61816e-11	0.255627	0.353	0.29	3.86545e-07	GFP+_vs_GFP-
Casp3	5.32928e-09	0.255584	0.212	0.165	7.86816e-05	GFP+_vs_GFP-
Ulk1	5.79584e-08	0.255524	0.211	0.168	0.000855698	GFP+_vs_GFP-
Irgm2	1.51942e-07	0.255494	0.145	0.109	0.00224327	GFP+_vs_GFP-
Homer1	8.20433e-09	0.255465	0.238	0.189	0.000121129	GFP+_vs_GFP-
Zfp654	1.11718e-07	0.255456	0.169	0.13	0.00164941	GFP+_vs_GFP-
Rab1a	3.98045e-45	0.255453	0.98	0.939	5.87674e-41	GFP+_vs_GFP-
Wipf1	5.65549e-26	0.255444	0.801	0.709	8.34977e-22	GFP+_vs_GFP-
Sh3glb2	4.59155e-10	0.255422	0.299	0.242	6.77897e-06	GFP+_vs_GFP-
Rab35	9.1203e-28	0.255348	0.78	0.665	1.34652e-23	GFP+_vs_GFP-
Zfyve27	5.27488e-09	0.25527	0.172	0.128	7.78784e-05	GFP+_vs_GFP-
Zfhx3	1.56187e-31	0.255224	0.851	0.762	2.30595e-27	GFP+_vs_GFP-
Zfp120	3.36451e-09	0.255223	0.327	0.276	4.96736e-05	GFP+_vs_GFP-
Sp3	8.25072e-18	0.255191	0.615	0.533	1.21814e-13	GFP+_vs_GFP-
St6galnac6	2.10137e-08	0.255171	0.177	0.134	0.000310247	GFP+_vs_GFP-
Ap3d1	1.17886e-24	0.255149	0.756	0.67	1.74047e-20	GFP+_vs_GFP-
Nkiras2	2.60721e-18	0.255089	0.608	0.523	3.84928e-14	GFP+_vs_GFP-
Zmym5	3.64119e-09	0.25508	0.324	0.272	5.37586e-05	GFP+_vs_GFP-
Map7d1	1.38682e-33	0.255026	0.902	0.829	2.0475e-29	GFP+_vs_GFP-
Klf16	2.56988e-07	0.254861	0.164	0.126	0.00379418	GFP+_vs_GFP-
Ei24	2.47736e-19	0.254799	0.547	0.455	3.65758e-15	GFP+_vs_GFP-
Pou2f2	2.12031e-86	0.254776	1	1	3.13043e-82	GFP+_vs_GFP-
Asxl1	2.42228e-16	0.254775	0.523	0.438	3.57625e-12	GFP+_vs_GFP-
Clec4a1	1.09959e-74	0.254682	0.999	0.998	1.62343e-70	GFP+_vs_GFP-
Hars	1.19394e-18	0.254657	0.569	0.475	1.76273e-14	GFP+_vs_GFP-
Trim30a	5.06044e-22	0.254573	0.69	0.593	7.47123e-18	GFP+_vs_GFP-
Hipk3	1.51597e-11	0.254536	0.407	0.345	2.23817e-07	GFP+_vs_GFP-
Usp7	5.00606e-24	0.25448	0.683	0.578	7.39094e-20	GFP+_vs_GFP-
Ccdc6	3.05156e-10	0.25446	0.21	0.158	4.50532e-06	GFP+_vs_GFP-
Trerf1	2.95899e-09	0.254358	0.365	0.311	4.36865e-05	GFP+_vs_GFP-
Zfp626	1.30689e-07	0.254337	0.104	0.073	0.00192949	GFP+_vs_GFP-
Gtf3c1	6.33046e-09	0.254298	0.255	0.205	9.34629e-05	GFP+_vs_GFP-
Ap4b1	2.35695e-07	0.254261	0.146	0.111	0.00347981	GFP+_vs_GFP-
Tubb6	1.17169e-22	0.254239	0.906	0.847	1.72989e-18	GFP+_vs_GFP-
Dvl1	1.62273e-07	0.2542	0.164	0.126	0.0023958	GFP+_vs_GFP-
Sypl	1.4594e-28	0.254196	0.838	0.745	2.15466e-24	GFP+_vs_GFP-
Sel1l	1.33719e-17	0.254102	0.542	0.452	1.97422e-13	GFP+_vs_GFP-
Zdhhc21	1.01647e-07	0.254087	0.314	0.267	0.00150071	GFP+_vs_GFP-
Ewsr1	8.7792e-29	0.254001	0.789	0.684	1.29616e-24	GFP+_vs_GFP-
Wiz	2.13019e-09	0.253911	0.187	0.14	3.14501e-05	GFP+_vs_GFP-
Tmem38a	1.20623e-08	0.253894	0.134	0.096	0.000178088	GFP+_vs_GFP-
Dag1	4.64614e-11	0.253872	0.34	0.278	6.85956e-07	GFP+_vs_GFP-
Hal	1.44041e-05	0.25386	0.106	0.08	0.212662	GFP+_vs_GFP-
Idh1	1.1127e-30	0.253853	0.919	0.854	1.64279e-26	GFP+_vs_GFP-
Pkm	3.78876e-54	0.253761	0.999	0.997	5.59372e-50	GFP+_vs_GFP-
Wdr1	2.57643e-56	0.253706	0.994	0.983	3.80383e-52	GFP+_vs_GFP-
Rab21	4.22518e-24	0.253697	0.729	0.632	6.23805e-20	GFP+_vs_GFP-
Irak2	1.29357e-09	0.253499	0.389	0.333	1.90983e-05	GFP+_vs_GFP-
Mgat5	8.63182e-08	0.253448	0.182	0.141	0.0012744	GFP+_vs_GFP-
Ythdf2	2.34202e-26	0.253411	0.744	0.649	3.45776e-22	GFP+_vs_GFP-
Sun2	6.93379e-08	0.253386	0.331	0.284	0.0010237	GFP+_vs_GFP-
Fli1	4.25949e-27	0.253328	0.816	0.717	6.28871e-23	GFP+_vs_GFP-
Tcta	1.49747e-09	0.253327	0.34	0.287	2.21087e-05	GFP+_vs_GFP-
Rtn3	8.14309e-46	0.253221	0.973	0.925	1.20225e-41	GFP+_vs_GFP-
Rit1	7.19841e-21	0.253169	0.605	0.508	1.06277e-16	GFP+_vs_GFP-
Hdgf	1.51714e-40	0.253153	0.973	0.934	2.23991e-36	GFP+_vs_GFP-
Fnta	9.83879e-23	0.253146	0.67	0.573	1.4526e-18	GFP+_vs_GFP-
Slc39a13	4.43662e-18	0.253137	0.633	0.552	6.55023e-14	GFP+_vs_GFP-
Sf3b3	1.5175e-18	0.253128	0.57	0.482	2.24044e-14	GFP+_vs_GFP-
Anks1	4.41912e-17	0.253091	0.557	0.473	6.52439e-13	GFP+_vs_GFP-
Aar2	1.44244e-07	0.253069	0.187	0.147	0.00212962	GFP+_vs_GFP-
Eif2s3x	3.44174e-08	0.253041	0.331	0.284	0.000508139	GFP+_vs_GFP-
Traf1	6.93432e-08	0.252965	0.105	0.073	0.00102378	GFP+_vs_GFP-
Jmy	1.36786e-07	0.25278	0.138	0.102	0.00201951	GFP+_vs_GFP-
Lrp10	2.17496e-34	0.252776	0.872	0.792	3.21112e-30	GFP+_vs_GFP-
Neu1	6.01588e-23	0.25274	0.711	0.62	8.88185e-19	GFP+_vs_GFP-
Rhbdf2	1.04592e-08	0.252727	0.249	0.2	0.00015442	GFP+_vs_GFP-
Vps41	7.86644e-23	0.252713	0.636	0.539	1.1614e-18	GFP+_vs_GFP-
Mfsd11	1.44956e-09	0.252595	0.262	0.21	2.14013e-05	GFP+_vs_GFP-
Tom1l2	4.11766e-08	0.252569	0.091	0.061	0.000607931	GFP+_vs_GFP-
Retreg3	9.79983e-09	0.252507	0.325	0.275	0.000144685	GFP+_vs_GFP-
Huwe1	1.04706e-20	0.252441	0.625	0.523	1.54589e-16	GFP+_vs_GFP-
Nfatc3	2.67823e-12	0.252403	0.439	0.372	3.95413e-08	GFP+_vs_GFP-
Cep170	5.0406e-16	0.252395	0.544	0.462	7.44195e-12	GFP+_vs_GFP-
Soga1	3.42689e-07	0.252391	0.145	0.11	0.00505946	GFP+_vs_GFP-
Homer3	3.86096e-08	0.252326	0.205	0.161	0.000570032	GFP+_vs_GFP-
Slc35d1	2.83111e-09	0.252272	0.2	0.153	4.17985e-05	GFP+_vs_GFP-
Il3ra	6.66469e-14	0.25227	0.467	0.394	9.83974e-10	GFP+_vs_GFP-
Prkd2	4.1954e-09	0.252252	0.137	0.097	6.19409e-05	GFP+_vs_GFP-
Nktr	4.66335e-17	0.252204	0.563	0.479	6.88496e-13	GFP+_vs_GFP-
Rell1	5.45456e-10	0.252191	0.409	0.354	8.05312e-06	GFP+_vs_GFP-
Mcoln1	4.98768e-07	0.252143	0.117	0.086	0.00736382	GFP+_vs_GFP-
Nup188	7.55662e-09	0.252048	0.182	0.138	0.000111566	GFP+_vs_GFP-
Hnrnpul2	7.57602e-31	0.252017	0.873	0.782	1.11852e-26	GFP+_vs_GFP-
Ap1g2	5.02284e-09	0.251973	0.354	0.301	7.41571e-05	GFP+_vs_GFP-
Tbk1	3.41276e-17	0.251851	0.542	0.454	5.03859e-13	GFP+_vs_GFP-
Trim32	2.77982e-08	0.251821	0.07	0.043	0.000410413	GFP+_vs_GFP-
Ehd4	2.61302e-34	0.251779	0.935	0.868	3.85786e-30	GFP+_vs_GFP-
Pnpla7	1.75576e-09	0.251679	0.18	0.134	2.5922e-05	GFP+_vs_GFP-
Atrnl1	6.37378e-08	0.251676	0.199	0.156	0.000941025	GFP+_vs_GFP-
Adipor2	8.1142e-23	0.251674	0.715	0.616	1.19798e-18	GFP+_vs_GFP-
Eaf1	1.65599e-09	0.251645	0.226	0.175	2.4449e-05	GFP+_vs_GFP-
Sesn1	4.17137e-11	0.251576	0.439	0.381	6.15862e-07	GFP+_vs_GFP-
Cdca4	4.72489e-09	0.251548	0.225	0.176	6.97583e-05	GFP+_vs_GFP-
Dus3l	9.39064e-09	0.251548	0.228	0.18	0.000138643	GFP+_vs_GFP-
Fpgt	8.63082e-08	0.251473	0.126	0.091	0.00127425	GFP+_vs_GFP-
Map4k3	8.69789e-08	0.251471	0.113	0.08	0.00128416	GFP+_vs_GFP-
Ptprs	6.88115e-07	0.251434	0.136	0.102	0.0101593	GFP+_vs_GFP-
Pcyox1	2.63614e-09	0.251248	0.325	0.271	3.89199e-05	GFP+_vs_GFP-
Atg13	3.3419e-10	0.251158	0.238	0.184	4.93398e-06	GFP+_vs_GFP-
Btaf1	7.36268e-13	0.251128	0.455	0.384	1.08703e-08	GFP+_vs_GFP-
Stxbp2	6.16057e-28	0.251121	0.839	0.742	9.09546e-24	GFP+_vs_GFP-
Clk1	2.12025e-19	0.251116	0.552	0.455	3.13034e-15	GFP+_vs_GFP-
Trafd1	5.16013e-14	0.251107	0.463	0.388	7.61842e-10	GFP+_vs_GFP-
AI467606	2.20173e-32	0.251102	0.886	0.802	3.25063e-28	GFP+_vs_GFP-
Fbxl20	3.61105e-08	0.251076	0.295	0.247	0.000533135	GFP+_vs_GFP-
Map2k3	5.11332e-10	0.250967	0.413	0.357	7.5493e-06	GFP+_vs_GFP-
AI839979	9.86749e-08	0.250961	0.129	0.093	0.00145684	GFP+_vs_GFP-
Rcc2	3.7033e-18	0.250906	0.591	0.505	5.46755e-14	GFP+_vs_GFP-
Pcsk7	4.63965e-08	0.250857	0.215	0.17	0.000684999	GFP+_vs_GFP-
Midn	3.0332e-20	0.250802	0.661	0.571	4.47821e-16	GFP+_vs_GFP-
Ak2	9.19303e-24	0.250789	0.729	0.63	1.35726e-19	GFP+_vs_GFP-
Ccdc91	3.62383e-08	0.25078	0.186	0.144	0.000535023	GFP+_vs_GFP-
Hbs1l	2.63067e-09	0.25074	0.255	0.203	3.88393e-05	GFP+_vs_GFP-
Mafg	6.19995e-24	0.250721	0.742	0.646	9.15361e-20	GFP+_vs_GFP-
Adnp2	8.01455e-09	0.250574	0.206	0.159	0.000118327	GFP+_vs_GFP-
Map4k4	7.03468e-20	0.250567	0.633	0.534	1.0386e-15	GFP+_vs_GFP-
Poglut3	2.56717e-07	0.250552	0.099	0.069	0.00379017	GFP+_vs_GFP-
Me2	1.05031e-28	0.25052	0.795	0.694	1.55068e-24	GFP+_vs_GFP-
Pld2	8.6412e-08	0.250513	0.088	0.059	0.00127579	GFP+_vs_GFP-
Gnaq	5.83367e-22	0.250421	0.726	0.639	8.61283e-18	GFP+_vs_GFP-
Slc38a1	4.72965e-19	0.250404	0.599	0.508	6.98286e-15	GFP+_vs_GFP-
Usp8	1.99779e-25	0.250354	0.793	0.697	2.94954e-21	GFP+_vs_GFP-
Zbtb7b	4.35349e-25	0.250216	0.694	0.588	6.42749e-21	GFP+_vs_GFP-
Slc9a8	1.84116e-08	0.250175	0.156	0.115	0.00027183	GFP+_vs_GFP-
Fbxo42	9.28318e-09	0.249949	0.182	0.138	0.000137057	GFP+_vs_GFP-
Specc1	8.88008e-09	0.249929	0.293	0.241	0.000131105	GFP+_vs_GFP-
Mars	8.19004e-08	0.249908	0.227	0.183	0.00120918	GFP+_vs_GFP-
Anxa2	3.43875e-78	0.249891	1	1	5.07697e-74	GFP+_vs_GFP-
Dpf2	2.41211e-13	0.249886	0.469	0.401	3.56124e-09	GFP+_vs_GFP-
Nudt3	2.40664e-12	0.249886	0.455	0.388	3.55316e-08	GFP+_vs_GFP-
Ctdsp1	6.78112e-22	0.249859	0.675	0.583	1.00117e-17	GFP+_vs_GFP-
Arf3	1.69592e-27	0.249855	0.807	0.712	2.50386e-23	GFP+_vs_GFP-
Slc35c2	7.34007e-14	0.249781	0.479	0.409	1.08369e-09	GFP+_vs_GFP-
Nhsl2	2.77056e-15	0.249704	0.517	0.438	4.09045e-11	GFP+_vs_GFP-
Zc3hav1	3.69306e-16	0.249644	0.532	0.445	5.45243e-12	GFP+_vs_GFP-
Ubr2	2.21182e-20	0.249643	0.599	0.508	3.26554e-16	GFP+_vs_GFP-
Galnt11	4.46363e-08	0.249634	0.196	0.153	0.000659011	GFP+_vs_GFP-
Bcl2l2	6.55274e-08	0.249528	0.126	0.091	0.000967446	GFP+_vs_GFP-
Amd2	1.78648e-08	0.2495	0.066	0.039	0.000263756	GFP+_vs_GFP-
Ambra1	6.44847e-10	0.249358	0.217	0.165	9.52053e-06	GFP+_vs_GFP-
Ubash3b	4.91231e-24	0.249256	0.928	0.886	7.25254e-20	GFP+_vs_GFP-
Stam	8.06842e-09	0.249224	0.207	0.161	0.000119122	GFP+_vs_GFP-
Phkb	1.6752e-08	0.249201	0.207	0.161	0.000247327	GFP+_vs_GFP-
Ecpas	1.5207e-12	0.249126	0.49	0.425	2.24517e-08	GFP+_vs_GFP-
Ppp1r37	6.62604e-09	0.248914	0.243	0.194	9.78269e-05	GFP+_vs_GFP-
Eps15	4.29149e-25	0.248899	0.781	0.682	6.33595e-21	GFP+_vs_GFP-
Sgsm3	1.16581e-07	0.248668	0.094	0.064	0.0017212	GFP+_vs_GFP-
Sema6b	2.62119e-07	0.248668	0.092	0.064	0.00386992	GFP+_vs_GFP-
Aacs	1.48437e-07	0.248663	0.319	0.273	0.00219153	GFP+_vs_GFP-
Prkaca	2.43505e-11	0.248497	0.403	0.339	3.59511e-07	GFP+_vs_GFP-
Hectd1	1.13583e-29	0.248482	0.876	0.798	1.67693e-25	GFP+_vs_GFP-
Kif13a	5.51787e-10	0.248461	0.404	0.349	8.14658e-06	GFP+_vs_GFP-
Hnrnpul1	2.0609e-26	0.248431	0.741	0.641	3.04272e-22	GFP+_vs_GFP-
Adar	3.6228e-08	0.248365	0.197	0.154	0.00053487	GFP+_vs_GFP-
Eif4g2	1.22032e-53	0.248357	0.995	0.985	1.80169e-49	GFP+_vs_GFP-
Fkbp15	5.11712e-11	0.248174	0.442	0.384	7.55491e-07	GFP+_vs_GFP-
Lztr1	1.74418e-08	0.24814	0.237	0.19	0.000257511	GFP+_vs_GFP-
Slc2a9	3.70409e-08	0.247831	0.238	0.191	0.000546873	GFP+_vs_GFP-
Fbxo8	5.10468e-08	0.247831	0.242	0.196	0.000753656	GFP+_vs_GFP-
Poc1a	1.19593e-06	0.247783	0.079	0.054	0.0176568	GFP+_vs_GFP-
Tmem51	3.09437e-31	0.247752	0.92	0.87	4.56853e-27	GFP+_vs_GFP-
Hmgcs1	1.7623e-15	0.247723	0.598	0.511	2.60186e-11	GFP+_vs_GFP-
Agps	6.11031e-20	0.247665	0.65	0.561	9.02126e-16	GFP+_vs_GFP-
Zbtb42	2.50504e-07	0.247636	0.189	0.149	0.00369845	GFP+_vs_GFP-
Runx1	9.225e-13	0.247631	0.459	0.388	1.36198e-08	GFP+_vs_GFP-
Pknox1	1.92305e-07	0.247595	0.289	0.245	0.00283919	GFP+_vs_GFP-
Ctsb	1.82578e-62	0.247574	1	0.999	2.69559e-58	GFP+_vs_GFP-
Tecpr1	4.65003e-08	0.247564	0.131	0.094	0.00068653	GFP+_vs_GFP-
Cerk	2.54576e-10	0.247555	0.361	0.3	3.75856e-06	GFP+_vs_GFP-
Phf21a	9.14605e-10	0.247536	0.349	0.293	1.35032e-05	GFP+_vs_GFP-
Stat5b	1.64481e-12	0.247437	0.437	0.371	2.4284e-08	GFP+_vs_GFP-
Elmo2	1.40383e-34	0.247339	0.946	0.887	2.07261e-30	GFP+_vs_GFP-
Rnf139	1.77292e-09	0.247288	0.336	0.281	2.61754e-05	GFP+_vs_GFP-
Dcaf7	1.38329e-22	0.247272	0.643	0.538	2.04228e-18	GFP+_vs_GFP-
Mga	1.83561e-10	0.24715	0.352	0.292	2.7101e-06	GFP+_vs_GFP-
Sept8	3.79924e-08	0.247108	0.197	0.153	0.00056092	GFP+_vs_GFP-
Acbd5	3.28067e-21	0.246991	0.635	0.54	4.84358e-17	GFP+_vs_GFP-
Agpat1	5.62062e-09	0.24696	0.299	0.248	8.29829e-05	GFP+_vs_GFP-
Cops3	1.4806e-17	0.246932	0.551	0.462	2.18596e-13	GFP+_vs_GFP-
Ppp6r3	1.54366e-11	0.246909	0.449	0.385	2.27906e-07	GFP+_vs_GFP-
Pum1	4.59109e-21	0.246837	0.642	0.547	6.77828e-17	GFP+_vs_GFP-
Lmbrd1	3.30724e-28	0.246811	0.866	0.776	4.88281e-24	GFP+_vs_GFP-
Spns1	7.09465e-09	0.246763	0.246	0.197	0.000104745	GFP+_vs_GFP-
Gle1	7.96793e-09	0.246751	0.2	0.154	0.000117639	GFP+_vs_GFP-
Zbtb9	5.74679e-08	0.246715	0.109	0.076	0.000848456	GFP+_vs_GFP-
Stk40	1.70353e-21	0.246708	0.722	0.625	2.51509e-17	GFP+_vs_GFP-
Map1s	3.33164e-12	0.246694	0.419	0.35	4.91883e-08	GFP+_vs_GFP-
Setd7	7.08241e-08	0.246645	0.238	0.193	0.00104565	GFP+_vs_GFP-
Zfp574	4.67707e-08	0.246636	0.136	0.099	0.000690523	GFP+_vs_GFP-
Cpq	7.11165e-07	0.246629	0.127	0.095	0.0104996	GFP+_vs_GFP-
Nadk	1.73735e-71	0.246623	0.998	0.997	2.56503e-67	GFP+_vs_GFP-
Crlf3	3.90299e-19	0.24661	0.601	0.509	5.76237e-15	GFP+_vs_GFP-
Cab39	6.70995e-31	0.246563	0.865	0.767	9.90657e-27	GFP+_vs_GFP-
Dgcr2	4.56902e-08	0.246373	0.303	0.255	0.00067457	GFP+_vs_GFP-
Prkab2	1.98208e-07	0.246198	0.079	0.052	0.00292634	GFP+_vs_GFP-
Tprn	6.80624e-08	0.24617	0.135	0.099	0.00100487	GFP+_vs_GFP-
Wars	3.5583e-16	0.246126	0.525	0.442	5.25348e-12	GFP+_vs_GFP-
Bop1	4.42885e-11	0.246083	0.431	0.37	6.53875e-07	GFP+_vs_GFP-
Mbnl1	9.26414e-34	0.246032	0.959	0.915	1.36776e-29	GFP+_vs_GFP-
Klhl12	1.56726e-07	0.24595	0.086	0.058	0.00231391	GFP+_vs_GFP-
Casp2	6.99967e-08	0.245898	0.132	0.096	0.00103343	GFP+_vs_GFP-
Ap1m1	3.7019e-24	0.245896	0.67	0.569	5.46548e-20	GFP+_vs_GFP-
Slc25a39	5.17552e-20	0.245842	0.658	0.566	7.64113e-16	GFP+_vs_GFP-
Zc3h13	5.10514e-19	0.245801	0.622	0.529	7.53723e-15	GFP+_vs_GFP-
Fbxl4	3.64967e-08	0.245751	0.116	0.081	0.000538838	GFP+_vs_GFP-
Celf2	4.67538e-27	0.245738	0.917	0.856	6.90273e-23	GFP+_vs_GFP-
Uso1	8.25961e-11	0.245728	0.405	0.346	1.21945e-06	GFP+_vs_GFP-
Eed	9.88959e-14	0.245727	0.484	0.412	1.4601e-09	GFP+_vs_GFP-
Cpsf2	7.15371e-24	0.245648	0.682	0.578	1.05617e-19	GFP+_vs_GFP-
Abtb1	1.56799e-09	0.245561	0.292	0.238	2.31499e-05	GFP+_vs_GFP-
Akr1e1	5.70855e-09	0.245461	0.225	0.176	8.42811e-05	GFP+_vs_GFP-
Smad4	9.09278e-24	0.245423	0.765	0.681	1.34246e-19	GFP+_vs_GFP-
Slc25a12	3.9755e-10	0.245422	0.381	0.324	5.86942e-06	GFP+_vs_GFP-
Rora	1.65858e-06	0.24541	0.119	0.088	0.0244873	GFP+_vs_GFP-
Mcm6	5.2171e-05	0.245394	0.205	0.173	0.770253	GFP+_vs_GFP-
Brip1	6.42362e-07	0.245334	0.06	0.038	0.00948384	GFP+_vs_GFP-
Mapre2	2.43025e-25	0.245322	0.747	0.639	3.58802e-21	GFP+_vs_GFP-
Pacsin2	7.36329e-24	0.24528	0.732	0.634	1.08712e-19	GFP+_vs_GFP-
Ppif	6.81823e-07	0.245241	0.135	0.101	0.0100664	GFP+_vs_GFP-
Eef1a1	1.28449e-208	0.245206	1	1	1.89641e-204	GFP+_vs_GFP-
Wdtc1	4.54443e-08	0.245153	0.183	0.141	0.000670939	GFP+_vs_GFP-
Prkci	5.76119e-08	0.245089	0.178	0.137	0.000850582	GFP+_vs_GFP-
Bckdha	9.29089e-08	0.245087	0.268	0.223	0.00137171	GFP+_vs_GFP-
Pcna	1.02181e-16	0.245011	0.627	0.543	1.5086e-12	GFP+_vs_GFP-
Mtr	1.70711e-08	0.244934	0.316	0.265	0.000252038	GFP+_vs_GFP-
Tent2	3.09009e-19	0.244797	0.614	0.522	4.56221e-15	GFP+_vs_GFP-
Slc9a3r1	5.42189e-27	0.2447	0.837	0.755	8.00488e-23	GFP+_vs_GFP-
Pomk	2.24369e-07	0.244664	0.141	0.105	0.00331259	GFP+_vs_GFP-
Raf1	3.17265e-14	0.244523	0.503	0.427	4.6841e-10	GFP+_vs_GFP-
Plod3	2.82057e-25	0.244495	0.766	0.663	4.1643e-21	GFP+_vs_GFP-
Snhg20	2.02914e-07	0.244487	0.146	0.11	0.00299582	GFP+_vs_GFP-
Sptan1	1.54307e-26	0.244461	0.817	0.714	2.27819e-22	GFP+_vs_GFP-
Cep350	2.20282e-16	0.244427	0.58	0.497	3.25225e-12	GFP+_vs_GFP-
Zfp809	2.07804e-07	0.244419	0.086	0.058	0.00306802	GFP+_vs_GFP-
Dyrk2	3.25517e-10	0.244413	0.403	0.345	4.80593e-06	GFP+_vs_GFP-
Hcfc1	1.72293e-18	0.244379	0.583	0.495	2.54373e-14	GFP+_vs_GFP-
Ucp2	6.07593e-89	0.244292	1	1	8.97051e-85	GFP+_vs_GFP-
Ttpal	3.07253e-08	0.244245	0.221	0.175	0.000453629	GFP+_vs_GFP-
Csk	1.25088e-57	0.24424	0.991	0.978	1.8468e-53	GFP+_vs_GFP-
Fbf1	9.54614e-08	0.244229	0.077	0.05	0.00140939	GFP+_vs_GFP-
Pja2	3.49801e-12	0.244172	0.447	0.378	5.16447e-08	GFP+_vs_GFP-
Socs4	1.28331e-08	0.243983	0.33	0.28	0.000189468	GFP+_vs_GFP-
Slc36a4	7.95776e-08	0.243912	0.283	0.236	0.00117488	GFP+_vs_GFP-
Ptgir	2.48196e-11	0.243802	0.438	0.375	3.66437e-07	GFP+_vs_GFP-
Kmt2c	3.27124e-19	0.24371	0.627	0.538	4.82966e-15	GFP+_vs_GFP-
Ube2j1	4.76067e-18	0.243709	0.622	0.545	7.02865e-14	GFP+_vs_GFP-
Anapc1	6.99576e-10	0.243707	0.367	0.311	1.03285e-05	GFP+_vs_GFP-
Cask	5.56147e-09	0.243676	0.352	0.3	8.21096e-05	GFP+_vs_GFP-
Foxp1	8.05862e-24	0.243593	0.804	0.721	1.18977e-19	GFP+_vs_GFP-
Nlrc4	3.70507e-09	0.243412	0.221	0.172	5.47016e-05	GFP+_vs_GFP-
Rragc	6.04674e-24	0.243382	0.751	0.65	8.92741e-20	GFP+_vs_GFP-
Lsp1	1.60583e-12	0.24329	0.821	0.778	2.37085e-08	GFP+_vs_GFP-
Hs2st1	2.84006e-10	0.243264	0.267	0.21	4.19307e-06	GFP+_vs_GFP-
S1pr2	2.69484e-08	0.243221	0.247	0.199	0.000397866	GFP+_vs_GFP-
Mcm10	2.68424e-06	0.243175	0.117	0.087	0.0396301	GFP+_vs_GFP-
Flywch1	2.17835e-06	0.243152	0.122	0.092	0.0321612	GFP+_vs_GFP-
Slc30a1	1.48967e-06	0.243039	0.125	0.094	0.0219935	GFP+_vs_GFP-
Nono	3.31685e-21	0.243002	0.678	0.588	4.897e-17	GFP+_vs_GFP-
Nab1	1.66925e-28	0.242996	0.864	0.78	2.46448e-24	GFP+_vs_GFP-
Btd	1.53528e-07	0.242955	0.178	0.139	0.00226668	GFP+_vs_GFP-
Ift46	9.29075e-08	0.242939	0.147	0.109	0.00137169	GFP+_vs_GFP-
Plin3	9.7225e-20	0.242931	0.676	0.587	1.43543e-15	GFP+_vs_GFP-
B4galt1	3.7236e-20	0.242927	0.678	0.588	5.49753e-16	GFP+_vs_GFP-
BC004004	1.40938e-16	0.24292	0.559	0.474	2.08081e-12	GFP+_vs_GFP-
Qser1	5.93059e-07	0.242912	0.139	0.105	0.00875592	GFP+_vs_GFP-
Rnf40	6.55128e-08	0.242721	0.204	0.161	0.00096723	GFP+_vs_GFP-
Tmem50b	1.0364e-24	0.242654	0.83	0.74	1.53015e-20	GFP+_vs_GFP-
Csnk1e	2.24467e-14	0.242611	0.496	0.42	3.31403e-10	GFP+_vs_GFP-
Shc1	3.46349e-11	0.242603	0.4	0.337	5.1135e-07	GFP+_vs_GFP-
Pdcd6ip	4.86264e-35	0.242599	0.967	0.924	7.1792e-31	GFP+_vs_GFP-
Impad1	9.3828e-10	0.242595	0.347	0.292	1.38528e-05	GFP+_vs_GFP-
Scarb2	7.16327e-20	0.242593	0.593	0.499	1.05758e-15	GFP+_vs_GFP-
Dtx2	4.86162e-18	0.242492	0.598	0.506	7.17769e-14	GFP+_vs_GFP-
Jarid2	1.27276e-22	0.242465	0.835	0.763	1.87911e-18	GFP+_vs_GFP-
Gtf2e1	8.30597e-09	0.242442	0.148	0.107	0.000122629	GFP+_vs_GFP-
Dock5	1.13582e-11	0.242361	0.482	0.419	1.67693e-07	GFP+_vs_GFP-
Phldb1	5.99542e-08	0.242353	0.067	0.042	0.000885164	GFP+_vs_GFP-
Flcn	8.80169e-07	0.242352	0.207	0.168	0.0129948	GFP+_vs_GFP-
Ttc7b	6.79054e-08	0.242345	0.237	0.192	0.00100256	GFP+_vs_GFP-
Psat1	1.43592e-07	0.242325	0.229	0.185	0.00212	GFP+_vs_GFP-
Dcaf11	6.01148e-09	0.242242	0.319	0.266	8.87534e-05	GFP+_vs_GFP-
Hnrnph1	2.89537e-21	0.242238	0.627	0.525	4.27472e-17	GFP+_vs_GFP-
Gba2	1.38945e-07	0.242186	0.152	0.114	0.00205138	GFP+_vs_GFP-
Tmem246	1.56746e-07	0.242154	0.081	0.053	0.0023142	GFP+_vs_GFP-
Zc3h14	8.16485e-13	0.242151	0.437	0.368	1.20546e-08	GFP+_vs_GFP-
Gnl1	7.78603e-08	0.241988	0.319	0.271	0.00114953	GFP+_vs_GFP-
Daxx	1.42056e-09	0.24196	0.412	0.36	2.09731e-05	GFP+_vs_GFP-
Azin1	5.10879e-19	0.2419	0.739	0.646	7.54262e-15	GFP+_vs_GFP-
Bsdc1	1.34897e-10	0.241874	0.383	0.321	1.99162e-06	GFP+_vs_GFP-
Ptk2b	7.51139e-22	0.24183	0.731	0.639	1.10898e-17	GFP+_vs_GFP-
Arhgap9	7.16606e-26	0.241792	0.781	0.686	1.058e-21	GFP+_vs_GFP-
Sigmar1	1.37225e-20	0.241785	0.68	0.587	2.02599e-16	GFP+_vs_GFP-
Snx14	6.07488e-08	0.241714	0.309	0.261	0.000896895	GFP+_vs_GFP-
Mroh1	7.8671e-07	0.241694	0.149	0.114	0.011615	GFP+_vs_GFP-
Slc12a9	8.41893e-09	0.241533	0.242	0.193	0.000124297	GFP+_vs_GFP-
Pon3	5.56133e-07	0.241487	0.224	0.183	0.00821074	GFP+_vs_GFP-
Capn7	4.83767e-09	0.241446	0.318	0.266	7.14234e-05	GFP+_vs_GFP-
Smad1	6.51308e-19	0.241337	0.604	0.514	9.61592e-15	GFP+_vs_GFP-
Ctnna1	1.45088e-25	0.24133	0.782	0.682	2.14208e-21	GFP+_vs_GFP-
St3gal2	1.57775e-07	0.241287	0.075	0.049	0.0023294	GFP+_vs_GFP-
Bank1	1.7969e-06	0.241195	0.09	0.063	0.0265294	GFP+_vs_GFP-
Dcakd	5.13363e-18	0.240997	0.65	0.563	7.5793e-14	GFP+_vs_GFP-
Cnot2	7.2961e-11	0.240948	0.435	0.374	1.0772e-06	GFP+_vs_GFP-
Tmem135	3.61698e-10	0.240921	0.349	0.289	5.34011e-06	GFP+_vs_GFP-
Apobec1	1.87082e-16	0.240899	0.606	0.531	2.76208e-12	GFP+_vs_GFP-
Pde4b	1.57562e-10	0.240885	0.475	0.415	2.32624e-06	GFP+_vs_GFP-
Mfsd1	1.02421e-26	0.240879	0.824	0.733	1.51215e-22	GFP+_vs_GFP-
Zfp266	1.42474e-06	0.240803	0.113	0.083	0.0210348	GFP+_vs_GFP-
Parp12	8.49229e-09	0.24066	0.311	0.259	0.00012538	GFP+_vs_GFP-
Tjap1	1.49441e-06	0.240616	0.116	0.086	0.0220635	GFP+_vs_GFP-
Alg9	1.54253e-07	0.240577	0.206	0.164	0.00227739	GFP+_vs_GFP-
Rhou	1.68512e-07	0.240531	0.273	0.228	0.00248791	GFP+_vs_GFP-
Npepl1	5.24137e-18	0.240356	0.616	0.531	7.73836e-14	GFP+_vs_GFP-
Vps18	2.12365e-08	0.240309	0.223	0.176	0.000313536	GFP+_vs_GFP-
Pomt1	8.65887e-08	0.240191	0.08	0.052	0.0012784	GFP+_vs_GFP-
Alg10b	7.60696e-08	0.24017	0.25	0.204	0.00112309	GFP+_vs_GFP-
Uhrf1	4.88395e-06	0.240162	0.055	0.035	0.0721067	GFP+_vs_GFP-
Snapc2	2.87689e-08	0.239969	0.185	0.142	0.000424744	GFP+_vs_GFP-
Atrn	6.42098e-10	0.239964	0.213	0.161	9.47994e-06	GFP+_vs_GFP-
Ska1	7.98308e-08	0.239885	0.016	0.005	0.00117862	GFP+_vs_GFP-
Kat6a	1.3524e-16	0.239871	0.573	0.489	1.99669e-12	GFP+_vs_GFP-
Prrc2a	9.28576e-25	0.23987	0.781	0.688	1.37095e-20	GFP+_vs_GFP-
Tm6sf1	2.27036e-40	0.239793	0.975	0.932	3.35195e-36	GFP+_vs_GFP-
G6pc3	1.83559e-08	0.239749	0.245	0.197	0.000271007	GFP+_vs_GFP-
Adck2	5.67486e-07	0.239713	0.132	0.099	0.00837836	GFP+_vs_GFP-
Smad3	1.03838e-10	0.239704	0.433	0.375	1.53307e-06	GFP+_vs_GFP-
Tbc1d4	3.49601e-07	0.23965	0.059	0.036	0.00516152	GFP+_vs_GFP-
Zfp362	4.42359e-07	0.23958	0.138	0.104	0.00653099	GFP+_vs_GFP-
Crebbp	9.41981e-27	0.239447	0.758	0.651	1.39074e-22	GFP+_vs_GFP-
Litaf	4.70792e-27	0.23935	0.906	0.833	6.95078e-23	GFP+_vs_GFP-
Fam126b	1.008e-07	0.239272	0.193	0.151	0.00148821	GFP+_vs_GFP-
Man2b1	2.33735e-29	0.239241	0.931	0.868	3.45086e-25	GFP+_vs_GFP-
Fubp3	2.67318e-07	0.239195	0.13	0.096	0.00394668	GFP+_vs_GFP-
Ptpn12	2.74311e-18	0.239162	0.648	0.561	4.04993e-14	GFP+_vs_GFP-
Trp53rka	3.04347e-07	0.239107	0.197	0.157	0.00449337	GFP+_vs_GFP-
Rnf167	1.82846e-06	0.23909	0.183	0.147	0.0269953	GFP+_vs_GFP-
Zfp780b	1.42186e-07	0.238808	0.071	0.045	0.00209924	GFP+_vs_GFP-
Zfp292	4.12947e-12	0.238801	0.44	0.371	6.09675e-08	GFP+_vs_GFP-
Ticam1	5.44436e-09	0.238677	0.311	0.258	8.03806e-05	GFP+_vs_GFP-
Galnt1	1.43574e-20	0.238645	0.734	0.64	2.11972e-16	GFP+_vs_GFP-
Tmub1	6.86967e-08	0.238634	0.262	0.215	0.00101424	GFP+_vs_GFP-
Prkcd	8.64599e-38	0.238496	0.964	0.923	1.27649e-33	GFP+_vs_GFP-
Atxn7l3	8.08217e-12	0.238373	0.471	0.404	1.19325e-07	GFP+_vs_GFP-
Eea1	1.45404e-19	0.238352	0.671	0.571	2.14675e-15	GFP+_vs_GFP-
Atxn7l3b	1.93654e-10	0.238236	0.423	0.368	2.85911e-06	GFP+_vs_GFP-
Pura	2.45776e-24	0.23818	0.772	0.675	3.62864e-20	GFP+_vs_GFP-
Cops2	3.88037e-17	0.238152	0.612	0.52	5.72897e-13	GFP+_vs_GFP-
Xrcc1	3.27657e-07	0.238088	0.167	0.13	0.00483753	GFP+_vs_GFP-
Vps13b	4.88027e-10	0.238038	0.372	0.313	7.20522e-06	GFP+_vs_GFP-
Wdr13	1.40419e-07	0.237994	0.189	0.148	0.00207314	GFP+_vs_GFP-
Uhrf1bp1l	1.36011e-07	0.237982	0.17	0.131	0.00200807	GFP+_vs_GFP-
Ranbp9	2.38592e-15	0.237884	0.516	0.431	3.52258e-11	GFP+_vs_GFP-
Vav1	8.28253e-31	0.237878	0.913	0.852	1.22283e-26	GFP+_vs_GFP-
Btbd2	3.43666e-07	0.237868	0.157	0.12	0.00507388	GFP+_vs_GFP-
Hsf1	8.23057e-08	0.237722	0.194	0.152	0.00121516	GFP+_vs_GFP-
B4gat1	1.20014e-06	0.2377	0.123	0.092	0.0177188	GFP+_vs_GFP-
Slc39a14	6.79409e-07	0.237634	0.147	0.112	0.0100308	GFP+_vs_GFP-
Soat1	2.17837e-21	0.237582	0.669	0.574	3.21614e-17	GFP+_vs_GFP-
Camk1	2.20235e-23	0.237516	0.768	0.668	3.25155e-19	GFP+_vs_GFP-
Arhgef1	1.30347e-32	0.237465	0.936	0.876	1.92445e-28	GFP+_vs_GFP-
Trim34a	4.66913e-08	0.237403	0.142	0.105	0.00068935	GFP+_vs_GFP-
Znrf1	8.48075e-08	0.237305	0.382	0.339	0.0012521	GFP+_vs_GFP-
Zfp598	2.64783e-07	0.237247	0.21	0.168	0.00390926	GFP+_vs_GFP-
Mob3c	3.83405e-08	0.237234	0.211	0.166	0.000566059	GFP+_vs_GFP-
Slc20a1	7.23857e-08	0.237135	0.22	0.176	0.0010687	GFP+_vs_GFP-
Lrrc59	2.61097e-23	0.237116	0.784	0.695	3.85484e-19	GFP+_vs_GFP-
Sipa1	5.47568e-23	0.236981	0.755	0.666	8.0843e-19	GFP+_vs_GFP-
Rtcb	1.23204e-19	0.23697	0.626	0.535	1.81899e-15	GFP+_vs_GFP-
Kansl1	1.59014e-16	0.236933	0.531	0.447	2.34769e-12	GFP+_vs_GFP-
Ttc14	3.16806e-16	0.236856	0.537	0.451	4.67732e-12	GFP+_vs_GFP-
Rcn2	2.82706e-19	0.236848	0.6	0.5	4.17387e-15	GFP+_vs_GFP-
Xkr8	1.15116e-05	0.236839	0.133	0.104	0.169957	GFP+_vs_GFP-
Rtel1	5.09329e-07	0.236834	0.081	0.055	0.00751973	GFP+_vs_GFP-
Skiv2l	3.09845e-09	0.236821	0.401	0.348	4.57456e-05	GFP+_vs_GFP-
Dcun1d2	7.74406e-07	0.236778	0.139	0.106	0.0114333	GFP+_vs_GFP-
Syt11	7.58066e-08	0.236763	0.167	0.126	0.00111921	GFP+_vs_GFP-
Dalrd3	3.55784e-07	0.236713	0.097	0.067	0.00525279	GFP+_vs_GFP-
Csnk1g1	7.82477e-08	0.236653	0.231	0.186	0.00115525	GFP+_vs_GFP-
Clp1	5.10047e-08	0.236551	0.184	0.142	0.000753034	GFP+_vs_GFP-
Impdh2	1.88923e-14	0.23655	0.588	0.515	2.78926e-10	GFP+_vs_GFP-
Ptafr	4.15833e-12	0.236515	0.468	0.394	6.13936e-08	GFP+_vs_GFP-
Ckap5	2.16871e-06	0.236476	0.405	0.367	0.0320189	GFP+_vs_GFP-
Nfe2	2.23516e-11	0.236475	0.492	0.429	3.3e-07	GFP+_vs_GFP-
Calcoco1	2.53223e-07	0.236394	0.122	0.089	0.00373858	GFP+_vs_GFP-
Tbc1d25	9.57185e-08	0.236303	0.064	0.039	0.00141319	GFP+_vs_GFP-
Gda	1.35556e-24	0.236235	0.951	0.942	2.00135e-20	GFP+_vs_GFP-
Parp4	1.59934e-10	0.236156	0.362	0.3	2.36127e-06	GFP+_vs_GFP-
Rab13	3.57468e-07	0.236123	0.124	0.091	0.00527766	GFP+_vs_GFP-
Lrrk1	4.96576e-07	0.236099	0.109	0.078	0.00733145	GFP+_vs_GFP-
Vim	9.34334e-74	0.235973	1	1	1.37945e-69	GFP+_vs_GFP-
Rnf166	7.45525e-14	0.235878	0.475	0.398	1.10069e-09	GFP+_vs_GFP-
Camk2g	4.28673e-08	0.235846	0.241	0.195	0.000632893	GFP+_vs_GFP-
Btbd17	6.1778e-06	0.235829	0.06	0.04	0.091209	GFP+_vs_GFP-
Preb	7.30901e-12	0.235818	0.481	0.415	1.0791e-07	GFP+_vs_GFP-
Arid1a	4.05919e-27	0.235818	0.825	0.73	5.99299e-23	GFP+_vs_GFP-
Hectd4	1.59612e-07	0.235776	0.168	0.129	0.00235651	GFP+_vs_GFP-
Lrch4	8.06064e-25	0.23571	0.832	0.749	1.19007e-20	GFP+_vs_GFP-
Prkx	3.38364e-14	0.235641	0.52	0.447	4.9956e-10	GFP+_vs_GFP-
Rhbdd1	3.19612e-08	0.235624	0.141	0.103	0.000471876	GFP+_vs_GFP-
Acat1	1.74714e-16	0.235595	0.622	0.539	2.57947e-12	GFP+_vs_GFP-
Ireb2	3.59124e-09	0.235594	0.337	0.282	5.3021e-05	GFP+_vs_GFP-
Ppm1d	5.37855e-08	0.235435	0.223	0.178	0.000794089	GFP+_vs_GFP-
Nub1	8.12411e-19	0.235409	0.686	0.606	1.19944e-14	GFP+_vs_GFP-
Dhx15	5.12701e-20	0.235291	0.737	0.651	7.56952e-16	GFP+_vs_GFP-
Gipc1	2.99376e-18	0.235197	0.621	0.533	4.41999e-14	GFP+_vs_GFP-
Smchd1	3.84142e-14	0.235192	0.626	0.556	5.67147e-10	GFP+_vs_GFP-
Nek9	7.16867e-11	0.235175	0.421	0.36	1.05838e-06	GFP+_vs_GFP-
Foxn3	6.58612e-22	0.235174	0.742	0.646	9.72374e-18	GFP+_vs_GFP-
Man2c1	1.65867e-08	0.235126	0.306	0.255	0.000244886	GFP+_vs_GFP-
Atg16l1	4.6378e-07	0.235013	0.192	0.153	0.00684726	GFP+_vs_GFP-
Insig2	4.36536e-09	0.234974	0.351	0.299	6.44502e-05	GFP+_vs_GFP-
St3gal1	2.28977e-18	0.234889	0.627	0.541	3.38062e-14	GFP+_vs_GFP-
Nacc1	2.32366e-09	0.234874	0.357	0.303	3.43065e-05	GFP+_vs_GFP-
Mid1ip1	4.49077e-23	0.234813	0.772	0.682	6.63018e-19	GFP+_vs_GFP-
Lrp12	3.50618e-07	0.23481	0.079	0.053	0.00517653	GFP+_vs_GFP-
Trappc12	2.57294e-09	0.234809	0.264	0.21	3.79869e-05	GFP+_vs_GFP-
Faf1	1.39726e-11	0.234697	0.453	0.39	2.06292e-07	GFP+_vs_GFP-
Yipf3	8.79873e-26	0.234693	0.745	0.642	1.29904e-21	GFP+_vs_GFP-
Tcf3	6.17062e-07	0.234625	0.262	0.22	0.0091103	GFP+_vs_GFP-
Rnf220	5.51036e-13	0.234613	0.475	0.404	8.1355e-09	GFP+_vs_GFP-
Hacd3	4.58318e-07	0.234535	0.24	0.198	0.00676661	GFP+_vs_GFP-
Spryd3	7.57251e-09	0.234368	0.335	0.283	0.0001118	GFP+_vs_GFP-
Sart1	3.90349e-14	0.234331	0.512	0.438	5.76311e-10	GFP+_vs_GFP-
Acod1	0.161012	0.234255	0.312	0.3	1	GFP+_vs_GFP-
Spc25	0.000315521	0.234241	0.057	0.04	1	GFP+_vs_GFP-
Cables2	7.79e-09	0.234199	0.286	0.233	0.000115012	GFP+_vs_GFP-
Mcrs1	1.15033e-14	0.234179	0.505	0.424	1.69835e-10	GFP+_vs_GFP-
Taz	7.8391e-08	0.234101	0.389	0.343	0.00115737	GFP+_vs_GFP-
Ppil2	2.18913e-15	0.234085	0.506	0.425	3.23203e-11	GFP+_vs_GFP-
Slc25a4	2.21521e-18	0.234037	0.794	0.715	3.27054e-14	GFP+_vs_GFP-
St8sia4	3.65815e-06	0.233919	0.221	0.184	0.054009	GFP+_vs_GFP-
Osbpl2	7.49407e-07	0.233796	0.222	0.182	0.0110642	GFP+_vs_GFP-
Tle5	1.38149e-43	0.233586	0.99	0.975	2.03963e-39	GFP+_vs_GFP-
Hook3	2.30123e-20	0.233466	0.806	0.735	3.39753e-16	GFP+_vs_GFP-
Zxdc	1.81404e-07	0.233451	0.067	0.042	0.00267825	GFP+_vs_GFP-
Ppp2r5d	2.03905e-08	0.233416	0.247	0.199	0.000301046	GFP+_vs_GFP-
Rnf14	1.93679e-08	0.233399	0.317	0.266	0.000285948	GFP+_vs_GFP-
Sec23b	2.1403e-09	0.233347	0.355	0.3	3.15993e-05	GFP+_vs_GFP-
Pptc7	1.87089e-10	0.233331	0.455	0.395	2.76217e-06	GFP+_vs_GFP-
Vps33a	2.8114e-08	0.233316	0.318	0.269	0.000415075	GFP+_vs_GFP-
Usf2	9.12289e-24	0.233205	0.79	0.697	1.3469e-19	GFP+_vs_GFP-
Lmbr1l	8.46142e-07	0.233171	0.162	0.126	0.0124924	GFP+_vs_GFP-
Cpne1	1.00925e-08	0.233057	0.337	0.284	0.000149006	GFP+_vs_GFP-
Nmt2	5.6624e-07	0.233006	0.243	0.201	0.00835997	GFP+_vs_GFP-
Canx	3.82201e-33	0.232883	0.947	0.898	5.64281e-29	GFP+_vs_GFP-
Safb	9.34102e-09	0.232883	0.412	0.362	0.000137911	GFP+_vs_GFP-
Arsk	8.02461e-07	0.23279	0.197	0.158	0.0118475	GFP+_vs_GFP-
Cpt2	1.7984e-07	0.232762	0.19	0.149	0.00265516	GFP+_vs_GFP-
Tmtc3	2.26135e-07	0.232756	0.074	0.048	0.00333865	GFP+_vs_GFP-
Ric1	2.73569e-07	0.232753	0.208	0.167	0.00403898	GFP+_vs_GFP-
Sirt6	1.53388e-06	0.232716	0.106	0.077	0.0226462	GFP+_vs_GFP-
Acd	1.34272e-08	0.23266	0.227	0.179	0.000198239	GFP+_vs_GFP-
Ahcy	4.88868e-07	0.23264	0.1	0.07	0.00721765	GFP+_vs_GFP-
Strn3	9.32324e-16	0.232459	0.564	0.477	1.37648e-11	GFP+_vs_GFP-
Pip4p2	8.8528e-08	0.232431	0.274	0.228	0.00130703	GFP+_vs_GFP-
Lin54	6.46368e-07	0.232431	0.202	0.163	0.00954297	GFP+_vs_GFP-
Mpp1	1.82577e-44	0.232413	0.985	0.961	2.69557e-40	GFP+_vs_GFP-
Sfxn1	1.16245e-08	0.232403	0.429	0.38	0.000171625	GFP+_vs_GFP-
Rsf1	3.1458e-15	0.232356	0.556	0.477	4.64446e-11	GFP+_vs_GFP-
Arih1	4.83781e-19	0.231965	0.639	0.546	7.14255e-15	GFP+_vs_GFP-
Tank	3.44703e-15	0.231947	0.554	0.469	5.08919e-11	GFP+_vs_GFP-
Babam1	1.97655e-20	0.231925	0.661	0.566	2.91818e-16	GFP+_vs_GFP-
Mrtfb	6.17248e-07	0.231887	0.124	0.092	0.00911305	GFP+_vs_GFP-
Slc52a3	1.704e-06	0.231873	0.076	0.052	0.0251579	GFP+_vs_GFP-
Exoc8	6.85403e-07	0.231714	0.222	0.182	0.0101193	GFP+_vs_GFP-
Tbc1d20	6.48444e-22	0.231665	0.768	0.675	9.57363e-18	GFP+_vs_GFP-
Babam2	2.3953e-20	0.231614	0.658	0.557	3.53641e-16	GFP+_vs_GFP-
Ttll1	5.30166e-07	0.231511	0.081	0.055	0.00782737	GFP+_vs_GFP-
Gcc1	1.1742e-06	0.231398	0.12	0.089	0.017336	GFP+_vs_GFP-
St3gal5	2.3541e-11	0.231362	0.464	0.393	3.47559e-07	GFP+_vs_GFP-
Vps16	6.42968e-09	0.231277	0.343	0.289	9.49277e-05	GFP+_vs_GFP-
Fbxo46	2.66584e-07	0.231268	0.14	0.105	0.00393584	GFP+_vs_GFP-
Fhl3	4.60257e-06	0.231224	0.24	0.202	0.0679524	GFP+_vs_GFP-
Pml	9.55982e-07	0.231179	0.205	0.166	0.0141141	GFP+_vs_GFP-
Smg9	4.11983e-08	0.231143	0.243	0.196	0.000608251	GFP+_vs_GFP-
Vps52	2.58702e-09	0.231142	0.37	0.316	3.81947e-05	GFP+_vs_GFP-
Rin2	2.11725e-08	0.231052	0.381	0.33	0.000312591	GFP+_vs_GFP-
Asna1	2.23613e-15	0.231048	0.549	0.467	3.30142e-11	GFP+_vs_GFP-
Becn1	1.32018e-21	0.231026	0.756	0.659	1.94912e-17	GFP+_vs_GFP-
Dzip3	8.6743e-07	0.230999	0.074	0.05	0.0128067	GFP+_vs_GFP-
Pced1a	4.10701e-06	0.230952	0.107	0.08	0.0606359	GFP+_vs_GFP-
Cyp4f18	5.34536e-05	0.230942	0.105	0.08	0.789189	GFP+_vs_GFP-
Fyn	1.38807e-19	0.23092	0.729	0.636	2.04934e-15	GFP+_vs_GFP-
Pde8a	1.5675e-11	0.230897	0.46	0.395	2.31426e-07	GFP+_vs_GFP-
Ppp1r21	2.56279e-22	0.230867	0.74	0.643	3.7837e-18	GFP+_vs_GFP-
Lrrc40	3.08506e-07	0.23077	0.111	0.08	0.00455479	GFP+_vs_GFP-
Akna	1.89191e-19	0.230714	0.639	0.545	2.79322e-15	GFP+_vs_GFP-
Copg1	6.11781e-12	0.2307	0.423	0.356	9.03233e-08	GFP+_vs_GFP-
Sprtn	8.51278e-07	0.230631	0.151	0.116	0.0125683	GFP+_vs_GFP-
Pip5k1a	6.85823e-07	0.230631	0.266	0.223	0.0101255	GFP+_vs_GFP-
Cul2	6.44295e-08	0.230626	0.316	0.268	0.000951237	GFP+_vs_GFP-
Tbcel	4.3795e-07	0.230574	0.274	0.23	0.00646589	GFP+_vs_GFP-
Rab5c	8.34762e-62	0.230545	0.999	0.992	1.23244e-57	GFP+_vs_GFP-
Pan2	1.08846e-06	0.23052	0.093	0.066	0.01607	GFP+_vs_GFP-
Zfhx2	2.04879e-06	0.230509	0.111	0.081	0.0302483	GFP+_vs_GFP-
Sgsh	1.13012e-06	0.230471	0.185	0.147	0.0166851	GFP+_vs_GFP-
Mocos	1.21829e-06	0.230376	0.111	0.081	0.0179869	GFP+_vs_GFP-
Psme3	5.64047e-16	0.230351	0.564	0.478	8.32758e-12	GFP+_vs_GFP-
Srsf2	6.10726e-22	0.230333	0.859	0.79	9.01676e-18	GFP+_vs_GFP-
Nagpa	7.86344e-20	0.230304	0.641	0.542	1.16096e-15	GFP+_vs_GFP-
Luc7l2	9.96346e-18	0.23027	0.667	0.586	1.47101e-13	GFP+_vs_GFP-
Dync1li1	4.68537e-18	0.23024	0.689	0.596	6.91749e-14	GFP+_vs_GFP-
Trim27	1.7117e-13	0.230115	0.505	0.431	2.52715e-09	GFP+_vs_GFP-
Gatd1	1.88441e-12	0.230045	0.521	0.452	2.78214e-08	GFP+_vs_GFP-
Rabgef1	5.10338e-08	0.229977	0.212	0.167	0.000753462	GFP+_vs_GFP-
Znrf2	1.11263e-21	0.229891	0.838	0.757	1.64268e-17	GFP+_vs_GFP-
Mprip	1.16204e-06	0.229821	0.232	0.193	0.0171563	GFP+_vs_GFP-
Tpst1	6.51139e-07	0.229656	0.087	0.06	0.00961342	GFP+_vs_GFP-
Suds3	1.94717e-18	0.229645	0.639	0.549	2.8748e-14	GFP+_vs_GFP-
Trem2	0.00983726	0.229567	0.065	0.053	1	GFP+_vs_GFP-
Fig4	7.02192e-08	0.229548	0.233	0.187	0.00103672	GFP+_vs_GFP-
Ap2a1	3.2595e-10	0.229544	0.393	0.332	4.81233e-06	GFP+_vs_GFP-
Serinc5	1.27318e-07	0.229492	0.114	0.081	0.00187972	GFP+_vs_GFP-
Chd1	1.18917e-18	0.229429	0.703	0.613	1.75569e-14	GFP+_vs_GFP-
Gpat4	5.31575e-09	0.229372	0.35	0.295	7.84817e-05	GFP+_vs_GFP-
Cyp4v3	1.07723e-07	0.229349	0.354	0.308	0.00159042	GFP+_vs_GFP-
Rbsn	8.99204e-08	0.229329	0.292	0.245	0.00132758	GFP+_vs_GFP-
Epn1	3.67144e-32	0.229264	0.932	0.864	5.42051e-28	GFP+_vs_GFP-
Vps26b	2.23857e-07	0.229244	0.3	0.254	0.00330503	GFP+_vs_GFP-
Chd9	1.39849e-07	0.229125	0.357	0.31	0.00206474	GFP+_vs_GFP-
Ankrd12	1.73198e-14	0.229124	0.607	0.529	2.5571e-10	GFP+_vs_GFP-
Pcnx	1.07978e-06	0.229064	0.125	0.093	0.0159419	GFP+_vs_GFP-
Cebpe	0.000113009	0.229019	0.178	0.149	1	GFP+_vs_GFP-
Nin	2.0579e-19	0.229011	0.74	0.65	3.03829e-15	GFP+_vs_GFP-
Atf2	3.77489e-09	0.229009	0.356	0.302	5.57325e-05	GFP+_vs_GFP-
Chmp6	4.59766e-13	0.228998	0.517	0.444	6.78799e-09	GFP+_vs_GFP-
Hp1bp3	8.22328e-13	0.22884	0.587	0.512	1.21409e-08	GFP+_vs_GFP-
Galnt10	6.35289e-08	0.228822	0.239	0.193	0.00093794	GFP+_vs_GFP-
Glul	1.91634e-27	0.228797	0.914	0.859	2.82929e-23	GFP+_vs_GFP-
[truncated: 6,488 more rows]
