# Supplementary material for: Cholinergic macrophages promote the resolution of peritoneal inflammation
Source: Proc Natl Acad Sci U S A. 2024 Jun 26;121(27):e2402143121. doi: 10.1073/pnas.2402143121 (PMC11228479; doi:10.1073/pnas.2402143121)
Supplement: Supplementary file 5 — Dataset S04 (XLSX) [file pnas.2402143121.sd04.xlsx]

## Sheet: Dataset S4
Dataset S4. Characteristic gene markers of cell subsets in WT and Lyz2-Cre mediated Chat-deficient peritoneal lavage from scRNA-seq analysis
gene	myAUC	avg_diff	power	avg_log2FC	pct.1	pct.2	cluster
Ifitm3	0.986	2.44891	0.972	4.34536	0.996	0.459	macrophage
Ftl1	0.982	1.75369	0.964	2.60992	1	0.999	macrophage
Gpx1	0.98	1.72011	0.96	2.61665	1	0.986	macrophage
Ifitm2	0.969	2.13103	0.938	3.31208	0.999	0.679	macrophage
Ccl9	0.968	1.85961	0.936	3.8211	0.978	0.298	macrophage
Alox5ap	0.965	1.99518	0.93	3.27901	0.996	0.549	macrophage
Wfdc17	0.964	2.23054	0.928	3.45772	0.997	0.806	macrophage
Adgre1	0.963	2.02678	0.926	3.92805	0.972	0.376	macrophage
Pid1	0.958	1.8956	0.916	4.26618	0.963	0.185	macrophage
C3ar1	0.957	1.51152	0.914	3.80453	0.957	0.146	macrophage
Mcub	0.957	1.47718	0.914	4.01475	0.947	0.125	macrophage
Anxa5	0.954	1.51398	0.908	3.19188	0.976	0.408	macrophage
Lgmn	0.95	1.57626	0.9	3.36461	0.971	0.348	macrophage
Smpdl3a	0.949	1.63115	0.898	2.95008	0.988	0.593	macrophage
Actb	0.949	0.96768	0.898	1.40839	1	1	macrophage
Ccl6	0.948	2.2897	0.896	3.76035	0.981	0.532	macrophage
Lamp1	0.948	1.39862	0.896	2.56664	0.985	0.647	macrophage
Lrp1	0.947	1.44487	0.894	4.18958	0.919	0.085	macrophage
Tmsb4x	0.944	1.1231	0.888	1.62664	1	1	macrophage
Prdx5	0.944	1.58929	0.888	2.61951	0.995	0.775	macrophage
App	0.944	1.48398	0.888	3.24469	0.973	0.22	macrophage
Slamf9	0.942	1.93228	0.884	4.04532	0.941	0.344	macrophage
Metrnl	0.939	1.43908	0.878	3.26897	0.958	0.202	macrophage
Cyba	0.939	0.957826	0.878	1.45837	1	0.999	macrophage
Fcer1g	0.938	1.75085	0.876	2.67817	0.999	0.618	macrophage
Dbi	0.937	1.29306	0.874	2.44963	0.985	0.646	macrophage
Spi1	0.935	1.31365	0.87	2.24611	0.997	0.765	macrophage
Itgb2	0.934	1.31217	0.868	2.46281	0.988	0.55	macrophage
Plin2	0.934	1.35941	0.868	2.86459	0.972	0.315	macrophage
Cfp	0.932	1.34356	0.864	2.56247	0.986	0.533	macrophage
Arpc1b	0.932	0.992869	0.864	1.54144	1	0.992	macrophage
Pltp	0.931	1.90807	0.862	4.00815	0.934	0.331	macrophage
Cst3	0.93	1.2017	0.86	1.85271	1	0.965	macrophage
Grn	0.929	1.34666	0.858	2.85651	0.965	0.435	macrophage
Cox5a	0.928	1.08476	0.856	1.82504	0.998	0.924	macrophage
Cd14	0.926	1.38246	0.852	3.57381	0.909	0.127	macrophage
Emilin2	0.926	1.3943	0.852	3.13837	0.946	0.212	macrophage
Actg1	0.925	1.14393	0.85	1.73406	1	0.99	macrophage
Sh3bgrl	0.923	1.09228	0.846	2.10058	0.991	0.665	macrophage
Acer3	0.922	1.31524	0.844	2.92537	0.955	0.266	macrophage
Rras	0.922	1.21159	0.844	3.06952	0.928	0.215	macrophage
Ctsb	0.921	1.37901	0.842	2.59933	0.983	0.626	macrophage
Rap1b	0.921	1.20442	0.842	1.91344	0.998	0.926	macrophage
Anxa3	0.921	1.3277	0.842	3.92197	0.876	0.076	macrophage
Cd300c2	0.92	1.74706	0.84	3.52502	0.922	0.263	macrophage
Csf1r	0.917	1.2502	0.834	3.49598	0.891	0.11	macrophage
Lamp2	0.915	1.17395	0.83	2.28938	0.976	0.601	macrophage
Clec4a2	0.915	1.70897	0.83	3.41267	0.916	0.268	macrophage
Cd302	0.915	1.19342	0.83	3.07524	0.911	0.138	macrophage
Ms4a6c	0.914	1.65728	0.828	3.06357	0.958	0.532	macrophage
Ctsl	0.914	1.33674	0.828	3.36427	0.901	0.157	macrophage
Cd300ld	0.914	1.22784	0.828	2.97721	0.924	0.149	macrophage
Tyrobp	0.914	1.40416	0.828	2.14081	0.999	0.851	macrophage
Pirb	0.914	1.11295	0.828	2.28516	0.981	0.445	macrophage
Cebpb	0.914	1.53027	0.828	2.58456	0.968	0.418	macrophage
Efhd2	0.913	1.3245	0.826	2.59855	0.975	0.462	macrophage
Lpl	0.912	1.76607	0.824	4.51831	0.866	0.121	macrophage
Tln1	0.909	1.03761	0.818	1.74197	0.998	0.899	macrophage
Cybb	0.908	1.08596	0.816	1.77134	0.993	0.921	macrophage
Cotl1	0.908	0.994618	0.816	1.72628	0.994	0.819	macrophage
Ifitm6	0.908	1.38111	0.816	3.57562	0.88	0.125	macrophage
Cd300a	0.907	1.04448	0.814	2.42123	0.953	0.155	macrophage
Maf	0.907	1.50425	0.814	3.62881	0.883	0.148	macrophage
Marcks	0.906	1.31355	0.812	2.8482	0.938	0.299	macrophage
Csf2ra	0.905	1.04396	0.81	2.85958	0.906	0.171	macrophage
Ehd1	0.905	1.14591	0.81	2.47017	0.949	0.405	macrophage
Hmox1	0.904	1.26566	0.808	3.55337	0.866	0.103	macrophage
Itgam	0.904	1.15189	0.808	2.00794	0.988	0.714	macrophage
Clec4a1	0.904	1.12681	0.808	2.4213	0.956	0.21	macrophage
Sem1	0.904	0.834926	0.808	1.39976	0.999	0.935	macrophage
Wdfy3	0.904	1.22424	0.808	2.93244	0.907	0.137	macrophage
Ccdc88a	0.903	1.17525	0.806	3.47315	0.862	0.1	macrophage
Fyb	0.902	1.34795	0.804	2.20497	0.992	0.364	macrophage
Selenop	0.902	1.43342	0.804	3.08675	0.926	0.333	macrophage
Laptm4a	0.902	1.00414	0.804	1.88119	0.985	0.708	macrophage
Anxa2	0.902	1.18925	0.804	2.1009	0.991	0.576	macrophage
Ctss	0.901	1.03842	0.802	1.71935	0.998	0.957	macrophage
Cfl1	0.9	0.837792	0.8	1.2904	1	0.997	macrophage
Emp3	0.898	0.924775	0.796	1.43402	0.998	0.976	macrophage
Gng5	0.896	0.849702	0.792	1.39003	0.999	0.947	macrophage
Camkk2	0.895	1.1682	0.79	2.726	0.92	0.314	macrophage
Gapdh	0.893	0.817586	0.786	1.27087	1	0.994	macrophage
Arpc2	0.893	0.689653	0.786	1.0614	1	0.999	macrophage
Lrrc25	0.892	0.976484	0.784	2.31039	0.938	0.262	macrophage
Rhoa	0.89	0.691628	0.78	1.08979	1	0.993	macrophage
Rac1	0.89	0.787669	0.78	1.38589	0.997	0.877	macrophage
Sirpa	0.89	0.976808	0.78	2.19847	0.949	0.322	macrophage
Capza2	0.889	0.803957	0.778	1.40404	0.999	0.901	macrophage
Ncf2	0.889	0.931532	0.778	1.92686	0.972	0.514	macrophage
Lcp2	0.888	0.98309	0.776	2.54609	0.901	0.148	macrophage
Klf4	0.887	1.26504	0.774	3.74705	0.822	0.09	macrophage
Xdh	0.886	1.16534	0.772	3.02062	0.863	0.127	macrophage
Adgre4	0.886	1.26403	0.772	3.5547	0.826	0.08	macrophage
Gda	0.885	1.35275	0.77	2.78575	0.89	0.19	macrophage
Aif1	0.885	1.60368	0.77	4.34694	0.81	0.093	macrophage
Itm2b	0.885	0.798107	0.77	1.24723	1	0.996	macrophage
Hexa	0.885	0.963065	0.77	2.30649	0.933	0.354	macrophage
Fcgrt	0.885	1.14334	0.77	3.73684	0.805	0.064	macrophage
Asah1	0.884	0.893188	0.768	2.12307	0.944	0.35	macrophage
Serf2	0.884	0.622679	0.768	0.970688	1	0.998	macrophage
Clec4a3	0.881	1.06727	0.762	2.20443	0.924	0.225	macrophage
Bach1	0.88	0.981256	0.76	2.53149	0.893	0.21	macrophage
Hacd4	0.88	1.14369	0.76	3.3934	0.814	0.072	macrophage
Ap1s2	0.879	1.09399	0.758	2.53627	0.909	0.322	macrophage
Myl6	0.879	0.724802	0.758	1.12711	1	0.995	macrophage
Ppm1h	0.879	1.12048	0.758	2.65649	0.892	0.17	macrophage
Pla2g7	0.878	1.20107	0.756	2.45024	0.902	0.203	macrophage
Cd36	0.878	1.56904	0.756	3.47354	0.857	0.287	macrophage
Slc11a1	0.876	1.02427	0.752	3.1022	0.819	0.084	macrophage
Kctd12	0.875	1.24768	0.75	2.48402	0.931	0.52	macrophage
Flna	0.874	0.924667	0.748	1.75436	0.983	0.667	macrophage
Fcgr3	0.874	1.13834	0.748	3.20513	0.82	0.1	macrophage
Lst1	0.873	1.2361	0.746	2.0965	0.944	0.398	macrophage
Pfn1	0.87	0.747636	0.74	1.13631	1	0.998	macrophage
Cdk14	0.87	1.19415	0.74	2.53001	0.916	0.31	macrophage
Capns1	0.868	0.789274	0.736	1.54157	0.984	0.713	macrophage
Ctsa	0.868	0.903701	0.736	1.97343	0.947	0.481	macrophage
Psap	0.866	0.854203	0.732	1.43377	0.991	0.941	macrophage
Cyfip1	0.866	0.878408	0.732	1.73035	0.976	0.627	macrophage
Fgd4	0.865	1.08669	0.73	2.59844	0.848	0.122	macrophage
Timp2	0.865	1.51371	0.73	3.60355	0.823	0.185	macrophage
Arpc5	0.865	0.705875	0.73	1.14564	0.999	0.981	macrophage
Aplp2	0.864	0.999424	0.728	2.28191	0.913	0.382	macrophage
Atox1	0.863	0.777985	0.726	1.3623	0.996	0.87	macrophage
Pilra	0.863	0.938876	0.726	2.2491	0.869	0.151	macrophage
Glud1	0.862	0.768999	0.724	1.40187	0.991	0.822	macrophage
Tnfrsf1b	0.862	0.953958	0.724	2.45386	0.866	0.206	macrophage
Mpp1	0.861	0.902225	0.722	2.17712	0.895	0.33	macrophage
Adgrg6	0.861	1.12367	0.722	4.13169	0.734	0.02	macrophage
Vsir	0.86	0.901197	0.72	2.03655	0.918	0.358	macrophage
Fam89b	0.859	0.843596	0.718	2.26916	0.874	0.265	macrophage
Nav1	0.856	1.11507	0.712	3.9925	0.728	0.023	macrophage
Rhog	0.855	0.829786	0.71	1.8356	0.944	0.462	macrophage
Aprt	0.853	1.03163	0.706	1.9422	0.95	0.721	macrophage
Tmem176b	0.853	1.60236	0.706	3.47542	0.808	0.2	macrophage
Zfand5	0.852	0.917295	0.704	1.79441	0.966	0.643	macrophage
Prdx2	0.852	0.752144	0.704	1.414	0.982	0.814	macrophage
Arpc4	0.852	0.730413	0.704	1.28984	0.996	0.887	macrophage
Rhoc	0.851	1.34239	0.702	4.0295	0.739	0.064	macrophage
Gnb2	0.85	0.659889	0.7	1.15512	0.996	0.893	macrophage
Nadk	0.85	0.759274	0.7	1.48725	0.966	0.467	macrophage
Gngt2	0.849	1.19898	0.698	2.24977	0.927	0.664	macrophage
Dstn	0.849	0.781053	0.698	2.11449	0.864	0.224	macrophage
Ms4a6d	0.848	1.17277	0.696	4.0617	0.719	0.036	macrophage
Ckb	0.847	1.01364	0.694	1.92463	0.947	0.554	macrophage
Tmem51	0.847	0.921654	0.694	3.08991	0.753	0.091	macrophage
Laptm5	0.847	0.812029	0.694	1.35303	0.997	0.812	macrophage
Tmem176a	0.846	1.64029	0.692	3.53622	0.801	0.211	macrophage
Dhrs3	0.846	0.864021	0.692	3.06851	0.743	0.058	macrophage
Sdc3	0.846	1.09588	0.692	3.83041	0.719	0.044	macrophage
Vav3	0.846	0.944741	0.692	1.98742	0.906	0.274	macrophage
Psma7	0.846	0.679565	0.692	1.21776	0.995	0.871	macrophage
Blvrb	0.845	0.970814	0.69	2.09587	0.905	0.463	macrophage
Bri3	0.844	0.81374	0.688	1.54667	0.982	0.716	macrophage
Plxnb2	0.843	0.83715	0.686	3.24636	0.723	0.052	macrophage
Zfhx3	0.843	0.8714	0.686	2.44099	0.812	0.157	macrophage
Stxbp3	0.843	0.890437	0.686	2.02529	0.913	0.432	macrophage
S100a4	0.843	0.865633	0.686	1.34068	0.995	0.886	macrophage
Epb41l1	0.843	0.936077	0.686	3.71307	0.703	0.023	macrophage
Actr3	0.843	0.633447	0.686	0.998246	1	0.993	macrophage
Pon2	0.842	0.88145	0.684	1.85724	0.934	0.542	macrophage
Ifnar2	0.841	0.75141	0.682	1.70531	0.937	0.433	macrophage
Aoah	0.841	0.954845	0.682	2.21058	0.828	0.146	macrophage
Cd68	0.841	0.928341	0.682	2.71149	0.788	0.149	macrophage
Nupr1	0.841	0.936275	0.682	3.40985	0.715	0.044	macrophage
Ctsd	0.84	1.19544	0.68	2.25609	0.926	0.544	macrophage
Capzb	0.84	0.59504	0.68	0.979844	0.999	0.977	macrophage
Samhd1	0.84	0.828562	0.68	1.38141	0.991	0.887	macrophage
Pygl	0.839	0.769829	0.678	1.96629	0.828	0.136	macrophage
Pitpna	0.839	0.631052	0.678	1.10377	0.997	0.902	macrophage
Rtn4	0.839	0.737315	0.678	1.43391	0.979	0.691	macrophage
Tent5a	0.839	1.13635	0.678	2.46171	0.883	0.388	macrophage
Clec12a	0.839	0.966633	0.678	2.98917	0.748	0.09	macrophage
Ms4a8a	0.837	1.19564	0.674	4.10716	0.695	0.036	macrophage
Selenof	0.836	0.678966	0.672	1.27497	0.983	0.818	macrophage
Gnb1	0.835	0.640822	0.67	1.15331	0.994	0.874	macrophage
Myof	0.834	0.876547	0.668	3.64185	0.681	0.019	macrophage
Gabarap	0.834	0.561617	0.668	0.936132	0.999	0.965	macrophage
Lamtor1	0.834	0.691394	0.668	1.40141	0.975	0.67	macrophage
Gusb	0.834	0.782931	0.668	2.17445	0.832	0.242	macrophage
Spn	0.833	0.991678	0.666	2.57711	0.797	0.204	macrophage
Tm6sf1	0.833	0.77803	0.666	1.65099	0.939	0.533	macrophage
Tbxas1	0.833	0.99641	0.666	3.45514	0.702	0.043	macrophage
Ap2a2	0.832	0.809138	0.664	2.36584	0.799	0.194	macrophage
Zfp710	0.832	0.845641	0.664	2.01902	0.877	0.329	macrophage
Ptprm	0.831	1.5838	0.662	4.78221	0.681	0.037	macrophage
Milr1	0.831	0.950107	0.662	2.50922	0.796	0.208	macrophage
Wwp1	0.831	0.949003	0.662	2.55365	0.8	0.204	macrophage
Sat1	0.83	0.755634	0.66	1.37088	0.983	0.762	macrophage
Glul	0.83	0.980862	0.66	2.20843	0.882	0.392	macrophage
Msrb1	0.829	0.664913	0.658	1.24599	0.948	0.503	macrophage
Ucp2	0.829	0.586998	0.658	0.953961	0.999	0.983	macrophage
Arf5	0.829	0.573845	0.658	1.02964	0.996	0.895	macrophage
Cdc42	0.829	0.503842	0.658	0.808572	1	0.991	macrophage
Igsf6	0.828	0.766682	0.656	2.21397	0.766	0.093	macrophage
Synj1	0.827	0.747226	0.654	1.85363	0.874	0.286	macrophage
Npc2	0.827	0.623999	0.654	1.08482	0.993	0.935	macrophage
Adam15	0.827	0.787138	0.654	3.09869	0.693	0.048	macrophage
Cndp2	0.825	0.804676	0.65	2.3146	0.795	0.221	macrophage
Nfic	0.825	0.830867	0.65	2.2107	0.825	0.258	macrophage
Clta	0.825	0.554621	0.65	0.908515	0.999	0.985	macrophage
Ptpn6	0.824	0.753032	0.648	1.41958	0.973	0.697	macrophage
Fcgr1	0.822	0.960775	0.644	3.79911	0.659	0.022	macrophage
Gatm	0.822	0.89297	0.644	3.62637	0.661	0.022	macrophage
Fcgr4	0.822	0.812118	0.644	2.23204	0.775	0.153	macrophage
Dok2	0.821	0.857679	0.642	2.33423	0.787	0.219	macrophage
Eif4a1	0.821	0.673861	0.642	1.25721	0.984	0.788	macrophage
Rbms1	0.821	0.723737	0.642	1.38343	0.972	0.673	macrophage
Vamp8	0.82	0.588627	0.64	1.06639	0.993	0.862	macrophage
Creg1	0.82	0.694986	0.64	1.81324	0.855	0.278	macrophage
Txn1	0.819	0.872766	0.638	1.49019	0.982	0.852	macrophage
Mertk	0.819	0.991327	0.638	3.94468	0.648	0.014	macrophage
Slc15a3	0.818	0.799431	0.636	2.4965	0.732	0.112	macrophage
Vim	0.818	0.716399	0.636	1.08042	0.999	0.99	macrophage
Tmem256	0.817	0.691037	0.634	1.72836	0.88	0.387	macrophage
Calm3	0.817	0.729982	0.634	1.43422	0.959	0.688	macrophage
Rilpl2	0.817	0.700241	0.634	1.4093	0.95	0.555	macrophage
Arpc3	0.817	0.477043	0.634	0.756773	1	0.995	macrophage
Cebpd	0.816	0.791689	0.632	2.35948	0.737	0.106	macrophage
Txndc17	0.816	0.632642	0.632	1.25696	0.971	0.742	macrophage
Bcl2a1b	0.816	1.05887	0.632	2.15164	0.885	0.485	macrophage
Bnip2	0.816	0.679964	0.632	1.56666	0.92	0.474	macrophage
Lair1	0.816	0.821804	0.632	2.73311	0.699	0.067	macrophage
Lrmda	0.815	0.922734	0.63	1.89026	0.812	0.186	macrophage
Ywhab	0.815	0.661629	0.63	1.38313	0.954	0.619	macrophage
Fn1	0.815	2.34904	0.63	4.65868	0.774	0.31	macrophage
Zyx	0.814	0.653586	0.628	1.60127	0.879	0.296	macrophage
Fnbp1l	0.814	0.94118	0.628	3.48717	0.656	0.033	macrophage
Shtn1	0.812	0.840324	0.624	3.31311	0.655	0.041	macrophage
Eif4ebp1	0.812	0.67995	0.624	1.60833	0.883	0.383	macrophage
Lipa	0.811	0.73084	0.622	2.15431	0.775	0.2	macrophage
H2-D1	0.811	0.533859	0.622	0.801383	1	1	macrophage
Irak3	0.811	0.621085	0.622	1.21676	0.939	0.478	macrophage
Gpx4	0.811	0.704733	0.622	1.23553	0.984	0.859	macrophage
Myo1f	0.809	0.65634	0.618	1.39383	0.901	0.31	macrophage
Pomp	0.809	0.625223	0.618	1.20888	0.976	0.776	macrophage
Ctsz	0.809	0.602429	0.618	1.03907	0.996	0.945	macrophage
Idh1	0.809	0.827274	0.618	2.99487	0.674	0.073	macrophage
Tuba1b	0.807	0.830024	0.614	1.94833	0.853	0.349	macrophage
Ssr3	0.807	0.641326	0.614	1.5393	0.898	0.445	macrophage
Psma6	0.806	0.695115	0.612	1.45552	0.946	0.623	macrophage
Tnfsf13	0.806	0.873217	0.612	3.53818	0.631	0.026	macrophage
Reep3	0.806	0.68678	0.612	1.55052	0.908	0.434	macrophage
Rgs10	0.806	0.812284	0.612	2.97091	0.66	0.053	macrophage
Ggh	0.805	0.680828	0.61	2.12702	0.748	0.171	macrophage
Klf9	0.804	0.843566	0.608	2.79947	0.681	0.092	macrophage
Ptpro	0.804	0.770481	0.608	3.45634	0.619	0.014	macrophage
Bst1	0.804	0.744175	0.608	2.19073	0.719	0.101	macrophage
Sod2	0.803	0.798637	0.606	1.61421	0.917	0.554	macrophage
Tmed10	0.803	0.585865	0.606	1.11783	0.984	0.765	macrophage
Ltc4s	0.802	1.71538	0.604	4.43593	0.665	0.112	macrophage
Fgr	0.802	0.587243	0.604	1.27605	0.891	0.346	macrophage
Tgfb1	0.801	0.61848	0.602	1.42598	0.914	0.496	macrophage
Cask	0.8	0.714134	0.6	1.76164	0.8	0.218	macrophage
Tkt	0.8	0.619765	0.6	1.25793	0.958	0.683	macrophage
Cebpa	0.8	0.683954	0.6	3.13059	0.618	0.021	macrophage
C5ar1	0.8	0.544557	0.6	1.28504	0.762	0.123	macrophage
Wnk1	0.8	0.753846	0.6	1.28953	0.986	0.908	macrophage
Rab5if	0.8	0.596636	0.6	1.21342	0.962	0.684	macrophage
Samsn1	0.797	0.494125	0.594	1.03688	0.875	0.312	macrophage
Serp1	0.797	0.63888	0.594	1.06723	0.99	0.949	macrophage
Mapkapk2	0.796	0.612113	0.592	1.54334	0.863	0.354	macrophage
Tmem164	0.795	0.713591	0.59	1.67211	0.854	0.34	macrophage
Ap3s1	0.795	0.609205	0.59	1.70471	0.802	0.248	macrophage
Gnai2	0.795	0.460956	0.59	0.721062	1	0.997	macrophage
Ctsc	0.795	0.761513	0.59	1.47675	0.938	0.717	macrophage
Slc6a6	0.795	0.657604	0.59	1.35737	0.943	0.636	macrophage
Hprt	0.794	0.619914	0.588	1.37551	0.92	0.556	macrophage
Rnf130	0.793	0.584833	0.586	1.16874	0.97	0.659	macrophage
Acp5	0.793	0.918552	0.586	1.51269	0.909	0.95	macrophage
P2ry6	0.792	0.700112	0.584	3.22997	0.6	0.017	macrophage
Tubb5	0.791	0.789915	0.582	1.52198	0.944	0.702	macrophage
Cx3cr1	0.791	1.11513	0.582	3.65747	0.618	0.054	macrophage
Cmpk1	0.791	0.610962	0.582	1.20028	0.966	0.752	macrophage
Mafb	0.791	1.06609	0.582	4.0617	0.595	0.018	macrophage
Cnih4	0.791	0.576889	0.582	1.40333	0.882	0.389	macrophage
Grk5	0.79	0.84902	0.58	1.70153	0.881	0.477	macrophage
Vcl	0.79	0.83149	0.58	2.16147	0.761	0.232	macrophage
Rab5c	0.79	0.574337	0.58	1.24249	0.938	0.593	macrophage
Sdcbp	0.79	0.592077	0.58	1.28964	0.933	0.555	macrophage
Dusp1	0.789	0.357202	0.578	0.734735	0.828	0.224	macrophage
Ifngr1	0.789	0.572874	0.578	1.12403	0.928	0.515	macrophage
Rnaset2a	0.788	0.637481	0.576	1.28735	0.944	0.701	macrophage
Basp1	0.788	1.1502	0.576	3.66602	0.609	0.04	macrophage
Brk1	0.788	0.498927	0.576	0.907393	0.991	0.888	macrophage
Sgpp1	0.787	0.646074	0.574	1.87346	0.768	0.257	macrophage
Hpcal1	0.787	0.618183	0.574	1.76461	0.772	0.232	macrophage
Nptn	0.787	0.584857	0.574	1.19852	0.956	0.631	macrophage
C1qb	0.787	2.51765	0.574	4.77161	0.727	0.371	macrophage
Pik3ap1	0.786	0.680284	0.572	1.33079	0.921	0.561	macrophage
Gas7	0.786	0.73496	0.572	1.65423	0.847	0.398	macrophage
St3gal5	0.786	0.808531	0.572	2.26569	0.681	0.106	macrophage
Pgd	0.786	0.618281	0.572	1.83127	0.751	0.215	macrophage
Elmo2	0.786	0.644861	0.572	2.10355	0.711	0.176	macrophage
Cers6	0.786	0.712287	0.572	1.85079	0.727	0.146	macrophage
Trps1	0.785	0.733503	0.57	1.61294	0.85	0.333	macrophage
Tmem14c	0.785	0.56944	0.57	1.12574	0.964	0.745	macrophage
Slc16a10	0.785	0.817232	0.57	2.73756	0.638	0.072	macrophage
C1qc	0.784	1.97514	0.568	4.7939	0.634	0.124	macrophage
Ctnnd1	0.784	0.712292	0.568	2.9623	0.606	0.046	macrophage
Fermt3	0.783	0.55713	0.566	1.09042	0.97	0.748	macrophage
Ehbp1l1	0.783	0.619116	0.566	1.90772	0.739	0.212	macrophage
Wdr1	0.782	0.592068	0.564	1.41702	0.881	0.447	macrophage
Gsn	0.782	0.730314	0.564	2.28102	0.685	0.156	macrophage
Trerf1	0.781	1.05435	0.562	3.40538	0.607	0.055	macrophage
Ltb4r1	0.781	1.04167	0.562	3.15179	0.62	0.073	macrophage
F13a1	0.781	1.78117	0.562	4.92686	0.598	0.059	macrophage
Cmtm3	0.78	0.617201	0.56	2.76058	0.6	0.047	macrophage
Ptpre	0.78	0.574991	0.56	1.35172	0.841	0.329	macrophage
Smagp	0.779	0.685486	0.558	2.59349	0.631	0.092	macrophage
Pilrb2	0.779	0.626304	0.558	1.96429	0.67	0.095	macrophage
Cyth4	0.778	0.584774	0.556	1.23956	0.927	0.598	macrophage
Lpcat2	0.778	0.589786	0.556	1.62027	0.723	0.152	macrophage
Gab2	0.778	0.740908	0.556	1.43953	0.901	0.459	macrophage
Daglb	0.778	0.625305	0.556	1.9475	0.715	0.19	macrophage
Stom	0.778	0.645461	0.556	2.55709	0.624	0.085	macrophage
Gltp	0.777	0.584623	0.554	1.49481	0.841	0.387	macrophage
Ywhah	0.777	0.686724	0.554	1.45963	0.911	0.588	macrophage
Calm2	0.776	0.556804	0.552	0.965348	0.99	0.897	macrophage
Rnaset2b	0.776	0.605215	0.552	1.40652	0.877	0.481	macrophage
Mitf	0.776	0.801209	0.552	2.99796	0.589	0.041	macrophage
Zeb2	0.776	0.700925	0.552	1.0878	0.992	0.942	macrophage
Ap2s1	0.775	0.522646	0.55	1.04351	0.968	0.749	macrophage
Akr1a1	0.775	0.511983	0.55	0.994934	0.977	0.81	macrophage
Hgsnat	0.774	0.725164	0.548	2.36444	0.657	0.127	macrophage
Pycard	0.774	0.607563	0.548	1.04927	0.982	0.897	macrophage
Blvra	0.774	0.593617	0.548	2.16224	0.658	0.13	macrophage
Ralb	0.774	0.56456	0.548	2.13887	0.645	0.099	macrophage
Dusp3	0.773	0.644228	0.546	2.07789	0.69	0.189	macrophage
Snap23	0.773	0.544184	0.546	1.40791	0.812	0.303	macrophage
Fth1	0.772	0.422046	0.544	0.623088	1	1	macrophage
Rhob	0.772	0.654074	0.544	1.9365	0.693	0.163	macrophage
Nmt1	0.772	0.569382	0.544	1.49352	0.819	0.345	macrophage
Rab8b	0.772	0.592118	0.544	1.29327	0.899	0.498	macrophage
Tnfrsf1a	0.771	0.544156	0.542	2.12482	0.625	0.069	macrophage
Bnip3l	0.77	0.577278	0.54	1.26505	0.907	0.556	macrophage
Dock1	0.77	0.657254	0.54	3.23463	0.549	0.009	macrophage
Itgal	0.77	0.89001	0.54	1.95641	0.784	0.417	macrophage
Ndufb8	0.769	0.517688	0.538	1.03242	0.964	0.754	macrophage
Ext1	0.769	0.831674	0.538	2.37385	0.664	0.15	macrophage
Tpd52	0.769	0.580626	0.538	1.11888	0.943	0.729	macrophage
Fkbp1b	0.768	0.587106	0.536	2.93736	0.552	0.018	macrophage
Asap1	0.767	0.621073	0.534	1.17829	0.964	0.716	macrophage
Trappc1	0.767	0.545517	0.534	1.4968	0.8	0.326	macrophage
Ecm1	0.767	0.938293	0.534	3.30394	0.577	0.054	macrophage
Ms4a6b	0.766	0.817225	0.532	2.03869	0.714	0.243	macrophage
Pros1	0.766	0.694229	0.532	3.16413	0.551	0.021	macrophage
Nfkbiz	0.766	0.624106	0.532	1.53114	0.78	0.286	macrophage
Cox6b1	0.766	0.421714	0.532	0.718839	0.997	0.961	macrophage
Ppp1r12c	0.766	0.568298	0.532	1.65906	0.749	0.268	macrophage
Alox5	0.766	0.632631	0.532	2.38179	0.597	0.058	macrophage
Adap1	0.766	0.569563	0.532	2.22812	0.614	0.078	macrophage
Cdk2ap2	0.765	0.654029	0.53	1.25477	0.929	0.674	macrophage
Crlf2	0.765	0.57385	0.53	1.19317	0.924	0.656	macrophage
Raph1	0.765	0.632241	0.53	2.32196	0.614	0.091	macrophage
Anxa1	0.764	0.450531	0.528	0.983975	0.842	0.329	macrophage
Mpeg1	0.764	0.687087	0.528	1.90972	0.689	0.182	macrophage
Akt1	0.763	0.520674	0.526	1.39855	0.814	0.349	macrophage
Rnf7	0.763	0.532243	0.526	1.21851	0.903	0.549	macrophage
Sh3glb1	0.763	0.414746	0.526	0.70243	0.999	0.962	macrophage
Rsu1	0.763	0.510737	0.526	1.17549	0.9	0.505	macrophage
Chmp2a	0.762	0.496772	0.524	1.02564	0.956	0.66	macrophage
Creb5	0.762	0.767375	0.524	2.93369	0.562	0.038	macrophage
Eno1	0.762	0.52937	0.524	1.11453	0.936	0.626	macrophage
Rnpep	0.762	0.581585	0.524	1.77125	0.708	0.221	macrophage
Fxyd5	0.761	0.490785	0.522	0.811445	0.993	0.908	macrophage
Esd	0.76	0.511192	0.52	1.21066	0.886	0.504	macrophage
Gsr	0.76	0.160698	0.52	0.364329	0.754	0.184	macrophage
Skap2	0.76	0.487869	0.52	0.985617	0.948	0.624	macrophage
Dennd2a	0.76	0.704115	0.52	3.29488	0.532	0.014	macrophage
Plcb1	0.76	1.12134	0.52	4.18808	0.53	0.016	macrophage
Ptprj	0.76	0.623507	0.52	1.01449	0.987	0.933	macrophage
Msn	0.759	0.472973	0.518	0.762493	0.998	0.98	macrophage
Pgam1	0.759	0.542127	0.518	1.26307	0.873	0.478	macrophage
Ndufa4	0.759	0.450315	0.518	0.802929	0.989	0.919	macrophage
C1qa	0.759	2.13306	0.518	4.88994	0.603	0.151	macrophage
Slk	0.758	0.539754	0.516	1.45091	0.781	0.305	macrophage
Alcam	0.758	0.616939	0.516	1.33181	0.801	0.303	macrophage
Smdt1	0.758	0.47288	0.516	0.873612	0.98	0.866	macrophage
Lcp1	0.758	0.519904	0.516	0.919462	0.965	0.781	macrophage
Tgfbi	0.757	0.727111	0.514	2.60343	0.577	0.061	macrophage
Mapk3	0.757	0.553485	0.514	1.96068	0.642	0.137	macrophage
Klra2	0.757	0.660221	0.514	2.22227	0.593	0.067	macrophage
Fpr2	0.756	0.50822	0.512	1.40025	0.653	0.11	macrophage
Zswim6	0.756	0.651175	0.512	1.48886	0.824	0.404	macrophage
Dock7	0.756	0.589598	0.512	2.94605	0.527	0.016	macrophage
Ostf1	0.754	0.374154	0.508	0.622257	0.998	0.968	macrophage
Dram2	0.754	0.514617	0.508	1.19733	0.882	0.501	macrophage
Ubtd1	0.753	0.542824	0.506	2.07249	0.606	0.103	macrophage
Adap2	0.753	0.611532	0.506	3.12103	0.513	0.007	macrophage
Prkar2a	0.753	0.585147	0.506	2.11121	0.618	0.131	macrophage
Ncf4	0.752	0.608854	0.504	1.13769	0.922	0.755	macrophage
Acp2	0.752	0.543952	0.504	2.58353	0.539	0.037	macrophage
Svil	0.751	0.548097	0.502	1.11189	0.882	0.475	macrophage
Arf2	0.751	0.536816	0.502	2.06665	0.603	0.107	macrophage
Lilrb4a	0.75	0.546999	0.5	1.82249	0.613	0.097	macrophage
Man2b1	0.75	0.534049	0.5	1.08713	0.933	0.678	macrophage
Fkbp1a	0.75	0.513638	0.5	1.23104	0.853	0.478	macrophage
Reep5	0.749	0.426396	0.498	0.759964	0.988	0.913	macrophage
Tifab	0.749	0.55279	0.498	2.79792	0.518	0.021	macrophage
Agtrap	0.749	0.602892	0.498	2.23304	0.594	0.11	macrophage
Leprot	0.749	0.520669	0.498	1.63083	0.696	0.223	macrophage
Wdr26	0.749	0.502216	0.498	0.991121	0.96	0.742	macrophage
Acsl5	0.748	0.533229	0.496	1.52264	0.732	0.278	macrophage
Tnfrsf21	0.748	0.538429	0.496	2.36584	0.548	0.046	macrophage
Tuba1c	0.747	0.509231	0.494	1.37993	0.726	0.246	macrophage
Nfam1	0.747	0.471387	0.494	0.939953	0.933	0.62	macrophage
Lamtor2	0.747	0.478719	0.494	1.01086	0.927	0.659	macrophage
Cp	0.747	0.710898	0.494	2.96675	0.532	0.049	macrophage
Degs1	0.747	0.512115	0.494	1.31474	0.815	0.398	macrophage
Tmem106a	0.746	0.53627	0.492	2.33141	0.558	0.076	macrophage
Tbc1d2b	0.746	0.522959	0.492	2.17375	0.56	0.06	macrophage
Nrp1	0.746	0.692572	0.492	2.82018	0.524	0.032	macrophage
Apba1	0.745	0.771945	0.49	2.47904	0.587	0.119	macrophage
Timm10b	0.745	0.465158	0.49	0.96989	0.942	0.675	macrophage
S100a1	0.745	0.634452	0.49	2.53013	0.557	0.082	macrophage
Arhgdia	0.744	0.421443	0.488	0.788423	0.985	0.869	macrophage
Tnfsf12	0.744	0.530695	0.488	2.65226	0.512	0.022	macrophage
Pgap2	0.744	0.579424	0.488	1.79951	0.664	0.204	macrophage
Hip1	0.744	0.579155	0.488	1.7964	0.637	0.167	macrophage
Klhl5	0.744	0.520944	0.488	1.61952	0.674	0.203	macrophage
AB124611	0.743	0.504406	0.486	1.01037	0.937	0.726	macrophage
Mrpl33	0.743	0.428937	0.486	0.81341	0.971	0.788	macrophage
Sh3bgrl3	0.743	0.337546	0.486	0.50895	1	0.996	macrophage
Rap2b	0.743	0.525252	0.486	1.63093	0.688	0.237	macrophage
Prkcd	0.742	0.482749	0.484	1.30055	0.78	0.338	macrophage
Rab1a	0.742	0.465939	0.484	1.11477	0.868	0.486	macrophage
Rab11a	0.742	0.45643	0.484	1.06016	0.893	0.523	macrophage
Gnaq	0.741	0.565055	0.482	1.23034	0.878	0.54	macrophage
Ifngr2	0.741	0.467321	0.482	1.20122	0.809	0.374	macrophage
Lgals3	0.741	0.505476	0.482	0.863684	0.978	0.802	macrophage
Calm1	0.741	0.375924	0.482	0.565508	1	0.999	macrophage
Unc119	0.741	0.596083	0.482	1.15779	0.906	0.713	macrophage
Arrb2	0.741	0.506304	0.482	1.83903	0.607	0.124	macrophage
Arf1	0.741	0.420757	0.482	0.82712	0.972	0.778	macrophage
Dse	0.741	0.600975	0.482	2.10082	0.597	0.135	macrophage
Cox6a1	0.741	0.442345	0.482	0.862251	0.965	0.761	macrophage
Cox6c	0.74	0.383542	0.48	0.65533	0.996	0.957	macrophage
Mbnl2	0.74	0.563174	0.48	1.02489	0.964	0.821	macrophage
Jpt1	0.74	0.455413	0.48	0.848104	0.974	0.856	macrophage
Aldh3b1	0.739	0.530328	0.478	1.8117	0.629	0.171	macrophage
Clic1	0.739	0.345909	0.478	0.543592	1	0.994	macrophage
Kras	0.739	0.475677	0.478	0.948773	0.946	0.7	macrophage
Tifa	0.739	0.50805	0.478	1.95648	0.587	0.115	macrophage
Srgap2	0.739	0.560373	0.478	1.32793	0.807	0.404	macrophage
Lima1	0.738	0.595423	0.476	2.91462	0.493	0.018	macrophage
Sap30	0.738	0.525369	0.476	2.10301	0.566	0.097	macrophage
Dleu2	0.737	0.619517	0.474	1.26276	0.865	0.513	macrophage
Pik3r6	0.737	0.531593	0.474	2.2653	0.533	0.052	macrophage
Nfix	0.737	0.508678	0.474	2.48804	0.511	0.038	macrophage
Arl6ip5	0.737	0.455863	0.474	0.962375	0.924	0.661	macrophage
Ywhag	0.737	0.480469	0.474	1.26729	0.797	0.376	macrophage
Arhgef10l	0.737	0.512039	0.474	2.75594	0.486	0.013	macrophage
Fkbp2	0.736	0.513419	0.472	1.59343	0.653	0.206	macrophage
Fpr1	0.736	0.345229	0.472	0.892116	0.614	0.106	macrophage
Tspo	0.736	0.47143	0.472	0.839334	0.973	0.881	macrophage
Nfkbia	0.736	0.399026	0.472	0.720646	0.963	0.731	macrophage
Rnf141	0.736	0.51457	0.472	1.9149	0.593	0.133	macrophage
Plod3	0.736	0.524485	0.472	2.45203	0.518	0.049	macrophage
Chchd2	0.736	0.325169	0.472	0.526262	0.999	0.995	macrophage
B2m	0.736	0.299667	0.472	0.452321	1	1	macrophage
Tpp2	0.736	0.494843	0.472	1.21338	0.818	0.422	macrophage
Qk	0.735	0.472616	0.47	0.941942	0.951	0.716	macrophage
Tmbim6	0.735	0.400209	0.47	0.769147	0.976	0.805	macrophage
Klf13	0.734	0.434584	0.468	0.771903	0.978	0.836	macrophage
Siglece	0.734	0.509664	0.468	1.8707	0.557	0.074	macrophage
Snx10	0.734	0.50345	0.468	1.72973	0.614	0.151	macrophage
Tpm3	0.734	0.352723	0.468	0.575088	1	0.988	macrophage
Il6ra	0.734	0.482929	0.468	0.960314	0.939	0.674	macrophage
H3f3a	0.734	0.33874	0.468	0.501524	1	1	macrophage
Ctnna1	0.733	0.504035	0.466	1.7732	0.614	0.159	macrophage
Rnh1	0.733	0.451607	0.466	0.96985	0.922	0.636	macrophage
Pdlim5	0.733	0.464678	0.466	1.10713	0.821	0.395	macrophage
Ophn1	0.732	0.71242	0.464	3.42195	0.468	0.006	macrophage
Slc7a8	0.732	0.530853	0.464	2.52743	0.486	0.02	macrophage
Adssl1	0.732	0.509959	0.464	1.95401	0.574	0.118	macrophage
Plbd1	0.732	0.638498	0.464	1.45108	0.767	0.394	macrophage
Ampd3	0.731	0.508057	0.462	1.86792	0.577	0.12	macrophage
Camk1	0.731	0.516017	0.462	2.6214	0.486	0.025	macrophage
Sqor	0.731	0.45431	0.462	2.05968	0.521	0.048	macrophage
Hexb	0.73	0.484746	0.46	1.11825	0.867	0.533	macrophage
Evi2a	0.73	0.483824	0.46	1.13626	0.841	0.491	macrophage
Map1lc3a	0.73	0.5191	0.46	1.83272	0.604	0.166	macrophage
Tnfrsf11a	0.73	0.543346	0.46	2.90132	0.469	0.008	macrophage
Scand1	0.729	0.377485	0.458	0.623807	0.998	0.979	macrophage
Rhoq	0.728	0.497649	0.456	1.14874	0.844	0.488	macrophage
Ncf1	0.728	0.465688	0.456	0.990834	0.904	0.617	macrophage
Scarb1	0.728	0.495946	0.456	2.33228	0.508	0.055	macrophage
Tmem50a	0.728	0.374062	0.456	0.674563	0.987	0.897	macrophage
Drap1	0.727	0.474917	0.454	0.996002	0.923	0.668	macrophage
Kif13a	0.727	0.526271	0.454	1.94844	0.568	0.123	macrophage
Dennd5a	0.727	0.451732	0.454	1.21847	0.767	0.347	macrophage
Eid1	0.727	0.474208	0.454	1.39627	0.694	0.263	macrophage
Ube2e3	0.727	0.457127	0.454	1.39359	0.689	0.256	macrophage
Arhgap31	0.726	0.501051	0.452	1.78043	0.555	0.092	macrophage
Hcls1	0.726	0.458435	0.452	0.867365	0.949	0.831	macrophage
Smpdl3b	0.726	0.50187	0.452	2.4628	0.482	0.027	macrophage
Rab31	0.725	0.415215	0.45	0.828104	0.908	0.591	macrophage
Coro1c	0.725	0.4532	0.45	1.36422	0.691	0.261	macrophage
Fndc3b	0.725	0.520538	0.45	1.8979	0.549	0.09	macrophage
Ogfrl1	0.725	0.427636	0.45	1.48536	0.586	0.119	macrophage
Fam234a	0.724	0.483394	0.448	2.0038	0.535	0.089	macrophage
Slc43a2	0.724	0.48052	0.448	1.28574	0.745	0.333	macrophage
Smad1	0.724	0.463615	0.448	2.36349	0.482	0.032	macrophage
G6pdx	0.723	0.451523	0.446	1.76104	0.57	0.129	macrophage
Map3k8	0.723	0.479163	0.446	1.54055	0.641	0.216	macrophage
Myl12a	0.723	0.437853	0.446	0.875229	0.945	0.744	macrophage
Nrros	0.723	0.469798	0.446	0.97489	0.914	0.674	macrophage
Vdac3	0.723	0.421809	0.446	0.96053	0.889	0.591	macrophage
Wdr83os	0.722	0.419476	0.444	1.05587	0.826	0.442	macrophage
Pilrb1	0.722	0.453416	0.444	2.00074	0.507	0.052	macrophage
Rreb1	0.721	0.579065	0.442	1.18101	0.878	0.642	macrophage
Ssbp4	0.721	0.43233	0.442	1.19529	0.755	0.358	macrophage
Cdkn1a	0.72	0.665267	0.44	2.6349	0.479	0.04	macrophage
Ap2m1	0.72	0.437573	0.44	1.18349	0.768	0.379	macrophage
Syngr2	0.72	0.448812	0.44	1.16786	0.798	0.415	macrophage
Abca9	0.72	0.611618	0.44	3.12887	0.446	0.007	macrophage
Dram1	0.72	0.454406	0.44	2.1139	0.489	0.042	macrophage
Pdcd6ip	0.72	0.419903	0.44	1.11001	0.786	0.382	macrophage
Sash1	0.719	0.544806	0.438	2.91112	0.447	0.01	macrophage
Gatad1	0.719	0.429613	0.438	1.17898	0.757	0.358	macrophage
Dazap2	0.718	0.364767	0.436	0.681624	0.981	0.848	macrophage
Prkch	0.718	0.411626	0.436	1.26315	0.575	0.108	macrophage
Vps29	0.718	0.411167	0.436	1.07527	0.799	0.412	macrophage
Ndufc1	0.718	0.438971	0.436	1.17093	0.767	0.375	macrophage
Slc25a5	0.717	0.350856	0.434	0.602445	0.991	0.956	macrophage
N4bp1	0.717	0.446899	0.434	1.21937	0.691	0.27	macrophage
Mpp6	0.717	0.462614	0.434	1.48117	0.631	0.21	macrophage
Vamp3	0.717	0.42782	0.434	1.46499	0.628	0.208	macrophage
Map7d1	0.717	0.435998	0.434	1.67956	0.569	0.139	macrophage
Prdx1	0.717	0.458364	0.434	0.857906	0.961	0.851	macrophage
Diaph2	0.716	0.473131	0.432	0.910371	0.9	0.6	macrophage
Guca1a	0.716	0.457389	0.432	2.47378	0.455	0.024	macrophage
Gsdmd	0.716	0.448082	0.432	1.66794	0.573	0.147	macrophage
Cox7c	0.716	0.338534	0.432	0.589787	0.995	0.956	macrophage
Stard3nl	0.716	0.455209	0.432	1.71477	0.572	0.151	macrophage
Pdlim4	0.716	0.48224	0.432	2.69878	0.442	0.01	macrophage
Ccr5	0.716	0.726356	0.432	2.56263	0.496	0.069	macrophage
Pparg	0.716	0.686862	0.432	3.29501	0.439	0.008	macrophage
Pxn	0.716	0.434993	0.432	1.39059	0.64	0.216	macrophage
Ikbke	0.716	0.420568	0.432	1.4728	0.561	0.118	macrophage
Tep1	0.715	0.452595	0.43	1.81822	0.545	0.126	macrophage
Naaa	0.715	0.4941	0.43	1.67864	0.601	0.196	macrophage
Calml4	0.713	0.692894	0.426	3.2039	0.443	0.019	macrophage
Lamtor4	0.713	0.42914	0.426	0.883517	0.921	0.697	macrophage
Selplg	0.713	0.330051	0.426	0.780788	0.82	0.39	macrophage
Eif5a	0.712	0.350236	0.424	0.609162	0.993	0.925	macrophage
Rab32	0.712	0.444909	0.424	2.12682	0.475	0.045	macrophage
Ilk	0.712	0.43119	0.424	1.43884	0.627	0.22	macrophage
Fis1	0.712	0.360604	0.424	0.632106	0.989	0.944	macrophage
Alpk1	0.712	0.527475	0.424	2.64841	0.446	0.022	macrophage
Rnaseh2c	0.711	0.445196	0.422	1.31805	0.676	0.28	macrophage
Dhrs1	0.711	0.457403	0.422	1.66837	0.578	0.175	macrophage
Tmed3	0.711	0.444031	0.422	1.18316	0.75	0.38	macrophage
Tbcb	0.711	0.397338	0.422	1.01754	0.814	0.446	macrophage
Orai1	0.711	0.408633	0.422	1.14277	0.733	0.338	macrophage
Ost4	0.711	0.366047	0.422	0.757563	0.94	0.698	macrophage
Dennd1a	0.711	0.519501	0.422	1.10787	0.856	0.57	macrophage
Rgl1	0.711	0.523574	0.422	2.07078	0.513	0.099	macrophage
Unc93b1	0.71	0.37524	0.42	0.628965	0.986	0.966	macrophage
Hfe	0.71	0.466648	0.42	2.66517	0.43	0.01	macrophage
Cox4i1	0.71	0.248117	0.42	0.383632	1	1	macrophage
Rab11fip5	0.71	0.48717	0.42	2.65462	0.435	0.015	macrophage
Tmem38b	0.71	0.436832	0.42	2.00382	0.482	0.055	macrophage
Rab14	0.71	0.375336	0.42	0.759056	0.952	0.759	macrophage
Pip4k2a	0.71	0.519172	0.42	0.88365	0.962	0.894	macrophage
Rbpms	0.709	0.466471	0.418	1.39876	0.603	0.176	macrophage
Arl6ip1	0.709	0.429927	0.418	0.874751	0.932	0.698	macrophage
Ehd4	0.709	0.434206	0.418	0.894648	0.912	0.677	macrophage
Tagln2	0.709	0.497236	0.418	0.839792	0.983	0.909	macrophage
Rab7b	0.709	0.489887	0.418	2.68211	0.431	0.013	macrophage
Krt80	0.708	0.470268	0.416	2.4419	0.443	0.024	macrophage
P2rx4	0.708	0.461147	0.416	1.40209	0.647	0.265	macrophage
Sort1	0.708	0.515128	0.416	2.53107	0.441	0.024	macrophage
Romo1	0.708	0.391555	0.416	0.951156	0.838	0.498	macrophage
Cd84	0.708	0.437964	0.416	0.978077	0.822	0.494	macrophage
Gpsm3	0.707	0.392724	0.414	0.755331	0.959	0.794	macrophage
Srgn	0.707	0.234312	0.414	0.356325	0.998	0.999	macrophage
D8Ertd738e	0.707	0.345951	0.414	0.650747	0.976	0.864	macrophage
Rab10	0.706	0.396106	0.412	0.784688	0.947	0.757	macrophage
Sbf2	0.706	0.540372	0.412	1.50988	0.639	0.264	macrophage
Chmp3	0.706	0.384674	0.412	0.940244	0.832	0.479	macrophage
Cycs	0.706	0.418073	0.412	1.00357	0.826	0.488	macrophage
Grik3	0.706	0.417403	0.412	1.99997	0.48	0.069	macrophage
Ptpmt1	0.706	0.424708	0.412	1.32949	0.657	0.276	macrophage
Abi1	0.706	0.444752	0.412	0.854177	0.951	0.776	macrophage
Neurl3	0.706	0.366687	0.412	1.21548	0.582	0.14	macrophage
Ebi3	0.705	0.394256	0.41	1.37239	0.55	0.127	macrophage
Tcn2	0.705	0.52407	0.41	2.05369	0.507	0.105	macrophage
Ap1s1	0.705	0.415076	0.41	1.49984	0.589	0.194	macrophage
Atf3	0.705	0.536105	0.41	2.16862	0.49	0.087	macrophage
Osbpl11	0.704	0.473017	0.408	1.61854	0.574	0.186	macrophage
Litaf	0.704	0.397574	0.408	1.1339	0.692	0.297	macrophage
Prr13	0.704	0.382128	0.408	0.727368	0.954	0.792	macrophage
Dock5	0.704	0.421988	0.408	1.4321	0.528	0.098	macrophage
Cbr2	0.704	0.831356	0.408	3.51503	0.425	0.022	macrophage
Rnf169	0.704	0.496115	0.408	1.00962	0.889	0.649	macrophage
Rbpj	0.704	0.508196	0.408	1.47795	0.649	0.277	macrophage
Tpr	0.704	0.421264	0.408	0.748073	0.977	0.904	macrophage
Emc2	0.703	0.403191	0.406	1.14906	0.713	0.338	macrophage
Eef1akmt1	0.703	0.439378	0.406	1.6708	0.546	0.151	macrophage
Klf6	0.703	0.35712	0.406	0.704468	0.917	0.621	macrophage
Ciao2a	0.703	0.383098	0.406	0.855466	0.897	0.62	macrophage
Tom1	0.703	0.406548	0.406	1.64614	0.528	0.121	macrophage
Bmp2k	0.703	0.436228	0.406	1.12265	0.759	0.386	macrophage
Fabp5	0.703	0.687152	0.406	2.57072	0.466	0.064	macrophage
Spred1	0.703	0.475919	0.406	2.44766	0.433	0.027	macrophage
Fmnl2	0.703	0.852924	0.406	3.04592	0.44	0.036	macrophage
Cops9	0.703	0.37592	0.406	0.849836	0.89	0.604	macrophage
Dnase1l1	0.702	0.410988	0.404	1.96615	0.474	0.071	macrophage
Sptlc2	0.702	0.374317	0.404	0.933362	0.807	0.441	macrophage
Cmip	0.702	0.397582	0.404	0.762585	0.937	0.704	macrophage
Fam102b	0.702	0.440228	0.404	2.15733	0.453	0.049	macrophage
Ndrg1	0.701	0.596238	0.402	2.81639	0.427	0.028	macrophage
Vps35	0.701	0.386824	0.402	1.11535	0.706	0.328	macrophage
H2afz	0.701	0.525921	0.402	0.895938	0.978	0.851	macrophage
Cd79a	0.997	2.93509	0.994	4.99979	0.999	0.418	B_cell
Cd79b	0.995	2.40961	0.99	4.06952	0.999	0.609	B_cell
Ebf1	0.992	2.89125	0.984	5.26432	0.995	0.331	B_cell
Ms4a1	0.987	2.33665	0.974	4.65072	0.991	0.298	B_cell
Ighm	0.987	2.43852	0.974	3.75469	0.999	0.805	B_cell
Bank1	0.979	2.15744	0.958	4.22099	0.986	0.392	B_cell
Plac8	0.976	2.50781	0.952	4.19261	0.992	0.467	B_cell
Iglc2	0.973	2.4351	0.946	4.49855	0.984	0.364	B_cell
Mzb1	0.968	1.94497	0.936	3.94837	0.976	0.28	B_cell
Pkig	0.965	1.42596	0.93	2.77174	0.992	0.611	B_cell
Igkc	0.96	2.84764	0.92	4.29187	0.986	0.684	B_cell
Cd2	0.959	1.76423	0.918	3.53406	0.973	0.309	B_cell
Ly6d	0.954	2.15873	0.908	4.4251	0.95	0.278	B_cell
Cd37	0.951	1.33089	0.902	2.25636	0.989	0.822	B_cell
Cd74	0.948	1.84711	0.896	2.7359	1	0.65	B_cell
Ly6e	0.948	1.37062	0.896	2.29197	0.999	0.657	B_cell
H2-Ab1	0.943	1.52665	0.886	2.39028	0.997	0.482	B_cell
H2-Eb1	0.941	1.49936	0.882	2.31057	0.996	0.493	B_cell
Iglc3	0.941	1.83185	0.882	4.21407	0.93	0.193	B_cell
Pax5	0.94	1.49807	0.88	4.18267	0.907	0.104	B_cell
H2-Aa	0.939	1.56573	0.878	2.39486	0.993	0.514	B_cell
Aff3	0.939	1.76862	0.878	3.60992	0.949	0.273	B_cell
Fcrla	0.937	1.41917	0.874	3.91698	0.91	0.128	B_cell
Iglc1	0.933	2.0963	0.866	3.668	0.948	0.352	B_cell
Blk	0.932	1.41188	0.864	3.62225	0.916	0.142	B_cell
H2-DMb2	0.929	1.31184	0.858	3.57484	0.906	0.13	B_cell
Blnk	0.926	1.33814	0.852	3.4286	0.914	0.176	B_cell
Siglecg	0.925	1.32849	0.85	3.53788	0.901	0.145	B_cell
Ikzf3	0.921	1.43484	0.842	3.03212	0.942	0.246	B_cell
Napsa	0.919	1.23619	0.838	2.14161	0.99	0.635	B_cell
Syk	0.907	1.12691	0.814	1.85576	0.994	0.915	B_cell
Arpc5l	0.904	1.00802	0.808	2.06073	0.969	0.6	B_cell
Ptprcap	0.899	1.08692	0.798	2.31281	0.955	0.283	B_cell
Ly6a	0.898	1.40336	0.796	3.12678	0.884	0.192	B_cell
Tmem163	0.896	1.48189	0.792	3.76123	0.849	0.126	B_cell
Abhd17b	0.891	1.16511	0.782	2.34171	0.946	0.595	B_cell
Dgkd	0.888	1.12199	0.776	2.28929	0.943	0.578	B_cell
Pou2af1	0.887	1.10955	0.774	3.82085	0.8	0.038	B_cell
Gimap6	0.886	0.986294	0.772	2.05085	0.944	0.248	B_cell
Apobec3	0.885	1.01936	0.77	2.09612	0.952	0.455	B_cell
H2-Ob	0.884	1.0872	0.768	3.54518	0.809	0.062	B_cell
Gimap1	0.883	0.997247	0.766	2.45104	0.898	0.179	B_cell
Eef1b2	0.883	0.606214	0.766	0.922122	1	1	B_cell
H2-DMa	0.882	0.926499	0.764	1.83384	0.96	0.573	B_cell
Foxp1	0.879	1.03752	0.758	1.62763	0.998	0.975	B_cell
Cd19	0.878	0.9989	0.756	3.52473	0.789	0.048	B_cell
AU020206	0.875	1.18847	0.75	2.81072	0.864	0.225	B_cell
Wdfy4	0.873	1.14998	0.746	2.43303	0.909	0.451	B_cell
Ets1	0.873	0.995708	0.746	2.05072	0.925	0.266	B_cell
Btla	0.872	1.21913	0.744	3.01851	0.845	0.187	B_cell
Cd22	0.87	1.09669	0.74	3.77828	0.766	0.039	B_cell
Rabgap1l	0.87	1.02859	0.74	2.01007	0.946	0.492	B_cell
Cacna1e	0.87	1.49743	0.74	4.33966	0.773	0.074	B_cell
Ralgps2	0.868	1.02179	0.736	2.07823	0.936	0.609	B_cell
Ripor2	0.866	1.13457	0.732	1.96973	0.964	0.455	B_cell
Bcl11a	0.863	1.23337	0.726	3.24401	0.805	0.148	B_cell
Gpr183	0.859	1.07196	0.718	2.79407	0.815	0.148	B_cell
Fau	0.857	0.436502	0.714	0.637319	1	1	B_cell
Eef1g	0.855	0.742155	0.71	1.29447	0.993	0.912	B_cell
Mtss1	0.854	1.0288	0.708	2.04399	0.929	0.631	B_cell
Ptpn22	0.854	0.970489	0.708	1.95101	0.926	0.509	B_cell
Sox5	0.853	1.57837	0.706	2.59685	0.953	0.723	B_cell
Setbp1	0.849	1.125	0.698	2.63721	0.83	0.245	B_cell
Zfas1	0.848	0.955854	0.696	1.99789	0.909	0.59	B_cell
Diras2	0.845	1.09079	0.69	4.00625	0.705	0.021	B_cell
Cmah	0.843	1.00674	0.686	2.09662	0.903	0.493	B_cell
Rack1	0.841	0.44177	0.682	0.656875	1	1	B_cell
Gas5	0.841	0.774946	0.682	1.367	0.98	0.889	B_cell
Fgd2	0.837	0.905033	0.674	2.03855	0.873	0.486	B_cell
Cd38	0.837	0.954526	0.674	2.15543	0.867	0.388	B_cell
Pafah1b3	0.836	0.998915	0.672	3.18654	0.734	0.094	B_cell
Pik3ip1	0.835	0.897937	0.67	2.96003	0.735	0.074	B_cell
Pmf1	0.834	0.906695	0.668	2.46455	0.799	0.244	B_cell
Scd1	0.833	0.91912	0.666	3.58267	0.687	0.027	B_cell
Pcmtd1	0.833	0.934551	0.666	1.92107	0.907	0.582	B_cell
Ablim1	0.832	0.856308	0.664	2.15701	0.809	0.154	B_cell
Inpp4b	0.832	1.25307	0.664	2.4925	0.842	0.375	B_cell
Itpr1	0.826	1.00456	0.652	2.37886	0.815	0.308	B_cell
Ptp4a3	0.825	0.847172	0.65	2.12814	0.831	0.357	B_cell
Card11	0.823	0.93782	0.646	2.60746	0.757	0.147	B_cell
Ero1lb	0.822	0.944698	0.644	2.72542	0.755	0.178	B_cell
Cnp	0.819	0.775807	0.638	1.93812	0.837	0.381	B_cell
Aff1	0.817	0.941494	0.634	2.03421	0.857	0.47	B_cell
Cyp4f18	0.812	0.922086	0.624	2.58405	0.738	0.167	B_cell
Farsb	0.811	0.84133	0.622	2.32016	0.772	0.26	B_cell
Tnfrsf13c	0.809	0.905465	0.618	3.57486	0.638	0.023	B_cell
St3gal1	0.809	0.81233	0.618	1.72241	0.885	0.601	B_cell
Slc9a7	0.808	0.892515	0.616	2.97454	0.675	0.067	B_cell
Mef2c	0.807	0.868888	0.614	1.66254	0.935	0.715	B_cell
Prkce	0.806	0.921545	0.612	2.15087	0.815	0.375	B_cell
Sept1	0.806	0.680005	0.612	1.88758	0.759	0.125	B_cell
Bach2	0.805	1.08968	0.61	2.3801	0.785	0.273	B_cell
Pdia4	0.804	0.807187	0.608	2.45702	0.729	0.181	B_cell
Camk2d	0.802	0.763265	0.604	1.38119	0.959	0.817	B_cell
Map3k1	0.801	0.740567	0.602	1.727	0.852	0.481	B_cell
Cxcr5	0.801	0.802427	0.602	3.39106	0.619	0.02	B_cell
Mgst2	0.797	0.877174	0.594	3.04109	0.645	0.06	B_cell
Fam169b	0.795	0.868275	0.59	3.19694	0.622	0.031	B_cell
Uba52	0.794	0.503188	0.588	0.853211	0.995	0.976	B_cell
Eif3f	0.794	0.494437	0.588	0.80028	0.998	0.995	B_cell
Arhgap15	0.792	0.831189	0.584	1.28237	0.993	0.923	B_cell
Gimap4	0.791	0.579086	0.582	1.47054	0.738	0.124	B_cell
Rhoh	0.791	0.838471	0.582	2.59781	0.678	0.113	B_cell
Rere	0.79	0.768826	0.58	1.47148	0.926	0.752	B_cell
Prkca	0.789	0.871398	0.578	2.5128	0.672	0.099	B_cell
Cobll1	0.789	0.829296	0.578	2.73782	0.64	0.059	B_cell
Spib	0.788	0.739054	0.576	3.17161	0.601	0.029	B_cell
Ly86	0.787	0.644803	0.574	1.17515	0.958	0.784	B_cell
Arhgef18	0.787	0.830821	0.574	1.55405	0.904	0.62	B_cell
Pml	0.786	0.73564	0.572	2.37763	0.687	0.162	B_cell
Tut4	0.786	0.677111	0.572	1.42355	0.887	0.56	B_cell
Bhlhe41	0.784	0.742627	0.568	3.13588	0.595	0.029	B_cell
Man1a	0.782	0.784011	0.564	1.34339	0.971	0.902	B_cell
Gimap3	0.782	0.544331	0.564	1.50604	0.713	0.115	B_cell
Gpcpd1	0.782	0.682796	0.564	1.33917	0.912	0.674	B_cell
Txndc5	0.781	0.779702	0.562	2.24051	0.719	0.226	B_cell
Rasa3	0.78	0.715099	0.56	1.4323	0.9	0.66	B_cell
Ppp3cc	0.779	0.722581	0.558	2.21442	0.672	0.128	B_cell
Gimap5	0.779	0.65422	0.558	1.92128	0.683	0.109	B_cell
Cyb561a3	0.775	0.670505	0.55	2.57513	0.619	0.083	B_cell
Ighd	0.775	0.952661	0.55	3.65664	0.574	0.029	B_cell
Tmem123	0.774	0.654689	0.548	1.60558	0.796	0.391	B_cell
Hmgn1	0.773	0.640765	0.546	1.85371	0.725	0.213	B_cell
Rubcn	0.773	0.730825	0.546	2.67674	0.618	0.099	B_cell
BE692007	0.772	0.802342	0.544	2.76991	0.616	0.098	B_cell
Glcci1	0.772	0.802536	0.544	2.43076	0.657	0.138	B_cell
St6gal1	0.771	0.817509	0.542	1.86441	0.797	0.44	B_cell
Immp2l	0.769	1.06788	0.538	2.62036	0.678	0.206	B_cell
Smap2	0.769	0.614542	0.538	1.24512	0.915	0.721	B_cell
Rnase6	0.768	0.619055	0.536	1.69733	0.732	0.229	B_cell
Adam19	0.768	0.707263	0.536	2.37155	0.612	0.075	B_cell
Tspan13	0.767	0.607307	0.534	1.77183	0.704	0.169	B_cell
Cd81	0.767	0.592299	0.534	1.76589	0.691	0.154	B_cell
Rasgrp1	0.767	0.657064	0.534	2.02526	0.677	0.174	B_cell
Cd55	0.767	0.591236	0.534	1.52692	0.7	0.147	B_cell
Pced1b	0.766	0.681452	0.532	2.25204	0.635	0.115	B_cell
Rab30	0.766	0.811866	0.532	3.52908	0.544	0.013	B_cell
Btg1	0.765	0.557905	0.53	0.976474	0.967	0.798	B_cell
Il5ra	0.765	0.87093	0.53	3.70705	0.538	0.009	B_cell
St6galnac3	0.765	0.859976	0.53	2.01958	0.63	0.104	B_cell
Tbc1d10c	0.764	0.577384	0.528	1.8867	0.663	0.127	B_cell
S1pr4	0.764	0.62388	0.528	2.20481	0.622	0.091	B_cell
Lsp1	0.764	0.528811	0.528	0.856084	0.993	0.891	B_cell
Tspan32	0.762	0.61608	0.524	1.97969	0.667	0.17	B_cell
Vars	0.761	0.606243	0.522	1.96498	0.67	0.182	B_cell
Etnk1	0.759	0.652492	0.518	1.72577	0.745	0.33	B_cell
Tmem243	0.759	0.633117	0.518	1.66225	0.757	0.342	B_cell
Rdh12	0.758	0.674148	0.516	2.85385	0.551	0.035	B_cell
Cdc42se2	0.758	0.592853	0.516	1.17912	0.916	0.767	B_cell
Snx2	0.757	0.521422	0.514	0.975673	0.955	0.866	B_cell
Nol7	0.757	0.51076	0.514	0.997008	0.941	0.817	B_cell
Kynu	0.757	0.793515	0.514	2.99041	0.553	0.042	B_cell
Ass1	0.756	0.714574	0.512	2.79752	0.559	0.054	B_cell
Snn	0.755	0.611446	0.51	2.86386	0.535	0.026	B_cell
Ciita	0.755	0.649596	0.51	2.54677	0.558	0.048	B_cell
Arap2	0.752	0.625175	0.504	1.99321	0.608	0.095	B_cell
Acss1	0.752	0.705173	0.504	2.03315	0.676	0.245	B_cell
Cox7a2l	0.751	0.412806	0.502	0.667701	0.997	0.996	B_cell
Grap	0.751	0.60071	0.502	1.79678	0.685	0.221	B_cell
Chst3	0.751	0.688713	0.502	3.26373	0.513	0.011	B_cell
Fnbp1	0.751	0.56633	0.502	1.14673	0.888	0.677	B_cell
Sp100	0.751	0.592805	0.502	1.21493	0.876	0.652	B_cell
Malt1	0.75	0.65046	0.5	1.45562	0.804	0.48	B_cell
Susd3	0.75	0.608333	0.5	1.38617	0.817	0.524	B_cell
Pold4	0.749	0.581094	0.498	1.07634	0.943	0.868	B_cell
Stambpl1	0.747	0.695859	0.494	1.92196	0.69	0.285	B_cell
Ppil1	0.747	0.577608	0.494	2.19153	0.59	0.114	B_cell
Arl5c	0.747	0.681816	0.494	1.8119	0.711	0.32	B_cell
Sbk1	0.747	0.578606	0.494	2.65548	0.532	0.044	B_cell
Tmod3	0.744	0.522314	0.488	1.01215	0.932	0.85	B_cell
S1pr1	0.744	0.581418	0.488	2.14309	0.58	0.096	B_cell
Pik3c2b	0.743	0.611121	0.486	3.00106	0.5	0.015	B_cell
Map3k5	0.742	0.703295	0.484	1.52311	0.804	0.521	B_cell
Scml4	0.739	0.648784	0.478	2.11478	0.577	0.099	B_cell
Slc38a1	0.737	0.595394	0.474	1.4288	0.781	0.488	B_cell
Cd24a	0.737	0.679702	0.474	1.77846	0.661	0.196	B_cell
H2-T23	0.736	0.502296	0.472	1.07445	0.872	0.671	B_cell
Ifi30	0.736	0.638483	0.472	1.09944	0.939	0.866	B_cell
Bcar3	0.736	0.736645	0.472	3.29332	0.489	0.021	B_cell
Kcnq5	0.736	0.774031	0.472	1.95183	0.56	0.083	B_cell
Ap1s3	0.735	0.599246	0.47	2.50655	0.518	0.048	B_cell
Phlpp1	0.734	0.799358	0.468	2.10818	0.648	0.245	B_cell
Eef2	0.733	0.345114	0.466	0.547712	0.999	0.999	B_cell
Cytip	0.733	0.487468	0.466	0.903961	0.937	0.69	B_cell
Fam214a	0.732	0.659941	0.464	1.9437	0.64	0.228	B_cell
Fam107b	0.732	0.557846	0.464	1.09907	0.893	0.658	B_cell
Mndal	0.732	0.549923	0.464	1.14034	0.869	0.674	B_cell
Zfp831	0.73	0.62544	0.46	2.41236	0.521	0.058	B_cell
H2-Oa	0.729	0.573988	0.458	2.48439	0.497	0.038	B_cell
Txndc16	0.729	0.610804	0.458	2.35858	0.541	0.101	B_cell
Nap1l1	0.728	0.537744	0.456	0.927913	0.977	0.956	B_cell
B3gnt5	0.727	0.555548	0.454	2.67497	0.48	0.027	B_cell
Krt222	0.727	0.582418	0.454	2.97676	0.465	0.011	B_cell
Gramd4	0.726	0.547284	0.452	1.91681	0.572	0.129	B_cell
Naca	0.726	0.327642	0.452	0.502762	1	1	B_cell
Pgap1	0.725	0.779761	0.45	3.17102	0.479	0.034	B_cell
Mgat4a	0.725	0.57134	0.45	2.09609	0.552	0.114	B_cell
Msi2	0.724	0.561975	0.448	1.41039	0.721	0.347	B_cell
Iqsec1	0.724	0.537243	0.448	1.79625	0.591	0.156	B_cell
Tcf4	0.723	0.566012	0.446	1.106	0.889	0.761	B_cell
Arhgap25	0.723	0.579063	0.446	1.22266	0.835	0.616	B_cell
Itga4	0.723	0.491397	0.446	0.880384	0.938	0.82	B_cell
Armc3	0.723	0.582165	0.446	2.12726	0.553	0.132	B_cell
Sp140	0.723	0.581193	0.446	1.34138	0.784	0.553	B_cell
Trp53i11	0.722	0.546481	0.444	2.5872	0.476	0.032	B_cell
Gga2	0.721	0.528293	0.442	2.50119	0.483	0.046	B_cell
Tcf3	0.719	0.49955	0.438	1.78819	0.583	0.169	B_cell
Myo1e	0.719	0.557901	0.438	1.08591	0.878	0.718	B_cell
Fcrl5	0.719	0.65318	0.438	1.90101	0.591	0.177	B_cell
Slamf6	0.719	0.485982	0.438	1.79446	0.513	0.065	B_cell
Nop53	0.718	0.415889	0.436	0.837209	0.921	0.81	B_cell
Eif2ak3	0.718	0.589506	0.436	1.8619	0.601	0.201	B_cell
Srsf11	0.718	0.429941	0.436	0.824572	0.94	0.846	B_cell
Pgls	0.717	0.405237	0.434	0.750739	0.957	0.917	B_cell
Sorcs2	0.717	0.660746	0.434	2.96358	0.458	0.026	B_cell
Atxn1	0.715	0.616102	0.43	1.35884	0.737	0.421	B_cell
Cecr2	0.715	0.610778	0.43	3.07352	0.439	0.01	B_cell
Ppp1r16b	0.715	0.519104	0.43	2.14992	0.493	0.058	B_cell
Cerk	0.714	0.567618	0.428	1.43614	0.72	0.412	B_cell
Tcp11l2	0.713	0.495399	0.426	1.52249	0.636	0.25	B_cell
Cux1	0.713	0.586239	0.426	1.20484	0.841	0.698	B_cell
Serinc3	0.712	0.352724	0.424	0.560677	0.998	0.988	B_cell
Rapgef1	0.712	0.501568	0.424	1.50061	0.638	0.25	B_cell
Ctse	0.712	0.552384	0.424	2.02119	0.516	0.09	B_cell
Nxpe3	0.711	0.504157	0.422	2.01385	0.499	0.075	B_cell
Foxo1	0.711	0.560471	0.422	1.79291	0.584	0.196	B_cell
Tubb2b	0.71	0.533561	0.42	2.60559	0.44	0.019	B_cell
Ypel2	0.709	0.657571	0.418	2.10423	0.554	0.168	B_cell
Ppp3ca	0.709	0.549195	0.418	0.925426	0.973	0.942	B_cell
Zbtb20	0.708	0.62677	0.416	1.10432	0.904	0.794	B_cell
Phgdh	0.708	0.532574	0.416	2.46939	0.454	0.039	B_cell
Zeb1	0.707	0.556168	0.414	1.38643	0.67	0.305	B_cell
Bfsp2	0.706	0.473624	0.412	2.5887	0.426	0.014	B_cell
Kcnn4	0.706	0.477317	0.412	1.94988	0.5	0.091	B_cell
Ifi203	0.703	0.470246	0.406	1.27762	0.677	0.325	B_cell
Csnk1g3	0.702	0.478107	0.404	1.17905	0.752	0.486	B_cell
Cnn3	0.702	0.478649	0.404	2.63062	0.417	0.015	B_cell
Mcu	0.701	0.573774	0.402	1.58915	0.619	0.259	B_cell
Smim14	0.701	0.394153	0.402	0.710101	0.95	0.931	B_cell
Pglyrp1	0.981	2.51746	0.962	4.93483	0.977	0.178	Neutrophil
Wfdc21	0.979	3.08774	0.958	5.46635	0.977	0.2	Neutrophil
S100a11	0.977	1.87233	0.954	2.96003	1	0.908	Neutrophil
Il1b	0.976	2.85461	0.952	5.99744	0.963	0.083	Neutrophil
Gsr	0.972	1.90315	0.944	3.62615	0.979	0.38	Neutrophil
Dusp1	0.962	1.8132	0.924	3.24802	0.985	0.437	Neutrophil
Srgn	0.953	1.16829	0.906	1.7466	1	0.998	Neutrophil
Msrb1	0.937	1.3836	0.874	2.34353	0.999	0.664	Neutrophil
Fos	0.935	1.94761	0.87	3.5986	0.939	0.39	Neutrophil
Hp	0.925	1.91704	0.85	3.60005	0.919	0.242	Neutrophil
Slpi	0.917	1.46244	0.834	2.60279	0.892	0.123	Neutrophil
Mmp9	0.904	1.6535	0.808	4.12866	0.843	0.083	Neutrophil
Btg2	0.897	1.25967	0.794	2.08262	0.999	0.904	Neutrophil
Samsn1	0.896	1.4237	0.792	2.58971	0.95	0.515	Neutrophil
Irak3	0.895	1.19881	0.79	2.10092	0.996	0.645	Neutrophil
Junb	0.893	1.37367	0.786	2.38498	0.986	0.75	Neutrophil
C5ar1	0.891	1.46168	0.782	2.83886	0.911	0.349	Neutrophil
Nadk	0.889	1.1004	0.778	1.92604	0.993	0.649	Neutrophil
Taldo1	0.887	1.02883	0.774	1.82937	0.995	0.84	Neutrophil
Dusp16	0.886	1.72534	0.772	3.73338	0.84	0.279	Neutrophil
Clec4d	0.885	1.46203	0.77	3.68452	0.82	0.105	Neutrophil
Antxr2	0.885	1.52522	0.77	3.90521	0.812	0.14	Neutrophil
Cd44	0.884	1.14633	0.768	1.98037	0.998	0.763	Neutrophil
Lst1	0.882	1.2219	0.764	1.92752	1	0.596	Neutrophil
Sirpb1b	0.877	1.46854	0.754	4.04181	0.787	0.106	Neutrophil
Ier2	0.876	1.2382	0.752	2.35647	0.924	0.617	Neutrophil
Lcn2	0.876	2.67745	0.752	5.70535	0.778	0.064	Neutrophil
Fpr1	0.874	1.55603	0.748	3.20889	0.848	0.278	Neutrophil
Fyb	0.873	1.1192	0.746	1.72982	1	0.596	Neutrophil
Ifitm1	0.87	2.28408	0.74	5.86211	0.751	0.036	Neutrophil
Fbxl5	0.87	1.51367	0.74	2.83178	0.897	0.534	Neutrophil
Anxa1	0.865	1.26419	0.73	2.37345	0.914	0.514	Neutrophil
H3f3b	0.863	0.753621	0.726	1.14161	1	1	Neutrophil
Slfn2	0.862	0.915639	0.724	1.52775	0.999	0.888	Neutrophil
Tyrobp	0.862	0.937004	0.724	1.39554	1	0.906	Neutrophil
Zfp36	0.861	1.15287	0.722	2.23651	0.904	0.571	Neutrophil
Ostf1	0.859	0.697695	0.718	1.12189	1	0.979	Neutrophil
Lcp1	0.859	0.959168	0.718	1.59331	1	0.847	Neutrophil
Neat1	0.858	1.20128	0.716	2.25733	0.92	0.588	Neutrophil
Fgr	0.858	1.12153	0.716	2.10377	0.932	0.545	Neutrophil
Nfkbia	0.854	1.03821	0.708	1.74641	1	0.814	Neutrophil
Hmgb2	0.854	0.847733	0.708	1.45448	0.999	0.846	Neutrophil
Tmcc1	0.854	1.15881	0.708	1.98636	0.991	0.679	Neutrophil
Dennd4a	0.852	1.03739	0.704	1.80636	0.983	0.688	Neutrophil
Mcl1	0.852	0.726058	0.704	1.14965	1	0.992	Neutrophil
Adgre5	0.847	0.859672	0.694	1.39117	0.999	0.955	Neutrophil
Lyst	0.843	1.25435	0.686	2.573	0.829	0.421	Neutrophil
Fxyd5	0.842	0.854678	0.684	1.36039	1	0.939	Neutrophil
Picalm	0.84	0.971367	0.68	1.74499	0.99	0.758	Neutrophil
Svil	0.839	0.984909	0.678	1.78742	0.96	0.62	Neutrophil
Fpr2	0.838	1.19318	0.676	2.57297	0.812	0.3	Neutrophil
Emb	0.837	1.04148	0.674	1.98704	0.876	0.506	Neutrophil
Nfam1	0.836	0.862832	0.672	1.56381	0.99	0.732	Neutrophil
Il18rap	0.835	1.34654	0.67	3.52618	0.718	0.059	Neutrophil
S100a8	0.833	3.65906	0.666	7.54776	0.695	0.084	Neutrophil
Clec4a3	0.832	0.9732	0.664	1.73344	0.971	0.481	Neutrophil
Myo1f	0.826	0.929408	0.652	1.73459	0.94	0.526	Neutrophil
Klf6	0.823	0.883883	0.646	1.59138	0.986	0.726	Neutrophil
Malat1	0.82	0.627997	0.64	0.913114	1	0.996	Neutrophil
Plek	0.82	1.17329	0.64	2.14802	0.918	0.629	Neutrophil
Pik3ap1	0.814	0.869432	0.628	1.54447	0.989	0.69	Neutrophil
Apbb1ip	0.813	0.692504	0.626	1.11585	1	0.951	Neutrophil
Clec4a1	0.809	0.797038	0.618	1.45827	0.967	0.485	Neutrophil
Cebpb	0.809	0.871738	0.618	1.36863	1	0.619	Neutrophil
Map1lc3b	0.806	0.747542	0.612	1.31874	0.998	0.897	Neutrophil
Klf13	0.806	0.680996	0.612	1.15053	1	0.887	Neutrophil
Skap2	0.806	0.752156	0.612	1.38608	0.983	0.741	Neutrophil
Csf3r	0.806	1.28936	0.612	3.45784	0.681	0.166	Neutrophil
Clec4e	0.805	1.35536	0.61	3.75295	0.663	0.113	Neutrophil
Gpr141	0.803	1.20248	0.606	3.06654	0.69	0.153	Neutrophil
Pygl	0.802	0.935966	0.604	1.92708	0.817	0.392	Neutrophil
Diaph2	0.8	0.870442	0.6	1.53901	0.991	0.705	Neutrophil
Ptpre	0.8	0.87989	0.6	1.7653	0.856	0.517	Neutrophil
Lpcat2	0.799	0.932071	0.598	2.03969	0.784	0.359	Neutrophil
Gng5	0.798	0.604642	0.596	0.957475	1	0.966	Neutrophil
Pilra	0.797	0.840843	0.594	1.65529	0.866	0.417	Neutrophil
Fth1	0.796	0.830709	0.592	1.21905	1	1	Neutrophil
Trem3	0.796	1.06672	0.592	3.54458	0.628	0.074	Neutrophil
Vav3	0.796	0.798909	0.592	1.46815	0.944	0.505	Neutrophil
Ubb	0.795	0.483913	0.59	0.732863	1	1	Neutrophil
Cmip	0.795	0.74622	0.59	1.32875	0.991	0.787	Neutrophil
C3	0.793	1.10105	0.586	3.12548	0.653	0.135	Neutrophil
Pla2g7	0.793	0.800027	0.586	1.41501	0.957	0.458	Neutrophil
Cd300lf	0.792	1.10982	0.584	3.26547	0.646	0.141	Neutrophil
Stk17b	0.79	0.77961	0.58	1.42569	0.968	0.762	Neutrophil
Cd300a	0.789	0.782199	0.578	1.50323	0.895	0.454	Neutrophil
Rac2	0.788	0.49239	0.576	0.761964	1	0.994	Neutrophil
Ptprc	0.786	0.570021	0.572	0.899562	1	0.983	Neutrophil
Rab31	0.785	0.894138	0.57	1.61938	0.969	0.704	Neutrophil
Lrmda	0.782	1.0277	0.564	1.83606	0.851	0.415	Neutrophil
Slfn1	0.781	1.05798	0.562	3.39389	0.605	0.079	Neutrophil
Cap1	0.781	0.665981	0.562	1.27282	0.96	0.755	Neutrophil
Xylt1	0.778	0.975055	0.556	2.19684	0.727	0.347	Neutrophil
B2m	0.778	0.433683	0.556	0.650082	1	1	Neutrophil
Fcer1g	0.776	0.779635	0.552	1.15965	1	0.759	Neutrophil
Lgals3	0.775	0.696284	0.55	1.14122	0.999	0.866	Neutrophil
Stk10	0.775	0.713385	0.55	1.28485	0.99	0.806	Neutrophil
Ssh2	0.774	0.663254	0.548	1.11142	1	0.887	Neutrophil
Id2	0.772	1.13959	0.544	2.40427	0.695	0.259	Neutrophil
Diaph1	0.77	0.648478	0.54	1.16025	0.998	0.852	Neutrophil
Srsf5	0.77	0.566695	0.54	0.992102	0.998	0.916	Neutrophil
Igf1r	0.77	1.00902	0.54	2.57058	0.656	0.218	Neutrophil
Cass4	0.77	1.22765	0.54	3.46291	0.605	0.135	Neutrophil
Gab2	0.769	0.790833	0.538	1.40188	0.952	0.619	Neutrophil
Rabac1	0.768	0.582166	0.536	1.04891	0.996	0.881	Neutrophil
Rap1gap2	0.766	0.776484	0.532	1.49434	0.89	0.619	Neutrophil
Mrpl33	0.766	0.610294	0.532	1.08771	0.996	0.854	Neutrophil
Rap1b	0.765	0.602196	0.53	0.927429	1	0.953	Neutrophil
Klhl2	0.764	0.949606	0.528	2.42707	0.66	0.284	Neutrophil
Cd53	0.763	0.551067	0.526	0.944944	1	0.946	Neutrophil
Egr1	0.762	1.35439	0.524	4.25818	0.545	0.036	Neutrophil
Cmss1	0.76	0.501164	0.52	0.76323	1	0.987	Neutrophil
Birc3	0.76	0.663322	0.52	1.23296	0.968	0.781	Neutrophil
Cdc42	0.759	0.441563	0.518	0.696025	1	0.994	Neutrophil
Ncf4	0.757	0.571638	0.514	1.00611	0.996	0.812	Neutrophil
Ets2	0.756	0.871129	0.512	2.30838	0.641	0.245	Neutrophil
Iqgap1	0.756	0.573014	0.512	0.963981	1	0.956	Neutrophil
Rin3	0.755	0.690929	0.51	1.37542	0.863	0.631	Neutrophil
Pkm	0.755	0.595901	0.51	1.10147	0.984	0.814	Neutrophil
Plbd1	0.755	0.641656	0.51	1.28622	0.848	0.526	Neutrophil
Myl12b	0.754	0.490191	0.508	0.799601	1	0.98	Neutrophil
Elmo1	0.754	0.626285	0.508	1.04278	1	0.886	Neutrophil
S100a9	0.753	3.79619	0.506	7.99832	0.531	0.052	Neutrophil
Samhd1	0.753	0.555342	0.506	0.893672	1	0.925	Neutrophil
Fry	0.751	0.62022	0.502	1.09316	0.995	0.793	Neutrophil
Tsc22d3	0.75	0.510135	0.5	0.829517	1	0.968	Neutrophil
Mctp1	0.749	0.997894	0.498	2.34601	0.646	0.251	Neutrophil
Ccr1	0.749	0.996156	0.498	3.05302	0.564	0.115	Neutrophil
Cxcl2	0.744	2.2098	0.488	5.53361	0.51	0.036	Neutrophil
Msn	0.743	0.476191	0.486	0.752699	1	0.987	Neutrophil
Fgd4	0.743	0.694336	0.486	1.35988	0.798	0.394	Neutrophil
Fam49b	0.743	0.472618	0.486	0.749442	1	0.988	Neutrophil
Slco3a1	0.742	0.977156	0.484	2.83657	0.57	0.152	Neutrophil
Camk1d	0.742	0.450894	0.484	0.707498	1	0.992	Neutrophil
Rhoa	0.741	0.432557	0.482	0.670677	1	0.996	Neutrophil
Myh9	0.739	0.537334	0.478	0.976534	0.998	0.856	Neutrophil
Resf1	0.737	0.708756	0.474	1.35456	0.899	0.717	Neutrophil
Ccl3	0.736	1.55209	0.472	3.91293	0.54	0.119	Neutrophil
Ccpg1	0.736	0.774103	0.472	1.94116	0.649	0.359	Neutrophil
Sorl1	0.736	0.719566	0.472	1.64705	0.7	0.382	Neutrophil
Cd9	0.735	0.897897	0.47	1.95013	0.674	0.315	Neutrophil
H2-D1	0.734	0.38031	0.468	0.567593	1	1	Neutrophil
Txn1	0.734	0.45743	0.468	0.751618	1	0.899	Neutrophil
Pag1	0.733	0.795858	0.466	1.65363	0.734	0.468	Neutrophil
Cdc42ep3	0.732	0.77068	0.464	2.26388	0.578	0.185	Neutrophil
Txnip	0.732	0.535869	0.464	0.867434	1	0.937	Neutrophil
Ankrd44	0.732	0.542235	0.464	0.898685	1	0.918	Neutrophil
Gabarap	0.731	0.425109	0.462	0.691282	1	0.978	Neutrophil
Pilrb2	0.731	0.738543	0.462	1.78039	0.661	0.308	Neutrophil
Notch2	0.73	0.56798	0.46	1.07874	0.968	0.769	Neutrophil
Jund	0.729	0.509118	0.458	0.838262	1	0.954	Neutrophil
Gda	0.728	0.66219	0.456	1.17136	0.873	0.45	Neutrophil
Dleu2	0.728	0.600419	0.456	1.12255	0.918	0.64	Neutrophil
Card19	0.728	0.733321	0.456	1.76909	0.66	0.407	Neutrophil
Anxa2	0.728	0.498171	0.456	0.825899	1	0.729	Neutrophil
Dazap2	0.726	0.477319	0.452	0.850694	0.996	0.896	Neutrophil
Ptpn6	0.726	0.511843	0.452	0.905884	0.993	0.798	Neutrophil
Sh3glb1	0.726	0.432796	0.452	0.713966	1	0.975	Neutrophil
Pten	0.725	0.550265	0.45	1.01626	0.988	0.85	Neutrophil
Tpd52	0.725	0.514882	0.45	0.932396	0.99	0.805	Neutrophil
Alcam	0.724	0.803899	0.448	1.5344	0.777	0.489	Neutrophil
Rgs2	0.724	0.813501	0.448	1.91174	0.645	0.349	Neutrophil
Rab11fip1	0.723	0.838194	0.446	2.99284	0.498	0.089	Neutrophil
Arpc2	0.723	0.354234	0.446	0.53974	1	0.999	Neutrophil
Nr4a1	0.722	0.829851	0.444	2.64273	0.528	0.142	Neutrophil
Gnai2	0.722	0.355143	0.444	0.549493	1	0.998	Neutrophil
Igsf6	0.722	0.719269	0.444	1.62481	0.678	0.348	Neutrophil
Son	0.721	0.457515	0.442	0.810391	0.998	0.933	Neutrophil
Chil1	0.721	1.2139	0.442	4.47416	0.45	0.011	Neutrophil
Sat1	0.719	0.511151	0.438	0.879459	0.998	0.843	Neutrophil
Pak2	0.718	0.475662	0.436	0.851127	0.996	0.905	Neutrophil
Fkbp5	0.716	0.534618	0.432	0.941886	0.993	0.789	Neutrophil
Fcho2	0.716	0.567561	0.432	1.11138	0.904	0.711	Neutrophil
Cox6a1	0.716	0.473269	0.432	0.87137	0.983	0.835	Neutrophil
Bst1	0.715	0.674148	0.43	1.55553	0.664	0.334	Neutrophil
Ebi3	0.714	0.742833	0.428	1.96554	0.592	0.281	Neutrophil
Tax1bp1	0.714	0.473583	0.428	0.87815	0.994	0.86	Neutrophil
Ubc	0.714	0.474728	0.428	0.792081	1	0.969	Neutrophil
Lyn	0.713	0.406294	0.426	0.624655	1	0.989	Neutrophil
Abtb2	0.712	0.859883	0.424	3.13993	0.462	0.054	Neutrophil
Spi1	0.711	0.424455	0.422	0.687428	1	0.85	Neutrophil
Il1rn	0.711	0.871974	0.422	3.68284	0.434	0.018	Neutrophil
Sgms1	0.709	0.510831	0.418	0.919183	0.989	0.78	Neutrophil
Adrb2	0.709	0.728412	0.418	1.81597	0.613	0.334	Neutrophil
Dock5	0.709	0.769226	0.418	1.98803	0.581	0.253	Neutrophil
Aoah	0.709	0.735275	0.418	1.43301	0.723	0.405	Neutrophil
Rab2a	0.708	0.446239	0.416	0.798056	0.998	0.914	Neutrophil
Rasgrp4	0.707	0.686927	0.414	2.03044	0.55	0.234	Neutrophil
Sh3bgrl3	0.707	0.325879	0.414	0.488807	1	0.997	Neutrophil
Grk5	0.706	0.56128	0.412	1.02741	0.932	0.623	Neutrophil
Map3k3	0.705	0.648739	0.41	1.40371	0.72	0.57	Neutrophil
Sirpa	0.705	0.493392	0.41	0.969105	0.867	0.559	Neutrophil
Ogfrl1	0.705	0.701401	0.41	1.86125	0.584	0.292	Neutrophil
Rbm39	0.704	0.382783	0.408	0.62718	1	0.986	Neutrophil
Snap23	0.704	0.618979	0.408	1.36694	0.702	0.498	Neutrophil
Ndufb9	0.702	0.426027	0.404	0.776236	0.996	0.885	Neutrophil
Ssu72	0.701	0.470131	0.402	0.923743	0.925	0.78	Neutrophil
Rsrp1	0.701	0.441599	0.402	0.758301	0.999	0.926	Neutrophil
Cd3g	0.97	2.00815	0.94	5.60648	0.944	0.023	T_cell
Cd3d	0.969	2.15517	0.938	5.95157	0.94	0.016	T_cell
Skap1	0.967	2.09002	0.934	4.71138	0.959	0.034	T_cell
Trbc2	0.966	2.37809	0.932	6.0811	0.937	0.016	T_cell
Il7r	0.96	2.47002	0.92	6.05414	0.926	0.025	T_cell
Cd3e	0.914	1.46358	0.828	5.05694	0.829	0.002	T_cell
Prkcq	0.9	1.48175	0.8	4.09474	0.831	0.037	T_cell
Emb	0.892	1.3664	0.784	2.49816	0.944	0.517	T_cell
Tmsb10	0.89	0.843142	0.78	1.29679	1	0.988	T_cell
Bcl11b	0.886	1.348	0.772	4.83099	0.773	0.002	T_cell
Cd247	0.885	1.56247	0.77	4.73005	0.784	0.024	T_cell
Camk4	0.883	1.65884	0.766	5.35318	0.767	0.004	T_cell
H2-Q7	0.883	1.25477	0.766	2.674	0.892	0.283	T_cell
Gimap3	0.882	1.21219	0.764	2.47904	0.909	0.381	T_cell
Itk	0.878	1.41944	0.756	4.5952	0.767	0.017	T_cell
H2-K1	0.867	0.732692	0.734	1.12673	1	0.996	T_cell
Ltb	0.861	1.16344	0.722	2.21584	0.918	0.382	T_cell
Lat	0.861	1.13894	0.722	4.34457	0.726	0.008	T_cell
Ms4a4b	0.859	2.1307	0.718	4.27694	0.762	0.071	T_cell
Thy1	0.858	1.28624	0.716	4.39106	0.726	0.014	T_cell
Grap2	0.857	1.25413	0.714	2.65523	0.853	0.301	T_cell
Hcst	0.845	1.04293	0.69	2.16406	0.872	0.469	T_cell
Esyt2	0.843	1.15518	0.686	2.63616	0.814	0.321	T_cell
Lef1	0.84	1.41267	0.68	4.09938	0.709	0.038	T_cell
Id2	0.836	1.39517	0.672	2.78704	0.804	0.27	T_cell
Il18r1	0.834	1.52014	0.668	3.54924	0.719	0.058	T_cell
Ets1	0.827	0.903136	0.654	1.58236	0.963	0.565	T_cell
Tle5	0.825	0.732285	0.65	1.32011	0.981	0.861	T_cell
Ifngr1	0.825	1.01449	0.65	1.77609	0.937	0.677	T_cell
Tecpr1	0.824	0.993297	0.648	2.97882	0.726	0.146	T_cell
AW112010	0.822	1.11924	0.644	2.31483	0.775	0.263	T_cell
Clint1	0.822	0.812605	0.644	1.46854	0.966	0.82	T_cell
S100a10	0.821	0.939392	0.642	1.46658	0.996	0.965	T_cell
Rora	0.818	1.55294	0.636	4.49524	0.667	0.07	T_cell
Cd226	0.817	1.24329	0.634	4.33938	0.644	0.015	T_cell
Rinl	0.815	0.954095	0.63	2.6009	0.739	0.211	T_cell
Trac	0.811	1.23833	0.622	4.62981	0.624	0.002	T_cell
Leprotl1	0.81	0.858246	0.62	2.04333	0.804	0.362	T_cell
Zc3hav1	0.808	0.848112	0.616	1.71941	0.868	0.623	T_cell
Mbd2	0.807	0.805356	0.614	1.58463	0.886	0.706	T_cell
Tnik	0.806	1.07826	0.612	3.50563	0.646	0.042	T_cell
Sept1	0.805	0.822944	0.61	1.74094	0.849	0.41	T_cell
Bcl2	0.795	1.52077	0.59	2.88135	0.756	0.343	T_cell
Pim1	0.786	0.920921	0.572	1.71825	0.885	0.613	T_cell
Sntb1	0.784	1.15631	0.568	3.95224	0.592	0.037	T_cell
Icos	0.784	1.03181	0.568	4.14321	0.572	0.007	T_cell
Tcf7	0.781	0.950449	0.562	3.3581	0.598	0.048	T_cell
Pdcd4	0.78	0.702445	0.56	1.24807	0.953	0.756	T_cell
Trbc1	0.779	1.6886	0.558	4.73167	0.577	0.027	T_cell
Stat4	0.778	0.878023	0.556	2.09009	0.721	0.261	T_cell
Itgb7	0.777	0.883318	0.554	1.9408	0.764	0.408	T_cell
Iqgap2	0.776	0.900687	0.552	2.07417	0.737	0.249	T_cell
Mbnl1	0.774	0.606345	0.548	0.970601	0.998	0.977	T_cell
Selplg	0.773	0.705968	0.546	1.44484	0.842	0.558	T_cell
Saraf	0.768	0.797484	0.536	2.11574	0.7	0.295	T_cell
Ablim1	0.766	0.723818	0.532	1.44481	0.845	0.45	T_cell
Lck	0.766	1.03081	0.532	3.53053	0.559	0.034	T_cell
Cxcr6	0.765	1.31174	0.53	4.71009	0.534	0.008	T_cell
Rapgef6	0.759	0.623699	0.518	1.12727	0.95	0.805	T_cell
Dock2	0.757	0.730266	0.514	1.15662	0.998	0.97	T_cell
Nsd3	0.756	0.768452	0.512	1.37373	0.95	0.835	T_cell
Mllt3	0.754	0.978263	0.508	2.73862	0.611	0.155	T_cell
Ms4a6b	0.753	0.857602	0.506	1.71712	0.767	0.425	T_cell
Gimap4	0.752	0.863952	0.504	1.75695	0.754	0.403	T_cell
Cd28	0.748	1.10568	0.496	4.08369	0.507	0.014	T_cell
Fyn	0.746	0.80211	0.492	1.84403	0.704	0.35	T_cell
Crlf3	0.745	0.633316	0.49	1.16359	0.929	0.776	T_cell
Fryl	0.745	0.75662	0.49	1.58639	0.771	0.553	T_cell
Shisa5	0.744	0.562733	0.488	1.00416	0.959	0.87	T_cell
Rnf125	0.743	0.701743	0.486	3.07981	0.508	0.024	T_cell
Themis	0.743	1.29134	0.486	4.73966	0.488	0.002	T_cell
Rab27a	0.743	0.723833	0.486	2.06602	0.628	0.193	T_cell
Psmb8	0.742	0.484874	0.484	0.836574	0.991	0.945	T_cell
Ptprcap	0.741	0.5943	0.482	1.07707	0.922	0.589	T_cell
Gimap6	0.74	0.681586	0.48	1.22226	0.901	0.566	T_cell
Cdk6	0.74	0.991224	0.48	2.31739	0.652	0.283	T_cell
Il2rb	0.739	0.815644	0.478	2.75601	0.514	0.032	T_cell
Tnfaip3	0.738	0.867442	0.476	2.53665	0.59	0.168	T_cell
Ppp1r12a	0.735	0.591811	0.47	1.04761	0.972	0.876	T_cell
Fxyd5	0.734	0.412126	0.468	0.66535	0.998	0.941	T_cell
Tox	0.734	1.21587	0.468	3.98414	0.486	0.019	T_cell
Peli1	0.731	0.803007	0.462	1.76915	0.704	0.445	T_cell
Sema4d	0.73	0.723326	0.46	1.9532	0.642	0.271	T_cell
Tasp1	0.73	0.835704	0.46	2.81669	0.536	0.115	T_cell
Arhgap15	0.73	0.546373	0.46	0.826758	0.998	0.955	T_cell
Aak1	0.729	0.747355	0.458	1.87419	0.661	0.328	T_cell
Rbm39	0.728	0.396714	0.456	0.648189	1	0.986	T_cell
Rnf138	0.726	0.801127	0.452	1.99078	0.655	0.357	T_cell
Ccr2	0.726	0.933153	0.452	2.11223	0.596	0.182	T_cell
Nebl	0.726	1.05764	0.452	4.16075	0.458	0.008	T_cell
Cd82	0.725	0.700685	0.45	2.12716	0.592	0.208	T_cell
Srpk1	0.724	0.60567	0.448	1.75023	0.635	0.287	T_cell
Ccnd2	0.724	0.69285	0.448	1.60748	0.67	0.296	T_cell
Ncor1	0.722	0.512667	0.444	0.939688	0.955	0.86	T_cell
Ankrd11	0.72	0.481219	0.44	0.832774	0.981	0.907	T_cell
Lncpint	0.72	0.757434	0.44	1.50915	0.769	0.59	T_cell
Cdk8	0.719	0.461381	0.438	0.838096	0.961	0.848	T_cell
Klhl6	0.718	0.614777	0.436	1.22347	0.81	0.621	T_cell
Hectd1	0.717	0.54784	0.434	1.07301	0.885	0.755	T_cell
Tes	0.717	0.671099	0.434	1.79912	0.628	0.271	T_cell
Ikzf2	0.716	1.39267	0.432	4.61501	0.441	0.013	T_cell
Aopep	0.715	0.688815	0.43	1.8253	0.631	0.312	T_cell
Hmgb2	0.715	0.517436	0.43	0.901997	0.94	0.853	T_cell
Resf1	0.715	0.588911	0.43	1.12942	0.836	0.725	T_cell
Satb1	0.714	0.907347	0.428	2.50751	0.523	0.117	T_cell
Fkbp3	0.714	0.563419	0.428	1.37591	0.702	0.435	T_cell
Arhgap45	0.714	0.413028	0.428	0.738896	0.976	0.874	T_cell
Slc9a9	0.714	0.814014	0.428	1.92621	0.633	0.294	T_cell
Klk8	0.712	0.618791	0.424	2.08377	0.505	0.083	T_cell
S100a11	0.712	0.443398	0.424	0.723258	0.972	0.912	T_cell
Nfatc3	0.71	0.60446	0.42	1.25666	0.767	0.574	T_cell
H2-Q4	0.709	0.579927	0.418	1.52005	0.659	0.329	T_cell
Btg1	0.709	0.449249	0.418	0.752357	0.985	0.874	T_cell
Utrn	0.708	0.522071	0.416	0.99902	0.888	0.687	T_cell
St6galnac3	0.707	1.14102	0.414	2.11091	0.65	0.342	T_cell
Anxa6	0.706	0.54948	0.412	1.22258	0.739	0.57	T_cell
Runx2	0.705	0.723646	0.41	2.35017	0.505	0.124	T_cell
Tnrc6b	0.705	0.460038	0.41	0.84189	0.942	0.801	T_cell
Jaml	0.705	0.870915	0.41	3.32919	0.436	0.033	T_cell
Osbpl3	0.705	0.859658	0.41	3.2026	0.447	0.046	T_cell
Txk	0.705	0.652152	0.41	2.49206	0.449	0.037	T_cell
Jak1	0.704	0.392009	0.408	0.69093	0.974	0.915	T_cell
Nrip1	0.703	0.749989	0.406	1.90416	0.615	0.315	T_cell
Mif	0.703	0.512738	0.406	1.06941	0.775	0.598	T_cell
Fam102a	0.703	0.612716	0.406	2.34491	0.49	0.107	T_cell
AW112010	0.995	2.68634	0.99	5.1773	0.996	0.259	NK_cell
Nkg7	0.992	2.73437	0.984	6.2976	0.989	0.022	NK_cell
Klrk1	0.991	2.42508	0.982	6.1642	0.985	0.021	NK_cell
Ccl5	0.99	3.88344	0.98	6.48195	0.989	0.072	NK_cell
Ms4a4b	0.988	2.54777	0.976	5.06192	0.996	0.068	NK_cell
Ctla2a	0.988	2.77666	0.976	6.40331	0.981	0.028	NK_cell
Klrb1c	0.984	2.17469	0.968	6.18931	0.968	0.004	NK_cell
Klrd1	0.974	1.96484	0.948	4.8805	0.966	0.033	NK_cell
Skap1	0.964	2.05713	0.928	4.56298	0.959	0.038	NK_cell
Il2rb	0.961	1.80382	0.922	5.12282	0.931	0.023	NK_cell
Jak1	0.959	1.38089	0.918	2.28634	1	0.914	NK_cell
Gzma	0.957	3.34814	0.914	7.75072	0.916	0.012	NK_cell
Ugcg	0.947	1.57642	0.894	3.41955	0.942	0.337	NK_cell
Il18r1	0.945	2.02049	0.89	4.52705	0.921	0.055	NK_cell
Arsb	0.938	1.8203	0.876	4.56349	0.899	0.109	NK_cell
Txk	0.935	1.57462	0.87	4.78586	0.88	0.027	NK_cell
Klre1	0.932	1.65028	0.864	5.36374	0.865	0.004	NK_cell
Il18rap	0.932	1.61017	0.864	3.76918	0.916	0.078	NK_cell
Ifngr1	0.928	1.29913	0.856	2.23247	1	0.676	NK_cell
Ptprc	0.928	1.08464	0.856	1.68107	1	0.983	NK_cell
H2-K1	0.927	0.840431	0.854	1.28873	1	0.996	NK_cell
Ncr1	0.926	1.5644	0.852	5.25208	0.852	0.002	NK_cell
Ctsw	0.925	1.48251	0.85	4.86116	0.856	0.012	NK_cell
Gimap4	0.921	1.35508	0.842	2.61046	0.953	0.399	NK_cell
Tmsb10	0.92	0.954274	0.84	1.46348	1	0.988	NK_cell
Stat4	0.911	1.54623	0.822	3.34588	0.893	0.258	NK_cell
Prkcq	0.91	1.57484	0.82	4.24634	0.848	0.04	NK_cell
Fyn	0.902	1.35572	0.804	2.87032	0.899	0.346	NK_cell
Satb1	0.9	1.45925	0.8	3.63693	0.852	0.11	NK_cell
H2afz	0.9	1.05889	0.8	1.697	1	0.9	NK_cell
H2-Q7	0.896	1.3102	0.792	2.76183	0.901	0.285	NK_cell
Gimap6	0.896	1.10098	0.792	1.91094	0.991	0.565	NK_cell
Lck	0.881	1.21704	0.762	3.94663	0.785	0.03	NK_cell
Hcst	0.878	1.03267	0.756	2.13888	0.916	0.469	NK_cell
Eomes	0.875	1.18875	0.75	4.50279	0.751	0.003	NK_cell
Sh2d1a	0.873	1.27633	0.746	4.45791	0.753	0.011	NK_cell
Trbc1	0.866	1.22917	0.732	3.57153	0.758	0.024	NK_cell
Peak1	0.863	1.21196	0.726	2.71003	0.841	0.279	NK_cell
Lef1	0.862	1.32177	0.724	3.82952	0.753	0.04	NK_cell
Bcl2	0.861	1.45583	0.722	2.75913	0.876	0.341	NK_cell
Pdcd4	0.857	0.886205	0.714	1.5505	0.994	0.756	NK_cell
Selplg	0.855	0.940646	0.71	1.86344	0.912	0.557	NK_cell
Samd3	0.853	1.12989	0.706	4.377	0.708	0.004	NK_cell
Tnik	0.849	1.20077	0.698	3.75684	0.727	0.042	NK_cell
Prf1	0.848	1.27694	0.696	4.59985	0.7	0.009	NK_cell
H2-Q6	0.846	1.00438	0.692	2.45776	0.818	0.249	NK_cell
Id2	0.844	1.21538	0.688	2.45929	0.833	0.272	NK_cell
Klrc2	0.844	1.22281	0.688	4.57973	0.689	0.003	NK_cell
Rinl	0.842	1.04937	0.684	2.78564	0.777	0.212	NK_cell
Klrb1f	0.842	1.17021	0.684	4.44087	0.687	0.006	NK_cell
Itga2	0.841	1.29579	0.682	4.59931	0.687	0.011	NK_cell
Ankrd11	0.839	0.815292	0.678	1.37739	1	0.907	NK_cell
Klra7	0.839	2.13666	0.678	6.08371	0.68	0.005	NK_cell
Vps37b	0.837	1.12017	0.674	2.72853	0.783	0.303	NK_cell
Serpinb9	0.835	1.20478	0.67	4.34213	0.68	0.02	NK_cell
Ripor2	0.834	0.929039	0.668	1.48043	0.998	0.686	NK_cell
Cd7	0.833	1.1951	0.666	4.29007	0.674	0.01	NK_cell
Zbtb20	0.832	0.927478	0.664	1.51593	0.996	0.842	NK_cell
Ctla2b	0.832	1.07874	0.664	3.88366	0.68	0.026	NK_cell
Ets1	0.829	0.882132	0.658	1.5461	0.968	0.566	NK_cell
Ccr2	0.828	1.0456	0.656	2.31705	0.796	0.179	NK_cell
Cmss1	0.827	0.74831	0.654	1.13241	1	0.987	NK_cell
Klhl6	0.827	1.04051	0.654	1.9683	0.888	0.62	NK_cell
Serpinb6b	0.826	1.22426	0.652	4.41326	0.659	0.013	NK_cell
Shisa5	0.826	0.720498	0.652	1.26742	0.985	0.869	NK_cell
Angpt1	0.825	1.53726	0.65	5.1226	0.652	0.005	NK_cell
Prkch	0.82	1.10338	0.64	2.46243	0.785	0.286	NK_cell
Sell	0.817	1.0091	0.634	2.17636	0.805	0.307	NK_cell
Peli1	0.816	0.958413	0.632	2.05518	0.82	0.443	NK_cell
Pitpnc1	0.814	0.83874	0.628	1.4228	0.991	0.784	NK_cell
Sh2d2a	0.814	1.00508	0.628	3.88985	0.639	0.018	NK_cell
Sytl3	0.811	1.03926	0.622	4.0455	0.631	0.013	NK_cell
Klri2	0.807	1.39772	0.614	4.91332	0.616	0.004	NK_cell
Car2	0.804	0.998036	0.608	4.05448	0.612	0.005	NK_cell
Mbnl1	0.803	0.66252	0.606	1.05765	1	0.977	NK_cell
Arhgap45	0.802	0.658622	0.604	1.15215	0.989	0.874	NK_cell
Slc9a9	0.802	1.01099	0.604	2.30181	0.758	0.292	NK_cell
S100a10	0.797	0.57748	0.594	0.911966	1	0.965	NK_cell
Ppp1r12a	0.796	0.740238	0.592	1.29354	0.983	0.876	NK_cell
Esyt2	0.795	0.971495	0.59	2.27157	0.747	0.324	NK_cell
Sidt1	0.794	1.05484	0.588	3.13623	0.65	0.09	NK_cell
Znrf3	0.794	1.07011	0.588	3.28722	0.644	0.095	NK_cell
Ust	0.794	1.13009	0.588	2.80793	0.691	0.178	NK_cell
Emb	0.793	1.10376	0.586	2.05284	0.822	0.522	NK_cell
Gimap9	0.79	0.891371	0.58	2.62957	0.676	0.175	NK_cell
Evl	0.787	0.810523	0.574	1.71655	0.811	0.515	NK_cell
Tox	0.786	1.15684	0.572	3.78008	0.59	0.018	NK_cell
Cd247	0.786	0.894536	0.572	3.01548	0.605	0.031	NK_cell
Fgf13	0.784	1.36216	0.568	4.15026	0.592	0.034	NK_cell
Zfp36l2	0.782	0.617807	0.564	1.06152	0.994	0.849	NK_cell
Clnk	0.781	1.07994	0.562	3.8347	0.573	0.01	NK_cell
Ablim1	0.78	0.709721	0.56	1.41716	0.876	0.451	NK_cell
Otulinl	0.78	0.759593	0.56	1.74808	0.773	0.427	NK_cell
Gimap5	0.778	0.832631	0.556	1.80973	0.781	0.369	NK_cell
Fryl	0.776	0.899703	0.552	1.84443	0.798	0.553	NK_cell
Gimap3	0.775	0.763749	0.55	1.65367	0.79	0.386	NK_cell
Chst11	0.774	0.857033	0.548	2.73717	0.622	0.109	NK_cell
Sept1	0.774	0.73523	0.548	1.57349	0.807	0.413	NK_cell
Hsd11b1	0.773	0.831707	0.546	2.19009	0.691	0.242	NK_cell
Osbpl3	0.77	0.88685	0.54	3.24046	0.573	0.044	NK_cell
Sp100	0.769	0.622538	0.538	1.14482	0.938	0.753	NK_cell
Dock2	0.766	0.622787	0.532	0.990083	0.998	0.97	NK_cell
Dusp2	0.766	0.886423	0.532	2.52053	0.642	0.158	NK_cell
Tut4	0.762	0.633919	0.524	1.17699	0.929	0.708	NK_cell
Plekha5	0.76	0.885498	0.52	2.84139	0.592	0.115	NK_cell
Gab3	0.758	0.888353	0.516	2.04101	0.706	0.339	NK_cell
Pik3r1	0.758	0.667544	0.516	1.38616	0.813	0.616	NK_cell
Tcf7	0.758	0.889535	0.516	3.1688	0.554	0.051	NK_cell
Klrb1a	0.758	1.05044	0.516	4.20545	0.519	0.005	NK_cell
Itga4	0.758	0.681019	0.516	1.14414	0.994	0.872	NK_cell
Tspo	0.757	0.472123	0.514	0.805428	0.998	0.917	NK_cell
Ssbp2	0.757	0.913729	0.514	2.55959	0.627	0.178	NK_cell
Ptprcap	0.755	0.602921	0.51	1.09091	0.925	0.591	NK_cell
H2-Q4	0.754	0.690506	0.508	1.75342	0.71	0.329	NK_cell
Cblb	0.752	0.720067	0.504	1.29285	0.944	0.771	NK_cell
Maml2	0.752	0.910389	0.504	1.85855	0.734	0.377	NK_cell
Cd27	0.751	0.765767	0.502	3.13099	0.532	0.044	NK_cell
Airn	0.75	1.0711	0.5	2.78086	0.601	0.143	NK_cell
Spata13	0.75	0.756409	0.5	2.26102	0.616	0.168	NK_cell
Iqgap2	0.75	0.750534	0.5	1.77278	0.691	0.253	NK_cell
Btg1	0.75	0.503584	0.5	0.840094	0.998	0.874	NK_cell
Arhgap15	0.75	0.577508	0.5	0.873218	1	0.955	NK_cell
Ppp3cc	0.749	0.687473	0.498	1.5457	0.751	0.375	NK_cell
Tbx21	0.747	0.785482	0.494	3.35935	0.511	0.02	NK_cell
Rab27a	0.747	0.840109	0.494	2.31276	0.622	0.195	NK_cell
Rbm39	0.747	0.433082	0.494	0.706022	1	0.986	NK_cell
Leprotl1	0.746	0.663267	0.492	1.64157	0.706	0.367	NK_cell
Nsd3	0.746	0.578576	0.492	1.05156	0.972	0.835	NK_cell
Aak1	0.746	0.764541	0.492	1.90352	0.682	0.328	NK_cell
Ptpn22	0.746	0.555077	0.492	0.988784	0.957	0.699	NK_cell
Bin2	0.745	0.67173	0.49	1.53568	0.742	0.495	NK_cell
Lax1	0.745	0.753246	0.49	2.36094	0.586	0.133	NK_cell
Neurl3	0.745	0.713926	0.49	1.79429	0.685	0.312	NK_cell
Malat1	0.744	0.478637	0.488	0.696112	1	0.997	NK_cell
Fxyd5	0.744	0.446618	0.488	0.719643	0.998	0.942	NK_cell
Ttc39b	0.743	0.716848	0.486	1.98356	0.642	0.276	NK_cell
Dennd4a	0.742	0.606858	0.484	1.0774	0.927	0.7	NK_cell
Rnf138	0.741	0.759441	0.482	1.89831	0.676	0.358	NK_cell
Prex1	0.74	0.684856	0.48	1.38908	0.805	0.614	NK_cell
Ccnd3	0.739	0.552559	0.478	0.868265	1	0.968	NK_cell
Klrc1	0.739	1.15281	0.478	4.42844	0.481	0.003	NK_cell
Klrb1b	0.739	1.122	0.478	4.18776	0.487	0.011	NK_cell
Epsti1	0.738	0.686033	0.476	1.43346	0.77	0.557	NK_cell
Hs3st3b1	0.736	0.785497	0.472	3.456	0.483	0.015	NK_cell
Pik3r5	0.735	0.618454	0.47	1.24345	0.835	0.614	NK_cell
Celf2	0.733	0.548709	0.466	0.916316	0.998	0.936	NK_cell
Lrrk1	0.732	0.746728	0.464	1.75882	0.689	0.419	NK_cell
Mgat5	0.731	0.798021	0.462	1.9814	0.648	0.327	NK_cell
Rapgef6	0.73	0.511307	0.46	0.933858	0.959	0.805	NK_cell
Itk	0.73	0.723579	0.46	2.74252	0.489	0.027	NK_cell
Cd244a	0.729	0.697706	0.458	2.16762	0.567	0.147	NK_cell
Ptpn18	0.729	0.392099	0.458	0.630057	1	0.985	NK_cell
Cdk8	0.728	0.479039	0.456	0.868074	0.964	0.848	NK_cell
Utrn	0.727	0.5786	0.454	1.09853	0.884	0.688	NK_cell
Mllt3	0.727	0.817516	0.454	2.3691	0.567	0.158	NK_cell
Kcnq5	0.727	1.25739	0.454	2.3901	0.65	0.298	NK_cell
Adamts14	0.726	0.731241	0.452	3.45516	0.457	0.008	NK_cell
Arl4c	0.726	0.671282	0.452	2.27493	0.554	0.148	NK_cell
Padi2	0.725	0.697579	0.45	2.98045	0.481	0.042	NK_cell
Cdk17	0.723	0.653365	0.446	1.53799	0.697	0.43	NK_cell
Klra8	0.722	1.97815	0.444	5.93169	0.446	0.003	NK_cell
Rnf157	0.72	0.756731	0.44	2.68526	0.509	0.098	NK_cell
Ikzf1	0.72	0.543968	0.44	0.911375	0.996	0.917	NK_cell
Cyfip2	0.718	0.612941	0.436	1.46365	0.682	0.37	NK_cell
Arl6ip5	0.718	0.477376	0.436	0.927123	0.886	0.765	NK_cell
Ube2h	0.718	0.678349	0.436	1.45384	0.732	0.538	NK_cell
Cdc42ep3	0.717	0.600568	0.434	1.77879	0.588	0.199	NK_cell
Srpk2	0.717	0.705247	0.434	1.70319	0.657	0.373	NK_cell
Stim1	0.716	0.664629	0.432	1.41086	0.738	0.562	NK_cell
Myo1f	0.715	0.525975	0.43	1.00984	0.841	0.544	NK_cell
Tecpr1	0.715	0.627242	0.43	2.09441	0.543	0.153	NK_cell
Cnot6l	0.715	0.562589	0.43	1.17327	0.79	0.648	NK_cell
Kpna4	0.715	0.476866	0.43	0.953846	0.858	0.74	NK_cell
Mbd2	0.713	0.478413	0.426	0.984921	0.826	0.708	NK_cell
Pde3b	0.713	0.706495	0.426	1.44757	0.712	0.466	NK_cell
Ccr5	0.712	0.65618	0.424	1.63031	0.609	0.234	NK_cell
Hmgb2	0.712	0.42182	0.424	0.741022	0.966	0.853	NK_cell
Chsy1	0.712	0.626028	0.424	1.4655	0.689	0.462	NK_cell
Arap2	0.712	0.728068	0.424	1.68539	0.648	0.329	NK_cell
Kif13b	0.711	0.681517	0.422	1.87226	0.594	0.287	NK_cell
Arl4d	0.711	0.682958	0.422	3.3302	0.427	0.008	NK_cell
Gsap	0.711	0.658912	0.422	1.81674	0.599	0.285	NK_cell
Pnrc1	0.711	0.542415	0.422	1.15784	0.766	0.629	NK_cell
Qrfp	0.711	0.5994	0.422	3.13226	0.425	0.004	NK_cell
Bach2	0.71	0.558891	0.42	1.02898	0.807	0.506	NK_cell
Gprin3	0.709	0.727148	0.418	3.21835	0.431	0.015	NK_cell
Hmgb1	0.709	0.327309	0.418	0.538811	0.998	0.986	NK_cell
Klra3	0.707	1.25165	0.414	4.66193	0.416	0.002	NK_cell
Coro2a	0.707	0.762753	0.414	2.10667	0.567	0.236	NK_cell
Rasa1	0.706	0.647597	0.412	1.58954	0.648	0.413	NK_cell
Rbpms	0.706	0.612016	0.412	1.4703	0.652	0.343	NK_cell
Mosmo	0.706	0.66538	0.412	2.07685	0.545	0.214	NK_cell
Tnrc6b	0.704	0.456549	0.408	0.83532	0.944	0.802	NK_cell
Gimap1	0.703	0.50691	0.406	1.00856	0.811	0.51	NK_cell
Epb41	0.703	0.653964	0.406	1.73532	0.601	0.301	NK_cell
Xrn2	0.703	0.421164	0.406	0.797553	0.927	0.851	NK_cell
Runx3	0.702	0.679392	0.404	2.21977	0.519	0.164	NK_cell
Tpsb2	1	3.91601	1	8.81307	1	0.005	Mast_cell
Cma1	1	5.6448	1	10.7004	1	0.032	Mast_cell
Cpa3	1	4.26424	1	9.20314	1	0.01	Mast_cell
Tph1	0.993	2.8078	0.986	7.24995	0.986	0.002	Mast_cell
Hdc	0.977	2.6523	0.954	6.60924	0.957	0.021	Mast_cell
Cd63	0.956	2.25474	0.912	5.11782	0.929	0.076	Mast_cell
Srgn	0.947	1.28659	0.894	1.91284	1	0.998	Mast_cell
Il1rl1	0.941	2.21056	0.882	5.9662	0.886	0.018	Mast_cell
Cyb5a	0.936	1.66248	0.872	3.16042	0.943	0.535	Mast_cell
Fcer1a	0.936	2.46604	0.872	6.72354	0.871	0.002	Mast_cell
Serpinb1a	0.919	1.87919	0.838	3.7345	0.9	0.323	Mast_cell
Pde4d	0.909	2.22346	0.818	4.59316	0.857	0.173	Mast_cell
Cmtm7	0.906	1.17974	0.812	2.00253	1	0.885	Mast_cell
Osbpl8	0.904	1.76428	0.808	3.17105	0.986	0.607	Mast_cell
Kit	0.892	1.9411	0.784	5.74492	0.786	0.008	Mast_cell
H3f3b	0.89	0.764562	0.78	1.15439	1	1	Mast_cell
Malat1	0.878	1.00627	0.756	1.46096	1	0.997	Mast_cell
Rab27b	0.878	1.79343	0.756	5.55216	0.757	0.005	Mast_cell
Mrgprb1	0.878	1.76396	0.756	5.60926	0.757	0.001	Mast_cell
Ly6a	0.877	1.35627	0.754	2.27498	0.986	0.515	Mast_cell
Adk	0.875	1.15322	0.75	2.27799	0.957	0.487	Mast_cell
St6galnac3	0.875	1.70502	0.75	2.97329	0.886	0.349	Mast_cell
Pla2g7	0.869	1.1315	0.738	1.92314	1	0.487	Mast_cell
Ms4a2	0.857	1.50299	0.714	5.15425	0.714	0.001	Mast_cell
Cd81	0.855	1.11082	0.71	2.30747	0.843	0.405	Mast_cell
Meis2	0.85	1.74106	0.7	5.56193	0.7	0.001	Mast_cell
Tent5a	0.832	0.950096	0.664	1.68806	1	0.589	Mast_cell
Chchd2	0.823	0.564378	0.646	0.889234	1	0.997	Mast_cell
Gpx4	0.821	0.743247	0.642	1.22262	1	0.91	Mast_cell
Ikzf2	0.819	1.38875	0.638	4.07162	0.657	0.023	Mast_cell
Slc7a8	0.818	1.51626	0.636	3.56575	0.714	0.209	Mast_cell
Basp1	0.817	1.04308	0.634	2.09059	0.814	0.271	Mast_cell
Cyp11a1	0.813	1.40977	0.626	4.8992	0.629	0.006	Mast_cell
Tnfaip8	0.808	0.801016	0.616	1.41935	1	0.848	Mast_cell
Cirbp	0.808	0.824079	0.616	1.47097	0.986	0.858	Mast_cell
Mcpt4	0.807	3.18996	0.614	7.81847	0.614	0.002	Mast_cell
Grik2	0.807	1.76515	0.614	5.59563	0.614	0.002	Mast_cell
Mctp1	0.801	1.24262	0.602	2.64195	0.743	0.274	Mast_cell
Mrgprb2	0.8	1.24358	0.6	4.67038	0.6	0.001	Mast_cell
Gata2	0.8	1.50228	0.6	5.14415	0.6	0.001	Mast_cell
H2afz	0.799	0.763912	0.598	1.23548	1	0.902	Mast_cell
Plgrkt	0.793	0.900378	0.586	1.83391	0.9	0.609	Mast_cell
Ext1	0.791	1.21756	0.582	2.42328	0.771	0.359	Mast_cell
Lat2	0.79	0.781491	0.58	1.56734	0.986	0.625	Mast_cell
Cd200r3	0.789	1.04625	0.578	3.77168	0.6	0.04	Mast_cell
Lrmda	0.787	0.631911	0.574	1.14482	0.986	0.44	Mast_cell
Gng2	0.786	0.689725	0.572	1.38363	1	0.645	Mast_cell
Slc6a4	0.786	1.32262	0.572	4.8216	0.571	0.001	Mast_cell
P2rx7	0.786	1.04225	0.572	2.90616	0.657	0.195	Mast_cell
Sgcd	0.785	1.28497	0.57	4.71517	0.571	0.002	Mast_cell
Rapgef2	0.782	1.13764	0.564	2.30519	0.786	0.476	Mast_cell
Ier2	0.776	0.875129	0.552	1.66259	0.957	0.635	Mast_cell
Agap1	0.776	1.02769	0.552	3.50439	0.586	0.064	Mast_cell
Chn2	0.773	1.19762	0.546	3.64757	0.586	0.056	Mast_cell
Tns1	0.773	1.1485	0.546	4.19008	0.557	0.018	Mast_cell
Itm2c	0.772	1.051	0.544	2.48891	0.686	0.353	Mast_cell
Hs6st2	0.771	1.33391	0.542	4.8423	0.543	0.001	Mast_cell
Hexb	0.771	0.686645	0.542	1.3651	0.957	0.668	Mast_cell
Fth1	0.77	0.441698	0.54	0.649335	1	1	Mast_cell
Ubb	0.77	0.465714	0.54	0.704355	1	1	Mast_cell
Ccl2	0.765	1.37323	0.53	4.23498	0.557	0.047	Mast_cell
Selenos	0.763	0.618844	0.526	1.32144	0.929	0.612	Mast_cell
Rgs13	0.763	1.08072	0.526	4.25674	0.529	0.005	Mast_cell
Rgs10	0.762	1.03456	0.524	2.31496	0.686	0.3	Mast_cell
Arhgap18	0.761	1.26221	0.522	2.67901	0.686	0.374	Mast_cell
Vwa5a	0.761	0.994422	0.522	2.76673	0.629	0.217	Mast_cell
Pde1c	0.759	1.24953	0.518	4.3554	0.529	0.017	Mast_cell
Slc31a2	0.759	0.900316	0.518	2.59782	0.614	0.207	Mast_cell
Smpx	0.757	1.15857	0.514	4.513	0.514	0	Mast_cell
Tpsg1	0.757	1.22339	0.514	4.63835	0.514	0	Mast_cell
Asph	0.756	1.00173	0.512	2.57411	0.629	0.243	Mast_cell
Socs2	0.755	1.13958	0.51	3.91166	0.529	0.027	Mast_cell
Papss2	0.751	1.13306	0.502	4.18173	0.514	0.022	Mast_cell
Ier3	0.751	1.20707	0.502	3.73852	0.543	0.069	Mast_cell
Mrgprx2	0.75	1.26472	0.5	4.72088	0.5	0	Mast_cell
Serinc3	0.749	0.526073	0.498	0.817275	1	0.993	Mast_cell
Dapp1	0.745	0.74313	0.49	1.46094	0.971	0.664	Mast_cell
Etfb	0.743	0.654608	0.486	1.26532	0.957	0.751	Mast_cell
Tax1bp1	0.743	0.622349	0.486	1.12392	0.986	0.868	Mast_cell
Anp32a	0.739	0.581462	0.478	1.06112	1	0.874	Mast_cell
Mitf	0.739	1.13957	0.478	2.52504	0.629	0.264	Mast_cell
Hpgds	0.739	0.97205	0.478	3.25962	0.529	0.088	Mast_cell
Lgals1	0.738	0.598855	0.476	0.953559	1	0.893	Mast_cell
Cd55	0.737	0.726104	0.474	1.49938	0.757	0.406	Mast_cell
Tpsab1	0.735	1.34796	0.47	4.85803	0.471	0.001	Mast_cell
Kcnq1	0.735	1.03345	0.47	4.24072	0.471	0.001	Mast_cell
Galnt1	0.734	0.649635	0.468	1.38745	0.914	0.592	Mast_cell
Slc29a1	0.734	0.912691	0.468	2.64641	0.571	0.204	Mast_cell
Zfp36l1	0.733	0.745627	0.466	1.36676	0.986	0.733	Mast_cell
Otulinl	0.731	0.912628	0.462	2.00691	0.671	0.435	Mast_cell
Ubash3b	0.731	0.690463	0.462	1.28906	0.971	0.698	Mast_cell
Il18r1	0.731	0.780964	0.462	2.00148	0.543	0.075	Mast_cell
Slc18a2	0.728	0.991086	0.456	3.86227	0.471	0.026	Mast_cell
Prkcq	0.726	0.704653	0.452	2.21891	0.514	0.059	Mast_cell
Aff4	0.723	0.571151	0.446	1.24182	0.829	0.559	Mast_cell
Gab2	0.723	0.591117	0.446	1.05132	0.957	0.638	Mast_cell
Inpp4b	0.722	0.449903	0.444	0.782916	1	0.593	Mast_cell
Cobl	0.721	1.18047	0.442	4.55346	0.443	0	Mast_cell
Stard13	0.717	1.23124	0.434	4.45872	0.443	0.012	Mast_cell
Nedd4	0.716	0.759766	0.432	2.78219	0.486	0.072	Mast_cell
Alox5	0.716	0.811355	0.432	2.00147	0.6	0.277	Mast_cell
Muc13	0.714	0.87982	0.428	3.89789	0.429	0.001	Mast_cell
Sncg	0.714	1.2757	0.428	4.72922	0.429	0.001	Mast_cell
St3gal5	0.712	0.586163	0.424	1.28846	0.7	0.34	Mast_cell
Celf2	0.709	0.569443	0.418	0.947305	1	0.937	Mast_cell
Gcsam	0.707	0.914871	0.414	3.97965	0.414	0.001	Mast_cell
Smdt1	0.707	0.423757	0.414	0.745277	0.986	0.912	Mast_cell
Plek	0.707	0.414318	0.414	0.800194	0.957	0.645	Mast_cell
Olfr1033	0.705	1.03248	0.41	4.16754	0.414	0.006	Mast_cell
Selenow	0.704	0.46742	0.408	0.818415	1	0.942	Mast_cell
Abr	0.703	0.991648	0.406	2.45597	0.557	0.275	Mast_cell
Slc6a13	0.703	0.805564	0.406	3.29629	0.429	0.034	Mast_cell
Serf2	0.703	0.4226	0.406	0.648853	1	0.999	Mast_cell
Tespa1	0.702	0.752959	0.404	1.99856	0.557	0.253	Mast_cell
Olfr920	0.702	0.887895	0.404	3.74695	0.414	0.016	Mast_cell
