# Supplementary material for: Cholinergic macrophages promote the resolution of peritoneal inflammation
Source: Proc Natl Acad Sci U S A. 2024 Jun 26;121(27):e2402143121. doi: 10.1073/pnas.2402143121 (PMC11228479; doi:10.1073/pnas.2402143121)
Supplement: Supplementary file 6 — Dataset S05 (XLSX) [file pnas.2402143121.sd05.xlsx]

## Sheet: Summary
Dataset S5. DEGs between WT and Lyz2-Cre mediated Chat-deficient peritoneal cells in scRNA-seq data
Dataset S5a. DEGs in macrophages
Dataset S5b. DEGs in B cells
Dataset S5c. DEGs in T cells
Dataset S5d. DEGs in neutrophils
Dataset S5e. DEGs in NK cells
Dataset S5f. DEGs in mast cells

## Sheet: S5a. DEGs in Mφs
Dataset S5a. DEGs in macrophages from WT and Chat-deficient mice
gene	p_val	avg_log2FC	pct.1	pct.2	p_val_adj	comp
Lyz1	3.2867e-95	-1.77962	0.467	0.651	5.7458e-91	Chat-KO_vs_WT
Alox15	3.49557e-24	-1.47683	0.058	0.124	6.11095e-20	Chat-KO_vs_WT
Prg4	1.04746e-05	-1.32686	0.239	0.264	0.183116	Chat-KO_vs_WT
Serpinb2	1.24533e-17	-1.09872	0.12	0.186	2.17708e-13	Chat-KO_vs_WT
Timd4	2.63752e-21	-1.07554	0.106	0.178	4.61092e-17	Chat-KO_vs_WT
Cxcl13	1.41639e-07	-1.02874	0.125	0.168	0.00247614	Chat-KO_vs_WT
Fn1	1.84662e-54	-0.994334	0.798	0.893	3.22826e-50	Chat-KO_vs_WT
Saa3	8.512e-55	-0.994252	0.909	0.98	1.48807e-50	Chat-KO_vs_WT
Cd55	2.50735e-17	-0.992388	0.129	0.196	4.38335e-13	Chat-KO_vs_WT
F5	9.37087e-18	-0.982148	0.104	0.168	1.63822e-13	Chat-KO_vs_WT
Slpi	0.0256629	-0.966631	0.245	0.258	1	Chat-KO_vs_WT
Garnl3	1.50582e-11	-0.904187	0.079	0.124	2.63247e-07	Chat-KO_vs_WT
Fabp4	1.3709e-25	-0.903347	0.17	0.263	2.39661e-21	Chat-KO_vs_WT
Ltbp1	2.3693e-19	-0.894946	0.064	0.124	4.14202e-15	Chat-KO_vs_WT
Ptgis	1.08146e-15	-0.865474	0.062	0.112	1.89061e-11	Chat-KO_vs_WT
Lcn2	3.87004e-07	-0.865127	0.112	0.149	0.0067656	Chat-KO_vs_WT
Pf4	0.338587	-0.850386	0.326	0.31	1	Chat-KO_vs_WT
Eif2s3y	3.26628e-64	-0.833748	0.156	0.324	5.71012e-60	Chat-KO_vs_WT
Loxl2	2.41922e-17	-0.833703	0.099	0.162	4.22927e-13	Chat-KO_vs_WT
Wdfy1	3.73473e-67	-0.828054	0.201	0.376	6.52906e-63	Chat-KO_vs_WT
Lrg1	3.38799e-15	-0.8231	0.052	0.1	5.92288e-11	Chat-KO_vs_WT
Marco	0.0919874	-0.822304	0.37	0.368	1	Chat-KO_vs_WT
Icam2	0.07038	-0.821288	0.333	0.323	1	Chat-KO_vs_WT
C4b	9.65093e-15	-0.809356	0.201	0.267	1.68718e-10	Chat-KO_vs_WT
Gdpd3	8.82531e-52	-0.804965	0.542	0.644	1.54284e-47	Chat-KO_vs_WT
Thbs1	3.78167e-16	-0.802194	0.096	0.157	6.61112e-12	Chat-KO_vs_WT
Apoe	1.57392e-50	-0.798619	0.66	0.788	2.75153e-46	Chat-KO_vs_WT
Flnb	7.57934e-14	-0.796832	0.123	0.181	1.32502e-09	Chat-KO_vs_WT
Tgfb2	3.42149e-19	-0.793325	0.091	0.158	5.98145e-15	Chat-KO_vs_WT
Itga6	7.96583e-18	-0.787362	0.148	0.22	1.39259e-13	Chat-KO_vs_WT
Ryr2	3.92782e-18	-0.784843	0.048	0.101	6.86662e-14	Chat-KO_vs_WT
Vmn2r26	2.3539e-17	-0.776694	0.058	0.112	4.11508e-13	Chat-KO_vs_WT
Arg1	0.0745534	-0.763105	0.272	0.271	1	Chat-KO_vs_WT
Plxdc2	0.000180653	-0.754294	0.398	0.408	1	Chat-KO_vs_WT
Ddx3y	4.62392e-53	-0.753769	0.207	0.365	8.08354e-49	Chat-KO_vs_WT
Aspa	8.5035e-15	-0.725008	0.083	0.137	1.48658e-10	Chat-KO_vs_WT
Cald1	7.77969e-14	-0.722526	0.104	0.16	1.36004e-09	Chat-KO_vs_WT
Pmp22	8.19728e-14	-0.704532	0.128	0.188	1.43305e-09	Chat-KO_vs_WT
Eno3	4.32544e-20	-0.696131	0.115	0.189	7.56173e-16	Chat-KO_vs_WT
Cd5l	4.88725e-07	-0.68434	0.417	0.438	0.00854389	Chat-KO_vs_WT
Gata6	4.34164e-16	-0.677617	0.063	0.116	7.59006e-12	Chat-KO_vs_WT
Klk8	7.59355e-10	-0.665868	0.161	0.211	1.3275e-05	Chat-KO_vs_WT
Tln2	1.11456e-10	-0.652575	0.066	0.106	1.94848e-06	Chat-KO_vs_WT
Car6	9.29645e-17	-0.635114	0.058	0.111	1.62521e-12	Chat-KO_vs_WT
Id2	3.60347e-20	-0.629758	0.398	0.466	6.29959e-16	Chat-KO_vs_WT
Apoc2	1.25598e-17	-0.623599	0.471	0.531	2.19571e-13	Chat-KO_vs_WT
Stfa3	1.85868e-06	-0.611686	0.105	0.139	0.0324935	Chat-KO_vs_WT
Gprc5b	2.21595e-15	-0.607069	0.092	0.15	3.87393e-11	Chat-KO_vs_WT
Cd24a	6.48766e-12	-0.601364	0.17	0.229	1.13417e-07	Chat-KO_vs_WT
Nxpe4	4.61624e-31	-0.59564	0.21	0.323	8.0701e-27	Chat-KO_vs_WT
Hp	6.80574e-30	-0.591293	0.585	0.661	1.18978e-25	Chat-KO_vs_WT
Cx3cr1	2.67556e-41	-0.588213	0.709	0.749	4.67741e-37	Chat-KO_vs_WT
Msr1	3.62807e-11	-0.5819	0.207	0.265	6.34259e-07	Chat-KO_vs_WT
Taf1c	2.96581e-28	-0.576408	0.115	0.207	5.18482e-24	Chat-KO_vs_WT
Tgfbr3	1.38454e-21	-0.567394	0.131	0.214	2.42046e-17	Chat-KO_vs_WT
Trf	3.59918e-13	-0.558993	0.263	0.33	6.29209e-09	Chat-KO_vs_WT
Efnb2	1.08867e-11	-0.557199	0.098	0.149	1.90322e-07	Chat-KO_vs_WT
Cd9	7.34746e-05	-0.552995	0.193	0.224	1	Chat-KO_vs_WT
Rai14	6.54893e-11	-0.551765	0.109	0.159	1.14488e-06	Chat-KO_vs_WT
Ctla4	4.91094e-28	-0.551729	0.151	0.251	8.58531e-24	Chat-KO_vs_WT
Mafb	4.4933e-43	-0.539288	0.664	0.745	7.85519e-39	Chat-KO_vs_WT
Selp	2.04617e-15	-0.528565	0.067	0.12	3.57711e-11	Chat-KO_vs_WT
Ednrb	5.35923e-09	-0.526661	0.447	0.473	9.36901e-05	Chat-KO_vs_WT
Ptges	1.3439e-10	-0.503222	0.076	0.119	2.3494e-06	Chat-KO_vs_WT
Cfh	6.41722e-11	-0.50303	0.139	0.192	1.12186e-06	Chat-KO_vs_WT
Nudcd3	1.23227e-115	-0.502734	0.883	0.942	2.15425e-111	Chat-KO_vs_WT
Scn1b	4.44025e-13	-0.49993	0.238	0.307	7.76244e-09	Chat-KO_vs_WT
Mlxipl	2.04214e-13	-0.486234	0.086	0.139	3.57007e-09	Chat-KO_vs_WT
Ptgs1	9.09532e-18	-0.484372	0.266	0.352	1.59004e-13	Chat-KO_vs_WT
Rp1	5.07491e-10	-0.464523	0.076	0.118	8.87195e-06	Chat-KO_vs_WT
Rgs1	3.11815e-12	-0.464102	0.062	0.106	5.45114e-08	Chat-KO_vs_WT
Uty	4.08225e-24	-0.449961	0.134	0.227	7.13659e-20	Chat-KO_vs_WT
Ltc4s	5.83302e-21	-0.43975	0.71	0.764	1.01973e-16	Chat-KO_vs_WT
P2rx1	2.78237e-15	-0.437032	0.104	0.166	4.86414e-11	Chat-KO_vs_WT
Nr4a1	2.84342e-16	-0.429951	0.276	0.357	4.97087e-12	Chat-KO_vs_WT
Pard3b	1.6152e-08	-0.429531	0.13	0.175	0.000282369	Chat-KO_vs_WT
Arhgap29	1.42171e-11	-0.428063	0.105	0.158	2.48544e-07	Chat-KO_vs_WT
Cirbp	1.23413e-71	-0.42597	0.892	0.93	2.15751e-67	Chat-KO_vs_WT
Hilpda	2.42927e-10	-0.425444	0.143	0.196	4.24684e-06	Chat-KO_vs_WT
Lgals3bp	1.6105e-06	-0.425218	0.146	0.184	0.0281548	Chat-KO_vs_WT
Ccr1	1.79449e-12	-0.424798	0.127	0.186	3.13713e-08	Chat-KO_vs_WT
Cfb	0.00198274	-0.4218	0.453	0.455	1	Chat-KO_vs_WT
Wdr89	8.1478e-50	-0.41833	0.736	0.808	1.4244e-45	Chat-KO_vs_WT
Mt1	0.00773653	-0.409003	0.479	0.473	1	Chat-KO_vs_WT
Map7	8.91829e-17	-0.40551	0.272	0.356	1.55909e-12	Chat-KO_vs_WT
Treml4	1.352e-08	-0.404475	0.102	0.144	0.000236356	Chat-KO_vs_WT
AC154200.1	5.92074e-16	-0.400672	0.221	0.3	1.03506e-11	Chat-KO_vs_WT
Gngt2	5.53917e-58	-0.400058	0.93	0.968	9.68358e-54	Chat-KO_vs_WT
Mcemp1	0.000175275	-0.396636	0.559	0.549	1	Chat-KO_vs_WT
Fgfr1	0.416875	-0.39485	0.461	0.416	1	Chat-KO_vs_WT
Eno1b	1.55471e-14	-0.388585	0.223	0.296	2.71795e-10	Chat-KO_vs_WT
Ifitm6	6.9266e-46	-0.388178	0.903	0.939	1.21091e-41	Chat-KO_vs_WT
Ecm1	6.07182e-09	-0.387294	0.673	0.685	0.000106148	Chat-KO_vs_WT
Gas5	5.39788e-69	-0.385426	0.917	0.953	9.43658e-65	Chat-KO_vs_WT
Dusp2	1.09492e-10	-0.380865	0.115	0.166	1.91414e-06	Chat-KO_vs_WT
Naip1	4.09635e-09	-0.379727	0.064	0.101	7.16124e-05	Chat-KO_vs_WT
Kalrn	2.69364e-15	-0.379252	0.188	0.264	4.70903e-11	Chat-KO_vs_WT
Ier3	6.23143e-08	-0.379026	0.123	0.166	0.00108938	Chat-KO_vs_WT
Ccl3	8.90721e-08	-0.378047	0.235	0.288	0.00155716	Chat-KO_vs_WT
Cgnl1	2.98411e-10	-0.374927	0.066	0.107	5.21682e-06	Chat-KO_vs_WT
Adamtsl5	4.5197e-08	-0.370793	0.099	0.139	0.000790134	Chat-KO_vs_WT
Tspan4	2.99629e-06	-0.367065	0.121	0.156	0.0523811	Chat-KO_vs_WT
Rad51b	2.38304e-05	-0.364679	0.104	0.135	0.416604	Chat-KO_vs_WT
Nup210l	1.27868e-14	-0.361385	0.319	0.397	2.23538e-10	Chat-KO_vs_WT
F10	0.0238836	-0.360358	0.434	0.43	1	Chat-KO_vs_WT
Fabp7	0.00260882	-0.360054	0.413	0.417	1	Chat-KO_vs_WT
Gda	9.66766e-41	-0.356161	0.923	0.949	1.6901e-36	Chat-KO_vs_WT
Ccr2	0.0467161	-0.35573	0.459	0.441	1	Chat-KO_vs_WT
Fam20a	1.41488e-09	-0.352833	0.233	0.292	2.47349e-05	Chat-KO_vs_WT
Ctsd	7.43703e-20	-0.352615	0.96	0.972	1.30014e-15	Chat-KO_vs_WT
Cpne8	3.85803e-09	-0.352363	0.076	0.116	6.74461e-05	Chat-KO_vs_WT
Cd63	9.17545e-06	-0.35107	0.107	0.141	0.160405	Chat-KO_vs_WT
Ccl4	1.91683e-07	-0.34452	0.215	0.265	0.00335099	Chat-KO_vs_WT
Wfdc17	3.27434e-38	-0.342016	0.998	0.999	5.7242e-34	Chat-KO_vs_WT
Mgst1	5.86611e-09	-0.336654	0.279	0.337	0.000102551	Chat-KO_vs_WT
St3gal5	2.8049e-21	-0.328592	0.782	0.809	4.90352e-17	Chat-KO_vs_WT
Dapk1	1.01048e-12	-0.323024	0.571	0.61	1.76653e-08	Chat-KO_vs_WT
Engase	2.48269e-06	-0.320965	0.162	0.202	0.0434023	Chat-KO_vs_WT
Trib1	9.32133e-12	-0.32066	0.294	0.365	1.62955e-07	Chat-KO_vs_WT
Pltp	5.09675e-28	-0.320626	0.959	0.978	8.91014e-24	Chat-KO_vs_WT
Fam20c	6.63955e-05	-0.319825	0.413	0.431	1	Chat-KO_vs_WT
Gla	2.58654e-08	-0.319396	0.135	0.181	0.000452178	Chat-KO_vs_WT
Il10ra	2.00789e-33	-0.319181	0.892	0.911	3.51018e-29	Chat-KO_vs_WT
Lilr4b	3.45233e-10	-0.312778	0.248	0.313	6.03537e-06	Chat-KO_vs_WT
Tmem86a	1.73028e-07	-0.312169	0.223	0.272	0.00302487	Chat-KO_vs_WT
Lpl	7.20354e-17	-0.310218	0.911	0.925	1.25932e-12	Chat-KO_vs_WT
Grik3	1.15288e-11	-0.309889	0.561	0.597	2.01547e-07	Chat-KO_vs_WT
Khk	5.01114e-05	-0.309712	0.396	0.425	0.876047	Chat-KO_vs_WT
Serpinb6a	1.97016e-11	-0.308424	0.655	0.679	3.44424e-07	Chat-KO_vs_WT
Cxcl16	7.14622e-05	-0.308246	0.193	0.226	1	Chat-KO_vs_WT
Ifi27l2a	1.49714e-10	-0.308032	0.662	0.686	2.61729e-06	Chat-KO_vs_WT
Fam210b	8.95716e-09	-0.307816	0.116	0.162	0.000156589	Chat-KO_vs_WT
Dusp6	1.13095e-09	-0.307519	0.162	0.217	1.97712e-05	Chat-KO_vs_WT
Tent5a	1.11287e-17	-0.307173	0.917	0.929	1.94552e-13	Chat-KO_vs_WT
Tnfsf13	1.04504e-17	-0.30691	0.727	0.754	1.82695e-13	Chat-KO_vs_WT
Gbe1	3.36244e-05	-0.306606	0.293	0.331	0.587822	Chat-KO_vs_WT
Cd81	0.00124976	-0.302426	0.176	0.203	1	Chat-KO_vs_WT
Hcst	1.39422e-17	-0.301597	0.675	0.712	2.43737e-13	Chat-KO_vs_WT
Bag3	1.53736e-11	-0.301306	0.288	0.359	2.68762e-07	Chat-KO_vs_WT
Bhlhe40	7.20847e-07	-0.300774	0.113	0.151	0.0126018	Chat-KO_vs_WT
Isg15	6.59316e-05	-0.300366	0.102	0.131	1	Chat-KO_vs_WT
Cd36	9.94936e-27	-0.299005	0.892	0.922	1.73935e-22	Chat-KO_vs_WT
Cd38	0.0011996	-0.296989	0.452	0.461	1	Chat-KO_vs_WT
Naglu	4.26272e-06	-0.296086	0.153	0.191	0.0745209	Chat-KO_vs_WT
Plscr4	1.61975e-05	-0.295742	0.117	0.15	0.283164	Chat-KO_vs_WT
Tmem63c	4.30572e-08	-0.294565	0.081	0.118	0.000752726	Chat-KO_vs_WT
Hpgds	0.00332451	-0.293151	0.168	0.192	1	Chat-KO_vs_WT
Dpysl3	5.31289e-07	-0.289991	0.083	0.118	0.009288	Chat-KO_vs_WT
Ccdc180	1.96363e-08	-0.289098	0.241	0.297	0.000343282	Chat-KO_vs_WT
Klf9	3.32401e-17	-0.287708	0.794	0.803	5.81104e-13	Chat-KO_vs_WT
C1qc	2.90101e-05	-0.287676	0.706	0.723	0.507154	Chat-KO_vs_WT
Fos	9.72636e-23	-0.283459	0.717	0.765	1.70036e-18	Chat-KO_vs_WT
Ier2	4.24958e-30	-0.282064	0.853	0.89	7.42911e-26	Chat-KO_vs_WT
Mdm1	6.53211e-05	-0.281281	0.477	0.489	1	Chat-KO_vs_WT
Pglyrp1	0.0711522	-0.28076	0.331	0.339	1	Chat-KO_vs_WT
Ifrd1	1.01576e-08	-0.276588	0.314	0.372	0.000177574	Chat-KO_vs_WT
Clec4d	1.57515e-06	-0.27412	0.212	0.257	0.0275368	Chat-KO_vs_WT
Arsg	9.42764e-07	-0.27251	0.206	0.252	0.0164814	Chat-KO_vs_WT
Hgsnat	2.74759e-12	-0.271438	0.767	0.767	4.80334e-08	Chat-KO_vs_WT
Snhg12	2.95467e-09	-0.269343	0.238	0.299	5.16535e-05	Chat-KO_vs_WT
Abi3	3.40524e-07	-0.267107	0.53	0.552	0.00595304	Chat-KO_vs_WT
Vkorc1	2.81506e-05	-0.266147	0.326	0.362	0.492129	Chat-KO_vs_WT
Cryl1	0.628762	-0.265459	0.512	0.465	1	Chat-KO_vs_WT
Fcna	0.145125	-0.265277	0.307	0.309	1	Chat-KO_vs_WT
Atg2a	8.42911e-08	-0.263907	0.324	0.377	0.00147358	Chat-KO_vs_WT
Pla2g12a	6.20504e-07	-0.262687	0.087	0.122	0.0108476	Chat-KO_vs_WT
Airn	4.74322e-09	-0.259736	0.173	0.23	8.2921e-05	Chat-KO_vs_WT
Chka	2.59233e-06	-0.258825	0.332	0.378	0.0453191	Chat-KO_vs_WT
Mef2c	4.72798e-15	-0.256951	0.793	0.81	8.26545e-11	Chat-KO_vs_WT
Tesmin	8.42866e-06	-0.256197	0.08	0.11	0.14735	Chat-KO_vs_WT
Txn1	2.50353e-13	-0.254809	0.994	0.997	4.37667e-09	Chat-KO_vs_WT
Kctd12b	4.61778e-06	-0.254464	0.077	0.108	0.080728	Chat-KO_vs_WT
Gstm1	7.52196e-07	-0.253848	0.128	0.168	0.0131499	Chat-KO_vs_WT
Fgf14	4.66324e-06	-0.253495	0.151	0.189	0.0815228	Chat-KO_vs_WT
Srsf5	5.14707e-45	-0.249682	0.974	0.99	8.9981e-41	Chat-KO_vs_WT
C1rl	6.37233e-06	-0.249513	0.076	0.106	0.111401	Chat-KO_vs_WT
Socs3	1.12268e-05	-0.245924	0.228	0.271	0.196268	Chat-KO_vs_WT
Laptm5	2.12928e-44	-0.244679	0.997	0.999	3.7224e-40	Chat-KO_vs_WT
Ubc	1.00525e-48	-0.244383	0.993	0.996	1.75737e-44	Chat-KO_vs_WT
Zfp36	6.17314e-18	-0.243912	0.853	0.87	1.07919e-13	Chat-KO_vs_WT
Dusp1	2.14903e-29	-0.243243	0.854	0.91	3.75693e-25	Chat-KO_vs_WT
Sgk1	5.03917e-07	-0.242624	0.538	0.563	0.00880947	Chat-KO_vs_WT
Plpbp	2.05394e-06	-0.241807	0.248	0.294	0.035907	Chat-KO_vs_WT
Thbd	5.98179e-07	-0.239841	0.283	0.335	0.0104574	Chat-KO_vs_WT
Rnaset2b	4.0187e-27	-0.239462	0.917	0.942	7.02549e-23	Chat-KO_vs_WT
Smpdl3a	1.66748e-41	-0.237626	0.994	0.997	2.91508e-37	Chat-KO_vs_WT
Rassf8	1.15212e-05	-0.237574	0.198	0.239	0.201414	Chat-KO_vs_WT
Sertad3	1.04694e-06	-0.237093	0.312	0.362	0.0183027	Chat-KO_vs_WT
Btg1	5.54347e-17	-0.236935	0.843	0.863	9.6911e-13	Chat-KO_vs_WT
Commd5	4.44059e-05	-0.233606	0.074	0.1	0.776305	Chat-KO_vs_WT
Crtap	0.00286218	-0.232321	0.147	0.171	1	Chat-KO_vs_WT
Rgs2	2.67573e-11	-0.232161	0.719	0.734	4.6777e-07	Chat-KO_vs_WT
Map1lc3a	6.01799e-11	-0.23176	0.724	0.73	1.05206e-06	Chat-KO_vs_WT
Uba7	6.43371e-05	-0.231666	0.223	0.26	1	Chat-KO_vs_WT
Pla2g7	4.38299e-20	-0.231035	0.94	0.953	7.66234e-16	Chat-KO_vs_WT
Yju2	2.69156e-06	-0.230541	0.172	0.214	0.0470539	Chat-KO_vs_WT
Gaa	1.44427e-05	-0.229166	0.184	0.224	0.252488	Chat-KO_vs_WT
Clec4e	0.000913584	-0.228642	0.25	0.28	1	Chat-KO_vs_WT
Mmp9	0.0894942	-0.228272	0.178	0.192	1	Chat-KO_vs_WT
Mtus1	3.30351e-07	-0.226786	0.286	0.341	0.00577519	Chat-KO_vs_WT
P4hb	0.000423253	-0.225668	0.786	0.757	1	Chat-KO_vs_WT
Cpeb1	3.30625e-05	-0.225626	0.115	0.147	0.577998	Chat-KO_vs_WT
Dab2	0.0110592	-0.225257	0.213	0.236	1	Chat-KO_vs_WT
Timp2	2.63746e-05	-0.224109	0.885	0.894	0.461081	Chat-KO_vs_WT
Cdkn2aipnl	1.12565e-06	-0.223599	0.333	0.383	0.0196785	Chat-KO_vs_WT
Selenom	1.13848e-06	-0.223313	0.128	0.168	0.019903	Chat-KO_vs_WT
C1qa	0.000722315	-0.222613	0.667	0.699	1	Chat-KO_vs_WT
C3	0.0250161	-0.22257	0.304	0.319	1	Chat-KO_vs_WT
Pou2f3	1.15732e-05	-0.222436	0.113	0.147	0.202323	Chat-KO_vs_WT
Tcn2	0.000114187	-0.219827	0.613	0.614	1	Chat-KO_vs_WT
Coq7	3.87014e-05	-0.218994	0.27	0.31	0.676578	Chat-KO_vs_WT
Tmem248	1.11601e-07	-0.21899	0.356	0.413	0.00195102	Chat-KO_vs_WT
Rasgef1b	2.4636e-05	-0.218256	0.243	0.285	0.430687	Chat-KO_vs_WT
Epha4	0.00102922	-0.218187	0.1	0.123	1	Chat-KO_vs_WT
Dennd5b	0.000495666	-0.217033	0.235	0.267	1	Chat-KO_vs_WT
Fkbp7	2.92198e-05	-0.216673	0.083	0.112	0.51082	Chat-KO_vs_WT
Zfp560	1.01242e-05	-0.215783	0.26	0.303	0.176992	Chat-KO_vs_WT
Anks1b	5.07615e-05	-0.214418	0.103	0.133	0.887413	Chat-KO_vs_WT
Tiam2	0.000116476	-0.214359	0.155	0.188	1	Chat-KO_vs_WT
Wfdc21	0.0171543	-0.214091	0.482	0.42	1	Chat-KO_vs_WT
Maip1	1.03218e-06	-0.213098	0.255	0.305	0.0180446	Chat-KO_vs_WT
Impdh1	3.1486e-05	-0.213048	0.286	0.327	0.550438	Chat-KO_vs_WT
Morrbid	9.58545e-05	-0.211818	0.083	0.11	1	Chat-KO_vs_WT
Srgn	6.15185e-40	-0.211646	0.999	0.999	1.07547e-35	Chat-KO_vs_WT
Ifitm3	8.87565e-24	-0.210818	0.997	0.997	1.55164e-19	Chat-KO_vs_WT
Cmklr1	6.14778e-05	-0.210725	0.294	0.335	1	Chat-KO_vs_WT
Rnaset2a	3.11248e-25	-0.210374	0.971	0.981	5.44124e-21	Chat-KO_vs_WT
Gtf2h2	0.000165663	-0.210329	0.185	0.219	1	Chat-KO_vs_WT
Parvb	0.000334434	-0.209562	0.127	0.155	1	Chat-KO_vs_WT
Mmd	0.000175824	-0.209266	0.209	0.245	1	Chat-KO_vs_WT
Mphosph6	3.24022e-06	-0.209054	0.223	0.27	0.0566456	Chat-KO_vs_WT
Ldlr	0.0144286	-0.209003	0.476	0.478	1	Chat-KO_vs_WT
Tnf	0.0008494	-0.208501	0.123	0.149	1	Chat-KO_vs_WT
Dnm1	0.000431882	-0.207602	0.096	0.121	1	Chat-KO_vs_WT
Neurl2	7.76204e-06	-0.207542	0.266	0.311	0.135696	Chat-KO_vs_WT
Eif2b2	3.20594e-06	-0.206464	0.346	0.394	0.0560462	Chat-KO_vs_WT
Ccdc86	0.000570468	-0.206337	0.208	0.24	1	Chat-KO_vs_WT
Trem3	6.47998e-05	-0.206258	0.161	0.197	1	Chat-KO_vs_WT
Plcb1	0.00444086	-0.204815	0.651	0.645	1	Chat-KO_vs_WT
Naga	0.000690889	-0.204761	0.311	0.344	1	Chat-KO_vs_WT
Ninj1	0.877405	-0.204683	0.401	0.376	1	Chat-KO_vs_WT
Idh1	6.87302e-07	-0.204147	0.795	0.778	0.0120154	Chat-KO_vs_WT
Ptger4	4.93358e-06	-0.202394	0.243	0.286	0.0862488	Chat-KO_vs_WT
St3gal4	4.94127e-08	-0.202045	0.762	0.763	0.000863834	Chat-KO_vs_WT
Slfn5	1.83036e-05	-0.201505	0.091	0.122	0.319984	Chat-KO_vs_WT
Tpd52l1	0.000272958	-0.201485	0.08	0.104	1	Chat-KO_vs_WT
Pld3	4.39037e-05	-0.200412	0.323	0.367	0.767525	Chat-KO_vs_WT
Endog	0.000360356	-0.199457	0.173	0.204	1	Chat-KO_vs_WT
Wfdc18	0.000228808	-0.19903	0.115	0.144	1	Chat-KO_vs_WT
Tmc3	0.00358866	-0.199026	0.113	0.135	1	Chat-KO_vs_WT
Il20rb	0.000784968	-0.198534	0.111	0.136	1	Chat-KO_vs_WT
Pi16	1.10753e-05	-0.197853	0.215	0.259	0.193618	Chat-KO_vs_WT
Rcn3	0.00987696	-0.197798	0.14	0.16	1	Chat-KO_vs_WT
Fcgrt	1.89305e-12	-0.197303	0.887	0.906	3.30944e-08	Chat-KO_vs_WT
Plin2	6.52238e-24	-0.197275	0.988	0.993	1.14024e-19	Chat-KO_vs_WT
Akr1c13	0.000938737	-0.19646	0.144	0.171	1	Chat-KO_vs_WT
Tbl3	0.000151548	-0.196415	0.132	0.163	1	Chat-KO_vs_WT
Tef	0.000917185	-0.195358	0.087	0.11	1	Chat-KO_vs_WT
Cfap410	0.000569122	-0.194945	0.127	0.154	1	Chat-KO_vs_WT
Smim12	9.72717e-07	-0.194839	0.369	0.422	0.017005	Chat-KO_vs_WT
Ceacam1	7.92878e-05	-0.193358	0.668	0.661	1	Chat-KO_vs_WT
Tmem181a	1.89958e-05	-0.192871	0.254	0.297	0.332084	Chat-KO_vs_WT
Lyplal1	0.00103124	-0.192454	0.087	0.109	1	Chat-KO_vs_WT
Lgmn	2.53658e-23	-0.190804	0.98	0.989	4.43445e-19	Chat-KO_vs_WT
Pon3	8.57532e-05	-0.190406	0.275	0.316	1	Chat-KO_vs_WT
Mgmt	0.000290879	-0.190402	0.087	0.113	1	Chat-KO_vs_WT
Exosc4	9.05017e-06	-0.189853	0.353	0.401	0.158215	Chat-KO_vs_WT
Klhl12	0.0010626	-0.189765	0.184	0.213	1	Chat-KO_vs_WT
Ctdspl	0.000908415	-0.189579	0.18	0.212	1	Chat-KO_vs_WT
Nmnat3	0.000299168	-0.188274	0.235	0.269	1	Chat-KO_vs_WT
Haghl	0.000224819	-0.188014	0.308	0.345	1	Chat-KO_vs_WT
Ctsb	3.85822e-14	-0.187948	0.993	0.997	6.74494e-10	Chat-KO_vs_WT
Pdlim1	0.487753	-0.187769	0.372	0.363	1	Chat-KO_vs_WT
Cybb	3.54285e-31	-0.186879	0.997	0.998	6.19361e-27	Chat-KO_vs_WT
Pim1	4.70499e-06	-0.186748	0.532	0.565	0.0822527	Chat-KO_vs_WT
Nceh1	0.00204036	-0.186641	0.223	0.251	1	Chat-KO_vs_WT
Csf1r	8.57066e-17	-0.186328	0.932	0.949	1.49832e-12	Chat-KO_vs_WT
Wsb2	0.000315323	-0.185937	0.344	0.377	1	Chat-KO_vs_WT
Junb	2.56633e-15	-0.185544	0.939	0.948	4.48646e-11	Chat-KO_vs_WT
Ino80c	0.000123112	-0.185417	0.328	0.367	1	Chat-KO_vs_WT
Setbp1	5.8398e-05	-0.183713	0.173	0.211	1	Chat-KO_vs_WT
Nkiras2	2.36525e-05	-0.183698	0.608	0.62	0.413492	Chat-KO_vs_WT
Zkscan14	0.000297255	-0.182774	0.187	0.22	1	Chat-KO_vs_WT
Hipk2	0.00015168	-0.182663	0.797	0.783	1	Chat-KO_vs_WT
Bmp2	0.000444348	-0.182638	0.172	0.204	1	Chat-KO_vs_WT
Ddah1	0.000318645	-0.182418	0.263	0.298	1	Chat-KO_vs_WT
Fxyd2	0.061142	-0.181804	0.103	0.116	1	Chat-KO_vs_WT
Tmem222	3.15269e-05	-0.181464	0.346	0.39	0.551153	Chat-KO_vs_WT
Bloc1s3	8.69445e-05	-0.181414	0.142	0.176	1	Chat-KO_vs_WT
Dusp28	0.00107905	-0.180141	0.08	0.102	1	Chat-KO_vs_WT
Pilrb2	5.34012e-10	-0.179325	0.782	0.791	9.3356e-06	Chat-KO_vs_WT
Rab27a	5.4096e-06	-0.179268	0.276	0.325	0.0945706	Chat-KO_vs_WT
Sft2d3	0.00407116	-0.179242	0.2	0.224	1	Chat-KO_vs_WT
Rxra	0.00177778	-0.17893	0.135	0.161	1	Chat-KO_vs_WT
Taf5l	0.00152955	-0.17716	0.193	0.222	1	Chat-KO_vs_WT
Scarb2	7.68012e-05	-0.177128	0.762	0.747	1	Chat-KO_vs_WT
Tecpr2	2.20358e-05	-0.176895	0.616	0.622	0.385229	Chat-KO_vs_WT
Myo10	0.0407889	-0.176697	0.117	0.132	1	Chat-KO_vs_WT
Padi4	0.00124511	-0.176239	0.144	0.171	1	Chat-KO_vs_WT
Rnf185	0.000331231	-0.176134	0.155	0.187	1	Chat-KO_vs_WT
Paxx	7.05877e-05	-0.176036	0.281	0.323	1	Chat-KO_vs_WT
Sec24d	0.00039514	-0.175972	0.118	0.147	1	Chat-KO_vs_WT
Gpx4	3.79952e-21	-0.174612	0.993	0.997	6.64233e-17	Chat-KO_vs_WT
Ap5s1	0.0020642	-0.17283	0.101	0.124	1	Chat-KO_vs_WT
Kdelr1	3.24866e-12	-0.170585	0.85	0.848	5.67931e-08	Chat-KO_vs_WT
Hddc3	0.0020333	-0.170295	0.131	0.156	1	Chat-KO_vs_WT
Trub2	0.00157361	-0.170025	0.143	0.169	1	Chat-KO_vs_WT
Emilin1	0.031224	-0.169966	0.271	0.291	1	Chat-KO_vs_WT
Gcsh	0.00296619	-0.169745	0.263	0.291	1	Chat-KO_vs_WT
Dhrs7	0.000272326	-0.168931	0.629	0.631	1	Chat-KO_vs_WT
Msrb1	7.16831e-17	-0.167283	0.973	0.981	1.25316e-12	Chat-KO_vs_WT
Cox7a2l	5.98063e-36	-0.167146	0.997	1	1.04553e-31	Chat-KO_vs_WT
Mbtps2	0.000560613	-0.167031	0.232	0.267	1	Chat-KO_vs_WT
Nipsnap2	0.000411315	-0.166973	0.35	0.387	1	Chat-KO_vs_WT
Zc3h6	0.000332812	-0.166966	0.189	0.223	1	Chat-KO_vs_WT
Ucp2	7.4014e-40	-0.166407	1	1	1.29391e-35	Chat-KO_vs_WT
Zfp688	0.00324541	-0.166166	0.124	0.147	1	Chat-KO_vs_WT
C1qb	0.000537937	-0.165805	0.817	0.853	1	Chat-KO_vs_WT
Klhl15	0.000477482	-0.165688	0.193	0.227	1	Chat-KO_vs_WT
Arrdc3	0.000107901	-0.165645	0.268	0.309	1	Chat-KO_vs_WT
Mfhas1	0.000328945	-0.165628	0.277	0.313	1	Chat-KO_vs_WT
Fzd4	0.000415919	-0.164371	0.1	0.126	1	Chat-KO_vs_WT
Zeb2os	0.000372953	-0.164194	0.349	0.388	1	Chat-KO_vs_WT
Lamtor4	2.41229e-15	-0.164048	0.95	0.961	4.21717e-11	Chat-KO_vs_WT
Mpeg1	1.96756e-09	-0.1635	0.797	0.805	3.43969e-05	Chat-KO_vs_WT
Mul1	0.000490635	-0.163425	0.142	0.171	1	Chat-KO_vs_WT
Cope	7.13517e-09	-0.162946	0.842	0.824	0.000124737	Chat-KO_vs_WT
Tmem64	0.00348473	-0.162268	0.106	0.128	1	Chat-KO_vs_WT
Rpn2	0.000542135	-0.161666	0.767	0.755	1	Chat-KO_vs_WT
Cfp	1.2115e-18	-0.161375	0.996	0.997	2.11795e-14	Chat-KO_vs_WT
Snx24	0.938442	-0.160583	0.342	0.329	1	Chat-KO_vs_WT
Acp5	3.97908e-11	-0.160474	0.947	0.911	6.95623e-07	Chat-KO_vs_WT
Txndc5	0.000357154	-0.160324	0.293	0.333	1	Chat-KO_vs_WT
Cst3	1.28593e-20	-0.160022	1	1	2.24806e-16	Chat-KO_vs_WT
Saal1	0.00898778	-0.159445	0.126	0.146	1	Chat-KO_vs_WT
Ccl2	0.104915	-0.159153	0.103	0.114	1	Chat-KO_vs_WT
Nos1ap	0.00280496	-0.158371	0.092	0.113	1	Chat-KO_vs_WT
Fpr2	0.0010408	-0.157972	0.791	0.771	1	Chat-KO_vs_WT
Rbm34	0.00203985	-0.157972	0.233	0.262	1	Chat-KO_vs_WT
Frat2	0.000925466	-0.157962	0.107	0.132	1	Chat-KO_vs_WT
Smpd1	0.00228912	-0.15796	0.136	0.161	1	Chat-KO_vs_WT
Renbp	0.000161917	-0.157827	0.326	0.366	1	Chat-KO_vs_WT
Glb1	0.911807	-0.157426	0.505	0.475	1	Chat-KO_vs_WT
BC035044	0.000536135	-0.15733	0.149	0.18	1	Chat-KO_vs_WT
Ddost	0.000835232	-0.15704	0.8	0.773	1	Chat-KO_vs_WT
Prdx5	2.93782e-29	-0.156854	0.999	0.999	5.13589e-25	Chat-KO_vs_WT
Arf4	4.43365e-14	-0.156654	0.919	0.933	7.75091e-10	Chat-KO_vs_WT
Snhg9	0.00283712	-0.156618	0.095	0.116	1	Chat-KO_vs_WT
Fopnl	0.00365429	-0.156328	0.267	0.295	1	Chat-KO_vs_WT
Cib2	0.00389663	-0.155991	0.125	0.147	1	Chat-KO_vs_WT
Gde1	5.68173e-05	-0.155961	0.373	0.415	0.993279	Chat-KO_vs_WT
Pex3	0.0017284	-0.155876	0.196	0.226	1	Chat-KO_vs_WT
Mvd	0.00330028	-0.15566	0.229	0.259	1	Chat-KO_vs_WT
Agmo	2.04683e-07	-0.155483	0.119	0.162	0.00357826	Chat-KO_vs_WT
Spred2	0.0396754	-0.155438	0.167	0.184	1	Chat-KO_vs_WT
Ifitm2	8.40392e-29	-0.155376	0.999	0.999	1.46917e-24	Chat-KO_vs_WT
Myc	0.00269231	-0.155374	0.081	0.101	1	Chat-KO_vs_WT
Hscb	0.00015177	-0.15452	0.381	0.423	1	Chat-KO_vs_WT
Rnf150	3.76944e-08	-0.15424	0.228	0.288	0.000658974	Chat-KO_vs_WT
Pex16	0.00206601	-0.154195	0.234	0.264	1	Chat-KO_vs_WT
Fam129b	0.16271	-0.153009	0.13	0.14	1	Chat-KO_vs_WT
Abca6	0.0260094	-0.152762	0.111	0.127	1	Chat-KO_vs_WT
Sash1	0.214948	-0.151972	0.554	0.532	1	Chat-KO_vs_WT
Dhx58	0.000492348	-0.151755	0.188	0.221	1	Chat-KO_vs_WT
Mxd1	0.0192479	-0.151677	0.086	0.102	1	Chat-KO_vs_WT
Acaca	0.177089	-0.1516	0.31	0.321	1	Chat-KO_vs_WT
Nudt1	0.00122504	-0.150455	0.16	0.188	1	Chat-KO_vs_WT
Chil3	0.777726	-0.150448	0.4	0.377	1	Chat-KO_vs_WT
Slc25a16	0.00207796	-0.150427	0.243	0.273	1	Chat-KO_vs_WT
Slc41a3	0.00912121	-0.150412	0.322	0.346	1	Chat-KO_vs_WT
Ypel2	0.00426265	-0.150397	0.248	0.276	1	Chat-KO_vs_WT
Mrps28	0.00017048	-0.150363	0.368	0.409	1	Chat-KO_vs_WT
Zfp617	0.00438651	-0.150358	0.102	0.122	1	Chat-KO_vs_WT
Dusp23	0.000867748	-0.150346	0.273	0.308	1	Chat-KO_vs_WT
Ciapin1	0.000313545	-0.150326	0.267	0.305	1	Chat-KO_vs_WT
Hoxb4	0.00487316	-0.150268	0.121	0.142	1	Chat-KO_vs_WT
Metrnl	1.45198e-14	-0.149228	0.98	0.987	2.53834e-10	Chat-KO_vs_WT
Mrps18b	0.000451915	-0.149178	0.285	0.321	1	Chat-KO_vs_WT
Nudt16	0.010118	-0.148831	0.275	0.298	1	Chat-KO_vs_WT
Arhgap24	1.37214e-05	-0.148777	0.179	0.222	0.239878	Chat-KO_vs_WT
Zfp787	0.000429292	-0.148223	0.372	0.41	1	Chat-KO_vs_WT
Phf11a	0.0211163	-0.147928	0.184	0.204	1	Chat-KO_vs_WT
Ppp6r2	0.0108535	-0.147609	0.26	0.285	1	Chat-KO_vs_WT
Cdkn2c	0.000460705	-0.147539	0.088	0.113	1	Chat-KO_vs_WT
Slc48a1	0.000290619	-0.147455	0.358	0.398	1	Chat-KO_vs_WT
Smim3	0.00503591	-0.147383	0.139	0.162	1	Chat-KO_vs_WT
Crlf2	2.50347e-10	-0.146911	0.956	0.961	4.37657e-06	Chat-KO_vs_WT
Pigp	0.00201862	-0.146743	0.297	0.33	1	Chat-KO_vs_WT
Rcl1	0.00341054	-0.146445	0.134	0.158	1	Chat-KO_vs_WT
Ccdc125	0.0884017	-0.145919	0.463	0.461	1	Chat-KO_vs_WT
Tmem203	0.000312707	-0.145379	0.302	0.342	1	Chat-KO_vs_WT
Npc2	1.00398e-23	-0.145232	0.998	0.999	1.75517e-19	Chat-KO_vs_WT
Rabggta	0.00667484	-0.144535	0.115	0.135	1	Chat-KO_vs_WT
Coa7	0.00531332	-0.144523	0.146	0.17	1	Chat-KO_vs_WT
Ank	0.0156248	-0.1445	0.247	0.271	1	Chat-KO_vs_WT
Inpp5f	0.194095	-0.144436	0.436	0.433	1	Chat-KO_vs_WT
Trp53inp2	0.0127398	-0.144162	0.153	0.173	1	Chat-KO_vs_WT
Man2b1	3.83805e-15	-0.14391	0.957	0.97	6.70967e-11	Chat-KO_vs_WT
Znhit2	0.00333439	-0.143909	0.192	0.219	1	Chat-KO_vs_WT
Peg13	0.00932044	-0.14352	0.099	0.118	1	Chat-KO_vs_WT
Ap3m2	0.00531408	-0.143253	0.172	0.197	1	Chat-KO_vs_WT
Uxt	0.000311547	-0.143082	0.302	0.342	1	Chat-KO_vs_WT
Itgb3bp	0.0570417	-0.143049	0.108	0.121	1	Chat-KO_vs_WT
Sgsh	0.00136883	-0.143032	0.143	0.171	1	Chat-KO_vs_WT
Bri3	4.38531e-11	-0.142934	0.994	0.994	7.6664e-07	Chat-KO_vs_WT
Rhoc	4.60519e-05	-0.142751	0.815	0.826	0.805079	Chat-KO_vs_WT
C3ar1	7.49115e-14	-0.142728	0.98	0.984	1.3096e-09	Chat-KO_vs_WT
Fam89b	5.87783e-12	-0.142374	0.919	0.934	1.02756e-07	Chat-KO_vs_WT
Arl5c	0.154853	-0.142269	0.448	0.442	1	Chat-KO_vs_WT
Cytip	0.0272699	-0.142071	0.733	0.706	1	Chat-KO_vs_WT
Cd14	6.99388e-08	-0.142029	0.955	0.964	0.00122267	Chat-KO_vs_WT
Traf5	0.120113	-0.141954	0.704	0.67	1	Chat-KO_vs_WT
Il1b	0.0507254	-0.14179	0.17	0.186	1	Chat-KO_vs_WT
Pvt1	0.0417838	-0.141305	0.179	0.196	1	Chat-KO_vs_WT
Tlr2	0.00597995	-0.140874	0.312	0.341	1	Chat-KO_vs_WT
Stoml1	0.000346461	-0.140855	0.259	0.298	1	Chat-KO_vs_WT
Wbp1	0.0104417	-0.140513	0.142	0.163	1	Chat-KO_vs_WT
Tmem19	0.00167576	-0.140282	0.291	0.323	1	Chat-KO_vs_WT
Sdhaf1	0.171335	-0.140189	0.643	0.617	1	Chat-KO_vs_WT
Coro1a	3.39908e-26	-0.14009	0.991	0.99	5.94226e-22	Chat-KO_vs_WT
Acaa2	1.8915e-07	-0.140009	0.779	0.796	0.00330672	Chat-KO_vs_WT
Cyhr1	0.0107721	-0.139981	0.321	0.344	1	Chat-KO_vs_WT
Lancl1	0.0188404	-0.13987	0.16	0.18	1	Chat-KO_vs_WT
Irf2bpl	0.00165547	-0.139371	0.229	0.26	1	Chat-KO_vs_WT
Zfp955b	0.00666363	-0.139096	0.133	0.155	1	Chat-KO_vs_WT
Bsg	0.00476058	-0.139051	0.928	0.92	1	Chat-KO_vs_WT
Foxred1	0.0107827	-0.139029	0.143	0.164	1	Chat-KO_vs_WT
Igsf6	4.09193e-08	-0.138959	0.872	0.884	0.000715351	Chat-KO_vs_WT
Rhou	0.00295774	-0.138877	0.121	0.144	1	Chat-KO_vs_WT
Zfp110	0.0102459	-0.138457	0.246	0.271	1	Chat-KO_vs_WT
Gemin2	0.00457341	-0.138318	0.18	0.206	1	Chat-KO_vs_WT
Ms4a7	0.521778	-0.138253	0.116	0.111	1	Chat-KO_vs_WT
Sdc3	0.023207	-0.138183	0.829	0.818	1	Chat-KO_vs_WT
Dnlz	0.0189849	-0.13802	0.286	0.307	1	Chat-KO_vs_WT
Mettl1	0.0195418	-0.137746	0.117	0.135	1	Chat-KO_vs_WT
Trim26	0.00478565	-0.137332	0.266	0.294	1	Chat-KO_vs_WT
Larp1b	0.0150583	-0.137224	0.352	0.374	1	Chat-KO_vs_WT
Arhgef12	0.0361545	-0.136675	0.252	0.27	1	Chat-KO_vs_WT
Setd4	0.018767	-0.136495	0.095	0.112	1	Chat-KO_vs_WT
Wdr91	0.0287023	-0.136098	0.152	0.169	1	Chat-KO_vs_WT
Cd86	0.000594616	-0.136009	0.67	0.667	1	Chat-KO_vs_WT
S100a1	0.161389	-0.135563	0.684	0.645	1	Chat-KO_vs_WT
Bnip3l	1.24209e-11	-0.135553	0.946	0.955	2.17142e-07	Chat-KO_vs_WT
Prdx6	0.000198835	-0.135499	0.766	0.749	1	Chat-KO_vs_WT
Zdhhc4	0.0031763	-0.134785	0.29	0.32	1	Chat-KO_vs_WT
Gpx3	0.0151181	-0.134751	0.144	0.164	1	Chat-KO_vs_WT
Orc5	0.001356	-0.134061	0.311	0.346	1	Chat-KO_vs_WT
Mcfd2	0.0188377	-0.133878	0.256	0.279	1	Chat-KO_vs_WT
Galk1	0.00646746	-0.133732	0.214	0.241	1	Chat-KO_vs_WT
Ctsa	2.25946e-10	-0.133339	0.968	0.973	3.94999e-06	Chat-KO_vs_WT
Pigz	0.0141111	-0.132997	0.106	0.124	1	Chat-KO_vs_WT
N6amt1	0.0229684	-0.132365	0.28	0.303	1	Chat-KO_vs_WT
Tm7sf3	0.00459651	-0.132249	0.269	0.297	1	Chat-KO_vs_WT
Sp3os	0.00807476	-0.132196	0.252	0.278	1	Chat-KO_vs_WT
Tk2	0.00156417	-0.132151	0.257	0.29	1	Chat-KO_vs_WT
Bcl2l1	0.00652038	-0.131881	0.136	0.159	1	Chat-KO_vs_WT
Chmp6	0.00019741	-0.131485	0.358	0.402	1	Chat-KO_vs_WT
Mbip	0.00491634	-0.131274	0.264	0.293	1	Chat-KO_vs_WT
Rhoh	0.031133	-0.131112	0.094	0.109	1	Chat-KO_vs_WT
Cd33	0.00169147	-0.131062	0.16	0.187	1	Chat-KO_vs_WT
Slc39a7	0.0117081	-0.130776	0.34	0.367	1	Chat-KO_vs_WT
Zswim7	0.000484731	-0.130353	0.247	0.284	1	Chat-KO_vs_WT
Cry1	0.00616605	-0.130185	0.124	0.145	1	Chat-KO_vs_WT
Tmem176b	0.000299015	-0.130127	0.842	0.85	1	Chat-KO_vs_WT
R3hcc1	0.022945	-0.129943	0.122	0.139	1	Chat-KO_vs_WT
Klf4	0.000129971	-0.129733	0.889	0.884	1	Chat-KO_vs_WT
Spata13	0.055969	-0.129589	0.094	0.107	1	Chat-KO_vs_WT
Clec4a4	0.0125248	-0.129484	0.154	0.176	1	Chat-KO_vs_WT
Asb4	0.00523958	-0.129281	0.119	0.141	1	Chat-KO_vs_WT
Bpgm	0.0124469	-0.129009	0.09	0.107	1	Chat-KO_vs_WT
Arfgap2	0.0031843	-0.128356	0.29	0.321	1	Chat-KO_vs_WT
Mettl26	0.00157161	-0.128234	0.2	0.23	1	Chat-KO_vs_WT
Pcyox1	0.0346591	-0.128141	0.379	0.397	1	Chat-KO_vs_WT
Phyh	0.0016605	-0.128041	0.677	0.671	1	Chat-KO_vs_WT
Urm1	0.00465674	-0.127719	0.331	0.361	1	Chat-KO_vs_WT
Ebag9	0.0188379	-0.127652	0.255	0.277	1	Chat-KO_vs_WT
Sdf4	1.01335e-09	-0.127499	0.887	0.881	1.77155e-05	Chat-KO_vs_WT
Rnf26	0.0153521	-0.127175	0.089	0.106	1	Chat-KO_vs_WT
Cd300c2	9.04961e-09	-0.126953	0.951	0.929	0.000158205	Chat-KO_vs_WT
Emilin2	6.11847e-05	-0.126859	0.976	0.98	1	Chat-KO_vs_WT
Ubald2	0.000376157	-0.126791	0.714	0.712	1	Chat-KO_vs_WT
Htra2	0.0834773	-0.126563	0.48	0.48	1	Chat-KO_vs_WT
Eif5	3.30833e-09	-0.126495	0.898	0.899	5.78362e-05	Chat-KO_vs_WT
Ext2	0.0173475	-0.126449	0.298	0.321	1	Chat-KO_vs_WT
Tcta	0.00538293	-0.126299	0.207	0.234	1	Chat-KO_vs_WT
Cpeb3	0.0714726	-0.126287	0.089	0.101	1	Chat-KO_vs_WT
Dnal4	0.00278714	-0.126101	0.176	0.204	1	Chat-KO_vs_WT
Sat1	2.50548e-14	-0.125893	0.992	0.996	4.38008e-10	Chat-KO_vs_WT
Gatd1	0.0379707	-0.125556	0.362	0.379	1	Chat-KO_vs_WT
Rnf128	0.00514992	-0.125513	0.082	0.101	1	Chat-KO_vs_WT
Zfp788	0.010081	-0.125405	0.094	0.112	1	Chat-KO_vs_WT
Pus1	0.0116731	-0.125343	0.188	0.211	1	Chat-KO_vs_WT
Rwdd2a	0.0135854	-0.124859	0.141	0.162	1	Chat-KO_vs_WT
Cyp4f16	0.00162593	-0.124776	0.337	0.372	1	Chat-KO_vs_WT
Sap18b	0.00598261	-0.124731	0.144	0.168	1	Chat-KO_vs_WT
Zfp157	0.0141319	-0.124587	0.108	0.126	1	Chat-KO_vs_WT
Ppp2r3d	0.0206704	-0.12455	0.197	0.218	1	Chat-KO_vs_WT
Ccl9	4.4318e-14	-0.12437	0.99	0.993	7.74767e-10	Chat-KO_vs_WT
Ggps1	0.00742853	-0.124137	0.272	0.3	1	Chat-KO_vs_WT
Atmin	0.00422938	-0.124071	0.364	0.394	1	Chat-KO_vs_WT
Qsox1	0.0473696	-0.123997	0.157	0.173	1	Chat-KO_vs_WT
Nat9	0.0519724	-0.123984	0.228	0.245	1	Chat-KO_vs_WT
Ctss	9.35535e-14	-0.123585	0.998	0.999	1.6355e-09	Chat-KO_vs_WT
Trim24	0.0643755	-0.12351	0.326	0.341	1	Chat-KO_vs_WT
B9d2	0.075771	-0.123182	0.258	0.273	1	Chat-KO_vs_WT
Tns4	0.036849	-0.123123	0.141	0.157	1	Chat-KO_vs_WT
Ptk2	0.0293284	-0.123021	0.194	0.215	1	Chat-KO_vs_WT
Zfand5	2.87216e-11	-0.122997	0.983	0.991	5.02111e-07	Chat-KO_vs_WT
Ypel3	6.46979e-06	-0.122655	0.832	0.838	0.113105	Chat-KO_vs_WT
Pilra	1.35426e-07	-0.122438	0.913	0.928	0.00236752	Chat-KO_vs_WT
Zfand2b	0.0113696	-0.122372	0.284	0.31	1	Chat-KO_vs_WT
Fam160a2	0.00476846	-0.122145	0.246	0.275	1	Chat-KO_vs_WT
Otud1	0.00256453	-0.122026	0.257	0.289	1	Chat-KO_vs_WT
Acox3	0.0468491	-0.121699	0.28	0.299	1	Chat-KO_vs_WT
Zfp865	0.00996419	-0.121439	0.179	0.203	1	Chat-KO_vs_WT
Comt	0.656427	-0.121376	0.656	0.618	1	Chat-KO_vs_WT
Eif2b1	0.0270093	-0.121315	0.243	0.264	1	Chat-KO_vs_WT
Zfas1	0.000614636	-0.121056	0.686	0.683	1	Chat-KO_vs_WT
Akt1s1	0.00407016	-0.120886	0.228	0.257	1	Chat-KO_vs_WT
Cd200r3	0.134467	-0.120683	0.091	0.101	1	Chat-KO_vs_WT
Armcx5	0.0787385	-0.120009	0.116	0.129	1	Chat-KO_vs_WT
Hadh	0.0147128	-0.119958	0.294	0.319	1	Chat-KO_vs_WT
Selenbp1	0.00459181	-0.119933	0.323	0.355	1	Chat-KO_vs_WT
Cd46	0.166164	-0.119839	0.096	0.106	1	Chat-KO_vs_WT
Ccdc32	0.0176572	-0.119688	0.332	0.355	1	Chat-KO_vs_WT
Avl9	0.00595319	-0.119467	0.366	0.395	1	Chat-KO_vs_WT
Dgcr6	0.0296595	-0.11931	0.17	0.189	1	Chat-KO_vs_WT
Mcrip2	0.0795904	-0.119212	0.107	0.119	1	Chat-KO_vs_WT
Lias	0.00329129	-0.118944	0.272	0.304	1	Chat-KO_vs_WT
Sfxn1	0.149693	-0.118942	0.281	0.292	1	Chat-KO_vs_WT
Hddc2	0.0348766	-0.118808	0.203	0.223	1	Chat-KO_vs_WT
Utp23	0.0149266	-0.118483	0.319	0.344	1	Chat-KO_vs_WT
Tmed4	0.0115722	-0.118401	0.266	0.293	1	Chat-KO_vs_WT
Ppp1r15a	0.00203205	-0.118321	0.282	0.315	1	Chat-KO_vs_WT
Cd300ld	4.71544e-09	-0.117998	0.957	0.965	8.24353e-05	Chat-KO_vs_WT
Ifnar2	6.44069e-10	-0.117963	0.965	0.97	1.12596e-05	Chat-KO_vs_WT
Adrb1	0.00359867	-0.117467	0.139	0.164	1	Chat-KO_vs_WT
Jup	0.042458	-0.11744	0.102	0.117	1	Chat-KO_vs_WT
Pdk1	0.00873186	-0.117402	0.198	0.223	1	Chat-KO_vs_WT
Jagn1	0.00438903	-0.117377	0.254	0.284	1	Chat-KO_vs_WT
Rbm3	5.47365e-21	-0.117355	0.999	1	9.56904e-17	Chat-KO_vs_WT
Aldh2	1.55907e-12	-0.11722	0.984	0.989	2.72556e-08	Chat-KO_vs_WT
Zfp810	0.00472592	-0.117027	0.109	0.13	1	Chat-KO_vs_WT
Tyrobp	2.59031e-27	-0.116946	0.999	0.999	4.52837e-23	Chat-KO_vs_WT
Cd68	0.00221685	-0.116761	0.88	0.864	1	Chat-KO_vs_WT
Tmed3	2.06449e-06	-0.115774	0.833	0.832	0.0360914	Chat-KO_vs_WT
Pmm1	0.079304	-0.115653	0.143	0.157	1	Chat-KO_vs_WT
Polr3gl	0.00250577	-0.115302	0.362	0.396	1	Chat-KO_vs_WT
Card9	0.00840238	-0.115156	0.192	0.217	1	Chat-KO_vs_WT
Tatdn3	0.023252	-0.1151	0.117	0.135	1	Chat-KO_vs_WT
Bag5	0.0189638	-0.114938	0.355	0.378	1	Chat-KO_vs_WT
Mbd1	0.125185	-0.114761	0.307	0.319	1	Chat-KO_vs_WT
Nrm	0.00173039	-0.114658	0.294	0.33	1	Chat-KO_vs_WT
Echs1	0.113283	-0.114572	0.601	0.586	1	Chat-KO_vs_WT
Paqr7	0.0312806	-0.114568	0.142	0.159	1	Chat-KO_vs_WT
Fam114a1	0.017033	-0.114494	0.155	0.176	1	Chat-KO_vs_WT
Med16	0.0313129	-0.114328	0.211	0.23	1	Chat-KO_vs_WT
Eif3e	1.47991e-11	-0.114185	0.992	0.991	2.58718e-07	Chat-KO_vs_WT
Ginm1	0.0304167	-0.113544	0.297	0.318	1	Chat-KO_vs_WT
Ddx49	0.0677034	-0.113345	0.275	0.291	1	Chat-KO_vs_WT
Skil	0.01074	-0.113166	0.307	0.335	1	Chat-KO_vs_WT
Ifngr1	2.90055e-05	-0.113154	0.964	0.956	0.507075	Chat-KO_vs_WT
Nhlrc3	0.0226884	-0.11306	0.268	0.29	1	Chat-KO_vs_WT
Mboat7	0.00581369	-0.112983	0.35	0.383	1	Chat-KO_vs_WT
Dpm1	1.80141e-06	-0.112859	0.855	0.845	0.0314922	Chat-KO_vs_WT
Dimt1	0.0344754	-0.112676	0.111	0.127	1	Chat-KO_vs_WT
Cryzl2	0.0125447	-0.112514	0.15	0.171	1	Chat-KO_vs_WT
Itgb1	0.565978	-0.112466	0.997	0.998	1	Chat-KO_vs_WT
Selenos	0.00125406	-0.112155	0.792	0.783	1	Chat-KO_vs_WT
Ltbr	0.0804848	-0.112014	0.373	0.384	1	Chat-KO_vs_WT
Rcbtb2	0.0226823	-0.111715	0.265	0.288	1	Chat-KO_vs_WT
Scamp1	0.0510822	-0.111701	0.221	0.239	1	Chat-KO_vs_WT
Edem2	0.00668769	-0.111457	0.37	0.398	1	Chat-KO_vs_WT
Pilrb1	0.054641	-0.111281	0.622	0.607	1	Chat-KO_vs_WT
Tollip	0.0160588	-0.111191	0.218	0.242	1	Chat-KO_vs_WT
Irs2	0.0269975	-0.110974	0.123	0.14	1	Chat-KO_vs_WT
Map3k15	0.0276511	-0.11053	0.189	0.21	1	Chat-KO_vs_WT
Tmem234	9.71279e-11	-0.110268	0.971	0.975	1.69799e-06	Chat-KO_vs_WT
Exosc9	0.00325474	-0.11017	0.315	0.348	1	Chat-KO_vs_WT
Fabp5	0.51177	-0.109738	0.584	0.547	1	Chat-KO_vs_WT
Tmc6	0.0332866	-0.109712	0.355	0.375	1	Chat-KO_vs_WT
Maml2	0.195272	-0.109655	0.25	0.265	1	Chat-KO_vs_WT
Habp4	0.040488	-0.109643	0.113	0.129	1	Chat-KO_vs_WT
Tmem176a	0.0535182	-0.109624	0.846	0.844	1	Chat-KO_vs_WT
Zfp869	0.0539703	-0.10958	0.24	0.257	1	Chat-KO_vs_WT
Ccl6	6.16968e-08	-0.109252	0.992	0.994	0.00107858	Chat-KO_vs_WT
Fmo5	0.0335634	-0.109213	0.126	0.142	1	Chat-KO_vs_WT
Neurl3	0.0914406	-0.108892	0.727	0.694	1	Chat-KO_vs_WT
Nfia	0.834837	-0.108885	0.48	0.451	1	Chat-KO_vs_WT
Wipi1	0.0173022	-0.108752	0.25	0.273	1	Chat-KO_vs_WT
Myl12b	2.1698e-13	-0.108376	0.998	0.997	3.79325e-09	Chat-KO_vs_WT
Nr2c2ap	0.00744395	-0.108107	0.327	0.356	1	Chat-KO_vs_WT
Cbx4	0.0474564	-0.10799	0.273	0.292	1	Chat-KO_vs_WT
Slc37a4	0.0470837	-0.107961	0.102	0.116	1	Chat-KO_vs_WT
Prpf4	0.09828	-0.107943	0.168	0.181	1	Chat-KO_vs_WT
Dcp1b	0.0727071	-0.107856	0.204	0.22	1	Chat-KO_vs_WT
Bbc3	0.03184	-0.107548	0.304	0.326	1	Chat-KO_vs_WT
Cd37	6.16036e-05	-0.107457	0.88	0.888	1	Chat-KO_vs_WT
Alox5ap	2.392e-15	-0.107117	0.999	0.999	4.18169e-11	Chat-KO_vs_WT
Cdk5rap3	0.027851	-0.106912	0.3	0.323	1	Chat-KO_vs_WT
Chpf2	0.0968424	-0.106768	0.142	0.155	1	Chat-KO_vs_WT
Cyb5a	0.255675	-0.106709	0.783	0.739	1	Chat-KO_vs_WT
Srrd	0.0121904	-0.106473	0.232	0.257	1	Chat-KO_vs_WT
Map3k10	0.0508094	-0.106368	0.115	0.129	1	Chat-KO_vs_WT
Bola2	5.55861e-05	-0.106328	0.89	0.892	0.971757	Chat-KO_vs_WT
Creb3	0.0268534	-0.106286	0.383	0.404	1	Chat-KO_vs_WT
Pot1b	0.232102	-0.105944	0.693	0.656	1	Chat-KO_vs_WT
Evi2	0.0610868	-0.105751	0.336	0.353	1	Chat-KO_vs_WT
Fxyd5	5.64563e-10	-0.105502	0.999	0.999	9.86968e-06	Chat-KO_vs_WT
Elp3	0.0200083	-0.105165	0.115	0.133	1	Chat-KO_vs_WT
Chmp1a	0.0056795	-0.10494	0.683	0.682	1	Chat-KO_vs_WT
Rfesd	0.0593041	-0.104571	0.133	0.148	1	Chat-KO_vs_WT
Arsa	0.0931166	-0.104479	0.191	0.205	1	Chat-KO_vs_WT
Acot13	0.014871	-0.104399	0.277	0.304	1	Chat-KO_vs_WT
Pofut2	0.0316719	-0.104364	0.36	0.383	1	Chat-KO_vs_WT
Srek1ip1	0.00270754	-0.104338	0.318	0.353	1	Chat-KO_vs_WT
Inafm1	0.0657943	-0.104287	0.241	0.258	1	Chat-KO_vs_WT
Brf2	0.0246441	-0.104246	0.101	0.117	1	Chat-KO_vs_WT
Nsun3	0.0602332	-0.104214	0.15	0.166	1	Chat-KO_vs_WT
Trappc4	6.35465e-06	-0.104199	0.851	0.841	0.111092	Chat-KO_vs_WT
Slc9a8	0.0117185	-0.10391	0.236	0.262	1	Chat-KO_vs_WT
Gnl3	0.000975779	-0.103584	0.309	0.346	1	Chat-KO_vs_WT
Hmox1	0.000121909	-0.103459	0.914	0.928	1	Chat-KO_vs_WT
Scand1	3.04594e-13	-0.103359	1	0.999	5.32491e-09	Chat-KO_vs_WT
Rrp7a	0.0415395	-0.103167	0.33	0.351	1	Chat-KO_vs_WT
Slc9a3r2	0.00411789	-0.103149	0.131	0.156	1	Chat-KO_vs_WT
Nbdy	0.0278086	-0.103132	0.268	0.29	1	Chat-KO_vs_WT
Etv5	0.123372	-0.103106	0.099	0.11	1	Chat-KO_vs_WT
Mlycd	0.0659024	-0.103088	0.252	0.27	1	Chat-KO_vs_WT
Nudt18	0.0601935	-0.102999	0.271	0.29	1	Chat-KO_vs_WT
Dtd2	0.0731368	-0.102969	0.226	0.243	1	Chat-KO_vs_WT
Pycr2	0.0656408	-0.102967	0.384	0.396	1	Chat-KO_vs_WT
Rfc2	0.027481	-0.102621	0.31	0.334	1	Chat-KO_vs_WT
Supv3l1	0.0276494	-0.102574	0.127	0.144	1	Chat-KO_vs_WT
Trmt6	0.023429	-0.102483	0.353	0.375	1	Chat-KO_vs_WT
Ddx56	0.0287575	-0.10231	0.15	0.168	1	Chat-KO_vs_WT
Pde4d	0.115563	-0.101713	0.376	0.381	1	Chat-KO_vs_WT
Cdc42ep3	0.0170941	-0.101397	0.334	0.36	1	Chat-KO_vs_WT
Fuca1	8.385e-07	-0.101375	0.925	0.929	0.0146586	Chat-KO_vs_WT
Nupr1	0.000540359	-0.101346	0.82	0.824	1	Chat-KO_vs_WT
Ccdc12	2.12247e-09	-0.101276	0.976	0.981	3.7105e-05	Chat-KO_vs_WT
Sec16a	0.0374602	-0.101121	0.234	0.254	1	Chat-KO_vs_WT
Zfp367	0.0329838	-0.101109	0.185	0.205	1	Chat-KO_vs_WT
Noct	0.0848798	-0.100683	0.533	0.481	1	Chat-KO_vs_WT
Cutc	0.0550075	-0.100596	0.154	0.17	1	Chat-KO_vs_WT
Cant1	0.0327568	-0.100544	0.181	0.2	1	Chat-KO_vs_WT
Ldha	1.42431e-06	-0.100399	0.956	0.957	0.0248998	Chat-KO_vs_WT
Ptar1	0.0267042	-0.10028	0.172	0.193	1	Chat-KO_vs_WT
Snhg3	0.0221349	-0.100273	0.377	0.402	1	Chat-KO_vs_WT
Haus2	0.0713466	-0.0999495	0.213	0.23	1	Chat-KO_vs_WT
Sorbs3	0.0472822	-0.0998057	0.22	0.239	1	Chat-KO_vs_WT
Srp72	0.0019805	-0.0994267	0.797	0.778	1	Chat-KO_vs_WT
Tipin	0.0152942	-0.0993923	0.169	0.191	1	Chat-KO_vs_WT
Mrpl55	0.00358311	-0.0992731	0.4	0.431	1	Chat-KO_vs_WT
Lmo4	0.412898	-0.0991374	0.687	0.658	1	Chat-KO_vs_WT
Drap1	3.23268e-05	-0.0988652	0.96	0.956	0.565137	Chat-KO_vs_WT
Dhrs4	0.0124752	-0.0986672	0.329	0.356	1	Chat-KO_vs_WT
Mapre2	0.000291336	-0.0986534	0.835	0.814	1	Chat-KO_vs_WT
Cnot6	0.000140438	-0.0985505	0.797	0.792	1	Chat-KO_vs_WT
Cdc14b	0.300036	-0.0981724	0.306	0.313	1	Chat-KO_vs_WT
Grsf1	0.0457783	-0.0980703	0.227	0.246	1	Chat-KO_vs_WT
Smg9	0.0286008	-0.0977795	0.235	0.257	1	Chat-KO_vs_WT
Naip5	0.0663361	-0.0977408	0.275	0.293	1	Chat-KO_vs_WT
Fech	0.170096	-0.0975208	0.249	0.26	1	Chat-KO_vs_WT
Arfgap3	0.0304323	-0.0974444	0.132	0.15	1	Chat-KO_vs_WT
Mrps30	0.0905623	-0.0972927	0.361	0.376	1	Chat-KO_vs_WT
Scp2	2.10236e-07	-0.0972283	0.965	0.963	0.00367534	Chat-KO_vs_WT
Phf7	0.0558781	-0.0971151	0.148	0.164	1	Chat-KO_vs_WT
Serpinb1a	0.527131	-0.0970834	0.325	0.324	1	Chat-KO_vs_WT
Dad1	2.16923e-07	-0.0970746	0.938	0.945	0.00379225	Chat-KO_vs_WT
Bzw2	0.106693	-0.096911	0.17	0.185	1	Chat-KO_vs_WT
Ssr4	1.40982e-11	-0.0967437	0.996	0.999	2.46465e-07	Chat-KO_vs_WT
Zfp992	0.000500493	-0.0966335	0.345	0.388	1	Chat-KO_vs_WT
Rrm2b	0.0835404	-0.0964667	0.452	0.46	1	Chat-KO_vs_WT
Arf2	0.0152122	-0.0963872	0.73	0.71	1	Chat-KO_vs_WT
Calcrl	0.341402	-0.096348	0.178	0.186	1	Chat-KO_vs_WT
Ppt2	0.0294296	-0.0963067	0.332	0.356	1	Chat-KO_vs_WT
Aldh9a1	0.392113	-0.0962943	0.632	0.599	1	Chat-KO_vs_WT
Emp3	4.10734e-14	-0.0962553	1	1	7.18046e-10	Chat-KO_vs_WT
Arfgap1	0.139398	-0.0961876	0.229	0.242	1	Chat-KO_vs_WT
Grcc10	2.05868e-07	-0.0960412	0.964	0.968	0.00359899	Chat-KO_vs_WT
Aplp2	0.00136772	-0.0960229	0.954	0.956	1	Chat-KO_vs_WT
Fmnl2	0.208572	-0.0958479	0.573	0.521	1	Chat-KO_vs_WT
Atox1	2.39173e-09	-0.0957971	0.999	0.999	4.18123e-05	Chat-KO_vs_WT
Alyref2	0.0450722	-0.0957847	0.162	0.18	1	Chat-KO_vs_WT
Ppib	5.64387e-10	-0.0955828	0.999	0.999	9.86661e-06	Chat-KO_vs_WT
Tmem59	1.63472e-07	-0.0955556	0.966	0.972	0.00285782	Chat-KO_vs_WT
Degs1	4.20318e-05	-0.0954173	0.873	0.881	0.7348	Chat-KO_vs_WT
Adgre4	2.34141e-05	-0.0948995	0.875	0.898	0.409324	Chat-KO_vs_WT
Zfp608	8.55525e-05	-0.0947908	0.218	0.26	1	Chat-KO_vs_WT
Gusb	0.00234392	-0.0947381	0.909	0.888	1	Chat-KO_vs_WT
Rabac1	0.000211314	-0.0947337	0.932	0.93	1	Chat-KO_vs_WT
Abhd12	0.00154551	-0.0945153	0.852	0.836	1	Chat-KO_vs_WT
Hfe	0.24064	-0.0943009	0.523	0.513	1	Chat-KO_vs_WT
Rap1b	7.46502e-14	-0.0942046	1	0.999	1.30504e-09	Chat-KO_vs_WT
Tmub2	0.0421146	-0.0941202	0.28	0.3	1	Chat-KO_vs_WT
Arl2	0.0145899	-0.0938056	0.182	0.205	1	Chat-KO_vs_WT
Proser1	0.0940843	-0.0937578	0.208	0.224	1	Chat-KO_vs_WT
Nfkbia	5.99157e-05	-0.0936946	0.984	0.981	1	Chat-KO_vs_WT
Lilrb4a	0.0102754	-0.0936312	0.731	0.719	1	Chat-KO_vs_WT
Kars	0.00994638	-0.0935842	0.37	0.397	1	Chat-KO_vs_WT
Plekhm2	0.0322046	-0.0934974	0.298	0.32	1	Chat-KO_vs_WT
Lamtor1	1.61316e-09	-0.0934159	0.99	0.991	2.82013e-05	Chat-KO_vs_WT
Taf7	0.0966103	-0.0933859	0.254	0.27	1	Chat-KO_vs_WT
Ss18l2	0.0240077	-0.0932914	0.203	0.226	1	Chat-KO_vs_WT
Trmt61b	0.195456	-0.0928627	0.133	0.143	1	Chat-KO_vs_WT
Ftl1	2.28604e-15	-0.0927719	1	1	3.99646e-11	Chat-KO_vs_WT
Mrgbp	0.113285	-0.0927655	0.13	0.143	1	Chat-KO_vs_WT
Psma6	1.67862e-05	-0.0927407	0.972	0.974	0.293456	Chat-KO_vs_WT
Zbtb11os1	0.154783	-0.0926603	0.122	0.132	1	Chat-KO_vs_WT
Mtln	0.0849411	-0.0926602	0.324	0.341	1	Chat-KO_vs_WT
Amn1	0.0331665	-0.0926243	0.245	0.268	1	Chat-KO_vs_WT
Ino80b	0.0366352	-0.092403	0.296	0.318	1	Chat-KO_vs_WT
Traf6	0.0212683	-0.0923908	0.281	0.306	1	Chat-KO_vs_WT
Nfkbil1	0.151607	-0.0923876	0.267	0.281	1	Chat-KO_vs_WT
Sqstm1	0.0203564	-0.092379	0.796	0.77	1	Chat-KO_vs_WT
Tbce	0.0455393	-0.09232	0.284	0.304	1	Chat-KO_vs_WT
Cyb561d1	0.0942654	-0.0921768	0.096	0.107	1	Chat-KO_vs_WT
Tgm2	0.00144211	-0.092131	0.096	0.119	1	Chat-KO_vs_WT
Mcrip1	0.000352279	-0.0919835	0.765	0.755	1	Chat-KO_vs_WT
Hmgn1	0.419416	-0.091977	0.277	0.281	1	Chat-KO_vs_WT
Cdk6	0.961322	-0.0918991	0.633	0.592	1	Chat-KO_vs_WT
B3glct	0.0795126	-0.0917546	0.165	0.18	1	Chat-KO_vs_WT
Ifi27	0.192252	-0.0917081	0.704	0.683	1	Chat-KO_vs_WT
Gnl1	0.0500813	-0.0916233	0.198	0.217	1	Chat-KO_vs_WT
Arrb2	0.0343392	-0.0916121	0.726	0.712	1	Chat-KO_vs_WT
Leng9	0.0914753	-0.0915047	0.12	0.133	1	Chat-KO_vs_WT
Fen1	0.0271419	-0.0914792	0.154	0.173	1	Chat-KO_vs_WT
Il3ra	0.0613612	-0.0913836	0.322	0.339	1	Chat-KO_vs_WT
Zfp68	0.0791845	-0.0913494	0.199	0.215	1	Chat-KO_vs_WT
Glul	0.815219	-0.091342	0.932	0.928	1	Chat-KO_vs_WT
Pon2	9.53615e-05	-0.0913417	0.971	0.972	1	Chat-KO_vs_WT
Nenf	0.0129827	-0.0913278	0.799	0.778	1	Chat-KO_vs_WT
Nr2f6	0.11849	-0.0912014	0.166	0.179	1	Chat-KO_vs_WT
Atg2b	0.162124	-0.0904707	0.124	0.135	1	Chat-KO_vs_WT
Gpi1	4.65661e-08	-0.0903353	0.981	0.974	0.000814068	Chat-KO_vs_WT
Slc35e3	0.146298	-0.0901507	0.136	0.147	1	Chat-KO_vs_WT
B2m	6.22916e-17	-0.0899487	1	1	1.08898e-12	Chat-KO_vs_WT
Fam98c	0.0600695	-0.089712	0.331	0.35	1	Chat-KO_vs_WT
Coq10a	0.07854	-0.0896866	0.235	0.251	1	Chat-KO_vs_WT
Btg3	0.0750782	-0.08962	0.242	0.258	1	Chat-KO_vs_WT
Trabd	0.00316688	-0.0896061	0.372	0.406	1	Chat-KO_vs_WT
Pdlim7	0.0434746	-0.0894338	0.165	0.183	1	Chat-KO_vs_WT
Ints7	0.0200662	-0.0894014	0.225	0.248	1	Chat-KO_vs_WT
Mrm1	0.29335	-0.0893986	0.109	0.116	1	Chat-KO_vs_WT
Sco2	0.0870305	-0.0893276	0.159	0.173	1	Chat-KO_vs_WT
Klc4	0.151251	-0.0892841	0.155	0.166	1	Chat-KO_vs_WT
Prpf31	0.0524573	-0.089197	0.332	0.351	1	Chat-KO_vs_WT
Alkbh1	0.0999883	-0.089122	0.24	0.255	1	Chat-KO_vs_WT
Srpk2	0.095424	-0.0888907	0.268	0.284	1	Chat-KO_vs_WT
Bcl2	0.0406776	-0.0888572	0.124	0.141	1	Chat-KO_vs_WT
Gpr180	0.0969707	-0.0887362	0.141	0.154	1	Chat-KO_vs_WT
Gsto1	0.519615	-0.0884259	0.597	0.566	1	Chat-KO_vs_WT
Fam219a	0.0487473	-0.0881985	0.265	0.285	1	Chat-KO_vs_WT
Tmx1	0.0624997	-0.0881182	0.341	0.36	1	Chat-KO_vs_WT
Decr1	0.232054	-0.0879942	0.207	0.217	1	Chat-KO_vs_WT
Washc1	0.117057	-0.0878814	0.319	0.334	1	Chat-KO_vs_WT
Glmp	0.0136346	-0.0878436	0.784	0.757	1	Chat-KO_vs_WT
Slc15a3	0.00363497	-0.0876593	0.86	0.848	1	Chat-KO_vs_WT
Agpat4	0.218917	-0.0875607	0.736	0.702	1	Chat-KO_vs_WT
Surf4	0.0256865	-0.0875091	0.743	0.721	1	Chat-KO_vs_WT
Qdpr	0.155318	-0.0872319	0.305	0.315	1	Chat-KO_vs_WT
Asb6	0.0590974	-0.0872061	0.128	0.143	1	Chat-KO_vs_WT
Zfyve9	0.0119569	-0.0871982	0.213	0.238	1	Chat-KO_vs_WT
Akap7	0.103929	-0.0871844	0.303	0.32	1	Chat-KO_vs_WT
Mpv17	0.353388	-0.0871762	0.213	0.219	1	Chat-KO_vs_WT
Slc3a2	0.0149368	-0.0871018	0.741	0.72	1	Chat-KO_vs_WT
Retreg2	0.0294092	-0.0871009	0.351	0.376	1	Chat-KO_vs_WT
Snx8	0.179872	-0.0868633	0.253	0.265	1	Chat-KO_vs_WT
Lin7c	0.0531688	-0.086726	0.396	0.412	1	Chat-KO_vs_WT
Sf3b4	0.0203459	-0.0866791	0.282	0.308	1	Chat-KO_vs_WT
Lilra5	0.0372872	-0.0866181	0.19	0.21	1	Chat-KO_vs_WT
Msmo1	0.013607	-0.0865144	0.312	0.343	1	Chat-KO_vs_WT
Prdx4	0.695763	-0.0864431	0.659	0.628	1	Chat-KO_vs_WT
Zfp69	0.0800571	-0.0863823	0.103	0.116	1	Chat-KO_vs_WT
Tsr3	0.0726958	-0.086252	0.219	0.236	1	Chat-KO_vs_WT
Gabarap	1.495e-13	-0.0860402	1	1	2.61355e-09	Chat-KO_vs_WT
Mfsd5	0.766783	-0.085997	0.583	0.548	1	Chat-KO_vs_WT
Pde4b	0.0647965	-0.0858964	0.654	0.637	1	Chat-KO_vs_WT
Haus4	0.0330638	-0.0858748	0.139	0.157	1	Chat-KO_vs_WT
Hcfc1r1	0.000162266	-0.0858342	0.83	0.824	1	Chat-KO_vs_WT
Prkn	0.101041	-0.0857972	0.316	0.332	1	Chat-KO_vs_WT
Abhd11	0.0931156	-0.0856572	0.34	0.356	1	Chat-KO_vs_WT
Cbll1	0.0838406	-0.0856411	0.371	0.388	1	Chat-KO_vs_WT
Tigd2	0.028745	-0.0856328	0.347	0.372	1	Chat-KO_vs_WT
Inafm2	0.0713112	-0.085599	0.155	0.17	1	Chat-KO_vs_WT
Stard4	0.124821	-0.0854644	0.127	0.139	1	Chat-KO_vs_WT
Ern1	0.979701	-0.0854644	0.394	0.386	1	Chat-KO_vs_WT
Gltp	0.000571069	-0.085428	0.906	0.9	1	Chat-KO_vs_WT
Syne2	0.606349	-0.085378	0.102	0.105	1	Chat-KO_vs_WT
Plekhg1	0.525453	-0.085336	0.337	0.34	1	Chat-KO_vs_WT
Smim19	0.132926	-0.0851961	0.323	0.337	1	Chat-KO_vs_WT
Zfyve21	0.208713	-0.0850853	0.192	0.202	1	Chat-KO_vs_WT
Cav2	0.0215335	-0.0849855	0.143	0.163	1	Chat-KO_vs_WT
Asb8	0.0484385	-0.0847298	0.345	0.367	1	Chat-KO_vs_WT
Arl1	0.000216265	-0.084706	0.813	0.804	1	Chat-KO_vs_WT
Apmap	0.323768	-0.0845409	0.224	0.232	1	Chat-KO_vs_WT
Zfp703	0.070088	-0.0844973	0.316	0.335	1	Chat-KO_vs_WT
Txndc11	0.0122589	-0.0844603	0.255	0.282	1	Chat-KO_vs_WT
Nelfe	0.0748601	-0.0843685	0.283	0.3	1	Chat-KO_vs_WT
AB124611	0.00015146	-0.0842399	0.969	0.972	1	Chat-KO_vs_WT
Jun	0.285217	-0.0841445	0.682	0.659	1	Chat-KO_vs_WT
Slc35b3	0.0485546	-0.0840461	0.281	0.302	1	Chat-KO_vs_WT
Tle3	0.167517	-0.0839829	0.116	0.126	1	Chat-KO_vs_WT
Dmxl2	0.916565	-0.083838	0.322	0.321	1	Chat-KO_vs_WT
Snhg5	0.306141	-0.0837018	0.123	0.131	1	Chat-KO_vs_WT
Pop7	0.0317698	-0.0836786	0.378	0.401	1	Chat-KO_vs_WT
Dynll2	0.192124	-0.0835943	0.27	0.279	1	Chat-KO_vs_WT
Asrgl1	0.115359	-0.0835447	0.107	0.119	1	Chat-KO_vs_WT
Cbwd1	0.0959059	-0.0834231	0.106	0.118	1	Chat-KO_vs_WT
Fcgr3	0.00763055	-0.0833361	0.877	0.892	1	Chat-KO_vs_WT
Zfp36l2	0.000469904	-0.083296	0.981	0.975	1	Chat-KO_vs_WT
Sik1	0.00849239	-0.0831525	0.842	0.812	1	Chat-KO_vs_WT
Slc7a6os	0.334679	-0.0831328	0.147	0.154	1	Chat-KO_vs_WT
Tm9sf1	0.133894	-0.0831213	0.279	0.292	1	Chat-KO_vs_WT
Rft1	0.0419822	-0.0830828	0.15	0.167	1	Chat-KO_vs_WT
Rtraf	8.14864e-07	-0.0827794	0.974	0.975	0.0142454	Chat-KO_vs_WT
Cyp4v3	0.0605728	-0.0826818	0.393	0.41	1	Chat-KO_vs_WT
Fus	0.00127442	-0.0826647	0.877	0.86	1	Chat-KO_vs_WT
Ssbp4	0.000770639	-0.0822852	0.851	0.837	1	Chat-KO_vs_WT
Eif3k	1.12073e-09	-0.0822091	0.999	1	1.95925e-05	Chat-KO_vs_WT
Mtpap	0.257643	-0.0820821	0.341	0.35	1	Chat-KO_vs_WT
Cnot11	0.185816	-0.0819728	0.233	0.245	1	Chat-KO_vs_WT
Lsp1	0.00063241	-0.0819337	0.914	0.918	1	Chat-KO_vs_WT
Tmem219	0.0035839	-0.0818908	0.79	0.784	1	Chat-KO_vs_WT
Ndufa6	9.6258e-07	-0.0818449	0.973	0.973	0.0168278	Chat-KO_vs_WT
Nelfcd	0.116805	-0.0818089	0.238	0.253	1	Chat-KO_vs_WT
Ide	0.341782	-0.0817799	0.273	0.281	1	Chat-KO_vs_WT
Rhoa	8.59584e-17	-0.0817333	1	1	1.50272e-12	Chat-KO_vs_WT
Zfp1	0.17148	-0.0815273	0.103	0.113	1	Chat-KO_vs_WT
Irf8	0.399867	-0.0811611	0.579	0.56	1	Chat-KO_vs_WT
Bcl2l11	0.0312417	-0.0810815	0.283	0.306	1	Chat-KO_vs_WT
Nfrkb	0.0832782	-0.0810766	0.213	0.23	1	Chat-KO_vs_WT
Exosc7	0.0732148	-0.0808463	0.236	0.255	1	Chat-KO_vs_WT
Isoc2b	0.160499	-0.0807708	0.149	0.161	1	Chat-KO_vs_WT
Itgb7	0.1312	-0.0807375	0.279	0.296	1	Chat-KO_vs_WT
Mvb12a	0.0700414	-0.0807125	0.411	0.426	1	Chat-KO_vs_WT
Cemip2	0.0963283	-0.0806022	0.345	0.362	1	Chat-KO_vs_WT
Ubb	3.13871e-09	-0.080341	0.999	1	5.48709e-05	Chat-KO_vs_WT
Gskip	0.0314642	-0.0802674	0.36	0.387	1	Chat-KO_vs_WT
Tmem156	0.0621732	-0.0801339	0.1	0.113	1	Chat-KO_vs_WT
Pcif1	0.43161	-0.0798707	0.652	0.625	1	Chat-KO_vs_WT
Fahd2a	0.12226	-0.0798085	0.111	0.122	1	Chat-KO_vs_WT
Tada2b	0.0873281	-0.0797602	0.133	0.147	1	Chat-KO_vs_WT
Tatdn2	0.240489	-0.0796017	0.299	0.309	1	Chat-KO_vs_WT
Spryd3	0.0986745	-0.0794325	0.234	0.251	1	Chat-KO_vs_WT
Zbtb22	0.235577	-0.0793554	0.218	0.228	1	Chat-KO_vs_WT
Dus3l	0.111276	-0.079294	0.144	0.157	1	Chat-KO_vs_WT
Rnf187	0.280778	-0.0791911	0.603	0.594	1	Chat-KO_vs_WT
Nipa1	0.231741	-0.0789727	0.125	0.134	1	Chat-KO_vs_WT
Ltb	0.202406	-0.078491	0.181	0.192	1	Chat-KO_vs_WT
Golga5	0.0506903	-0.0784838	0.339	0.361	1	Chat-KO_vs_WT
H1f0	0.888525	-0.0784324	0.481	0.465	1	Chat-KO_vs_WT
Ergic3	0.0682935	-0.0784121	0.726	0.699	1	Chat-KO_vs_WT
Parl	0.0263618	-0.0783459	0.781	0.759	1	Chat-KO_vs_WT
Ccdc134	0.122272	-0.0783268	0.112	0.123	1	Chat-KO_vs_WT
Spryd7	0.138265	-0.0780981	0.146	0.159	1	Chat-KO_vs_WT
Hnrnpdl	0.00124292	-0.0779982	0.874	0.86	1	Chat-KO_vs_WT
Itm2b	2.49148e-07	-0.0778585	1	1	0.0043556	Chat-KO_vs_WT
Manf	0.145983	-0.0778437	0.756	0.731	1	Chat-KO_vs_WT
Smim40	0.0651149	-0.0778412	0.1	0.114	1	Chat-KO_vs_WT
Rhbdd1	0.106355	-0.0778154	0.314	0.33	1	Chat-KO_vs_WT
Aamdc	0.245391	-0.0776694	0.113	0.121	1	Chat-KO_vs_WT
Thoc3	0.164404	-0.0775909	0.443	0.449	1	Chat-KO_vs_WT
Ncln	0.286064	-0.07757	0.347	0.356	1	Chat-KO_vs_WT
Rnf34	0.0700389	-0.0775687	0.35	0.369	1	Chat-KO_vs_WT
Osgin2	0.236683	-0.0775059	0.201	0.211	1	Chat-KO_vs_WT
Tmem50a	9.77281e-07	-0.0772298	0.996	0.997	0.0170848	Chat-KO_vs_WT
Fkbp2	0.00523959	-0.0771882	0.778	0.769	1	Chat-KO_vs_WT
Czib	0.0581615	-0.0771219	0.251	0.271	1	Chat-KO_vs_WT
Odf2	0.187988	-0.076973	0.309	0.323	1	Chat-KO_vs_WT
Bod1	0.143268	-0.0769407	0.127	0.139	1	Chat-KO_vs_WT
Sil1	0.050012	-0.0768097	0.255	0.277	1	Chat-KO_vs_WT
Nbeal2	0.101221	-0.0768077	0.138	0.151	1	Chat-KO_vs_WT
Mtx1	0.0978794	-0.0767473	0.372	0.388	1	Chat-KO_vs_WT
Abcd4	0.178306	-0.0767468	0.121	0.131	1	Chat-KO_vs_WT
Med14	0.103123	-0.0765831	0.292	0.307	1	Chat-KO_vs_WT
Kank3	0.102521	-0.0764874	0.235	0.251	1	Chat-KO_vs_WT
Acsl1	0.464172	-0.0764477	0.431	0.428	1	Chat-KO_vs_WT
Kdm6b	0.0359454	-0.0763349	0.309	0.332	1	Chat-KO_vs_WT
Tmem160	4.67711e-07	-0.0763183	0.966	0.966	0.00817653	Chat-KO_vs_WT
Phkg2	0.0809355	-0.0761814	0.265	0.283	1	Chat-KO_vs_WT
Bloc1s1	0.374938	-0.0760381	0.652	0.621	1	Chat-KO_vs_WT
Tctex1d2	0.249412	-0.0759637	0.218	0.228	1	Chat-KO_vs_WT
Tmem241	0.0954549	-0.0759626	0.19	0.206	1	Chat-KO_vs_WT
Ctsh	7.16077e-08	-0.0756937	0.986	0.987	0.00125185	Chat-KO_vs_WT
Rbms2	0.105848	-0.0755307	0.158	0.172	1	Chat-KO_vs_WT
Tle5	0.0012324	-0.0754361	0.938	0.935	1	Chat-KO_vs_WT
Pelp1	0.473164	-0.0753679	0.153	0.159	1	Chat-KO_vs_WT
Ankrd39	0.260762	-0.0753519	0.121	0.129	1	Chat-KO_vs_WT
Mfsd6	0.0467829	-0.0752832	0.315	0.337	1	Chat-KO_vs_WT
Use1	7.52934e-05	-0.0752125	0.971	0.969	1	Chat-KO_vs_WT
Klhl36	0.123741	-0.0750454	0.14	0.152	1	Chat-KO_vs_WT
Rgs18	0.0326521	-0.0748166	0.341	0.366	1	Chat-KO_vs_WT
B3gnt2	0.0307436	-0.0747395	0.842	0.819	1	Chat-KO_vs_WT
Slc52a2	0.15239	-0.0744663	0.1	0.111	1	Chat-KO_vs_WT
Rab39	0.0343978	-0.0744511	0.253	0.276	1	Chat-KO_vs_WT
Sigmar1	0.239182	-0.074447	0.337	0.347	1	Chat-KO_vs_WT
Ilvbl	0.0591429	-0.0743701	0.253	0.273	1	Chat-KO_vs_WT
Uba52	1.29669e-07	-0.0743398	0.991	0.991	0.00226687	Chat-KO_vs_WT
Tmed2	1.32605e-05	-0.0742531	0.978	0.98	0.231821	Chat-KO_vs_WT
Zfp91	0.000564242	-0.0741751	0.884	0.868	1	Chat-KO_vs_WT
Ggh	0.00024914	-0.0740791	0.872	0.858	1	Chat-KO_vs_WT
Xbp1	0.649195	-0.0740704	0.612	0.563	1	Chat-KO_vs_WT
Lmbr1l	0.302726	-0.0739075	0.196	0.204	1	Chat-KO_vs_WT
Zdhhc20	0.00588505	-0.0738422	0.842	0.822	1	Chat-KO_vs_WT
Grap	0.128104	-0.0737725	0.269	0.284	1	Chat-KO_vs_WT
Jade2	0.2182	-0.0737645	0.267	0.278	1	Chat-KO_vs_WT
Ptp4a2	4.88166e-07	-0.0736874	0.998	0.996	0.00853412	Chat-KO_vs_WT
Bckdha	0.0882826	-0.0735913	0.309	0.327	1	Chat-KO_vs_WT
Fance	0.0832365	-0.0733236	0.128	0.142	1	Chat-KO_vs_WT
Mtrf1	0.0594854	-0.073298	0.095	0.108	1	Chat-KO_vs_WT
Smim20	0.0737102	-0.0732644	0.693	0.672	1	Chat-KO_vs_WT
Actr1b	0.174382	-0.0731738	0.164	0.175	1	Chat-KO_vs_WT
Gpaa1	0.18268	-0.0731591	0.23	0.243	1	Chat-KO_vs_WT
Cdkn2d	0.031296	-0.0729666	0.636	0.631	1	Chat-KO_vs_WT
Pstk	0.225998	-0.072931	0.104	0.112	1	Chat-KO_vs_WT
C2cd2	0.157046	-0.0725999	0.11	0.121	1	Chat-KO_vs_WT
Slc35c2	0.0441097	-0.0725884	0.331	0.355	1	Chat-KO_vs_WT
Stk17b	0.00764886	-0.0725829	0.781	0.768	1	Chat-KO_vs_WT
Mapk8	0.0710789	-0.0725078	0.226	0.243	1	Chat-KO_vs_WT
Slc25a38	0.169627	-0.0722615	0.13	0.141	1	Chat-KO_vs_WT
St6gal1	0.733319	-0.0720537	0.566	0.545	1	Chat-KO_vs_WT
Ccdc174	0.119776	-0.0719649	0.402	0.418	1	Chat-KO_vs_WT
Asl	0.289473	-0.0718753	0.292	0.301	1	Chat-KO_vs_WT
Errfi1	0.314704	-0.0718669	0.111	0.118	1	Chat-KO_vs_WT
Gyg	0.628274	-0.071743	0.585	0.546	1	Chat-KO_vs_WT
Commd9	0.0575667	-0.0717263	0.241	0.262	1	Chat-KO_vs_WT
Lrrk2	0.371969	-0.0716699	0.239	0.247	1	Chat-KO_vs_WT
Cep57	0.205229	-0.0715611	0.244	0.256	1	Chat-KO_vs_WT
Mrps14	0.00051638	-0.0712769	0.873	0.866	1	Chat-KO_vs_WT
Pabpc4	0.361664	-0.0712387	0.198	0.205	1	Chat-KO_vs_WT
Ddx24	0.113309	-0.071126	0.769	0.74	1	Chat-KO_vs_WT
Mapk3	0.0706886	-0.0710735	0.773	0.753	1	Chat-KO_vs_WT
Efcab14	0.0407517	-0.0710145	0.285	0.307	1	Chat-KO_vs_WT
Qpctl	0.196305	-0.0707345	0.111	0.12	1	Chat-KO_vs_WT
Nqo2	0.274244	-0.0706907	0.22	0.23	1	Chat-KO_vs_WT
Ero1lb	0.0678562	-0.0705714	0.227	0.245	1	Chat-KO_vs_WT
Rnf138	0.0259235	-0.0705345	0.355	0.382	1	Chat-KO_vs_WT
Fuom	0.118339	-0.070493	0.25	0.266	1	Chat-KO_vs_WT
Pex13	0.0856551	-0.0704917	0.381	0.4	1	Chat-KO_vs_WT
Ube2d3	7.7042e-07	-0.0703762	0.997	0.998	0.0134685	Chat-KO_vs_WT
Adipor2	0.956659	-0.0701527	0.744	0.694	1	Chat-KO_vs_WT
Slc17a5	0.67411	-0.0701249	0.532	0.501	1	Chat-KO_vs_WT
Mrpl33	3.98176e-06	-0.0700177	0.99	0.989	0.0696091	Chat-KO_vs_WT
Tyw5	0.0322832	-0.0699668	0.141	0.159	1	Chat-KO_vs_WT
Rora	0.181914	-0.0698693	0.152	0.163	1	Chat-KO_vs_WT
Pycard	0.000531707	-0.069865	0.993	0.996	1	Chat-KO_vs_WT
Dhrs3	0.00593612	-0.0698526	0.861	0.848	1	Chat-KO_vs_WT
Cd274	0.383913	-0.0698345	0.24	0.246	1	Chat-KO_vs_WT
Prxl2b	0.933888	-0.0698121	0.421	0.41	1	Chat-KO_vs_WT
Gtf2h1	0.0968277	-0.0698111	0.346	0.362	1	Chat-KO_vs_WT
Clec2i	0.00835561	-0.0697874	0.17	0.195	1	Chat-KO_vs_WT
Yif1a	0.096833	-0.0695989	0.351	0.37	1	Chat-KO_vs_WT
Cd300a	0.000291581	-0.0695574	0.975	0.98	1	Chat-KO_vs_WT
Krtcap2	0.0490779	-0.0695469	0.788	0.77	1	Chat-KO_vs_WT
Trmt1	0.0620317	-0.0694577	0.324	0.347	1	Chat-KO_vs_WT
Atg4d	0.11497	-0.0693599	0.332	0.349	1	Chat-KO_vs_WT
Surf2	0.195917	-0.0693546	0.205	0.216	1	Chat-KO_vs_WT
Poldip2	0.306352	-0.0691567	0.217	0.226	1	Chat-KO_vs_WT
Fau	2.98952e-14	-0.0691046	1	1	5.22628e-10	Chat-KO_vs_WT
Pradc1	0.30387	-0.068924	0.129	0.137	1	Chat-KO_vs_WT
Zfp524	0.0632896	-0.0688721	0.334	0.358	1	Chat-KO_vs_WT
Mospd1	0.277931	-0.0687952	0.201	0.211	1	Chat-KO_vs_WT
Lrrc25	0.00158351	-0.0687382	0.969	0.968	1	Chat-KO_vs_WT
Ddit3	0.208538	-0.0686865	0.131	0.14	1	Chat-KO_vs_WT
Brap	0.137173	-0.0686475	0.332	0.349	1	Chat-KO_vs_WT
Dpep2	0.0156278	-0.0686403	0.334	0.363	1	Chat-KO_vs_WT
Tgfb1	0.000180055	-0.0685465	0.959	0.952	1	Chat-KO_vs_WT
Nop53	1.86982e-05	-0.0685192	0.878	0.884	0.326882	Chat-KO_vs_WT
Lpcat2	0.0145049	-0.0685102	0.834	0.829	1	Chat-KO_vs_WT
Bloc1s5	0.179302	-0.0684696	0.113	0.123	1	Chat-KO_vs_WT
Lrp1	0.00134723	-0.0682987	0.958	0.965	1	Chat-KO_vs_WT
Hectd3	0.344013	-0.0682327	0.176	0.183	1	Chat-KO_vs_WT
Gps1	0.0591256	-0.0681872	0.332	0.353	1	Chat-KO_vs_WT
Gpatch1	0.0705987	-0.0681798	0.13	0.145	1	Chat-KO_vs_WT
Shkbp1	0.15912	-0.0680869	0.301	0.315	1	Chat-KO_vs_WT
Fth1	0.000431707	-0.0679457	1	1	1	Chat-KO_vs_WT
Ube2e3	0.00708098	-0.0678689	0.822	0.802	1	Chat-KO_vs_WT
Tmem238	0.0883941	-0.0677574	0.126	0.14	1	Chat-KO_vs_WT
Tpt1	4.17369e-23	-0.0677331	1	1	7.29645e-19	Chat-KO_vs_WT
Tmed10	2.28093e-06	-0.0676472	0.994	0.995	0.0398752	Chat-KO_vs_WT
Sh3bgrl3	5.05964e-08	-0.0676374	1	1	0.000884526	Chat-KO_vs_WT
Smim4	0.729045	-0.0676141	0.554	0.52	1	Chat-KO_vs_WT
Mettl21a	0.177733	-0.0674499	0.164	0.176	1	Chat-KO_vs_WT
Eif3h	1.74278e-06	-0.0674116	0.997	0.997	0.0304674	Chat-KO_vs_WT
Insig1	0.168666	-0.0673854	0.272	0.286	1	Chat-KO_vs_WT
Abcd3	0.203473	-0.06729	0.14	0.151	1	Chat-KO_vs_WT
Aptx	0.175576	-0.0671678	0.152	0.164	1	Chat-KO_vs_WT
Man2c1	0.258757	-0.0671659	0.218	0.229	1	Chat-KO_vs_WT
Tnfaip8	0.000203336	-0.0671225	0.96	0.966	1	Chat-KO_vs_WT
Lipe	0.0678262	-0.067074	0.297	0.319	1	Chat-KO_vs_WT
Fam3a	0.272063	-0.0670297	0.174	0.183	1	Chat-KO_vs_WT
Igf2r	0.102004	-0.0667329	0.179	0.194	1	Chat-KO_vs_WT
Vamp2	0.361889	-0.0665594	0.271	0.278	1	Chat-KO_vs_WT
Arhgap25	0.637914	-0.0665129	0.707	0.673	1	Chat-KO_vs_WT
Hes6	0.241039	-0.0664109	0.312	0.322	1	Chat-KO_vs_WT
Slc39a3	0.0994122	-0.0661339	0.212	0.229	1	Chat-KO_vs_WT
Pdia3	0.196286	-0.0661109	0.954	0.939	1	Chat-KO_vs_WT
Limk1	0.160114	-0.0660772	0.188	0.201	1	Chat-KO_vs_WT
Cenpw	0.45186	-0.0660494	0.118	0.123	1	Chat-KO_vs_WT
Ufc1	7.44205e-05	-0.0659505	0.863	0.859	1	Chat-KO_vs_WT
Cacfd1	0.053956	-0.065882	0.213	0.233	1	Chat-KO_vs_WT
Eml6	0.34897	-0.0658253	0.551	0.534	1	Chat-KO_vs_WT
Urod	0.133657	-0.0657986	0.194	0.208	1	Chat-KO_vs_WT
Kansl3	0.170205	-0.065575	0.346	0.359	1	Chat-KO_vs_WT
Slamf9	0.0010534	-0.0655384	0.966	0.946	1	Chat-KO_vs_WT
App	0.000346681	-0.065511	0.993	0.993	1	Chat-KO_vs_WT
Eif5a	8.4729e-07	-0.0653805	0.999	0.999	0.0148123	Chat-KO_vs_WT
Iscu	0.0190052	-0.0653574	0.775	0.748	1	Chat-KO_vs_WT
Tlr7	0.125909	-0.0653498	0.152	0.164	1	Chat-KO_vs_WT
Tspan17	0.063949	-0.0653213	0.294	0.315	1	Chat-KO_vs_WT
Rassf1	0.123362	-0.0652942	0.74	0.714	1	Chat-KO_vs_WT
Yipf1	0.0180582	-0.0652465	0.758	0.744	1	Chat-KO_vs_WT
Manbal	0.177767	-0.0652431	0.481	0.483	1	Chat-KO_vs_WT
Nsa2	0.000158719	-0.0651897	0.996	0.991	1	Chat-KO_vs_WT
Arpc4	4.11483e-05	-0.0649924	0.999	0.999	0.719354	Chat-KO_vs_WT
Copg1	0.097291	-0.0648863	0.318	0.336	1	Chat-KO_vs_WT
Slc25a1	0.104884	-0.0648836	0.342	0.36	1	Chat-KO_vs_WT
Yrdc	0.287324	-0.0647868	0.27	0.279	1	Chat-KO_vs_WT
U2af1	0.00331274	-0.0646101	0.865	0.85	1	Chat-KO_vs_WT
Dip2c	0.22107	-0.0645304	0.157	0.168	1	Chat-KO_vs_WT
Stk16	0.105917	-0.064446	0.309	0.326	1	Chat-KO_vs_WT
Atg12	0.155805	-0.0643307	0.378	0.393	1	Chat-KO_vs_WT
Tex261	0.015907	-0.0641989	0.819	0.811	1	Chat-KO_vs_WT
Ddt	0.825253	-0.0641957	0.398	0.396	1	Chat-KO_vs_WT
Npc1	0.512671	-0.0641735	0.289	0.294	1	Chat-KO_vs_WT
Clcn4	0.193732	-0.0641216	0.371	0.383	1	Chat-KO_vs_WT
Tsn	0.000714792	-0.0640621	0.88	0.859	1	Chat-KO_vs_WT
Smarcd1	0.388615	-0.0639973	0.265	0.272	1	Chat-KO_vs_WT
Snrnp35	0.262506	-0.0639773	0.197	0.207	1	Chat-KO_vs_WT
Calu	0.752053	-0.0638828	0.444	0.426	1	Chat-KO_vs_WT
Pycrl	0.389379	-0.0637957	0.174	0.181	1	Chat-KO_vs_WT
Coq3	0.223403	-0.0635794	0.214	0.226	1	Chat-KO_vs_WT
Slc2a8	0.394096	-0.0634642	0.126	0.132	1	Chat-KO_vs_WT
Smim14	7.60056e-05	-0.0632457	0.965	0.973	1	Chat-KO_vs_WT
Arl5b	0.200904	-0.0631955	0.163	0.174	1	Chat-KO_vs_WT
Selplg	0.00911826	-0.0631605	0.892	0.872	1	Chat-KO_vs_WT
Zfp358	0.26491	-0.0631154	0.094	0.102	1	Chat-KO_vs_WT
Isca2	0.291349	-0.063017	0.365	0.376	1	Chat-KO_vs_WT
Pex11b	0.28415	-0.063014	0.182	0.191	1	Chat-KO_vs_WT
Coq9	0.0927463	-0.0627608	0.182	0.198	1	Chat-KO_vs_WT
Mkrn2	0.141465	-0.0627331	0.145	0.157	1	Chat-KO_vs_WT
Pi4k2b	0.356846	-0.0627008	0.19	0.198	1	Chat-KO_vs_WT
Il10rb	0.0308765	-0.062483	0.782	0.758	1	Chat-KO_vs_WT
Pcnx4	0.164654	-0.0624285	0.104	0.114	1	Chat-KO_vs_WT
Ndufv3	0.00418018	-0.0622835	0.869	0.849	1	Chat-KO_vs_WT
Baiap2	0.199207	-0.0621948	0.224	0.236	1	Chat-KO_vs_WT
Slc25a20	0.0689404	-0.0621838	0.302	0.324	1	Chat-KO_vs_WT
Reep3	0.000319954	-0.0621165	0.951	0.951	1	Chat-KO_vs_WT
Rab20	0.687621	-0.0620792	0.132	0.135	1	Chat-KO_vs_WT
Zfp672	0.1159	-0.0620223	0.275	0.292	1	Chat-KO_vs_WT
Mlec	0.063057	-0.0620127	0.284	0.306	1	Chat-KO_vs_WT
Hgf	0.099093	-0.0619537	0.121	0.133	1	Chat-KO_vs_WT
H2afj	0.000374626	-0.0619319	0.953	0.952	1	Chat-KO_vs_WT
Fam207a	0.207438	-0.0619277	0.338	0.352	1	Chat-KO_vs_WT
Fam3c	0.305058	-0.0618607	0.296	0.307	1	Chat-KO_vs_WT
Kat5	0.272213	-0.0618562	0.219	0.229	1	Chat-KO_vs_WT
Ip6k3	0.0763335	-0.0617213	0.092	0.105	1	Chat-KO_vs_WT
Cyb5r1	0.184109	-0.0617049	0.307	0.32	1	Chat-KO_vs_WT
Cyb5r3	0.283744	-0.0615138	0.643	0.622	1	Chat-KO_vs_WT
Polr2e	0.828663	-0.0611982	0.679	0.647	1	Chat-KO_vs_WT
Lyrm4	0.229771	-0.0610869	0.094	0.102	1	Chat-KO_vs_WT
Pom121	0.260834	-0.0608783	0.255	0.266	1	Chat-KO_vs_WT
Aarsd1	0.238335	-0.0608016	0.319	0.33	1	Chat-KO_vs_WT
Tusc1	0.0585534	-0.0606767	0.23	0.251	1	Chat-KO_vs_WT
Zfp945	0.180448	-0.0606051	0.207	0.219	1	Chat-KO_vs_WT
Pctp	0.465057	-0.0605883	0.147	0.152	1	Chat-KO_vs_WT
Sin3b	0.000290715	-0.0603947	0.949	0.946	1	Chat-KO_vs_WT
Cyba	2.40953e-08	-0.0602708	1	1	0.000421235	Chat-KO_vs_WT
Kat7	0.0304944	-0.0602362	0.37	0.399	1	Chat-KO_vs_WT
Skiv2l	0.150381	-0.0602092	0.255	0.27	1	Chat-KO_vs_WT
Kxd1	0.00176412	-0.0600118	0.872	0.857	1	Chat-KO_vs_WT
Colgalt1	0.673886	-0.0598795	0.715	0.662	1	Chat-KO_vs_WT
Dohh	0.153644	-0.059864	0.383	0.397	1	Chat-KO_vs_WT
Ggct	0.401268	-0.0598191	0.103	0.108	1	Chat-KO_vs_WT
Thap7	0.18777	-0.0598028	0.236	0.249	1	Chat-KO_vs_WT
Cuta	0.101684	-0.0597054	0.799	0.764	1	Chat-KO_vs_WT
March2	0.0128096	-0.0596875	0.829	0.81	1	Chat-KO_vs_WT
Slc35d2	0.394966	-0.0596747	0.248	0.255	1	Chat-KO_vs_WT
Tmem167b	0.238641	-0.0596344	0.211	0.222	1	Chat-KO_vs_WT
Rnf123	0.160262	-0.0594403	0.129	0.14	1	Chat-KO_vs_WT
Rab11b	0.00779868	-0.0594024	0.87	0.85	1	Chat-KO_vs_WT
Wdr18	0.238801	-0.0593953	0.294	0.307	1	Chat-KO_vs_WT
Hivep3	0.0835092	-0.0592271	0.238	0.256	1	Chat-KO_vs_WT
Ccr5	0.429626	-0.059175	0.623	0.572	1	Chat-KO_vs_WT
Ubl7	0.198727	-0.0590813	0.362	0.375	1	Chat-KO_vs_WT
Milr1	0.990288	-0.0589878	0.875	0.84	1	Chat-KO_vs_WT
Dtx2	0.395915	-0.0588963	0.364	0.371	1	Chat-KO_vs_WT
Lrrc8b	0.0725144	-0.0587332	0.154	0.17	1	Chat-KO_vs_WT
Sh3glb2	0.418109	-0.0586013	0.224	0.231	1	Chat-KO_vs_WT
Senp5	0.320543	-0.0585901	0.37	0.379	1	Chat-KO_vs_WT
AI837181	0.187276	-0.0585341	0.348	0.363	1	Chat-KO_vs_WT
Dph5	0.174673	-0.0585235	0.197	0.21	1	Chat-KO_vs_WT
Cotl1	0.000235843	-0.0584757	0.998	1	1	Chat-KO_vs_WT
Serhl	0.0709685	-0.0584442	0.29	0.311	1	Chat-KO_vs_WT
Sord	0.330678	-0.058246	0.148	0.156	1	Chat-KO_vs_WT
Brk1	5.77192e-05	-0.058227	0.997	0.998	1	Chat-KO_vs_WT
Zfp971	0.317653	-0.0582085	0.333	0.345	1	Chat-KO_vs_WT
Arf5	7.08e-06	-0.0581656	0.998	0.999	0.123773	Chat-KO_vs_WT
Bcdin3d	0.433493	-0.0581132	0.142	0.147	1	Chat-KO_vs_WT
Gpr35	0.0851266	-0.0579784	0.163	0.179	1	Chat-KO_vs_WT
Ypel5	0.0549355	-0.0578897	0.814	0.792	1	Chat-KO_vs_WT
Eif3f	1.41027e-05	-0.057873	0.998	0.998	0.246544	Chat-KO_vs_WT
Smagp	0.408021	-0.0576625	0.759	0.728	1	Chat-KO_vs_WT
Tbc1d17	0.394158	-0.0575389	0.166	0.173	1	Chat-KO_vs_WT
Nupl2	0.0986932	-0.0575336	0.111	0.124	1	Chat-KO_vs_WT
Csf2ra	0.00682925	-0.0574671	0.961	0.942	1	Chat-KO_vs_WT
Rp9	0.0106757	-0.0574586	0.873	0.849	1	Chat-KO_vs_WT
Sdhd	0.0567218	-0.0574325	0.78	0.759	1	Chat-KO_vs_WT
Tceal8	0.501773	-0.0573543	0.238	0.244	1	Chat-KO_vs_WT
Slc31a1	0.0792827	-0.0571857	0.356	0.375	1	Chat-KO_vs_WT
Paox	0.395487	-0.0571791	0.111	0.117	1	Chat-KO_vs_WT
Papss1	0.281289	-0.0571639	0.315	0.327	1	Chat-KO_vs_WT
Actr5	0.409294	-0.0569875	0.124	0.13	1	Chat-KO_vs_WT
Ptger2	0.0874482	-0.0569734	0.13	0.145	1	Chat-KO_vs_WT
Adssl1	0.457338	-0.0569263	0.704	0.683	1	Chat-KO_vs_WT
Zadh2	0.420673	-0.0568333	0.259	0.266	1	Chat-KO_vs_WT
Dusp12	0.698097	-0.05678	0.248	0.25	1	Chat-KO_vs_WT
Tmem141	0.703509	-0.0567674	0.442	0.424	1	Chat-KO_vs_WT
Ddx52	0.245183	-0.0566884	0.403	0.412	1	Chat-KO_vs_WT
Rbpms	0.408803	-0.0566212	0.746	0.711	1	Chat-KO_vs_WT
Pms2	0.552841	-0.0565315	0.112	0.116	1	Chat-KO_vs_WT
Sfxn5	0.220706	-0.0564464	0.147	0.157	1	Chat-KO_vs_WT
Eif4h	0.00818337	-0.0563836	0.901	0.888	1	Chat-KO_vs_WT
Mfap1b	0.134915	-0.0563827	0.22	0.235	1	Chat-KO_vs_WT
Ift27	0.15657	-0.0562225	0.22	0.235	1	Chat-KO_vs_WT
Cebpzos	0.0978048	-0.0560711	0.364	0.384	1	Chat-KO_vs_WT
Thoc1	0.296683	-0.0559786	0.317	0.327	1	Chat-KO_vs_WT
Mrpl50	0.172271	-0.0558747	0.266	0.281	1	Chat-KO_vs_WT
Afdn	0.35234	-0.0558526	0.278	0.285	1	Chat-KO_vs_WT
Ero1l	0.253115	-0.0557276	0.314	0.326	1	Chat-KO_vs_WT
Nt5m	0.167041	-0.0556752	0.192	0.205	1	Chat-KO_vs_WT
Homer3	0.317397	-0.0555784	0.134	0.142	1	Chat-KO_vs_WT
Abhd2	0.817924	-0.0555377	0.288	0.284	1	Chat-KO_vs_WT
Psmf1	0.113149	-0.0554546	0.225	0.241	1	Chat-KO_vs_WT
Fam135a	0.409027	-0.0554397	0.1	0.106	1	Chat-KO_vs_WT
Trappc1	0.0299396	-0.0553768	0.879	0.872	1	Chat-KO_vs_WT
Chchd7	0.182553	-0.055297	0.362	0.375	1	Chat-KO_vs_WT
Lamp1	2.42121e-05	-0.055205	0.996	0.998	0.423277	Chat-KO_vs_WT
Mrpl10	0.204436	-0.0551897	0.205	0.217	1	Chat-KO_vs_WT
Mrpl22	0.193139	-0.0551884	0.376	0.39	1	Chat-KO_vs_WT
Agtrap	0.239948	-0.055133	0.719	0.693	1	Chat-KO_vs_WT
Acadl	0.151863	-0.0550211	0.868	0.839	1	Chat-KO_vs_WT
Pde12	0.236347	-0.0550058	0.275	0.285	1	Chat-KO_vs_WT
Enoph1	0.230885	-0.0548711	0.121	0.13	1	Chat-KO_vs_WT
Ptma	5.34638e-07	-0.0548158	1	1	0.00934653	Chat-KO_vs_WT
Clec4a2	0.0429684	-0.0547187	0.955	0.917	1	Chat-KO_vs_WT
Chchd5	0.411435	-0.0545892	0.312	0.321	1	Chat-KO_vs_WT
Psph	0.271594	-0.0545858	0.094	0.102	1	Chat-KO_vs_WT
Pfdn5	9.01642e-07	-0.0545594	0.999	1	0.0157625	Chat-KO_vs_WT
Acads	0.177783	-0.0544818	0.371	0.387	1	Chat-KO_vs_WT
Ms4a8a	0.0205728	-0.0544053	0.8	0.808	1	Chat-KO_vs_WT
Snx7	0.27258	-0.0544049	0.103	0.111	1	Chat-KO_vs_WT
Lsg1	0.49393	-0.054402	0.365	0.369	1	Chat-KO_vs_WT
Lmf1	0.362663	-0.0543775	0.124	0.131	1	Chat-KO_vs_WT
Fam160b2	0.678905	-0.0543119	0.16	0.163	1	Chat-KO_vs_WT
Scamp2	0.0480565	-0.054247	0.869	0.837	1	Chat-KO_vs_WT
Selenof	0.000216607	-0.0542441	0.997	0.998	1	Chat-KO_vs_WT
Fis1	0.000331404	-0.0541028	0.996	0.996	1	Chat-KO_vs_WT
Itgb2	0.000152724	-0.0539827	0.998	0.998	1	Chat-KO_vs_WT
Map3k8	0.32253	-0.0539714	0.781	0.754	1	Chat-KO_vs_WT
Dmac1	0.276946	-0.0539338	0.786	0.754	1	Chat-KO_vs_WT
Ap3s2	0.310605	-0.053844	0.189	0.198	1	Chat-KO_vs_WT
Ptov1	0.623117	-0.0537829	0.423	0.42	1	Chat-KO_vs_WT
Dlat	0.199574	-0.0537579	0.269	0.283	1	Chat-KO_vs_WT
Grn	0.323654	-0.0537258	0.988	0.991	1	Chat-KO_vs_WT
Sowahc	0.197979	-0.0533987	0.105	0.114	1	Chat-KO_vs_WT
Rnasek	0.000732793	-0.0533153	0.985	0.99	1	Chat-KO_vs_WT
Gpsm3	0.00533139	-0.0532087	0.981	0.982	1	Chat-KO_vs_WT
Cd200r1	0.271851	-0.0531972	0.332	0.342	1	Chat-KO_vs_WT
Srp9	3.24415e-05	-0.0531611	0.979	0.979	0.567142	Chat-KO_vs_WT
Sharpin	0.0904832	-0.0530941	0.36	0.382	1	Chat-KO_vs_WT
Srf	0.175327	-0.0530621	0.106	0.116	1	Chat-KO_vs_WT
Metrn	0.291961	-0.053043	0.165	0.174	1	Chat-KO_vs_WT
Herpud2	0.298179	-0.0530089	0.382	0.392	1	Chat-KO_vs_WT
Aga	0.358229	-0.0529651	0.218	0.226	1	Chat-KO_vs_WT
Pink1	0.257564	-0.0527709	0.335	0.348	1	Chat-KO_vs_WT
Snrpb	0.000351776	-0.0526959	0.974	0.971	1	Chat-KO_vs_WT
Ddrgk1	0.0382575	-0.0525647	0.824	0.806	1	Chat-KO_vs_WT
Wdsub1	0.322561	-0.0525627	0.096	0.102	1	Chat-KO_vs_WT
Vamp5	0.13721	-0.0524341	0.192	0.207	1	Chat-KO_vs_WT
Npm3	0.0450477	-0.0523154	0.362	0.387	1	Chat-KO_vs_WT
Wdr92	0.280229	-0.0520785	0.122	0.131	1	Chat-KO_vs_WT
Zfp131	0.119838	-0.0520312	0.335	0.354	1	Chat-KO_vs_WT
Dcxr	0.883131	-0.0520131	0.626	0.588	1	Chat-KO_vs_WT
H2-Ke6	0.0833462	-0.0518682	0.287	0.308	1	Chat-KO_vs_WT
Mettl25	0.307542	-0.0518656	0.19	0.199	1	Chat-KO_vs_WT
C1d	0.0206386	-0.0518076	0.794	0.776	1	Chat-KO_vs_WT
Slc36a4	0.346557	-0.0516873	0.227	0.236	1	Chat-KO_vs_WT
Kctd18	0.327067	-0.0514322	0.226	0.235	1	Chat-KO_vs_WT
Dcaf15	0.570464	-0.0514133	0.178	0.182	1	Chat-KO_vs_WT
Med25	0.723475	-0.0514045	0.209	0.21	1	Chat-KO_vs_WT
D6Wsu163e	0.277239	-0.051389	0.243	0.254	1	Chat-KO_vs_WT
Pold4	0.00513402	-0.0512849	0.932	0.929	1	Chat-KO_vs_WT
Micos13	0.00571529	-0.0511676	0.907	0.905	1	Chat-KO_vs_WT
Mfap1a	0.13323	-0.0511324	0.27	0.286	1	Chat-KO_vs_WT
Nufip1	0.123722	-0.0511291	0.256	0.273	1	Chat-KO_vs_WT
Ndufb11	0.00187757	-0.0510245	0.97	0.964	1	Chat-KO_vs_WT
Rcbtb1	0.240744	-0.0509662	0.131	0.14	1	Chat-KO_vs_WT
Nsmce1	0.0769196	-0.0509573	0.353	0.373	1	Chat-KO_vs_WT
Sprtn	0.364927	-0.050887	0.114	0.121	1	Chat-KO_vs_WT
Fcer1g	1.3674e-05	-0.0508387	0.999	0.998	0.239049	Chat-KO_vs_WT
Nrbp1	0.186939	-0.05082	0.728	0.712	1	Chat-KO_vs_WT
Prune1	0.31856	-0.0507887	0.133	0.141	1	Chat-KO_vs_WT
Chrac1	0.0512189	-0.0506678	0.793	0.776	1	Chat-KO_vs_WT
Kctd9	0.900322	-0.0505604	0.159	0.158	1	Chat-KO_vs_WT
Abcg3	0.113564	-0.0505414	0.103	0.114	1	Chat-KO_vs_WT
Ddx19a	0.448165	-0.0505236	0.257	0.264	1	Chat-KO_vs_WT
Mrps11	0.358247	-0.0502976	0.315	0.323	1	Chat-KO_vs_WT
Kat14	0.343131	-0.0501681	0.255	0.264	1	Chat-KO_vs_WT
Ctsl	0.00927463	-0.0501503	0.945	0.954	1	Chat-KO_vs_WT
Tlr13	0.0632498	-0.0500976	0.326	0.35	1	Chat-KO_vs_WT
Hnrnpl	0.526226	-0.0500469	0.757	0.727	1	Chat-KO_vs_WT
Ganc	0.370182	-0.0499429	0.173	0.182	1	Chat-KO_vs_WT
Rnf215	0.526881	-0.049826	0.173	0.178	1	Chat-KO_vs_WT
Plxna4os1	0.126348	-0.0497576	0.25	0.268	1	Chat-KO_vs_WT
Crcp	0.513462	-0.0497196	0.354	0.358	1	Chat-KO_vs_WT
Taf13	0.544868	-0.0494481	0.352	0.355	1	Chat-KO_vs_WT
Epb41l4aos	0.246966	-0.049411	0.357	0.369	1	Chat-KO_vs_WT
Zkscan6	0.321941	-0.0493976	0.135	0.142	1	Chat-KO_vs_WT
Ttc5	0.499736	-0.0493155	0.252	0.257	1	Chat-KO_vs_WT
Rnf139	0.312642	-0.0491959	0.291	0.301	1	Chat-KO_vs_WT
Unc119	0.0954927	-0.0486086	0.949	0.943	1	Chat-KO_vs_WT
Tjap1	0.41463	-0.0483599	0.1	0.105	1	Chat-KO_vs_WT
Fbxl4	0.352247	-0.0482719	0.205	0.214	1	Chat-KO_vs_WT
Phb2	0.0146365	-0.0482316	0.878	0.872	1	Chat-KO_vs_WT
Gnl2	0.300375	-0.0481765	0.271	0.282	1	Chat-KO_vs_WT
Tmed9	0.00574977	-0.0480304	0.928	0.925	1	Chat-KO_vs_WT
Fbxo25	0.418329	-0.0479378	0.131	0.138	1	Chat-KO_vs_WT
Rdh14	0.164336	-0.0479355	0.194	0.208	1	Chat-KO_vs_WT
Prrc1	0.378903	-0.0479052	0.302	0.311	1	Chat-KO_vs_WT
Tubgcp2	0.237121	-0.0478375	0.247	0.259	1	Chat-KO_vs_WT
Nsmce3	0.217524	-0.0477718	0.376	0.39	1	Chat-KO_vs_WT
Cep63	0.51392	-0.0477713	0.207	0.212	1	Chat-KO_vs_WT
Scmh1	0.0839522	-0.0477309	0.27	0.29	1	Chat-KO_vs_WT
Zfp706	0.00746415	-0.0476478	0.924	0.929	1	Chat-KO_vs_WT
Tbcc	0.73992	-0.0474842	0.292	0.292	1	Chat-KO_vs_WT
Tmem101	0.428059	-0.0474577	0.138	0.144	1	Chat-KO_vs_WT
Ptrh2	0.239493	-0.0474351	0.259	0.271	1	Chat-KO_vs_WT
Cnih4	0.0299672	-0.0472989	0.932	0.932	1	Chat-KO_vs_WT
Secisbp2	0.446705	-0.0471625	0.369	0.376	1	Chat-KO_vs_WT
Ino80e	0.208984	-0.047066	0.365	0.379	1	Chat-KO_vs_WT
AY036118	0.0805504	-0.047019	0.982	0.979	1	Chat-KO_vs_WT
Prr7	0.448617	-0.0468607	0.153	0.159	1	Chat-KO_vs_WT
Mzt2	0.416406	-0.0466806	0.2	0.207	1	Chat-KO_vs_WT
Tmbim4	0.0286984	-0.046624	0.94	0.935	1	Chat-KO_vs_WT
Ostm1	0.34133	-0.0466114	0.363	0.373	1	Chat-KO_vs_WT
Msi2	0.740421	-0.0465392	0.358	0.359	1	Chat-KO_vs_WT
Sh3tc1	0.390221	-0.0462342	0.269	0.279	1	Chat-KO_vs_WT
Ttc38	0.318751	-0.0460129	0.097	0.104	1	Chat-KO_vs_WT
Pole3	0.502024	-0.0456478	0.279	0.285	1	Chat-KO_vs_WT
Nprl3	0.485017	-0.0456306	0.105	0.109	1	Chat-KO_vs_WT
Selenon	0.389478	-0.0455725	0.206	0.214	1	Chat-KO_vs_WT
Calr	0.305137	-0.0454375	0.899	0.891	1	Chat-KO_vs_WT
Atf4	0.920143	-0.045367	0.572	0.549	1	Chat-KO_vs_WT
Mpc1	0.492545	-0.0453096	0.705	0.674	1	Chat-KO_vs_WT
Marc2	0.0605599	-0.0452746	0.784	0.772	1	Chat-KO_vs_WT
Rilpl2	0.0109555	-0.0452446	0.977	0.98	1	Chat-KO_vs_WT
Pdhb	0.199368	-0.0451332	0.239	0.253	1	Chat-KO_vs_WT
Adat2	0.317017	-0.0451322	0.126	0.134	1	Chat-KO_vs_WT
Cstf1	0.427509	-0.0451014	0.142	0.148	1	Chat-KO_vs_WT
Mapk6	0.479746	-0.0450785	0.496	0.468	1	Chat-KO_vs_WT
Cep83os	0.166962	-0.0450134	0.098	0.108	1	Chat-KO_vs_WT
Ttc28	0.145577	-0.0449327	0.099	0.109	1	Chat-KO_vs_WT
Cyp2ab1	0.422852	-0.0447846	0.106	0.112	1	Chat-KO_vs_WT
Fam122a	0.333238	-0.0447432	0.221	0.231	1	Chat-KO_vs_WT
Net1	0.208127	-0.0445401	0.124	0.133	1	Chat-KO_vs_WT
Tmem106c	0.458941	-0.0445311	0.124	0.13	1	Chat-KO_vs_WT
Pcbp2	0.00695911	-0.0444871	0.991	0.987	1	Chat-KO_vs_WT
Atg3	0.0837129	-0.0444035	0.854	0.829	1	Chat-KO_vs_WT
Ap4b1	0.2492	-0.0443942	0.135	0.144	1	Chat-KO_vs_WT
Cdk2ap1	0.678056	-0.0443115	0.748	0.711	1	Chat-KO_vs_WT
Nomo1	0.721291	-0.0442826	0.15	0.152	1	Chat-KO_vs_WT
Ltv1	0.162945	-0.0442597	0.318	0.336	1	Chat-KO_vs_WT
Ostc	0.282404	-0.0438916	0.789	0.762	1	Chat-KO_vs_WT
Haus7	0.228535	-0.0438641	0.109	0.118	1	Chat-KO_vs_WT
Atxn7l3	0.407339	-0.043848	0.306	0.314	1	Chat-KO_vs_WT
Churc1	0.0688259	-0.043752	0.82	0.808	1	Chat-KO_vs_WT
Alg1	0.404622	-0.0437469	0.155	0.161	1	Chat-KO_vs_WT
Zdhhc7	0.133401	-0.0436545	0.318	0.336	1	Chat-KO_vs_WT
Hexb	0.00447471	-0.0436397	0.913	0.917	1	Chat-KO_vs_WT
Rnf214	0.220183	-0.0436394	0.241	0.254	1	Chat-KO_vs_WT
Ublcp1	0.376929	-0.0436394	0.249	0.257	1	Chat-KO_vs_WT
Orai2	0.382558	-0.0435675	0.218	0.226	1	Chat-KO_vs_WT
H3f3b	0.0128332	-0.0435456	1	1	1	Chat-KO_vs_WT
Etfdh	0.513517	-0.0435376	0.184	0.189	1	Chat-KO_vs_WT
Ecsit	0.302757	-0.0434079	0.122	0.13	1	Chat-KO_vs_WT
Vamp8	0.000503543	-0.0433723	0.998	0.999	1	Chat-KO_vs_WT
Lrpap1	0.960287	-0.0433259	0.661	0.638	1	Chat-KO_vs_WT
Polg2	0.346447	-0.0433254	0.127	0.135	1	Chat-KO_vs_WT
Serinc1	0.169542	-0.0432688	0.837	0.81	1	Chat-KO_vs_WT
Nfyb	0.393127	-0.0432013	0.255	0.264	1	Chat-KO_vs_WT
Arpc3	0.00013677	-0.0430705	1	1	1	Chat-KO_vs_WT
Psap	0.000486046	-0.0430207	0.997	0.999	1	Chat-KO_vs_WT
Glipr1	0.69851	-0.0430119	0.151	0.154	1	Chat-KO_vs_WT
Jade1	0.416569	-0.0429112	0.13	0.136	1	Chat-KO_vs_WT
Pde7a	0.173285	-0.0429035	0.354	0.371	1	Chat-KO_vs_WT
Sod1	0.200074	-0.0428836	0.788	0.758	1	Chat-KO_vs_WT
Pla2g4a	0.126396	-0.0428688	0.341	0.359	1	Chat-KO_vs_WT
Gna11	0.190377	-0.0428324	0.197	0.21	1	Chat-KO_vs_WT
Sh3glb1	0.00572332	-0.0427568	1	1	1	Chat-KO_vs_WT
Tecr	0.0468241	-0.0426211	0.895	0.892	1	Chat-KO_vs_WT
Vps72	0.622804	-0.0426049	0.311	0.314	1	Chat-KO_vs_WT
Golim4	0.641245	-0.0425791	0.23	0.234	1	Chat-KO_vs_WT
Dnah2	0.498089	-0.0425295	0.203	0.21	1	Chat-KO_vs_WT
Ost4	0.0101615	-0.0424925	0.971	0.972	1	Chat-KO_vs_WT
Zfp655	0.383025	-0.0424563	0.278	0.288	1	Chat-KO_vs_WT
Naip6	0.615979	-0.0423522	0.284	0.29	1	Chat-KO_vs_WT
Itm2c	0.487817	-0.0423128	0.605	0.565	1	Chat-KO_vs_WT
Hsbp1	0.0270928	-0.0423059	0.89	0.865	1	Chat-KO_vs_WT
Tmem258	0.0785385	-0.0422222	0.839	0.818	1	Chat-KO_vs_WT
Plekho1	0.548679	-0.0422194	0.844	0.791	1	Chat-KO_vs_WT
Cc2d1a	0.315358	-0.041959	0.098	0.105	1	Chat-KO_vs_WT
Derl1	0.138419	-0.0418627	0.817	0.792	1	Chat-KO_vs_WT
Gnb2	0.00252378	-0.0418399	0.999	0.999	1	Chat-KO_vs_WT
Iglc2	0.00278448	-0.0417436	0.268	0.305	1	Chat-KO_vs_WT
Rab11fip2	0.807568	-0.0417342	0.203	0.205	1	Chat-KO_vs_WT
Arl10	0.662805	-0.0416996	0.348	0.35	1	Chat-KO_vs_WT
Tpp1	0.38724	-0.0416764	0.589	0.542	1	Chat-KO_vs_WT
Hopx	0.802933	-0.0415311	0.432	0.424	1	Chat-KO_vs_WT
Tfpt	0.4526	-0.0414145	0.185	0.192	1	Chat-KO_vs_WT
Drg2	0.335275	-0.0412782	0.156	0.164	1	Chat-KO_vs_WT
Tox4	0.525853	-0.041244	0.578	0.54	1	Chat-KO_vs_WT
Mocos	0.372028	-0.0411841	0.114	0.121	1	Chat-KO_vs_WT
Rlim	0.769537	-0.0410443	0.658	0.622	1	Chat-KO_vs_WT
Ly6d	0.211531	-0.0408775	0.154	0.165	1	Chat-KO_vs_WT
Ctu2	0.331803	-0.0408464	0.139	0.147	1	Chat-KO_vs_WT
Clpp	0.611347	-0.0408229	0.228	0.232	1	Chat-KO_vs_WT
Siae	0.531927	-0.0408159	0.131	0.135	1	Chat-KO_vs_WT
Arf6	0.313007	-0.0408012	0.775	0.747	1	Chat-KO_vs_WT
Ankrd16	0.507607	-0.0407136	0.236	0.242	1	Chat-KO_vs_WT
Polr2d	0.304151	-0.0406697	0.279	0.291	1	Chat-KO_vs_WT
Spata1	0.244292	-0.0406332	0.159	0.17	1	Chat-KO_vs_WT
Inpp5k	0.970077	-0.0405799	0.606	0.578	1	Chat-KO_vs_WT
Stk11ip	0.279458	-0.0405287	0.117	0.125	1	Chat-KO_vs_WT
Pmf1	0.492258	-0.0404947	0.29	0.297	1	Chat-KO_vs_WT
Snf8	0.0762423	-0.0404856	0.848	0.828	1	Chat-KO_vs_WT
Pik3cb	0.600175	-0.0404643	0.204	0.208	1	Chat-KO_vs_WT
Eri3	0.17624	-0.0403666	0.324	0.339	1	Chat-KO_vs_WT
Lrrc20	0.329759	-0.0402957	0.307	0.319	1	Chat-KO_vs_WT
Cd82	0.537712	-0.0402251	0.102	0.106	1	Chat-KO_vs_WT
Gucd1	0.600937	-0.040168	0.33	0.335	1	Chat-KO_vs_WT
Cyp4f13	0.400181	-0.040124	0.297	0.307	1	Chat-KO_vs_WT
Laptm4a	0.0014544	-0.0401179	0.996	0.997	1	Chat-KO_vs_WT
Idh3g	0.319034	-0.0399284	0.772	0.743	1	Chat-KO_vs_WT
Rack1	1.42836e-06	-0.0397799	1	1	0.0249705	Chat-KO_vs_WT
Tmem109	0.326282	-0.0397133	0.16	0.169	1	Chat-KO_vs_WT
Tmco1	0.0670137	-0.0396447	0.796	0.778	1	Chat-KO_vs_WT
Lin37	0.538945	-0.0396162	0.213	0.218	1	Chat-KO_vs_WT
Aifm2	0.471793	-0.0395173	0.396	0.404	1	Chat-KO_vs_WT
Jmy	0.688474	-0.0394716	0.207	0.209	1	Chat-KO_vs_WT
Mgat4b	0.419557	-0.0393184	0.573	0.534	1	Chat-KO_vs_WT
Rcc1l	0.36403	-0.0392312	0.1	0.106	1	Chat-KO_vs_WT
Eef2	0.000464944	-0.0391941	1	1	1	Chat-KO_vs_WT
S100a13	0.0141754	-0.0391411	0.963	0.964	1	Chat-KO_vs_WT
Cic	0.891821	-0.0387783	0.7	0.661	1	Chat-KO_vs_WT
Rgl2	0.619978	-0.0387484	0.192	0.197	1	Chat-KO_vs_WT
Pnpo	0.340214	-0.0387246	0.138	0.146	1	Chat-KO_vs_WT
Coq5	0.573304	-0.0387098	0.337	0.341	1	Chat-KO_vs_WT
Zfp949	0.484288	-0.0386776	0.112	0.117	1	Chat-KO_vs_WT
Ccdc107	0.545398	-0.0386335	0.226	0.219	1	Chat-KO_vs_WT
Zfp330	0.179857	-0.0385721	0.358	0.376	1	Chat-KO_vs_WT
Polr2a	0.316167	-0.038557	0.771	0.73	1	Chat-KO_vs_WT
Mpp6	0.595211	-0.0385041	0.783	0.747	1	Chat-KO_vs_WT
Sntb2	0.414159	-0.038385	0.332	0.339	1	Chat-KO_vs_WT
Dpagt1	0.890541	-0.0383816	0.244	0.243	1	Chat-KO_vs_WT
Mrps16	0.117009	-0.0383769	0.789	0.774	1	Chat-KO_vs_WT
Tmem60	0.807032	-0.0382908	0.439	0.433	1	Chat-KO_vs_WT
Fermt3	0.0233605	-0.0382756	0.989	0.989	1	Chat-KO_vs_WT
Sept9	0.33405	-0.038213	0.787	0.751	1	Chat-KO_vs_WT
Ctsz	0.00572775	-0.038206	0.998	0.999	1	Chat-KO_vs_WT
Dazap2	0.00114933	-0.0381936	0.995	0.99	1	Chat-KO_vs_WT
Psen2	0.79249	-0.0381505	0.667	0.641	1	Chat-KO_vs_WT
Serf2	1.74989e-05	-0.0381349	1	1	0.305916	Chat-KO_vs_WT
Sec22b	0.622584	-0.038134	0.366	0.369	1	Chat-KO_vs_WT
Tprgl	0.243177	-0.0380635	0.817	0.787	1	Chat-KO_vs_WT
Nudt19	0.15703	-0.0380205	0.316	0.337	1	Chat-KO_vs_WT
Sec23a	0.467359	-0.0379726	0.214	0.221	1	Chat-KO_vs_WT
Lamp2	0.00836843	-0.0379662	0.991	0.995	1	Chat-KO_vs_WT
Fbxo4	0.248391	-0.0379354	0.327	0.343	1	Chat-KO_vs_WT
Ppm1h	0.159815	-0.0379138	0.946	0.934	1	Chat-KO_vs_WT
P2rx4	0.691525	-0.0378966	0.796	0.752	1	Chat-KO_vs_WT
Slc35b1	0.745384	-0.037832	0.451	0.438	1	Chat-KO_vs_WT
Phf11d	0.404553	-0.0378162	0.131	0.138	1	Chat-KO_vs_WT
Gnai2	0.00114346	-0.0377583	1	1	1	Chat-KO_vs_WT
Mnt	0.276488	-0.0377262	0.309	0.322	1	Chat-KO_vs_WT
Fem1b	0.603772	-0.0376865	0.184	0.188	1	Chat-KO_vs_WT
Man2b2	0.620765	-0.0375013	0.212	0.216	1	Chat-KO_vs_WT
Isca1	0.553135	-0.0373639	0.162	0.167	1	Chat-KO_vs_WT
Mapk9	0.334179	-0.0371611	0.306	0.317	1	Chat-KO_vs_WT
Cul9	0.639341	-0.0371258	0.174	0.178	1	Chat-KO_vs_WT
Dus1l	0.383826	-0.0370956	0.205	0.214	1	Chat-KO_vs_WT
Spg21	0.429396	-0.0370944	0.793	0.767	1	Chat-KO_vs_WT
Wdr45b	0.537762	-0.0368728	0.583	0.543	1	Chat-KO_vs_WT
Ell	0.814311	-0.0367975	0.253	0.247	1	Chat-KO_vs_WT
Ttc39c	0.127806	-0.0366676	0.32	0.336	1	Chat-KO_vs_WT
Gpatch3	0.776369	-0.0366344	0.111	0.113	1	Chat-KO_vs_WT
Zkscan1	0.371516	-0.036548	0.233	0.242	1	Chat-KO_vs_WT
Tmcc2	0.546548	-0.0364723	0.15	0.155	1	Chat-KO_vs_WT
Aspscr1	0.294725	-0.0364194	0.349	0.36	1	Chat-KO_vs_WT
Chpt1	0.828318	-0.0363848	0.131	0.132	1	Chat-KO_vs_WT
Tbc1d22b	0.396096	-0.0363472	0.094	0.1	1	Chat-KO_vs_WT
Gclm	0.199084	-0.0362979	0.349	0.364	1	Chat-KO_vs_WT
Ier5	0.314237	-0.0362136	0.605	0.566	1	Chat-KO_vs_WT
Gsr	0.209532	-0.0361299	0.841	0.814	1	Chat-KO_vs_WT
Mgst3	0.310524	-0.0360791	0.188	0.197	1	Chat-KO_vs_WT
Tob1	0.750681	-0.0360194	0.17	0.172	1	Chat-KO_vs_WT
Galt	0.501116	-0.0359699	0.194	0.2	1	Chat-KO_vs_WT
Atg9a	0.858324	-0.035927	0.211	0.211	1	Chat-KO_vs_WT
Ptpn18	0.113817	-0.0359176	0.99	0.992	1	Chat-KO_vs_WT
Zfp472	0.420606	-0.0358935	0.114	0.12	1	Chat-KO_vs_WT
Itgb5	0.351209	-0.035845	0.295	0.308	1	Chat-KO_vs_WT
Wdr61	0.379106	-0.0357848	0.387	0.398	1	Chat-KO_vs_WT
Zfpl1	0.455487	-0.0356711	0.232	0.239	1	Chat-KO_vs_WT
Crtc2	0.511902	-0.0356482	0.122	0.127	1	Chat-KO_vs_WT
Fam78b	0.0883485	-0.0356104	0.456	0.416	1	Chat-KO_vs_WT
Chkb	0.372277	-0.03561	0.281	0.291	1	Chat-KO_vs_WT
Tspan32	0.682715	-0.0355036	0.231	0.226	1	Chat-KO_vs_WT
Mtg1	0.532692	-0.0354253	0.112	0.116	1	Chat-KO_vs_WT
Ada	0.882236	-0.0353084	0.132	0.133	1	Chat-KO_vs_WT
Trp53rka	0.285679	-0.035307	0.124	0.133	1	Chat-KO_vs_WT
Pik3r2	0.328275	-0.0353028	0.093	0.1	1	Chat-KO_vs_WT
Wdr55	0.577832	-0.0351846	0.111	0.115	1	Chat-KO_vs_WT
Snu13	0.0162015	-0.0351418	0.884	0.87	1	Chat-KO_vs_WT
Cnbp	0.0246994	-0.0351008	0.897	0.881	1	Chat-KO_vs_WT
Ndufb10	0.00455153	-0.03505	0.965	0.97	1	Chat-KO_vs_WT
Wdr83	0.418856	-0.0350311	0.232	0.241	1	Chat-KO_vs_WT
Tgfbr1	0.324086	-0.0349783	0.307	0.316	1	Chat-KO_vs_WT
Ltb4r1	0.545033	-0.0348879	0.752	0.71	1	Chat-KO_vs_WT
Pabpn1	0.0350554	-0.0348815	0.906	0.907	1	Chat-KO_vs_WT
Ppp1r2	0.028402	-0.0348176	0.847	0.839	1	Chat-KO_vs_WT
Spi1	0.0200648	-0.0348031	0.999	0.999	1	Chat-KO_vs_WT
Necap2	0.138598	-0.0347146	0.917	0.904	1	Chat-KO_vs_WT
Pdzd11	0.760884	-0.0346706	0.366	0.366	1	Chat-KO_vs_WT
Wdr46	0.510323	-0.0345834	0.17	0.176	1	Chat-KO_vs_WT
Tysnd1	0.401978	-0.0345734	0.168	0.176	1	Chat-KO_vs_WT
Sumf2	0.55811	-0.034513	0.122	0.126	1	Chat-KO_vs_WT
Hsf2	0.643912	-0.0344848	0.223	0.227	1	Chat-KO_vs_WT
Calml4	0.595632	-0.0344049	0.554	0.524	1	Chat-KO_vs_WT
Lyrm2	0.390878	-0.034396	0.359	0.368	1	Chat-KO_vs_WT
Ndufb9	0.00302828	-0.0343781	0.987	0.99	1	Chat-KO_vs_WT
Tor2a	0.349247	-0.0343678	0.291	0.302	1	Chat-KO_vs_WT
Cd72	0.270839	-0.0343273	0.152	0.143	1	Chat-KO_vs_WT
Ess2	0.637783	-0.0343009	0.127	0.13	1	Chat-KO_vs_WT
Sec24c	0.467572	-0.0342593	0.315	0.32	1	Chat-KO_vs_WT
Ropn1l	0.438407	-0.0342098	0.107	0.112	1	Chat-KO_vs_WT
Gpat4	0.523351	-0.034192	0.243	0.25	1	Chat-KO_vs_WT
Pskh1	0.547891	-0.0341513	0.139	0.143	1	Chat-KO_vs_WT
Creg1	0.0808451	-0.034119	0.918	0.903	1	Chat-KO_vs_WT
Rxrb	0.505982	-0.033781	0.324	0.329	1	Chat-KO_vs_WT
Utp4	0.806041	-0.0337612	0.156	0.157	1	Chat-KO_vs_WT
Alas1	0.759907	-0.0337214	0.281	0.282	1	Chat-KO_vs_WT
Snhg4	0.408203	-0.033686	0.1	0.106	1	Chat-KO_vs_WT
Cd3eap	0.718069	-0.0336542	0.234	0.237	1	Chat-KO_vs_WT
Inka1	0.282143	-0.033447	0.365	0.379	1	Chat-KO_vs_WT
Vamp3	0.420238	-0.0334296	0.765	0.745	1	Chat-KO_vs_WT
Mrpl16	0.233911	-0.0333628	0.321	0.335	1	Chat-KO_vs_WT
Fkbpl	0.543292	-0.0332609	0.135	0.14	1	Chat-KO_vs_WT
Fbrsl1	0.643746	-0.0331911	0.289	0.293	1	Chat-KO_vs_WT
Chmp7	0.300373	-0.0331477	0.182	0.192	1	Chat-KO_vs_WT
Vps26c	0.61562	-0.0329927	0.374	0.376	1	Chat-KO_vs_WT
C87436	0.16629	-0.032602	0.3	0.318	1	Chat-KO_vs_WT
Poc5	0.640561	-0.0325081	0.109	0.112	1	Chat-KO_vs_WT
Elp5	0.304084	-0.0324942	0.303	0.315	1	Chat-KO_vs_WT
Ythdf1	0.308618	-0.03241	0.358	0.372	1	Chat-KO_vs_WT
Ldlrad3	0.810496	-0.0324099	0.589	0.558	1	Chat-KO_vs_WT
Bcl6	0.277748	-0.0323499	0.333	0.346	1	Chat-KO_vs_WT
Rnh1	0.0374654	-0.0323476	0.964	0.955	1	Chat-KO_vs_WT
Zfp429	0.398799	-0.0323059	0.191	0.199	1	Chat-KO_vs_WT
Nucb1	0.165507	-0.0322075	0.597	0.549	1	Chat-KO_vs_WT
Accs	0.299618	-0.0321444	0.097	0.104	1	Chat-KO_vs_WT
Qrsl1	0.540519	-0.0321197	0.113	0.118	1	Chat-KO_vs_WT
Mettl5	0.404752	-0.0320789	0.14	0.147	1	Chat-KO_vs_WT
Rrp1b	0.432417	-0.0320092	0.183	0.19	1	Chat-KO_vs_WT
Otud6b	0.420883	-0.0319689	0.242	0.251	1	Chat-KO_vs_WT
Lcmt1	0.648672	-0.0317645	0.365	0.369	1	Chat-KO_vs_WT
Traf2	0.372115	-0.0317556	0.147	0.155	1	Chat-KO_vs_WT
Abhd5	0.810625	-0.0316914	0.245	0.245	1	Chat-KO_vs_WT
Trappc2	0.741983	-0.0316866	0.215	0.21	1	Chat-KO_vs_WT
Ndufb5	0.00474882	-0.0316422	0.968	0.964	1	Chat-KO_vs_WT
Zswim4	0.591458	-0.0315311	0.128	0.132	1	Chat-KO_vs_WT
Diablo	0.824757	-0.0315242	0.252	0.254	1	Chat-KO_vs_WT
Akt1	0.0349396	-0.0315149	0.89	0.88	1	Chat-KO_vs_WT
Thap12	0.695963	-0.0314586	0.215	0.218	1	Chat-KO_vs_WT
Dyrk2	0.231916	-0.0314584	0.346	0.361	1	Chat-KO_vs_WT
Trp53bp2	0.702696	-0.0314308	0.196	0.2	1	Chat-KO_vs_WT
Bcl10	0.318914	-0.0313496	0.828	0.791	1	Chat-KO_vs_WT
Fmnl3	0.387019	-0.0308775	0.145	0.152	1	Chat-KO_vs_WT
Ddx19b	0.549593	-0.0307949	0.118	0.122	1	Chat-KO_vs_WT
Gdi2	0.0177963	-0.0307891	0.998	0.997	1	Chat-KO_vs_WT
Epn1	0.20234	-0.0306285	0.843	0.818	1	Chat-KO_vs_WT
Cln8	0.609893	-0.0304836	0.432	0.417	1	Chat-KO_vs_WT
Man2a1	0.0824422	-0.0304805	0.859	0.819	1	Chat-KO_vs_WT
Samm50	0.444859	-0.0303399	0.706	0.679	1	Chat-KO_vs_WT
Tpmt	0.50307	-0.0303133	0.152	0.157	1	Chat-KO_vs_WT
Fes	0.176122	-0.0302837	0.792	0.775	1	Chat-KO_vs_WT
Cd52	0.631794	-0.03018	0.989	0.979	1	Chat-KO_vs_WT
Nfx1	0.684478	-0.0300632	0.393	0.397	1	Chat-KO_vs_WT
Pank3	0.731904	-0.0300607	0.269	0.272	1	Chat-KO_vs_WT
Rnf181	0.588956	-0.0300362	0.266	0.27	1	Chat-KO_vs_WT
Pigl	0.226168	-0.0300232	0.126	0.136	1	Chat-KO_vs_WT
Vps9d1	0.399073	-0.0299999	0.349	0.361	1	Chat-KO_vs_WT
Zbtb20	0.815482	-0.0299087	0.84	0.819	1	Chat-KO_vs_WT
Kctd6	0.300951	-0.0298813	0.136	0.144	1	Chat-KO_vs_WT
Pnkp	0.706136	-0.0298084	0.626	0.595	1	Chat-KO_vs_WT
Fbxo34	0.93269	-0.0297734	0.331	0.328	1	Chat-KO_vs_WT
Snx17	0.58792	-0.0297686	0.753	0.717	1	Chat-KO_vs_WT
E4f1	0.645865	-0.029743	0.138	0.141	1	Chat-KO_vs_WT
Slc25a44	0.544029	-0.0296934	0.144	0.149	1	Chat-KO_vs_WT
Nt5dc1	0.493724	-0.0296781	0.448	0.425	1	Chat-KO_vs_WT
Zfp513	0.633402	-0.0293077	0.174	0.178	1	Chat-KO_vs_WT
Tcirg1	0.58502	-0.029296	0.615	0.58	1	Chat-KO_vs_WT
Rwdd1	0.291135	-0.0290977	0.846	0.822	1	Chat-KO_vs_WT
Nit2	0.366712	-0.0290729	0.176	0.185	1	Chat-KO_vs_WT
Spcs2	0.699246	-0.0290399	0.906	0.88	1	Chat-KO_vs_WT
Pop4	0.654591	-0.0290078	0.231	0.235	1	Chat-KO_vs_WT
Fbxw2	0.838351	-0.0289317	0.728	0.685	1	Chat-KO_vs_WT
Lsm10	0.773934	-0.0288504	0.438	0.426	1	Chat-KO_vs_WT
Serp1	0.525198	-0.0288407	0.997	0.995	1	Chat-KO_vs_WT
Dctn2	0.059596	-0.0287963	0.854	0.839	1	Chat-KO_vs_WT
Sc5d	0.479104	-0.0287029	0.134	0.14	1	Chat-KO_vs_WT
Cep44	0.412655	-0.028673	0.153	0.16	1	Chat-KO_vs_WT
Riox1	0.375294	-0.0285961	0.182	0.19	1	Chat-KO_vs_WT
Sephs2	0.336262	-0.0285404	0.289	0.3	1	Chat-KO_vs_WT
Eif3m	0.0821678	-0.028494	0.966	0.963	1	Chat-KO_vs_WT
Ech1	0.0739161	-0.0284759	0.815	0.786	1	Chat-KO_vs_WT
Lrpprc	0.664643	-0.0284486	0.235	0.239	1	Chat-KO_vs_WT
Ubxn8	0.637556	-0.0283363	0.217	0.221	1	Chat-KO_vs_WT
Alkbh5	0.995064	-0.0282381	0.42	0.413	1	Chat-KO_vs_WT
Timm22	0.317299	-0.028213	0.335	0.348	1	Chat-KO_vs_WT
Tmem184c	0.708978	-0.0282129	0.184	0.187	1	Chat-KO_vs_WT
Cox20	0.865933	-0.0281873	0.361	0.361	1	Chat-KO_vs_WT
Neu1	0.35346	-0.0281563	0.587	0.55	1	Chat-KO_vs_WT
Dnpep	0.642345	-0.0280512	0.336	0.34	1	Chat-KO_vs_WT
Ufl1	0.944085	-0.0280256	0.432	0.427	1	Chat-KO_vs_WT
Gamt	0.524997	-0.0280105	0.251	0.259	1	Chat-KO_vs_WT
Cox6a1	0.0293001	-0.0279717	0.989	0.985	1	Chat-KO_vs_WT
Mrpl41	0.20996	-0.0279443	0.334	0.35	1	Chat-KO_vs_WT
Arl16	0.553484	-0.0279371	0.117	0.121	1	Chat-KO_vs_WT
Ndufa1	0.0125567	-0.027916	0.904	0.914	1	Chat-KO_vs_WT
Ppa2	0.635604	-0.0278469	0.359	0.365	1	Chat-KO_vs_WT
Ivd	0.664289	-0.0278019	0.101	0.104	1	Chat-KO_vs_WT
Idh2	0.463411	-0.0277853	0.416	0.4	1	Chat-KO_vs_WT
Rrp8	0.36924	-0.027685	0.196	0.205	1	Chat-KO_vs_WT
Ten1	0.923682	-0.0276811	0.711	0.674	1	Chat-KO_vs_WT
Ankzf1	0.612641	-0.0276765	0.107	0.11	1	Chat-KO_vs_WT
Axin1	0.497929	-0.0276646	0.364	0.373	1	Chat-KO_vs_WT
Rrp9	0.330858	-0.0275525	0.111	0.119	1	Chat-KO_vs_WT
Bach1	0.107902	-0.027478	0.943	0.932	1	Chat-KO_vs_WT
Calm2	0.114718	-0.0273717	0.997	0.998	1	Chat-KO_vs_WT
Chmp2a	0.078711	-0.02735	0.982	0.98	1	Chat-KO_vs_WT
Fbxo6	0.964409	-0.0273493	0.305	0.303	1	Chat-KO_vs_WT
Ndufa11	0.0227299	-0.0272188	0.937	0.933	1	Chat-KO_vs_WT
Xpo4	0.890375	-0.0271125	0.31	0.305	1	Chat-KO_vs_WT
Mpg	0.948691	-0.0271063	0.279	0.278	1	Chat-KO_vs_WT
Shisa5	0.0665033	-0.0270957	0.951	0.939	1	Chat-KO_vs_WT
Tecpr1	0.95191	-0.0269694	0.123	0.123	1	Chat-KO_vs_WT
Rpa2	0.861372	-0.0266049	0.191	0.189	1	Chat-KO_vs_WT
Mex3c	0.679906	-0.0265971	0.294	0.297	1	Chat-KO_vs_WT
Cox11	0.462627	-0.0265875	0.174	0.181	1	Chat-KO_vs_WT
Dhx16	0.545597	-0.0265641	0.207	0.213	1	Chat-KO_vs_WT
Gpalpp1	0.844334	-0.0264943	0.322	0.323	1	Chat-KO_vs_WT
Tmx4	0.464903	-0.0264664	0.341	0.35	1	Chat-KO_vs_WT
Adap2os	0.827514	-0.0264608	0.274	0.275	1	Chat-KO_vs_WT
Tab1	0.377097	-0.0263073	0.128	0.136	1	Chat-KO_vs_WT
Rxylt1	0.580641	-0.0262649	0.498	0.476	1	Chat-KO_vs_WT
H13	0.71679	-0.0262563	0.667	0.641	1	Chat-KO_vs_WT
Lmo1	0.561831	-0.0262315	0.102	0.106	1	Chat-KO_vs_WT
Syf2	0.131338	-0.0262001	0.858	0.849	1	Chat-KO_vs_WT
Mesd	0.978844	-0.0260473	0.346	0.343	1	Chat-KO_vs_WT
Galnt1	0.488364	-0.0260336	0.839	0.803	1	Chat-KO_vs_WT
Ssna1	0.528458	-0.0260137	0.701	0.683	1	Chat-KO_vs_WT
Topors	0.377772	-0.0259805	0.323	0.335	1	Chat-KO_vs_WT
Slc35f6	0.60611	-0.0259634	0.225	0.23	1	Chat-KO_vs_WT
Apex1	0.702262	-0.0258157	0.189	0.192	1	Chat-KO_vs_WT
Cnbd2	0.684053	-0.0257864	0.176	0.18	1	Chat-KO_vs_WT
Vapa	0.121473	-0.0256622	0.964	0.962	1	Chat-KO_vs_WT
Cbr3	0.784672	-0.0254505	0.367	0.367	1	Chat-KO_vs_WT
Tmed1	0.548861	-0.0254448	0.118	0.123	1	Chat-KO_vs_WT
Akr1a1	0.0893442	-0.0254144	0.991	0.992	1	Chat-KO_vs_WT
Nxf1	0.184274	-0.0253804	0.195	0.21	1	Chat-KO_vs_WT
Got2	0.248378	-0.0253652	0.318	0.332	1	Chat-KO_vs_WT
Prmt9	0.685538	-0.0252946	0.189	0.193	1	Chat-KO_vs_WT
Ndufs8	0.0893886	-0.0252765	0.859	0.835	1	Chat-KO_vs_WT
Dmap1	0.574703	-0.0251914	0.128	0.132	1	Chat-KO_vs_WT
Alkbh7	0.593222	-0.0251057	0.121	0.125	1	Chat-KO_vs_WT
Cox4i1	0.000422741	-0.0250292	1	1	1	Chat-KO_vs_WT
Clns1a	0.380081	-0.0249967	0.398	0.408	1	Chat-KO_vs_WT
Arpc1a	0.182627	-0.0248782	0.859	0.834	1	Chat-KO_vs_WT
Adprm	0.480058	-0.0248716	0.152	0.158	1	Chat-KO_vs_WT
Acpp	0.0982777	-0.0247683	0.117	0.13	1	Chat-KO_vs_WT
Ptpn1	0.292113	-0.0247614	0.994	0.991	1	Chat-KO_vs_WT
Igbp1	0.885545	-0.0246849	0.737	0.702	1	Chat-KO_vs_WT
Dbf4	0.152089	-0.0246269	0.178	0.191	1	Chat-KO_vs_WT
Etf1	0.478046	-0.0246214	0.85	0.819	1	Chat-KO_vs_WT
Trappc5	0.367494	-0.0245808	0.544	0.516	1	Chat-KO_vs_WT
Cycs	0.244092	-0.0245192	0.89	0.881	1	Chat-KO_vs_WT
Tmem242	0.568027	-0.0244887	0.252	0.259	1	Chat-KO_vs_WT
Zfp335	0.828474	-0.0244736	0.099	0.1	1	Chat-KO_vs_WT
Limd2	0.64075	-0.0244689	0.922	0.898	1	Chat-KO_vs_WT
Vkorc1l1	0.650098	-0.0244217	0.31	0.316	1	Chat-KO_vs_WT
Akip1	0.683989	-0.0244149	0.115	0.118	1	Chat-KO_vs_WT
Prorsd1	0.55101	-0.0243656	0.406	0.41	1	Chat-KO_vs_WT
Nifk	0.23589	-0.0242402	0.284	0.299	1	Chat-KO_vs_WT
Uap1l1	0.879673	-0.0241582	0.298	0.299	1	Chat-KO_vs_WT
Cpsf4	0.808514	-0.0241537	0.316	0.316	1	Chat-KO_vs_WT
Emc4	0.580747	-0.0240815	0.335	0.341	1	Chat-KO_vs_WT
Cdk4	0.126852	-0.0240233	0.518	0.479	1	Chat-KO_vs_WT
Mzt1	0.453528	-0.0239134	0.334	0.343	1	Chat-KO_vs_WT
Sptlc1	0.406914	-0.0238791	0.382	0.391	1	Chat-KO_vs_WT
Amd1	0.400651	-0.0237361	0.363	0.372	1	Chat-KO_vs_WT
Miip	0.150281	-0.0236217	0.197	0.212	1	Chat-KO_vs_WT
Nuak2	0.283771	-0.0235612	0.563	0.525	1	Chat-KO_vs_WT
Mtg2	0.584724	-0.0234603	0.128	0.132	1	Chat-KO_vs_WT
Glo1	0.319175	-0.0234162	0.389	0.398	1	Chat-KO_vs_WT
Hnrnpa1	0.135822	-0.023357	0.965	0.963	1	Chat-KO_vs_WT
Il11ra1	0.724976	-0.0233298	0.171	0.174	1	Chat-KO_vs_WT
Dnah12	0.843688	-0.0232732	0.429	0.414	1	Chat-KO_vs_WT
Cib1	0.250036	-0.0232288	0.793	0.76	1	Chat-KO_vs_WT
Rnaseh2a	0.417394	-0.0232094	0.335	0.345	1	Chat-KO_vs_WT
Tmx2	0.605713	-0.0231621	0.132	0.136	1	Chat-KO_vs_WT
Pde2a	0.269762	-0.0230946	0.643	0.596	1	Chat-KO_vs_WT
Dis3l	0.453841	-0.0230764	0.103	0.109	1	Chat-KO_vs_WT
Asah1	0.141705	-0.0230118	0.974	0.974	1	Chat-KO_vs_WT
Bin1	0.502059	-0.0229482	0.423	0.405	1	Chat-KO_vs_WT
Cebpb	0.0786736	-0.0229321	0.992	0.995	1	Chat-KO_vs_WT
Lgals8	0.534541	-0.0228946	0.385	0.394	1	Chat-KO_vs_WT
Aar2	0.964323	-0.0227917	0.157	0.156	1	Chat-KO_vs_WT
Plaur	0.69356	-0.022719	0.689	0.66	1	Chat-KO_vs_WT
Cops8	0.564359	-0.0226455	0.421	0.426	1	Chat-KO_vs_WT
Tmem183a	0.591637	-0.0225801	0.328	0.336	1	Chat-KO_vs_WT
Zbtb14	0.427839	-0.0225127	0.123	0.129	1	Chat-KO_vs_WT
Lat2	0.709419	-0.022512	0.699	0.665	1	Chat-KO_vs_WT
H2-D1	0.0316574	-0.0225043	1	1	1	Chat-KO_vs_WT
Mgat4a	0.876548	-0.0224909	0.144	0.145	1	Chat-KO_vs_WT
C2cd5	0.998025	-0.022462	0.397	0.391	1	Chat-KO_vs_WT
Hsd17b11	0.856726	-0.0224366	0.755	0.723	1	Chat-KO_vs_WT
Ppp1ca	0.0730074	-0.0224101	0.997	0.998	1	Chat-KO_vs_WT
Arntl	0.518736	-0.0224051	0.29	0.281	1	Chat-KO_vs_WT
Tmem39a	0.732871	-0.0223866	0.168	0.171	1	Chat-KO_vs_WT
Wdpcp	0.490517	-0.0223864	0.113	0.119	1	Chat-KO_vs_WT
Eif4ebp2	0.405263	-0.022358	0.874	0.846	1	Chat-KO_vs_WT
Myg1	0.688092	-0.0221678	0.283	0.287	1	Chat-KO_vs_WT
Agpat3	0.821394	-0.0221612	0.131	0.133	1	Chat-KO_vs_WT
Fkbp8	0.163435	-0.0221472	0.835	0.817	1	Chat-KO_vs_WT
Dexi	0.651425	-0.0220251	0.111	0.114	1	Chat-KO_vs_WT
Rnpc3	0.972275	-0.0219691	0.305	0.302	1	Chat-KO_vs_WT
Lgals3	0.0778832	-0.0219057	0.989	0.992	1	Chat-KO_vs_WT
Tbcel	0.819964	-0.0218603	0.263	0.264	1	Chat-KO_vs_WT
Fbxl6	0.70198	-0.0218599	0.297	0.302	1	Chat-KO_vs_WT
Ppme1	0.859193	-0.0217372	0.274	0.269	1	Chat-KO_vs_WT
Slc50a1	0.44023	-0.0215137	0.513	0.489	1	Chat-KO_vs_WT
Zc3hc1	0.970304	-0.0213769	0.136	0.135	1	Chat-KO_vs_WT
Gtpbp8	0.387866	-0.0213738	0.19	0.199	1	Chat-KO_vs_WT
Elp2	0.879287	-0.0213482	0.18	0.178	1	Chat-KO_vs_WT
Ppp2cb	0.662568	-0.0213348	0.35	0.356	1	Chat-KO_vs_WT
Prpf19	0.700651	-0.021193	0.273	0.278	1	Chat-KO_vs_WT
Dok3	0.317178	-0.0211834	0.864	0.857	1	Chat-KO_vs_WT
Zfp518a	0.601516	-0.0211514	0.191	0.196	1	Chat-KO_vs_WT
Cd2bp2	0.389678	-0.0211215	0.309	0.319	1	Chat-KO_vs_WT
Nup133	0.543894	-0.0211088	0.136	0.141	1	Chat-KO_vs_WT
Zdhhc21	0.903565	-0.0210501	0.261	0.261	1	Chat-KO_vs_WT
Zfp942	0.867002	-0.021009	0.232	0.234	1	Chat-KO_vs_WT
Brix1	0.67568	-0.0208938	0.46	0.448	1	Chat-KO_vs_WT
Mtdh	0.181147	-0.0208922	0.993	0.993	1	Chat-KO_vs_WT
Tpi1	0.0361107	-0.0208864	0.848	0.829	1	Chat-KO_vs_WT
Nsmaf	0.522051	-0.0206436	0.266	0.273	1	Chat-KO_vs_WT
Dhps	0.612411	-0.0205784	0.35	0.358	1	Chat-KO_vs_WT
Gnpda2	0.650056	-0.0205632	0.368	0.372	1	Chat-KO_vs_WT
Mrfap1	0.461621	-0.0205414	0.898	0.89	1	Chat-KO_vs_WT
Abhd4	0.675569	-0.0204854	0.138	0.142	1	Chat-KO_vs_WT
Nab1	0.748488	-0.0204688	0.761	0.731	1	Chat-KO_vs_WT
Rnf14	0.411912	-0.0204579	0.311	0.321	1	Chat-KO_vs_WT
Las1l	0.756126	-0.0204366	0.188	0.19	1	Chat-KO_vs_WT
Mrps35	0.641233	-0.0202426	0.246	0.252	1	Chat-KO_vs_WT
Gpn2	0.786715	-0.0201851	0.123	0.125	1	Chat-KO_vs_WT
Capg	0.155406	-0.0201417	0.978	0.986	1	Chat-KO_vs_WT
Oma1	0.456234	-0.0201204	0.364	0.373	1	Chat-KO_vs_WT
Zdhhc9	0.636239	-0.0201016	0.382	0.387	1	Chat-KO_vs_WT
Zbtb24	0.805803	-0.0200678	0.157	0.159	1	Chat-KO_vs_WT
Saysd1	0.58341	-0.0200487	0.286	0.292	1	Chat-KO_vs_WT
Ndfip1	0.0576967	-0.0200404	0.981	0.977	1	Chat-KO_vs_WT
Gstz1	0.74342	-0.0199446	0.112	0.114	1	Chat-KO_vs_WT
Imp4	0.768481	-0.0198503	0.419	0.42	1	Chat-KO_vs_WT
Tdp2	0.5751	-0.0198207	0.161	0.167	1	Chat-KO_vs_WT
Dstn	0.309012	-0.019818	0.92	0.917	1	Chat-KO_vs_WT
Mpc2	0.234819	-0.0197244	0.937	0.927	1	Chat-KO_vs_WT
Pfn1	0.26364	-0.019595	1	1	1	Chat-KO_vs_WT
Ptbp2	0.452533	-0.019474	0.426	0.408	1	Chat-KO_vs_WT
Arl4a	0.782572	-0.0193876	0.282	0.285	1	Chat-KO_vs_WT
Ift46	0.683571	-0.0193876	0.129	0.132	1	Chat-KO_vs_WT
Irf5	0.400774	-0.0193746	0.873	0.848	1	Chat-KO_vs_WT
Cog4	0.860287	-0.0193339	0.348	0.349	1	Chat-KO_vs_WT
Glmn	0.154908	-0.019266	0.13	0.142	1	Chat-KO_vs_WT
Cltb	0.963866	-0.0192626	0.299	0.296	1	Chat-KO_vs_WT
Nrp1	0.0855858	-0.0192057	0.667	0.608	1	Chat-KO_vs_WT
Zfp593	0.672707	-0.0191841	0.368	0.372	1	Chat-KO_vs_WT
P2rx7	0.472261	-0.0190443	0.343	0.352	1	Chat-KO_vs_WT
Stk25	0.233495	-0.0188455	0.282	0.297	1	Chat-KO_vs_WT
Cdk20	0.552666	-0.0188076	0.101	0.106	1	Chat-KO_vs_WT
Ap2s1	0.205245	-0.0187678	0.989	0.989	1	Chat-KO_vs_WT
Selenoo	0.525648	-0.0187046	0.116	0.121	1	Chat-KO_vs_WT
Ddx47	0.46236	-0.0186602	0.365	0.375	1	Chat-KO_vs_WT
Borcs5	0.463946	-0.0185414	0.24	0.248	1	Chat-KO_vs_WT
Prkab1	0.792624	-0.0184656	0.201	0.203	1	Chat-KO_vs_WT
Nfe2	0.408894	-0.0184257	0.295	0.307	1	Chat-KO_vs_WT
Alkbh3	0.66628	-0.0184156	0.345	0.349	1	Chat-KO_vs_WT
Clasrp	0.940087	-0.0183521	0.152	0.152	1	Chat-KO_vs_WT
Fuca2	0.825886	-0.0183068	0.333	0.334	1	Chat-KO_vs_WT
Znrd2	0.850793	-0.0182902	0.239	0.241	1	Chat-KO_vs_WT
Rab5a	0.514135	-0.0182855	0.746	0.697	1	Chat-KO_vs_WT
Nubp2	0.402048	-0.0182136	0.349	0.361	1	Chat-KO_vs_WT
Med4	0.703007	-0.018197	0.314	0.318	1	Chat-KO_vs_WT
Nrip1	0.396864	-0.01817	0.618	0.573	1	Chat-KO_vs_WT
Agk	0.981639	-0.0180028	0.144	0.143	1	Chat-KO_vs_WT
Gpcpd1	0.823453	-0.017956	0.756	0.725	1	Chat-KO_vs_WT
Metap1d	0.312421	-0.0179044	0.134	0.143	1	Chat-KO_vs_WT
Fut11	0.743039	-0.0178991	0.167	0.17	1	Chat-KO_vs_WT
Leprot	0.258503	-0.0178725	0.831	0.811	1	Chat-KO_vs_WT
Fbxo7	0.742198	-0.0177661	0.207	0.21	1	Chat-KO_vs_WT
Pofut1	0.832946	-0.0175827	0.26	0.262	1	Chat-KO_vs_WT
Ciao1	0.709547	-0.017556	0.254	0.258	1	Chat-KO_vs_WT
Sirpa	0.382221	-0.0173952	0.975	0.973	1	Chat-KO_vs_WT
Trmt112	0.139572	-0.0173838	0.842	0.819	1	Chat-KO_vs_WT
Acaa1a	0.47148	-0.017382	0.803	0.783	1	Chat-KO_vs_WT
Rasgrp2	0.271718	-0.0173662	0.747	0.732	1	Chat-KO_vs_WT
Zfp385a	0.604838	-0.0173369	0.26	0.265	1	Chat-KO_vs_WT
Adipor1	0.848559	-0.0173145	0.756	0.713	1	Chat-KO_vs_WT
Triap1	0.185852	-0.0173086	0.656	0.61	1	Chat-KO_vs_WT
Tm2d3	0.851651	-0.0172276	0.359	0.36	1	Chat-KO_vs_WT
Flywch1	0.974893	-0.0172167	0.105	0.105	1	Chat-KO_vs_WT
Gin1	0.720046	-0.0171939	0.199	0.202	1	Chat-KO_vs_WT
Ythdc1	0.350111	-0.0171334	0.794	0.736	1	Chat-KO_vs_WT
Flot2	0.58719	-0.0170859	0.429	0.416	1	Chat-KO_vs_WT
Pdss1	0.68679	-0.0170526	0.202	0.207	1	Chat-KO_vs_WT
Ndufaf7	0.304979	-0.0170304	0.223	0.235	1	Chat-KO_vs_WT
Ngrn	0.946405	-0.0169815	0.315	0.314	1	Chat-KO_vs_WT
Fmr1	0.435063	-0.0169625	0.352	0.364	1	Chat-KO_vs_WT
Sod2	0.670683	-0.0169568	0.96	0.956	1	Chat-KO_vs_WT
Susd3	0.584911	-0.0169405	0.678	0.643	1	Chat-KO_vs_WT
Slc25a17	0.683969	-0.016782	0.366	0.37	1	Chat-KO_vs_WT
Gosr1	0.988256	-0.0167806	0.298	0.296	1	Chat-KO_vs_WT
B4gat1	0.672476	-0.0167309	0.102	0.106	1	Chat-KO_vs_WT
Pkd1	0.369106	-0.0167295	0.182	0.191	1	Chat-KO_vs_WT
Rnaseh2b	0.627766	-0.0165529	0.302	0.308	1	Chat-KO_vs_WT
Thap3	0.65922	-0.0165328	0.264	0.269	1	Chat-KO_vs_WT
Tmem140	0.536647	-0.0165117	0.135	0.14	1	Chat-KO_vs_WT
Rwdd4a	0.780061	-0.0163739	0.256	0.259	1	Chat-KO_vs_WT
Aurkaip1	0.336376	-0.0162379	0.942	0.935	1	Chat-KO_vs_WT
Qtrt1	0.497359	-0.0162251	0.111	0.117	1	Chat-KO_vs_WT
Wdr20	0.992785	-0.0161444	0.332	0.332	1	Chat-KO_vs_WT
Clk2	0.579964	-0.0161017	0.213	0.205	1	Chat-KO_vs_WT
Fbxo30	0.660165	-0.0160824	0.174	0.178	1	Chat-KO_vs_WT
Psenen	0.361752	-0.0160719	0.924	0.91	1	Chat-KO_vs_WT
Lair1	0.617362	-0.015987	0.832	0.798	1	Chat-KO_vs_WT
Bphl	0.462517	-0.0159182	0.181	0.188	1	Chat-KO_vs_WT
Cdc23	0.682966	-0.0158897	0.111	0.114	1	Chat-KO_vs_WT
Marcks	0.956011	-0.0158883	0.967	0.954	1	Chat-KO_vs_WT
Rab1b	0.37215	-0.0158705	0.799	0.765	1	Chat-KO_vs_WT
Ywhaz	0.390074	-0.0158607	0.998	0.996	1	Chat-KO_vs_WT
Hsd3b7	0.575362	-0.015789	0.167	0.172	1	Chat-KO_vs_WT
Mpv17l	0.75184	-0.015641	0.146	0.149	1	Chat-KO_vs_WT
Dbt	0.931115	-0.0155944	0.148	0.149	1	Chat-KO_vs_WT
Mrpl43	0.248388	-0.0155737	0.835	0.81	1	Chat-KO_vs_WT
Ube2l6	0.721139	-0.015572	0.103	0.106	1	Chat-KO_vs_WT
Fbxl15	0.85036	-0.0155467	0.149	0.15	1	Chat-KO_vs_WT
Nosip	0.938801	-0.0155219	0.432	0.43	1	Chat-KO_vs_WT
Slc25a32	0.280431	-0.0154231	0.169	0.179	1	Chat-KO_vs_WT
Tmem251	0.819028	-0.0154121	0.226	0.228	1	Chat-KO_vs_WT
Tmem41b	0.518741	-0.0153723	0.188	0.195	1	Chat-KO_vs_WT
Rab3il1	0.847621	-0.015349	0.107	0.108	1	Chat-KO_vs_WT
Rnf25	0.570939	-0.0153304	0.192	0.198	1	Chat-KO_vs_WT
Psme3	0.953279	-0.0153249	0.298	0.296	1	Chat-KO_vs_WT
Nudt16l1	0.856731	-0.0153115	0.226	0.227	1	Chat-KO_vs_WT
Cpt2	0.910121	-0.0153103	0.112	0.112	1	Chat-KO_vs_WT
Zfp346	0.565695	-0.0150888	0.129	0.134	1	Chat-KO_vs_WT
Ing3	0.918677	-0.0150391	0.184	0.185	1	Chat-KO_vs_WT
Zbtb42	0.700274	-0.0150057	0.116	0.119	1	Chat-KO_vs_WT
Cox15	0.516835	-0.0149398	0.11	0.115	1	Chat-KO_vs_WT
Cd48	0.552402	-0.0148682	0.96	0.959	1	Chat-KO_vs_WT
Cfap20	0.942445	-0.0148641	0.235	0.236	1	Chat-KO_vs_WT
Polr2g	0.891542	-0.0148632	0.693	0.667	1	Chat-KO_vs_WT
Bank1	0.0958577	-0.014795	0.296	0.321	1	Chat-KO_vs_WT
Slc41a2	0.322926	-0.0147127	0.098	0.106	1	Chat-KO_vs_WT
Ormdl3	0.44837	-0.0146461	0.121	0.127	1	Chat-KO_vs_WT
Smap1	0.51462	-0.0146354	0.908	0.89	1	Chat-KO_vs_WT
Psmd13	0.498529	-0.0145809	0.821	0.791	1	Chat-KO_vs_WT
Npat	0.988198	-0.0144293	0.194	0.194	1	Chat-KO_vs_WT
Nop9	0.707885	-0.0144119	0.309	0.314	1	Chat-KO_vs_WT
Cnot7	0.693045	-0.0144009	0.288	0.292	1	Chat-KO_vs_WT
Selenok	0.036063	-0.0143947	0.97	0.963	1	Chat-KO_vs_WT
Bud13	0.579589	-0.0142825	0.108	0.112	1	Chat-KO_vs_WT
Ndufs2	0.589081	-0.0141574	0.822	0.789	1	Chat-KO_vs_WT
Ripor1	0.792743	-0.0140858	0.141	0.143	1	Chat-KO_vs_WT
Tmem184b	0.889305	-0.0140424	0.241	0.237	1	Chat-KO_vs_WT
Fiz1	0.929866	-0.0139138	0.191	0.19	1	Chat-KO_vs_WT
Ppil1	0.612225	-0.0138397	0.163	0.158	1	Chat-KO_vs_WT
Cluh	0.811251	-0.0136143	0.148	0.15	1	Chat-KO_vs_WT
Pygl	0.848904	-0.0135711	0.895	0.892	1	Chat-KO_vs_WT
Dtymk	0.336035	-0.0135309	0.355	0.369	1	Chat-KO_vs_WT
Oxa1l	0.148547	-0.0135184	0.643	0.594	1	Chat-KO_vs_WT
Ube2l3	0.179708	-0.0134982	0.977	0.973	1	Chat-KO_vs_WT
Wdyhv1	0.604696	-0.0134672	0.205	0.199	1	Chat-KO_vs_WT
Araf	0.939121	-0.013353	0.332	0.329	1	Chat-KO_vs_WT
Ifi35	0.633933	-0.0132918	0.343	0.35	1	Chat-KO_vs_WT
Fra10ac1	0.784916	-0.013284	0.187	0.189	1	Chat-KO_vs_WT
Map3k20	0.831494	-0.0132667	0.216	0.219	1	Chat-KO_vs_WT
Gapdh	0.726658	-0.0132561	1	1	1	Chat-KO_vs_WT
Zmiz2	0.733598	-0.0131435	0.345	0.351	1	Chat-KO_vs_WT
Nt5dc2	0.836751	-0.0131248	0.208	0.21	1	Chat-KO_vs_WT
H3f3a	0.105806	-0.0130361	1	1	1	Chat-KO_vs_WT
Bst2	0.442713	-0.0130171	0.687	0.646	1	Chat-KO_vs_WT
Klf7	0.563177	-0.013016	0.718	0.704	1	Chat-KO_vs_WT
Daxx	0.966249	-0.0129476	0.3	0.301	1	Chat-KO_vs_WT
Zhx1	0.761687	-0.0128257	0.381	0.385	1	Chat-KO_vs_WT
Tmem106b	0.889914	-0.0128208	0.352	0.35	1	Chat-KO_vs_WT
Adprh	0.881208	-0.0126702	0.8	0.767	1	Chat-KO_vs_WT
Ywhaq	0.506869	-0.0125036	0.864	0.832	1	Chat-KO_vs_WT
Ndufa7	0.0914749	-0.0124393	0.974	0.97	1	Chat-KO_vs_WT
Map4k5	0.753789	-0.0124269	0.267	0.262	1	Chat-KO_vs_WT
Rars2	0.624059	-0.0124123	0.22	0.225	1	Chat-KO_vs_WT
Sdhb	0.602672	-0.0123733	0.926	0.912	1	Chat-KO_vs_WT
Ubtd2	0.856422	-0.0121925	0.116	0.115	1	Chat-KO_vs_WT
Sfxn3	0.49575	-0.012158	0.366	0.375	1	Chat-KO_vs_WT
Eif6	0.380421	-0.0121351	0.849	0.822	1	Chat-KO_vs_WT
Rac3	0.410449	-0.0121302	0.151	0.158	1	Chat-KO_vs_WT
Bcl2l12	0.632075	-0.0119645	0.19	0.195	1	Chat-KO_vs_WT
Nfic	0.764355	-0.0119249	0.899	0.885	1	Chat-KO_vs_WT
Ccdc167	0.649774	-0.0118261	0.142	0.137	1	Chat-KO_vs_WT
Lrrc41	0.926971	-0.0117865	0.318	0.314	1	Chat-KO_vs_WT
Aph1c	0.650783	-0.0117759	0.241	0.246	1	Chat-KO_vs_WT
Spindoc	0.948034	-0.011752	0.157	0.157	1	Chat-KO_vs_WT
Eid1	0.997334	-0.0116547	0.838	0.797	1	Chat-KO_vs_WT
Fadd	0.850784	-0.011613	0.114	0.116	1	Chat-KO_vs_WT
Sys1	0.461301	-0.0115597	0.941	0.925	1	Chat-KO_vs_WT
Yipf5	0.569541	-0.0115155	0.431	0.417	1	Chat-KO_vs_WT
Snupn	0.969713	-0.0114945	0.109	0.109	1	Chat-KO_vs_WT
Ntmt1	0.699553	-0.0114699	0.19	0.195	1	Chat-KO_vs_WT
Fbxl12	0.85054	-0.0112524	0.133	0.135	1	Chat-KO_vs_WT
Pcnx	0.389646	-0.0112312	0.297	0.309	1	Chat-KO_vs_WT
Dele1	0.764672	-0.0111198	0.162	0.164	1	Chat-KO_vs_WT
Aldh16a1	0.765524	-0.0110893	0.306	0.301	1	Chat-KO_vs_WT
Mppe1	0.603304	-0.0110676	0.18	0.185	1	Chat-KO_vs_WT
Pros1	0.0204313	-0.0110673	0.688	0.625	1	Chat-KO_vs_WT
Bcap31	0.357265	-0.0109446	0.937	0.934	1	Chat-KO_vs_WT
Alkbh6	0.998908	-0.0109338	0.174	0.174	1	Chat-KO_vs_WT
Zfp414	0.975271	-0.0108034	0.302	0.301	1	Chat-KO_vs_WT
Anapc13	0.480515	-0.0107416	0.755	0.71	1	Chat-KO_vs_WT
Slc25a26	0.969305	-0.0106108	0.121	0.121	1	Chat-KO_vs_WT
Btg2	0.184409	-0.0105421	0.957	0.948	1	Chat-KO_vs_WT
Il1rap	0.748874	-0.010511	0.173	0.177	1	Chat-KO_vs_WT
Pelo	0.819161	-0.0103198	0.132	0.134	1	Chat-KO_vs_WT
Cyth3	0.577928	-0.0103198	0.279	0.289	1	Chat-KO_vs_WT
Snapc5	0.831731	-0.010265	0.814	0.788	1	Chat-KO_vs_WT
Prkag1	0.267452	-0.0101845	0.623	0.587	1	Chat-KO_vs_WT
Clcn7	0.519666	-0.0101447	0.174	0.167	1	Chat-KO_vs_WT
Wdr74	0.794075	-0.0100713	0.258	0.261	1	Chat-KO_vs_WT
St6galnac4	0.673457	-0.010068	0.188	0.192	1	Chat-KO_vs_WT
Fbxo22	0.803542	-0.0100667	0.384	0.389	1	Chat-KO_vs_WT
Nlrc4	0.569038	-0.0100515	0.31	0.32	1	Chat-KO_vs_WT
Trappc6a	0.947278	-0.00996876	0.724	0.693	1	Chat-KO_vs_WT
Apool	0.669848	-0.00996845	0.335	0.342	1	Chat-KO_vs_WT
Fundc2	0.483098	-0.00984537	0.72	0.669	1	Chat-KO_vs_WT
Mocs2	0.604315	-0.00978018	0.429	0.416	1	Chat-KO_vs_WT
Armc10	0.988769	-0.00972893	0.21	0.209	1	Chat-KO_vs_WT
Nudt9	0.682308	-0.00972242	0.331	0.335	1	Chat-KO_vs_WT
Msrb2	0.831313	-0.00970478	0.157	0.159	1	Chat-KO_vs_WT
Fam104a	0.3968	-0.00968071	0.891	0.868	1	Chat-KO_vs_WT
Plpp5	0.866856	-0.00965595	0.108	0.109	1	Chat-KO_vs_WT
Dram2	0.438091	-0.00964078	0.931	0.924	1	Chat-KO_vs_WT
Stk24	0.968668	-0.0095593	0.866	0.834	1	Chat-KO_vs_WT
Txn2	0.451287	-0.00954153	0.844	0.827	1	Chat-KO_vs_WT
Lrrc45	0.509405	-0.00950771	0.103	0.109	1	Chat-KO_vs_WT
Adss	0.322315	-0.00945824	0.714	0.664	1	Chat-KO_vs_WT
Man2a2	0.361466	-0.00945271	0.342	0.355	1	Chat-KO_vs_WT
Akr7a5	0.691912	-0.00943743	0.223	0.218	1	Chat-KO_vs_WT
Rbbp6	0.204264	-0.00936251	0.695	0.647	1	Chat-KO_vs_WT
Clp1	0.662808	-0.00934596	0.161	0.166	1	Chat-KO_vs_WT
Gigyf1	0.696756	-0.00934417	0.196	0.2	1	Chat-KO_vs_WT
Terf1	0.327258	-0.00934028	0.306	0.319	1	Chat-KO_vs_WT
Hnrnpk	0.261958	-0.0093268	0.98	0.977	1	Chat-KO_vs_WT
Bicral	0.541472	-0.00926796	0.273	0.281	1	Chat-KO_vs_WT
Ripk2	0.236261	-0.00925499	0.463	0.438	1	Chat-KO_vs_WT
Tlr6	0.563401	-0.0092169	0.146	0.14	1	Chat-KO_vs_WT
Ube2v2	0.621924	-0.0092066	0.484	0.467	1	Chat-KO_vs_WT
Smn1	0.929976	-0.0091266	0.292	0.294	1	Chat-KO_vs_WT
Klhl5	0.965205	-0.00910545	0.816	0.775	1	Chat-KO_vs_WT
Scyl1	0.924238	-0.00910065	0.264	0.265	1	Chat-KO_vs_WT
Armc5	0.941222	-0.0090951	0.151	0.151	1	Chat-KO_vs_WT
Ykt6	0.95831	-0.00906576	0.381	0.381	1	Chat-KO_vs_WT
Ubxn1	0.262609	-0.00902957	0.989	0.983	1	Chat-KO_vs_WT
Xpnpep1	0.501876	-0.00888638	0.419	0.408	1	Chat-KO_vs_WT
Ier3ip1	0.338449	-0.0088086	0.93	0.915	1	Chat-KO_vs_WT
Csrp2	0.855819	-0.00872312	0.138	0.139	1	Chat-KO_vs_WT
Oard1	0.627183	-0.00857433	0.5	0.482	1	Chat-KO_vs_WT
Zfp639	0.588509	-0.00849521	0.291	0.299	1	Chat-KO_vs_WT
Letmd1	0.764991	-0.00848182	0.158	0.16	1	Chat-KO_vs_WT
Pgrmc1	0.477134	-0.00846404	0.457	0.442	1	Chat-KO_vs_WT
Cdca4	0.744105	-0.00838942	0.16	0.163	1	Chat-KO_vs_WT
Cyth2	0.768988	-0.00833824	0.395	0.399	1	Chat-KO_vs_WT
Zfp637	0.878029	-0.00833476	0.154	0.155	1	Chat-KO_vs_WT
Polr3d	0.767513	-0.00824499	0.154	0.157	1	Chat-KO_vs_WT
Thyn1	0.700339	-0.00822546	0.309	0.317	1	Chat-KO_vs_WT
Rad18	0.871339	-0.00822005	0.139	0.14	1	Chat-KO_vs_WT
Zfp398	0.514251	-0.00811916	0.178	0.185	1	Chat-KO_vs_WT
Zfp868	0.868093	-0.00809004	0.103	0.104	1	Chat-KO_vs_WT
Ndst2	0.956652	-0.00807941	0.334	0.334	1	Chat-KO_vs_WT
Tfb2m	0.521672	-0.00807728	0.222	0.23	1	Chat-KO_vs_WT
Elk3	0.0770114	-0.00806236	0.604	0.557	1	Chat-KO_vs_WT
Gng5	0.499636	-0.00801658	1	1	1	Chat-KO_vs_WT
Rtca	0.977566	-0.00794193	0.275	0.276	1	Chat-KO_vs_WT
Naa10	0.759406	-0.00793307	0.403	0.408	1	Chat-KO_vs_WT
Clec4b1	0.00205374	-0.00792646	0.542	0.47	1	Chat-KO_vs_WT
Brms1	0.301504	-0.00784871	0.66	0.617	1	Chat-KO_vs_WT
Vdac3	0.363758	-0.0077929	0.946	0.934	1	Chat-KO_vs_WT
Sap30bp	0.652297	-0.00772031	0.301	0.308	1	Chat-KO_vs_WT
Cenpl	0.909863	-0.0076596	0.105	0.106	1	Chat-KO_vs_WT
Ccl25	0.934886	-0.00762594	0.202	0.203	1	Chat-KO_vs_WT
Ly96	0.550779	-0.00759861	0.704	0.669	1	Chat-KO_vs_WT
Ciao2a	0.322175	-0.00753486	0.946	0.937	1	Chat-KO_vs_WT
Bnip1	0.934544	-0.00749647	0.218	0.219	1	Chat-KO_vs_WT
Sfr1	0.443149	-0.00749174	0.955	0.94	1	Chat-KO_vs_WT
Ptpn7	0.109587	-0.00748959	0.559	0.515	1	Chat-KO_vs_WT
Plpp6	0.605965	-0.00747763	0.107	0.111	1	Chat-KO_vs_WT
Kctd2	0.530112	-0.00742205	0.238	0.246	1	Chat-KO_vs_WT
Pfkl	0.875827	-0.00737511	0.21	0.206	1	Chat-KO_vs_WT
Pygb	0.902588	-0.00737511	0.321	0.322	1	Chat-KO_vs_WT
Tgfbrap1	0.59379	-0.00723636	0.286	0.293	1	Chat-KO_vs_WT
Fbxo8	0.844508	-0.00720812	0.282	0.284	1	Chat-KO_vs_WT
Klf13	0.172452	-0.00718417	0.992	0.993	1	Chat-KO_vs_WT
Ddx3x	0.74313	-0.00711173	0.763	0.73	1	Chat-KO_vs_WT
Fbxw5	0.870821	-0.00701444	0.191	0.193	1	Chat-KO_vs_WT
Papolg	0.980126	-0.00701431	0.129	0.129	1	Chat-KO_vs_WT
Gpd1l	0.613041	-0.00694461	0.148	0.153	1	Chat-KO_vs_WT
Znfx1	0.544362	-0.00692941	0.348	0.356	1	Chat-KO_vs_WT
Eef1a1	0.419685	-0.00689893	1	1	1	Chat-KO_vs_WT
Plod3	0.00663524	-0.00689836	0.66	0.586	1	Chat-KO_vs_WT
Srp68	0.715352	-0.00684815	0.228	0.231	1	Chat-KO_vs_WT
Atn1	0.845007	-0.00681092	0.126	0.127	1	Chat-KO_vs_WT
Rab5c	0.205749	-0.00677949	0.973	0.968	1	Chat-KO_vs_WT
Lxn	0.81159	-0.006769	0.288	0.291	1	Chat-KO_vs_WT
Mrps34	0.349443	-0.00673713	0.543	0.511	1	Chat-KO_vs_WT
Ubr1	0.717718	-0.00673502	0.277	0.282	1	Chat-KO_vs_WT
Nkap	0.377401	-0.0067269	0.427	0.413	1	Chat-KO_vs_WT
Syngr2	0.265474	-0.0067008	0.88	0.858	1	Chat-KO_vs_WT
Pip5k1b	0.881337	-0.00669336	0.14	0.138	1	Chat-KO_vs_WT
Csf2rb	0.140746	-0.00668746	0.631	0.583	1	Chat-KO_vs_WT
Pcid2	0.791657	-0.0065888	0.152	0.154	1	Chat-KO_vs_WT
Tmem230	0.916103	-0.00655094	0.265	0.264	1	Chat-KO_vs_WT
Itpa	0.498335	-0.00655039	0.279	0.288	1	Chat-KO_vs_WT
Rrn3	0.834622	-0.0065279	0.201	0.203	1	Chat-KO_vs_WT
Nfkbid	0.56235	-0.0065227	0.115	0.12	1	Chat-KO_vs_WT
Anapc7	0.69831	-0.00650184	0.197	0.202	1	Chat-KO_vs_WT
Pccb	0.763075	-0.00640929	0.114	0.116	1	Chat-KO_vs_WT
Coa6	0.90492	-0.00639599	0.285	0.283	1	Chat-KO_vs_WT
L1cam	0.884518	-0.00637843	0.221	0.22	1	Chat-KO_vs_WT
Helz2	0.64136	-0.00631149	0.128	0.132	1	Chat-KO_vs_WT
Nub1	0.307955	-0.00622451	0.729	0.677	1	Chat-KO_vs_WT
Lztfl1	0.916386	-0.00613049	0.286	0.286	1	Chat-KO_vs_WT
Dhcr24	0.564138	-0.00612979	0.139	0.134	1	Chat-KO_vs_WT
Med11	0.678193	-0.00608811	0.287	0.292	1	Chat-KO_vs_WT
Cpox	0.933096	-0.00608369	0.106	0.106	1	Chat-KO_vs_WT
Commd3	0.541444	-0.00606434	0.71	0.666	1	Chat-KO_vs_WT
Vipas39	0.543743	-0.00601478	0.233	0.24	1	Chat-KO_vs_WT
Mkrn1	0.759235	-0.00596303	0.891	0.864	1	Chat-KO_vs_WT
Jkamp	0.950798	-0.00595553	0.318	0.319	1	Chat-KO_vs_WT
Vopp1	0.618735	-0.00594512	0.136	0.14	1	Chat-KO_vs_WT
Amz2	0.757234	-0.00593006	0.21	0.206	1	Chat-KO_vs_WT
Ubl3	0.449524	-0.00582297	0.948	0.936	1	Chat-KO_vs_WT
Lpin1	0.962821	-0.00580488	0.11	0.11	1	Chat-KO_vs_WT
Hagh	0.15449	-0.00575424	0.627	0.583	1	Chat-KO_vs_WT
Ehd4	0.201075	-0.00572199	0.955	0.95	1	Chat-KO_vs_WT
Mrps24	0.621164	-0.00570075	0.908	0.896	1	Chat-KO_vs_WT
Ago1	0.859418	-0.00566837	0.19	0.188	1	Chat-KO_vs_WT
Thg1l	0.552137	-0.00559654	0.183	0.189	1	Chat-KO_vs_WT
Rbbp4	0.579168	-0.00558509	0.752	0.714	1	Chat-KO_vs_WT
Ubr7	0.673858	-0.00556454	0.243	0.249	1	Chat-KO_vs_WT
Arhgdia	0.519234	-0.00547195	0.997	0.996	1	Chat-KO_vs_WT
Cep164	0.749267	-0.00546225	0.131	0.134	1	Chat-KO_vs_WT
Dazap1	0.157003	-0.00545293	0.633	0.581	1	Chat-KO_vs_WT
Rpusd4	0.900949	-0.00543843	0.231	0.229	1	Chat-KO_vs_WT
Dnase2a	0.127464	-0.00537997	0.545	0.503	1	Chat-KO_vs_WT
Ndfip2	0.475622	-0.00536094	0.717	0.681	1	Chat-KO_vs_WT
Rnf8	0.730235	-0.0052825	0.28	0.276	1	Chat-KO_vs_WT
Tmem223	0.738866	-0.00523859	0.318	0.323	1	Chat-KO_vs_WT
Sem1	0.646067	-0.00523642	1	1	1	Chat-KO_vs_WT
Creld1	0.737733	-0.00505795	0.102	0.105	1	Chat-KO_vs_WT
Klf11	0.791195	-0.00498252	0.147	0.144	1	Chat-KO_vs_WT
Preb	0.765405	-0.00496869	0.438	0.43	1	Chat-KO_vs_WT
Rmnd5b	0.865089	-0.00489843	0.208	0.209	1	Chat-KO_vs_WT
Cand1	0.578035	-0.0047083	0.287	0.279	1	Chat-KO_vs_WT
Son	0.647287	-0.00469004	0.985	0.973	1	Chat-KO_vs_WT
Dynlrb1	0.991422	-0.00448063	0.863	0.824	1	Chat-KO_vs_WT
Prorp	0.76419	-0.00444743	0.117	0.119	1	Chat-KO_vs_WT
Fmc1	0.789081	-0.00436407	0.322	0.326	1	Chat-KO_vs_WT
Actr8	0.977114	-0.00434455	0.194	0.193	1	Chat-KO_vs_WT
Stxbp2	0.263068	-0.0042949	0.672	0.622	1	Chat-KO_vs_WT
[truncated: 5,866 more rows]

## Sheet: S5b. DEGs in B cells
Dataset S5b. DEGs in B cells from WT and Chat-deficient mice
gene	p_val	avg_log2FC	pct.1	pct.2	p_val_adj	comp
Eif2s3y	2.79143e-120	-1.16742	0.108	0.313	4.85737e-116	Chat-KO_vs_WT
Ddx3y	1.52449e-101	-1.08683	0.135	0.323	2.65276e-97	Chat-KO_vs_WT
Lyz1	8.05938e-50	-1.00056	0.06	0.158	1.40241e-45	Chat-KO_vs_WT
Uty	1.28353e-71	-0.955765	0.091	0.234	2.23347e-67	Chat-KO_vs_WT
Fcmr	1.21948e-64	-0.900335	0.253	0.415	2.12202e-60	Chat-KO_vs_WT
Id3	1.89123e-33	-0.805746	0.069	0.148	3.29094e-29	Chat-KO_vs_WT
Wdfy1	6.03676e-61	-0.764123	0.25	0.403	1.05046e-56	Chat-KO_vs_WT
Il18	1.97478e-41	-0.745947	0.05	0.134	3.43632e-37	Chat-KO_vs_WT
Shisa8	6.32625e-22	-0.72011	0.054	0.11	1.10083e-17	Chat-KO_vs_WT
Kctd14	4.4301e-27	-0.677917	0.155	0.242	7.70882e-23	Chat-KO_vs_WT
Taf1c	1.80794e-41	-0.675115	0.121	0.229	3.146e-37	Chat-KO_vs_WT
Apoe	6.76708e-34	-0.662159	0.357	0.476	1.17754e-29	Chat-KO_vs_WT
Nudcd3	7.9957e-224	-0.661834	0.87	0.957	1.39133e-219	Chat-KO_vs_WT
Kdm5d	6.8649e-33	-0.649832	0.039	0.106	1.19456e-28	Chat-KO_vs_WT
Gprc5b	4.24864e-24	-0.649175	0.072	0.137	7.39306e-20	Chat-KO_vs_WT
Gdpd3	2.3381e-29	-0.638988	0.213	0.315	4.06852e-25	Chat-KO_vs_WT
Saa3	1.67329e-101	-0.604453	0.758	0.876	2.91169e-97	Chat-KO_vs_WT
Slamf7	2.29832e-18	-0.575004	0.107	0.171	3.99931e-14	Chat-KO_vs_WT
Ctla4	3.48792e-36	-0.57424	0.343	0.459	6.06933e-32	Chat-KO_vs_WT
Fn1	2.35319e-28	-0.57325	0.193	0.289	4.09478e-24	Chat-KO_vs_WT
Wdr89	2.24365e-96	-0.564469	0.676	0.791	3.90417e-92	Chat-KO_vs_WT
Pstpip2	2.31304e-17	-0.563008	0.192	0.266	4.02491e-13	Chat-KO_vs_WT
Pacsin1	3.76893e-17	-0.555139	0.077	0.132	6.55832e-13	Chat-KO_vs_WT
Pts	1.60369e-46	-0.533159	0.399	0.532	2.79058e-42	Chat-KO_vs_WT
Kalrn	6.50871e-27	-0.518819	0.173	0.265	1.13258e-22	Chat-KO_vs_WT
Cd200	3.69578e-18	-0.504187	0.227	0.303	6.43103e-14	Chat-KO_vs_WT
Iglc2	1.19493e-93	-0.503774	0.972	0.995	2.0793e-89	Chat-KO_vs_WT
Gas5	8.31358e-168	-0.5001	0.975	0.985	1.44665e-163	Chat-KO_vs_WT
Map7	2.26489e-35	-0.487163	0.366	0.482	3.94113e-31	Chat-KO_vs_WT
Dapk1	2.76068e-21	-0.482309	0.215	0.296	4.80386e-17	Chat-KO_vs_WT
Ly6d	3.53537e-99	-0.473216	0.923	0.969	6.1519e-95	Chat-KO_vs_WT
Gimap5	2.25697e-48	-0.468075	0.644	0.734	3.92736e-44	Chat-KO_vs_WT
Ltb	3.60655e-29	-0.456247	0.487	0.593	6.27576e-25	Chat-KO_vs_WT
Tecpr2	8.12761e-37	-0.45534	0.464	0.573	1.41428e-32	Chat-KO_vs_WT
Nxpe2	1.96707e-13	-0.45113	0.112	0.165	3.42289e-09	Chat-KO_vs_WT
Srsf5	6.96671e-73	-0.423174	0.825	0.89	1.21228e-68	Chat-KO_vs_WT
Satb1	8.16551e-08	-0.421883	0.125	0.163	0.00142088	Chat-KO_vs_WT
St3gal6	3.77431e-14	-0.407337	0.249	0.317	6.56768e-10	Chat-KO_vs_WT
Rapgef5	7.80734e-12	-0.397956	0.143	0.197	1.35855e-07	Chat-KO_vs_WT
Bcl2	1.5907e-25	-0.385964	0.526	0.612	2.76798e-21	Chat-KO_vs_WT
Iglc1	5.85579e-56	-0.381772	0.922	0.975	1.01897e-51	Chat-KO_vs_WT
Nedd4	1.49465e-10	-0.379722	0.069	0.108	2.60083e-06	Chat-KO_vs_WT
Pard3b	9.21963e-08	-0.36724	0.253	0.3	0.00160431	Chat-KO_vs_WT
Ube2a	8.70806e-05	-0.362658	0.463	0.484	1	Chat-KO_vs_WT
Mki67	0.00330924	-0.352318	0.087	0.105	1	Chat-KO_vs_WT
Lgmn	1.2879e-08	-0.348387	0.234	0.283	0.000224108	Chat-KO_vs_WT
Ddah1	3.19039e-15	-0.344657	0.28	0.355	5.5516e-11	Chat-KO_vs_WT
Ighg3	1.11725e-06	-0.342178	0.144	0.182	0.0194412	Chat-KO_vs_WT
Rilpl2	1.05977e-09	-0.339603	0.437	0.482	1.8441e-05	Chat-KO_vs_WT
Ccdc28b	3.4118e-10	-0.334749	0.373	0.426	5.93688e-06	Chat-KO_vs_WT
Cirbp	5.22349e-44	-0.333832	0.816	0.87	9.0894e-40	Chat-KO_vs_WT
Sdf2l1	0.737521	-0.333601	0.123	0.119	1	Chat-KO_vs_WT
Abca1	6.14708e-08	-0.332128	0.182	0.226	0.00106965	Chat-KO_vs_WT
AC154200.1	1.57864e-10	-0.330236	0.147	0.197	2.74699e-06	Chat-KO_vs_WT
Zfp827	1.08613e-09	-0.329936	0.093	0.134	1.88998e-05	Chat-KO_vs_WT
H1f0	0.000598026	-0.327265	0.123	0.147	1	Chat-KO_vs_WT
Plaur	9.54246e-12	-0.326759	0.312	0.375	1.66048e-07	Chat-KO_vs_WT
Mef2c	6.22898e-24	-0.32239	0.923	0.941	1.0839e-19	Chat-KO_vs_WT
Igkc	0.112073	-0.319618	0.977	0.982	1	Chat-KO_vs_WT
St8sia6	8.50984e-12	-0.312409	0.217	0.281	1.4808e-07	Chat-KO_vs_WT
Pou2f3	7.72229e-09	-0.311606	0.093	0.131	0.000134376	Chat-KO_vs_WT
Cenpa	1.72451e-05	-0.311052	0.285	0.32	0.300083	Chat-KO_vs_WT
Chat	6.21945e-08	-0.310921	0.139	0.181	0.00108225	Chat-KO_vs_WT
Ccr1	9.85104e-10	-0.3067	0.084	0.124	1.71418e-05	Chat-KO_vs_WT
Chchd10	0.000153968	-0.306442	0.247	0.277	1	Chat-KO_vs_WT
Vmp1	1.84073e-30	-0.304891	0.734	0.786	3.20306e-26	Chat-KO_vs_WT
Rras2	9.46903e-08	-0.304096	0.178	0.222	0.00164771	Chat-KO_vs_WT
Il10ra	1.48688e-19	-0.303472	0.77	0.789	2.58732e-15	Chat-KO_vs_WT
Pbx3	0.000254322	-0.301224	0.157	0.186	1	Chat-KO_vs_WT
Mapk6	4.14533e-08	-0.300061	0.184	0.23	0.000721329	Chat-KO_vs_WT
H3f3b	9.74742e-89	-0.29987	0.999	1	1.69615e-84	Chat-KO_vs_WT
H2-Oa	6.73386e-13	-0.299203	0.454	0.515	1.17176e-08	Chat-KO_vs_WT
Cnot6	6.86651e-28	-0.298373	0.729	0.775	1.19484e-23	Chat-KO_vs_WT
Cd274	1.18705e-12	-0.29332	0.4	0.467	2.06559e-08	Chat-KO_vs_WT
Plxdc2	1.97611e-08	-0.290355	0.104	0.143	0.000343863	Chat-KO_vs_WT
Nup210l	1.71939e-15	-0.289273	0.395	0.472	2.9919e-11	Chat-KO_vs_WT
Hnrnpa1	1.10448e-27	-0.288934	0.861	0.891	1.9219e-23	Chat-KO_vs_WT
Pde7a	5.21376e-11	-0.287942	0.555	0.597	9.07247e-07	Chat-KO_vs_WT
Creld2	0.152449	-0.286308	0.103	0.111	1	Chat-KO_vs_WT
Dusp2	2.97224e-05	-0.284171	0.163	0.197	0.5172	Chat-KO_vs_WT
Fchsd2	1.66234e-06	-0.281205	0.409	0.453	0.0289264	Chat-KO_vs_WT
Ifi27l2a	1.85467e-19	-0.279949	0.755	0.794	3.22731e-15	Chat-KO_vs_WT
Lmo2	2.87616e-08	-0.278103	0.426	0.466	0.000500481	Chat-KO_vs_WT
Slc25a19	2.72049e-05	-0.277658	0.211	0.245	0.473393	Chat-KO_vs_WT
Rbm47	3.2505e-08	-0.272247	0.246	0.299	0.000565619	Chat-KO_vs_WT
Pycard	1.42302e-15	-0.272132	0.842	0.861	2.4762e-11	Chat-KO_vs_WT
Sdhaf1	1.65548e-07	-0.269367	0.287	0.335	0.0028807	Chat-KO_vs_WT
Fah	6.78104e-07	-0.267549	0.082	0.113	0.0117997	Chat-KO_vs_WT
Fkbp2	0.703424	-0.26688	0.224	0.224	1	Chat-KO_vs_WT
Tnfrsf13c	3.4747e-12	-0.262899	0.626	0.664	6.04633e-08	Chat-KO_vs_WT
Trib2	1.70273e-05	-0.258877	0.106	0.135	0.296293	Chat-KO_vs_WT
Nox1	7.62678e-06	-0.257384	0.081	0.109	0.132714	Chat-KO_vs_WT
Lysmd2	7.82506e-07	-0.256111	0.072	0.102	0.0136164	Chat-KO_vs_WT
Cd24a	4.46108e-11	-0.255752	0.656	0.691	7.76273e-07	Chat-KO_vs_WT
Vpreb3	0.0136443	-0.254134	0.139	0.156	1	Chat-KO_vs_WT
Ssr2	0.00127029	-0.25394	0.43	0.448	1	Chat-KO_vs_WT
Hmgb2	0.000294532	-0.253807	0.795	0.795	1	Chat-KO_vs_WT
Zbtb20	7.12446e-17	-0.253759	0.878	0.919	1.23973e-12	Chat-KO_vs_WT
Mettl1	7.3884e-06	-0.251737	0.111	0.142	0.128565	Chat-KO_vs_WT
Fcrl1	0.000997427	-0.250536	0.312	0.336	1	Chat-KO_vs_WT
Orc5	2.14145e-08	-0.246363	0.221	0.272	0.000372634	Chat-KO_vs_WT
Ighd	0.317066	-0.243872	0.574	0.553	1	Chat-KO_vs_WT
Traf1	2.91183e-05	-0.242449	0.213	0.248	0.506687	Chat-KO_vs_WT
Prdx4	0.0328973	-0.24167	0.337	0.35	1	Chat-KO_vs_WT
Phgdh	0.000347564	-0.241567	0.436	0.458	1	Chat-KO_vs_WT
Marco	0.000169053	-0.241172	0.13	0.157	1	Chat-KO_vs_WT
Tipin	0.000529409	-0.24002	0.167	0.194	1	Chat-KO_vs_WT
Cep164	5.92957e-06	-0.239444	0.304	0.342	0.10318	Chat-KO_vs_WT
Nfatc1	0.0019742	-0.238107	0.451	0.463	1	Chat-KO_vs_WT
Dut	0.0120072	-0.238058	0.268	0.286	1	Chat-KO_vs_WT
Dctpp1	0.000166698	-0.234954	0.159	0.189	1	Chat-KO_vs_WT
Scd1	1.59168e-12	-0.234002	0.662	0.703	2.76968e-08	Chat-KO_vs_WT
Nid1	9.92081e-07	-0.233539	0.288	0.334	0.0172632	Chat-KO_vs_WT
Iglc3	0.000281573	-0.232969	0.927	0.942	1	Chat-KO_vs_WT
Sdhd	5.11784e-06	-0.230926	0.371	0.406	0.0890556	Chat-KO_vs_WT
Sbf2	4.83523e-07	-0.230424	0.292	0.342	0.00841378	Chat-KO_vs_WT
Selenoh	4.78221e-05	-0.228837	0.411	0.44	0.832152	Chat-KO_vs_WT
Txndc11	0.164384	-0.228487	0.297	0.304	1	Chat-KO_vs_WT
Bag3	0.00052291	-0.22346	0.101	0.124	1	Chat-KO_vs_WT
Tuba1b	0.129575	-0.223357	0.355	0.333	1	Chat-KO_vs_WT
Ryr1	0.000182497	-0.221096	0.319	0.348	1	Chat-KO_vs_WT
Dap	4.22036e-06	-0.218619	0.214	0.254	0.0734385	Chat-KO_vs_WT
Snhg3	0.000262501	-0.21728	0.266	0.295	1	Chat-KO_vs_WT
Dennd5b	1.10732e-05	-0.215328	0.52	0.544	0.192685	Chat-KO_vs_WT
Cdk6	0.000412549	-0.215316	0.107	0.132	1	Chat-KO_vs_WT
Manbal	2.36178e-05	-0.214822	0.256	0.293	0.410973	Chat-KO_vs_WT
Tmem63c	0.000160216	-0.213962	0.094	0.119	1	Chat-KO_vs_WT
Zfp318	0.0561017	-0.212875	0.183	0.197	1	Chat-KO_vs_WT
Ubc	1.54874e-23	-0.21118	0.937	0.951	2.69496e-19	Chat-KO_vs_WT
Scand1	1.43812e-25	-0.210901	0.967	0.979	2.50247e-21	Chat-KO_vs_WT
Ints4	0.000728896	-0.207813	0.306	0.333	1	Chat-KO_vs_WT
Lap3	5.88394e-05	-0.207277	0.111	0.139	1	Chat-KO_vs_WT
Rictor	0.000163733	-0.206974	0.206	0.238	1	Chat-KO_vs_WT
Cd180	9.3431e-07	-0.205619	0.622	0.643	0.0162579	Chat-KO_vs_WT
H2afz	0.0983209	-0.205258	0.797	0.772	1	Chat-KO_vs_WT
Tceal9	0.105228	-0.205184	0.112	0.121	1	Chat-KO_vs_WT
Hmgn1	2.42375e-10	-0.204842	0.711	0.741	4.21757e-06	Chat-KO_vs_WT
Nfkbiz	0.000190351	-0.204086	0.218	0.25	1	Chat-KO_vs_WT
Cmah	1.20697e-13	-0.203225	0.893	0.925	2.10025e-09	Chat-KO_vs_WT
Mpp6	0.00520441	-0.202497	0.212	0.234	1	Chat-KO_vs_WT
Cdk2ap1	0.00015395	-0.202289	0.388	0.416	1	Chat-KO_vs_WT
Klhl12	0.000137037	-0.200152	0.183	0.214	1	Chat-KO_vs_WT
Rnf157	0.00436455	-0.196609	0.115	0.135	1	Chat-KO_vs_WT
Ezh2	0.0008701	-0.196575	0.397	0.421	1	Chat-KO_vs_WT
Rbm3	1.32781e-33	-0.196397	0.998	0.999	2.31052e-29	Chat-KO_vs_WT
Got1	0.000656103	-0.196197	0.166	0.192	1	Chat-KO_vs_WT
Pitpnm2	4.02601e-05	-0.195622	0.084	0.11	0.700566	Chat-KO_vs_WT
Net1	0.00181444	-0.19502	0.097	0.118	1	Chat-KO_vs_WT
Atf4	9.81323e-06	-0.194361	0.366	0.408	0.17076	Chat-KO_vs_WT
Nasp	0.0472099	-0.193597	0.252	0.266	1	Chat-KO_vs_WT
Snrpf	1.345e-09	-0.192165	0.759	0.777	2.34044e-05	Chat-KO_vs_WT
Npm3	6.68367e-05	-0.190615	0.341	0.376	1	Chat-KO_vs_WT
Lax1	0.0541687	-0.19021	0.242	0.256	1	Chat-KO_vs_WT
Ctse	5.1186e-07	-0.190031	0.486	0.53	0.00890688	Chat-KO_vs_WT
Litaf	0.000229341	-0.1894	0.285	0.319	1	Chat-KO_vs_WT
Chka	4.99171e-05	-0.188935	0.187	0.222	0.868607	Chat-KO_vs_WT
Gch1	0.00146518	-0.188387	0.315	0.341	1	Chat-KO_vs_WT
Mrpl27	0.000100314	-0.187822	0.252	0.287	1	Chat-KO_vs_WT
Hilpda	0.000695571	-0.187447	0.122	0.146	1	Chat-KO_vs_WT
Alad	0.0021576	-0.187137	0.082	0.1	1	Chat-KO_vs_WT
U2af1	6.15473e-06	-0.186215	0.642	0.652	0.107099	Chat-KO_vs_WT
Avl9	0.000120807	-0.185255	0.361	0.393	1	Chat-KO_vs_WT
Vav3	3.61911e-06	-0.1845	0.126	0.161	0.0629762	Chat-KO_vs_WT
Arhgap24	0.00212614	-0.18296	0.252	0.28	1	Chat-KO_vs_WT
Hnrnpdl	1.43494e-08	-0.181163	0.658	0.689	0.000249694	Chat-KO_vs_WT
Cd300lf	5.34701e-05	-0.180901	0.117	0.147	0.930433	Chat-KO_vs_WT
Sft2d2	0.0117725	-0.180676	0.208	0.227	1	Chat-KO_vs_WT
Ddt	7.97282e-05	-0.179667	0.501	0.526	1	Chat-KO_vs_WT
Pla2g12a	0.0206106	-0.179226	0.098	0.112	1	Chat-KO_vs_WT
Fmnl3	0.00182554	-0.178333	0.121	0.143	1	Chat-KO_vs_WT
Eif3i	9.18232e-19	-0.178178	0.927	0.947	1.59781e-14	Chat-KO_vs_WT
Eya1	0.00452533	-0.177564	0.156	0.179	1	Chat-KO_vs_WT
Ndufb7	8.96912e-09	-0.177362	0.72	0.741	0.000156072	Chat-KO_vs_WT
Cd9	9.98824e-05	-0.17728	0.392	0.427	1	Chat-KO_vs_WT
Rpia	0.00321519	-0.176124	0.218	0.241	1	Chat-KO_vs_WT
Abcg1	0.00244215	-0.176079	0.143	0.165	1	Chat-KO_vs_WT
Cd72	3.01328e-05	-0.176053	0.184	0.22	0.524341	Chat-KO_vs_WT
Junb	0.000455827	-0.175271	0.584	0.588	1	Chat-KO_vs_WT
Rab39	0.000458652	-0.175229	0.285	0.317	1	Chat-KO_vs_WT
Ndufb6	0.000816069	-0.17501	0.361	0.386	1	Chat-KO_vs_WT
Anks1b	0.00230473	-0.173114	0.087	0.106	1	Chat-KO_vs_WT
Prr5	0.00232309	-0.17278	0.345	0.368	1	Chat-KO_vs_WT
Fus	7.99378e-12	-0.172733	0.822	0.85	1.391e-07	Chat-KO_vs_WT
Ndufc2	3.08596e-05	-0.171161	0.576	0.596	0.536987	Chat-KO_vs_WT
Nsmce1	0.000115286	-0.170886	0.341	0.375	1	Chat-KO_vs_WT
Ube2e3	0.00148223	-0.170414	0.245	0.271	1	Chat-KO_vs_WT
Nhp2	0.0155661	-0.169926	0.489	0.493	1	Chat-KO_vs_WT
Bmyc	0.0238662	-0.169541	0.222	0.24	1	Chat-KO_vs_WT
Tomm20	1.87473e-14	-0.169095	0.88	0.895	3.26222e-10	Chat-KO_vs_WT
Srsf3	1.03397e-09	-0.16897	0.865	0.885	1.79921e-05	Chat-KO_vs_WT
Glipr1	0.0550861	-0.168259	0.133	0.146	1	Chat-KO_vs_WT
Scd2	0.0069629	-0.167638	0.097	0.115	1	Chat-KO_vs_WT
Stoml1	0.00067618	-0.167443	0.41	0.433	1	Chat-KO_vs_WT
Snrpd2	7.67783e-13	-0.167049	0.85	0.862	1.33602e-08	Chat-KO_vs_WT
Plac8	7.08044e-10	-0.167041	0.993	0.988	1.23207e-05	Chat-KO_vs_WT
Gem	8.28289e-05	-0.166221	0.3	0.337	1	Chat-KO_vs_WT
Trappc4	8.04438e-05	-0.165958	0.458	0.488	1	Chat-KO_vs_WT
Haus1	0.00714472	-0.165498	0.088	0.105	1	Chat-KO_vs_WT
Ahnak2	0.0829372	-0.165449	0.191	0.204	1	Chat-KO_vs_WT
Gimap7	0.000130087	-0.165017	0.277	0.312	1	Chat-KO_vs_WT
Tcf4	1.93433e-09	-0.16483	0.886	0.899	3.36592e-05	Chat-KO_vs_WT
Anxa2	0.0245918	-0.16463	0.397	0.41	1	Chat-KO_vs_WT
Polg2	0.00218758	-0.164175	0.103	0.124	1	Chat-KO_vs_WT
Enpp1	0.0353343	-0.160538	0.089	0.102	1	Chat-KO_vs_WT
Cdc25b	0.0587464	-0.1602	0.158	0.171	1	Chat-KO_vs_WT
H2afx	0.394015	-0.160106	0.16	0.152	1	Chat-KO_vs_WT
Ptrhd1	0.00301757	-0.159654	0.259	0.284	1	Chat-KO_vs_WT
Pold4	8.63063e-09	-0.159479	0.943	0.942	0.000150182	Chat-KO_vs_WT
Smim40	0.0300174	-0.159029	0.092	0.106	1	Chat-KO_vs_WT
Ndufs6	0.00082622	-0.158814	0.464	0.486	1	Chat-KO_vs_WT
Klhl5	0.0235623	-0.158414	0.185	0.203	1	Chat-KO_vs_WT
Slc7a7	0.0022251	-0.158159	0.248	0.275	1	Chat-KO_vs_WT
Fen1	0.00638395	-0.157947	0.097	0.114	1	Chat-KO_vs_WT
Eef1g	2.42091e-19	-0.157784	0.991	0.995	4.21262e-15	Chat-KO_vs_WT
Suclg1	1.42235e-05	-0.157478	0.617	0.636	0.247503	Chat-KO_vs_WT
Mrpl12	0.00508417	-0.157172	0.422	0.438	1	Chat-KO_vs_WT
Btbd8	0.00904057	-0.156691	0.116	0.134	1	Chat-KO_vs_WT
Lgals1	0.0772706	-0.155373	0.827	0.823	1	Chat-KO_vs_WT
Sec61b	2.47229e-08	-0.154951	0.947	0.955	0.000430204	Chat-KO_vs_WT
Asb13	0.0532159	-0.154394	0.144	0.158	1	Chat-KO_vs_WT
Cks2	0.547857	-0.154169	0.194	0.197	1	Chat-KO_vs_WT
Mif	0.354858	-0.153352	0.669	0.642	1	Chat-KO_vs_WT
Manf	0.577844	-0.153291	0.582	0.559	1	Chat-KO_vs_WT
Rel	0.00546873	-0.152866	0.602	0.603	1	Chat-KO_vs_WT
Siah2	0.0603905	-0.152409	0.26	0.274	1	Chat-KO_vs_WT
Mrpl54	0.000572035	-0.152299	0.5	0.522	1	Chat-KO_vs_WT
Snrpe	6.85619e-11	-0.151802	0.901	0.913	1.19305e-06	Chat-KO_vs_WT
Snhg15	0.00269293	-0.151739	0.104	0.124	1	Chat-KO_vs_WT
Il6st	0.138825	-0.151297	0.188	0.199	1	Chat-KO_vs_WT
Mcoln2	0.433181	-0.151013	0.312	0.312	1	Chat-KO_vs_WT
Tmem258	0.00250897	-0.150855	0.58	0.587	1	Chat-KO_vs_WT
Ssr4	5.5261e-06	-0.150428	0.93	0.938	0.0961597	Chat-KO_vs_WT
Mrpl55	0.00137476	-0.150396	0.189	0.216	1	Chat-KO_vs_WT
Prdx2	3.24465e-05	-0.150063	0.758	0.755	0.564601	Chat-KO_vs_WT
Mrps18b	0.0163817	-0.149756	0.21	0.229	1	Chat-KO_vs_WT
Slc31a1	0.0619731	-0.149283	0.128	0.14	1	Chat-KO_vs_WT
Nr2c2ap	0.00387276	-0.149263	0.3	0.325	1	Chat-KO_vs_WT
Nme1	0.0593291	-0.148886	0.726	0.718	1	Chat-KO_vs_WT
Lhpp	0.0017177	-0.148858	0.104	0.126	1	Chat-KO_vs_WT
Tmem154	0.000763584	-0.148528	0.395	0.428	1	Chat-KO_vs_WT
Mmd	0.0145725	-0.148429	0.134	0.152	1	Chat-KO_vs_WT
Paxx	0.00891304	-0.1466	0.253	0.274	1	Chat-KO_vs_WT
Eif5a	0.000848292	-0.145095	0.893	0.891	1	Chat-KO_vs_WT
Timm8b	0.00874479	-0.144236	0.358	0.379	1	Chat-KO_vs_WT
Elob	4.38758e-09	-0.144194	0.85	0.857	7.63484e-05	Chat-KO_vs_WT
Rasgrp3	0.26274	-0.144095	0.157	0.163	1	Chat-KO_vs_WT
Ndufb8	5.17738e-05	-0.144044	0.693	0.704	0.900916	Chat-KO_vs_WT
H2-Q6	0.124716	-0.143887	0.435	0.438	1	Chat-KO_vs_WT
Ran	0.366822	-0.143868	0.673	0.655	1	Chat-KO_vs_WT
Igf1r	0.118789	-0.143747	0.106	0.117	1	Chat-KO_vs_WT
Aprt	0.00100267	-0.143473	0.623	0.632	1	Chat-KO_vs_WT
Fos	0.0204262	-0.143311	0.179	0.197	1	Chat-KO_vs_WT
H2-Q7	0.235537	-0.14314	0.447	0.446	1	Chat-KO_vs_WT
Primpol	0.0245374	-0.14311	0.165	0.182	1	Chat-KO_vs_WT
Cacna1e	0.000201717	-0.143	0.791	0.825	1	Chat-KO_vs_WT
Dusp12	0.0103771	-0.142726	0.252	0.273	1	Chat-KO_vs_WT
Cope	0.0261963	-0.142531	0.468	0.476	1	Chat-KO_vs_WT
Lynx1	0.044545	-0.142457	0.098	0.11	1	Chat-KO_vs_WT
Txndc5	0.320715	-0.14176	0.726	0.72	1	Chat-KO_vs_WT
Rcn3	0.0078214	-0.141405	0.14	0.16	1	Chat-KO_vs_WT
Cox7a2	4.21682e-07	-0.140822	0.82	0.827	0.00733769	Chat-KO_vs_WT
Sub1	4.62392e-10	-0.14076	0.997	0.993	8.04609e-06	Chat-KO_vs_WT
Anp32e	0.0235649	-0.140361	0.509	0.516	1	Chat-KO_vs_WT
Acbd6	0.00129547	-0.140163	0.494	0.511	1	Chat-KO_vs_WT
Cox5b	4.53973e-11	-0.139931	0.912	0.921	7.89958e-07	Chat-KO_vs_WT
Map3k8	0.0129035	-0.139539	0.218	0.239	1	Chat-KO_vs_WT
Mettl25	0.0357875	-0.138881	0.165	0.181	1	Chat-KO_vs_WT
Mrps28	0.060435	-0.138402	0.259	0.272	1	Chat-KO_vs_WT
Srsf10	0.0226203	-0.138163	0.514	0.524	1	Chat-KO_vs_WT
Chd6	0.00281581	-0.138002	0.419	0.442	1	Chat-KO_vs_WT
Tmem134	1.07618e-08	-0.137915	0.802	0.824	0.000187267	Chat-KO_vs_WT
Psma3	0.000292937	-0.137786	0.759	0.759	1	Chat-KO_vs_WT
Trib1	0.0138942	-0.13762	0.115	0.132	1	Chat-KO_vs_WT
Polr2e	0.00110471	-0.137382	0.553	0.57	1	Chat-KO_vs_WT
Eci2	0.00208528	-0.137217	0.369	0.397	1	Chat-KO_vs_WT
Pip5k1b	0.0151718	-0.136947	0.116	0.133	1	Chat-KO_vs_WT
Zc3h6	0.015063	-0.136889	0.259	0.281	1	Chat-KO_vs_WT
Kmo	0.0454819	-0.136798	0.227	0.244	1	Chat-KO_vs_WT
Phb2	7.97454e-05	-0.136745	0.684	0.689	1	Chat-KO_vs_WT
Ubb	2.73689e-28	-0.136729	1	1	4.76247e-24	Chat-KO_vs_WT
Zfp951	0.0189933	-0.135829	0.107	0.123	1	Chat-KO_vs_WT
Ighm	0.000359087	-0.135654	0.999	0.999	1	Chat-KO_vs_WT
Emb	0.508936	-0.135099	0.395	0.393	1	Chat-KO_vs_WT
Smim20	0.00376759	-0.134576	0.379	0.4	1	Chat-KO_vs_WT
Mms22l	0.0102477	-0.133737	0.121	0.14	1	Chat-KO_vs_WT
Sik1	9.56876e-06	-0.133533	0.637	0.672	0.166506	Chat-KO_vs_WT
Tank	0.00924894	-0.133207	0.506	0.526	1	Chat-KO_vs_WT
Chchd5	0.0140044	-0.132925	0.166	0.185	1	Chat-KO_vs_WT
Pabpc4	0.0187571	-0.132826	0.21	0.228	1	Chat-KO_vs_WT
Tmem192	0.00220756	-0.132518	0.384	0.412	1	Chat-KO_vs_WT
Lrmp	0.0445464	-0.132055	0.545	0.544	1	Chat-KO_vs_WT
Dld	0.0105604	-0.131502	0.222	0.244	1	Chat-KO_vs_WT
Tmem222	0.00914361	-0.131363	0.258	0.281	1	Chat-KO_vs_WT
Faim	0.0414443	-0.13092	0.284	0.299	1	Chat-KO_vs_WT
Crip1	0.000302097	-0.130707	0.98	0.989	1	Chat-KO_vs_WT
Mcm7	0.996458	-0.130593	0.106	0.105	1	Chat-KO_vs_WT
Psma6	0.00175772	-0.129734	0.555	0.566	1	Chat-KO_vs_WT
Ier2	0.0140902	-0.129498	0.439	0.454	1	Chat-KO_vs_WT
Carmil1	0.0421679	-0.129379	0.285	0.303	1	Chat-KO_vs_WT
Nans	0.0798419	-0.129335	0.189	0.203	1	Chat-KO_vs_WT
Htatip2	0.00501557	-0.129236	0.274	0.3	1	Chat-KO_vs_WT
Grap	0.000256603	-0.129212	0.684	0.689	1	Chat-KO_vs_WT
Zfp593	0.0137225	-0.129188	0.231	0.252	1	Chat-KO_vs_WT
Txn1	0.111145	-0.129021	0.778	0.762	1	Chat-KO_vs_WT
Pgls	1.51927e-11	-0.128772	0.952	0.959	2.64369e-07	Chat-KO_vs_WT
Ndufa12	0.0395812	-0.128566	0.47	0.479	1	Chat-KO_vs_WT
Mpg	0.0135831	-0.128431	0.259	0.28	1	Chat-KO_vs_WT
Snrpa1	0.0783411	-0.128261	0.228	0.242	1	Chat-KO_vs_WT
Zfp36	0.0328476	-0.128135	0.395	0.405	1	Chat-KO_vs_WT
Gapdh	4.29993e-06	-0.127737	0.989	0.99	0.0748231	Chat-KO_vs_WT
Magoh	0.0324797	-0.127714	0.492	0.498	1	Chat-KO_vs_WT
Clic4	0.0022606	-0.127384	0.467	0.492	1	Chat-KO_vs_WT
Rnh1	0.00313103	-0.127271	0.584	0.591	1	Chat-KO_vs_WT
Shisa5	4.64901e-05	-0.127248	0.814	0.819	0.808974	Chat-KO_vs_WT
Cd52	1.33527e-13	-0.127193	0.998	0.998	2.3235e-09	Chat-KO_vs_WT
Ndufb9	3.65144e-06	-0.127159	0.774	0.789	0.0635388	Chat-KO_vs_WT
Ppp3cc	0.000770181	-0.127134	0.668	0.678	1	Chat-KO_vs_WT
Mphosph6	0.0113302	-0.126819	0.168	0.189	1	Chat-KO_vs_WT
Swi5	0.022624	-0.126644	0.604	0.603	1	Chat-KO_vs_WT
Marcks	0.0976068	-0.126403	0.211	0.223	1	Chat-KO_vs_WT
Polr2i	0.00697041	-0.126151	0.279	0.303	1	Chat-KO_vs_WT
Churc1	0.00176436	-0.126026	0.562	0.57	1	Chat-KO_vs_WT
Hscb	0.0335016	-0.125978	0.449	0.455	1	Chat-KO_vs_WT
Ndufa11	0.000172207	-0.125914	0.644	0.659	1	Chat-KO_vs_WT
Nelfe	0.0149997	-0.125878	0.132	0.15	1	Chat-KO_vs_WT
Cdt1	0.0527238	-0.12555	0.16	0.175	1	Chat-KO_vs_WT
Myzap	0.0055177	-0.125472	0.086	0.104	1	Chat-KO_vs_WT
Dazap1	0.0218919	-0.124758	0.443	0.453	1	Chat-KO_vs_WT
Pafah1b3	0.000549421	-0.124694	0.74	0.747	1	Chat-KO_vs_WT
Slc7a6os	0.0278688	-0.124606	0.172	0.19	1	Chat-KO_vs_WT
Pym1	0.122092	-0.124414	0.275	0.285	1	Chat-KO_vs_WT
Gnb2	6.75914e-07	-0.124311	0.833	0.85	0.0117616	Chat-KO_vs_WT
Cct5	2.10784e-05	-0.123947	0.741	0.75	0.366785	Chat-KO_vs_WT
Sh3bgrl3	6.53928e-24	-0.123653	0.996	0.992	1.1379e-19	Chat-KO_vs_WT
Aurkaip1	0.000740714	-0.123476	0.619	0.627	1	Chat-KO_vs_WT
H2-Ob	0.000552229	-0.123308	0.805	0.809	1	Chat-KO_vs_WT
Tmem41b	0.0399675	-0.123188	0.14	0.155	1	Chat-KO_vs_WT
Guk1	0.0201128	-0.122817	0.373	0.391	1	Chat-KO_vs_WT
Ly6a	2.14662e-08	-0.122212	0.888	0.922	0.000373534	Chat-KO_vs_WT
Ndufab1	0.0553767	-0.121588	0.414	0.427	1	Chat-KO_vs_WT
Eif3e	8.77165e-11	-0.1211	0.961	0.97	1.52636e-06	Chat-KO_vs_WT
Psma2	1.30395e-05	-0.120813	0.79	0.8	0.226901	Chat-KO_vs_WT
Cnrip1	0.0300895	-0.120736	0.128	0.144	1	Chat-KO_vs_WT
Lamtor4	0.00165438	-0.120497	0.637	0.642	1	Chat-KO_vs_WT
Tespa1	0.00827174	-0.120468	0.448	0.462	1	Chat-KO_vs_WT
Bid	0.0608908	-0.120254	0.21	0.224	1	Chat-KO_vs_WT
Sidt1	0.178144	-0.120249	0.147	0.158	1	Chat-KO_vs_WT
Pex16	0.016913	-0.120237	0.142	0.16	1	Chat-KO_vs_WT
Hdac7	0.0428395	-0.120175	0.227	0.244	1	Chat-KO_vs_WT
Slc3a2	0.262094	-0.119947	0.366	0.37	1	Chat-KO_vs_WT
Upb1	0.012224	-0.119852	0.127	0.146	1	Chat-KO_vs_WT
Ndufs8	0.00111555	-0.119835	0.651	0.651	1	Chat-KO_vs_WT
Mrpl23	0.02082	-0.119588	0.625	0.619	1	Chat-KO_vs_WT
B9d2	0.0175195	-0.119519	0.253	0.274	1	Chat-KO_vs_WT
Cdkn2c	0.00818223	-0.119461	0.167	0.188	1	Chat-KO_vs_WT
Akr1b10	0.0268249	-0.119406	0.141	0.157	1	Chat-KO_vs_WT
AY036118	1.52338e-07	-0.119332	0.977	0.974	0.00265083	Chat-KO_vs_WT
Mrpl16	0.0575961	-0.119083	0.235	0.25	1	Chat-KO_vs_WT
Btla	0.000800611	-0.119039	0.833	0.845	1	Chat-KO_vs_WT
Calr	0.633261	-0.11878	0.692	0.67	1	Chat-KO_vs_WT
Cct3	0.0653322	-0.118671	0.455	0.462	1	Chat-KO_vs_WT
Haghl	0.0525825	-0.118384	0.106	0.119	1	Chat-KO_vs_WT
Odc1	0.281262	-0.11817	0.214	0.221	1	Chat-KO_vs_WT
Krtcap2	5.08451e-05	-0.117723	0.866	0.87	0.884756	Chat-KO_vs_WT
Pde4b	0.099559	-0.116983	0.656	0.645	1	Chat-KO_vs_WT
Npm1	1.50293e-07	-0.116916	0.996	0.999	0.00261525	Chat-KO_vs_WT
Nabp2	0.00947287	-0.116833	0.31	0.334	1	Chat-KO_vs_WT
Rtraf	2.10557e-05	-0.116551	0.808	0.82	0.36639	Chat-KO_vs_WT
Cd86	0.0459126	-0.116488	0.402	0.415	1	Chat-KO_vs_WT
Orc6	0.252874	-0.116403	0.199	0.206	1	Chat-KO_vs_WT
Gpx4	4.57412e-05	-0.115743	0.792	0.8	0.795942	Chat-KO_vs_WT
Nsf	0.00401982	-0.115629	0.631	0.638	1	Chat-KO_vs_WT
BC035044	0.145059	-0.115599	0.249	0.261	1	Chat-KO_vs_WT
Cox7b	4.47886e-05	-0.115367	0.827	0.831	0.779367	Chat-KO_vs_WT
Psmb8	3.50862e-09	-0.114935	0.958	0.962	6.10535e-05	Chat-KO_vs_WT
Cox5a	2.79044e-06	-0.11468	0.879	0.882	0.0485564	Chat-KO_vs_WT
Snn	0.0182277	-0.114472	0.518	0.525	1	Chat-KO_vs_WT
Mrpl13	0.0958988	-0.114414	0.288	0.299	1	Chat-KO_vs_WT
Rbbp7	0.523094	-0.114044	0.361	0.358	1	Chat-KO_vs_WT
Bzw2	0.0756175	-0.113862	0.25	0.265	1	Chat-KO_vs_WT
Hint2	0.00886657	-0.112992	0.317	0.343	1	Chat-KO_vs_WT
Rhobtb2	0.143918	-0.112647	0.112	0.122	1	Chat-KO_vs_WT
Gpd2	0.365446	-0.112499	0.189	0.195	1	Chat-KO_vs_WT
Snrpd1	0.313334	-0.112474	0.535	0.529	1	Chat-KO_vs_WT
Cuta	0.0344866	-0.112466	0.429	0.444	1	Chat-KO_vs_WT
Tox4	0.0234293	-0.112272	0.381	0.401	1	Chat-KO_vs_WT
Hypk	0.0380851	-0.112139	0.39	0.406	1	Chat-KO_vs_WT
Mrpl11	0.0222292	-0.112111	0.408	0.423	1	Chat-KO_vs_WT
Ndufs3	0.0201681	-0.111963	0.544	0.549	1	Chat-KO_vs_WT
Mpst	0.0600101	-0.111829	0.212	0.226	1	Chat-KO_vs_WT
Timm8a1	0.314731	-0.111751	0.133	0.139	1	Chat-KO_vs_WT
Ube2j1	0.0429742	-0.111602	0.38	0.394	1	Chat-KO_vs_WT
Prps2	0.112615	-0.110809	0.414	0.425	1	Chat-KO_vs_WT
Zfyve26	0.0965593	-0.110551	0.186	0.199	1	Chat-KO_vs_WT
Mrps34	0.0120817	-0.110377	0.424	0.444	1	Chat-KO_vs_WT
Sem1	2.33244e-07	-0.109854	0.891	0.902	0.00405867	Chat-KO_vs_WT
Ikzf1	3.96641e-05	-0.109564	0.921	0.935	0.690195	Chat-KO_vs_WT
E2f3	0.184344	-0.109071	0.122	0.131	1	Chat-KO_vs_WT
Ccl17	0.324906	-0.10895	0.101	0.107	1	Chat-KO_vs_WT
Gosr2	0.185066	-0.10884	0.248	0.257	1	Chat-KO_vs_WT
Ints7	0.0998701	-0.108602	0.345	0.357	1	Chat-KO_vs_WT
Slc16a6	0.196196	-0.108582	0.19	0.199	1	Chat-KO_vs_WT
Zfp810	0.0776492	-0.108359	0.089	0.1	1	Chat-KO_vs_WT
Pcna	0.880091	-0.108337	0.298	0.291	1	Chat-KO_vs_WT
Tmem131l	0.00815478	-0.108129	0.492	0.512	1	Chat-KO_vs_WT
Gin1	0.141254	-0.108086	0.146	0.157	1	Chat-KO_vs_WT
Ndufaf2	0.0453456	-0.108082	0.177	0.193	1	Chat-KO_vs_WT
Clec2i	0.475606	-0.108019	0.378	0.376	1	Chat-KO_vs_WT
Tubb5	0.519693	-0.107927	0.647	0.614	1	Chat-KO_vs_WT
Nenf	0.0657369	-0.107809	0.393	0.405	1	Chat-KO_vs_WT
Setd4	0.0304089	-0.10774	0.148	0.165	1	Chat-KO_vs_WT
Smdt1	0.000122711	-0.107726	0.823	0.814	1	Chat-KO_vs_WT
C1qbp	0.416686	-0.107709	0.478	0.472	1	Chat-KO_vs_WT
Ufc1	0.00670638	-0.107469	0.647	0.64	1	Chat-KO_vs_WT
Tpst1	0.13015	-0.107447	0.155	0.166	1	Chat-KO_vs_WT
Itm2c	0.386419	-0.107446	0.303	0.305	1	Chat-KO_vs_WT
Ostc	0.395496	-0.107098	0.573	0.562	1	Chat-KO_vs_WT
Ndufb10	9.06979e-05	-0.106862	0.818	0.819	1	Chat-KO_vs_WT
Asf1a	0.177068	-0.106072	0.182	0.192	1	Chat-KO_vs_WT
Ndufv2	0.000696849	-0.106051	0.646	0.663	1	Chat-KO_vs_WT
Ubald2	0.161132	-0.106049	0.337	0.345	1	Chat-KO_vs_WT
Rack1	6.95747e-34	-0.105966	1	1	1.21067e-29	Chat-KO_vs_WT
AI413582	0.0593048	-0.105918	0.308	0.323	1	Chat-KO_vs_WT
Btf3	3.40647e-16	-0.105845	0.999	0.999	5.9276e-12	Chat-KO_vs_WT
Runx2	0.0510573	-0.105796	0.11	0.124	1	Chat-KO_vs_WT
Mrpl57	0.413488	-0.105614	0.574	0.561	1	Chat-KO_vs_WT
Nipsnap2	0.0321085	-0.105382	0.23	0.248	1	Chat-KO_vs_WT
Hhex	0.0416404	-0.105023	0.395	0.41	1	Chat-KO_vs_WT
Fundc2	0.0152322	-0.104821	0.527	0.538	1	Chat-KO_vs_WT
Mrpl2	0.152259	-0.10464	0.269	0.279	1	Chat-KO_vs_WT
Mrps14	0.11128	-0.104538	0.527	0.527	1	Chat-KO_vs_WT
C1d	0.0823516	-0.104315	0.416	0.426	1	Chat-KO_vs_WT
Nup107	0.110768	-0.104259	0.138	0.149	1	Chat-KO_vs_WT
Pim2	0.138003	-0.104144	0.123	0.133	1	Chat-KO_vs_WT
Lsm4	0.00144705	-0.103875	0.74	0.747	1	Chat-KO_vs_WT
Naa20	0.0996697	-0.103067	0.294	0.306	1	Chat-KO_vs_WT
Thg1l	0.070296	-0.102775	0.189	0.204	1	Chat-KO_vs_WT
Fyco1	0.193579	-0.102654	0.258	0.267	1	Chat-KO_vs_WT
Snrpc	0.0759486	-0.102541	0.438	0.445	1	Chat-KO_vs_WT
Anp32b	0.00209479	-0.102377	0.882	0.882	1	Chat-KO_vs_WT
Luc7l2	8.81603e-06	-0.102115	0.927	0.929	0.153408	Chat-KO_vs_WT
Dda1	0.106683	-0.10206	0.305	0.317	1	Chat-KO_vs_WT
Mrps18c	0.0899422	-0.10198	0.493	0.492	1	Chat-KO_vs_WT
Nemp2	0.0804437	-0.101922	0.191	0.204	1	Chat-KO_vs_WT
Ndufa4	0.000307147	-0.101849	0.892	0.883	1	Chat-KO_vs_WT
Ift20	0.934546	-0.101765	0.338	0.331	1	Chat-KO_vs_WT
Itpa	0.0362247	-0.101711	0.228	0.246	1	Chat-KO_vs_WT
Tnfrsf13b	0.00776847	-0.101483	0.704	0.711	1	Chat-KO_vs_WT
Rftn1	0.0132659	-0.101475	0.738	0.748	1	Chat-KO_vs_WT
Ndufa7	4.17656e-06	-0.101358	0.812	0.819	0.0726763	Chat-KO_vs_WT
Emg1	0.112878	-0.101281	0.55	0.547	1	Chat-KO_vs_WT
Psmd14	0.00422413	-0.100702	0.82	0.828	1	Chat-KO_vs_WT
Uba52	7.49374e-13	-0.100635	0.995	0.996	1.30399e-08	Chat-KO_vs_WT
Sqstm1	0.029579	-0.100556	0.554	0.56	1	Chat-KO_vs_WT
Fam3c	0.0650922	-0.10028	0.429	0.44	1	Chat-KO_vs_WT
Ranbp1	0.520383	-0.100154	0.472	0.469	1	Chat-KO_vs_WT
Spty2d1	0.0779427	-0.0993521	0.281	0.297	1	Chat-KO_vs_WT
Nol7	3.70931e-08	-0.0992155	0.937	0.947	0.000645456	Chat-KO_vs_WT
Apex1	0.0710819	-0.099023	0.237	0.251	1	Chat-KO_vs_WT
Pmaip1	0.0344092	-0.0989638	0.091	0.104	1	Chat-KO_vs_WT
Anapc15	0.1843	-0.0989051	0.237	0.246	1	Chat-KO_vs_WT
Ndufaf8	0.104857	-0.0986877	0.354	0.364	1	Chat-KO_vs_WT
Dtx1	0.245318	-0.0986562	0.183	0.192	1	Chat-KO_vs_WT
Oard1	0.185853	-0.0986202	0.362	0.368	1	Chat-KO_vs_WT
Sec61a1	0.126731	-0.0985983	0.284	0.295	1	Chat-KO_vs_WT
Rad18	0.162087	-0.098558	0.163	0.174	1	Chat-KO_vs_WT
Rhob	0.109705	-0.0983991	0.121	0.132	1	Chat-KO_vs_WT
Snhg9	0.0997505	-0.0980794	0.103	0.114	1	Chat-KO_vs_WT
Nup160	0.687445	-0.097867	0.218	0.218	1	Chat-KO_vs_WT
Park7	0.00477053	-0.0978527	0.776	0.775	1	Chat-KO_vs_WT
Rpn1	0.885714	-0.0978078	0.332	0.324	1	Chat-KO_vs_WT
Tnfaip8	2.69861e-05	-0.0977709	0.738	0.764	0.469585	Chat-KO_vs_WT
Bend5	0.116738	-0.0975967	0.249	0.262	1	Chat-KO_vs_WT
Eef1d	1.7654e-08	-0.0974294	0.954	0.964	0.000307198	Chat-KO_vs_WT
Cd2bp2	0.056711	-0.0974036	0.282	0.297	1	Chat-KO_vs_WT
Hmgb3	0.0496325	-0.0973821	0.105	0.119	1	Chat-KO_vs_WT
Dpm1	0.000871637	-0.0972154	0.744	0.75	1	Chat-KO_vs_WT
Prmt1	0.517201	-0.0968071	0.406	0.402	1	Chat-KO_vs_WT
Lamtor1	0.0268889	-0.0968036	0.591	0.59	1	Chat-KO_vs_WT
Ggh	0.234389	-0.09677	0.153	0.162	1	Chat-KO_vs_WT
B3gnt2	0.00853861	-0.0966013	0.814	0.798	1	Chat-KO_vs_WT
Itga6	0.185108	-0.0965704	0.111	0.119	1	Chat-KO_vs_WT
Urm1	0.189543	-0.0964333	0.243	0.252	1	Chat-KO_vs_WT
Zfp688	0.317023	-0.0963909	0.122	0.128	1	Chat-KO_vs_WT
Siva1	0.453877	-0.0961951	0.224	0.229	1	Chat-KO_vs_WT
Mdh1	0.00583541	-0.0960977	0.766	0.766	1	Chat-KO_vs_WT
Smim8	0.0954874	-0.0960661	0.306	0.32	1	Chat-KO_vs_WT
Ell2	0.145795	-0.0959952	0.292	0.304	1	Chat-KO_vs_WT
Creb3l2	0.190877	-0.0959879	0.154	0.164	1	Chat-KO_vs_WT
Dtymk	0.289105	-0.0953654	0.294	0.301	1	Chat-KO_vs_WT
Diablo	0.166585	-0.0952274	0.176	0.186	1	Chat-KO_vs_WT
Cox6b1	1.07098e-06	-0.0951727	0.936	0.94	0.0186362	Chat-KO_vs_WT
Ndufv1	0.179149	-0.0950895	0.346	0.353	1	Chat-KO_vs_WT
Trappc5	0.0314615	-0.0948516	0.287	0.306	1	Chat-KO_vs_WT
Oxa1l	0.0403461	-0.0948151	0.425	0.438	1	Chat-KO_vs_WT
Ntpcr	0.0505592	-0.0941113	0.151	0.166	1	Chat-KO_vs_WT
Psmb5	0.202118	-0.0941056	0.573	0.565	1	Chat-KO_vs_WT
Selenos	0.814808	-0.094041	0.578	0.566	1	Chat-KO_vs_WT
Psmb3	0.0147876	-0.0936192	0.755	0.756	1	Chat-KO_vs_WT
Sesn1	0.739732	-0.0934437	0.492	0.475	1	Chat-KO_vs_WT
Fli1	0.0104387	-0.0933896	0.855	0.849	1	Chat-KO_vs_WT
Rbm8a	0.0735693	-0.0933369	0.546	0.549	1	Chat-KO_vs_WT
Nudt9	0.221441	-0.0932764	0.173	0.182	1	Chat-KO_vs_WT
Wdr83	0.040807	-0.0930883	0.126	0.142	1	Chat-KO_vs_WT
Commd4	0.0617966	-0.0930805	0.427	0.439	1	Chat-KO_vs_WT
Lrp10	0.0452834	-0.0930127	0.558	0.559	1	Chat-KO_vs_WT
Gabarap	6.31978e-07	-0.0925851	0.942	0.95	0.0109971	Chat-KO_vs_WT
Mcm3	0.936738	-0.0923867	0.139	0.138	1	Chat-KO_vs_WT
Nap1l1	8.26807e-05	-0.0923734	0.976	0.978	1	Chat-KO_vs_WT
Commd3	0.0311527	-0.0923567	0.511	0.52	1	Chat-KO_vs_WT
Cox6a1	0.0476589	-0.0923013	0.693	0.681	1	Chat-KO_vs_WT
Aimp1	0.00484407	-0.0922038	0.655	0.659	1	Chat-KO_vs_WT
Npc2	0.000297073	-0.0921649	0.899	0.911	1	Chat-KO_vs_WT
Serpinb6a	0.216812	-0.0919559	0.286	0.295	1	Chat-KO_vs_WT
Tmem234	3.54574e-05	-0.0916028	0.879	0.893	0.616994	Chat-KO_vs_WT
Mdp1	0.0778437	-0.0914775	0.499	0.505	1	Chat-KO_vs_WT
Mrpl20	0.0643773	-0.0914742	0.629	0.62	1	Chat-KO_vs_WT
Pdk1	0.0797758	-0.0914546	0.109	0.121	1	Chat-KO_vs_WT
Sdhb	0.0226672	-0.0913884	0.55	0.558	1	Chat-KO_vs_WT
Tmem160	0.00154971	-0.0911637	0.726	0.731	1	Chat-KO_vs_WT
Ndufa9	0.445602	-0.0910255	0.272	0.274	1	Chat-KO_vs_WT
Psmd3	0.126066	-0.0907401	0.281	0.293	1	Chat-KO_vs_WT
Senp2	0.241596	-0.090654	0.377	0.383	1	Chat-KO_vs_WT
Pdzd11	0.0595757	-0.0904842	0.189	0.205	1	Chat-KO_vs_WT
Tmsb10	6.23669e-08	-0.090411	0.991	0.991	0.00108525	Chat-KO_vs_WT
Bcas2	0.129289	-0.0903979	0.492	0.497	1	Chat-KO_vs_WT
Rrp15	0.210065	-0.090254	0.181	0.191	1	Chat-KO_vs_WT
Phf5a	0.0274471	-0.0901625	0.499	0.513	1	Chat-KO_vs_WT
Capg	4.65492e-06	-0.090054	0.966	0.976	0.0810003	Chat-KO_vs_WT
Gclc	0.11129	-0.0898285	0.27	0.285	1	Chat-KO_vs_WT
Cbwd1	0.0668095	-0.0896215	0.134	0.148	1	Chat-KO_vs_WT
Acox3	0.842246	-0.0894685	0.27	0.266	1	Chat-KO_vs_WT
Spcs2	0.484496	-0.0892699	0.811	0.794	1	Chat-KO_vs_WT
Srgn	2.65302e-08	-0.0891085	0.997	0.997	0.000461653	Chat-KO_vs_WT
Fxn	0.084111	-0.0890907	0.186	0.2	1	Chat-KO_vs_WT
Stk17b	0.117565	-0.0889147	0.827	0.81	1	Chat-KO_vs_WT
Ptprcap	9.34091e-08	-0.088854	0.952	0.956	0.00162541	Chat-KO_vs_WT
Sec22a	0.479979	-0.0888123	0.163	0.167	1	Chat-KO_vs_WT
Ndufb5	1.8757e-05	-0.0887278	0.86	0.866	0.32639	Chat-KO_vs_WT
Bcl7c	0.386712	-0.0887184	0.437	0.432	1	Chat-KO_vs_WT
Ppib	0.00107834	-0.088603	0.984	0.986	1	Chat-KO_vs_WT
Sypl	0.197414	-0.0885954	0.578	0.572	1	Chat-KO_vs_WT
Nme2	1.12935e-07	-0.0885739	0.999	0.999	0.00196519	Chat-KO_vs_WT
Edem2	0.513348	-0.0882854	0.258	0.261	1	Chat-KO_vs_WT
Rlim	0.0840107	-0.08819	0.466	0.48	1	Chat-KO_vs_WT
Ptpn6	0.0439196	-0.088049	0.628	0.629	1	Chat-KO_vs_WT
Spn	0.106003	-0.0877849	0.155	0.167	1	Chat-KO_vs_WT
Snrpa	0.753165	-0.0877018	0.203	0.203	1	Chat-KO_vs_WT
Bcl2a1d	0.236386	-0.0876815	0.223	0.233	1	Chat-KO_vs_WT
Rrm1	0.540845	-0.0876356	0.146	0.15	1	Chat-KO_vs_WT
Eif3d	0.0496054	-0.0875816	0.468	0.484	1	Chat-KO_vs_WT
Snhg6	0.149	-0.0875113	0.207	0.218	1	Chat-KO_vs_WT
Cct7	0.162594	-0.087499	0.568	0.566	1	Chat-KO_vs_WT
Mbd3	0.114755	-0.0874637	0.335	0.348	1	Chat-KO_vs_WT
Dnase1l3	0.0703874	-0.0871958	0.121	0.134	1	Chat-KO_vs_WT
Fopnl	0.0644889	-0.0869398	0.254	0.27	1	Chat-KO_vs_WT
Tmsb15b1	0.134574	-0.0868099	0.148	0.159	1	Chat-KO_vs_WT
Cplx2	0.128722	-0.0865885	0.319	0.331	1	Chat-KO_vs_WT
Gtf2h5	0.0149215	-0.0865546	0.546	0.565	1	Chat-KO_vs_WT
Med30	0.500912	-0.0865468	0.254	0.256	1	Chat-KO_vs_WT
Tbcb	0.027905	-0.0860516	0.438	0.455	1	Chat-KO_vs_WT
Casp4	0.182901	-0.0855819	0.168	0.179	1	Chat-KO_vs_WT
Haao	0.452662	-0.085509	0.365	0.366	1	Chat-KO_vs_WT
Ilf2	0.343498	-0.0854687	0.224	0.23	1	Chat-KO_vs_WT
Tmed9	0.102591	-0.0851137	0.747	0.735	1	Chat-KO_vs_WT
Zfp608	0.444648	-0.0850141	0.14	0.144	1	Chat-KO_vs_WT
Prkcz	0.136605	-0.0849946	0.21	0.222	1	Chat-KO_vs_WT
Mob4	0.0312387	-0.0849804	0.55	0.558	1	Chat-KO_vs_WT
Nmd3	0.147372	-0.0846963	0.268	0.279	1	Chat-KO_vs_WT
Dock9	0.0875654	-0.0846578	0.132	0.145	1	Chat-KO_vs_WT
Csnk2b	0.171605	-0.0846567	0.502	0.503	1	Chat-KO_vs_WT
Abhd6	0.131052	-0.0846111	0.228	0.241	1	Chat-KO_vs_WT
Brk1	0.000827245	-0.084604	0.848	0.836	1	Chat-KO_vs_WT
Qtrt1	0.106204	-0.0845815	0.142	0.154	1	Chat-KO_vs_WT
Slc25a5	0.00201369	-0.0845145	0.939	0.938	1	Chat-KO_vs_WT
Naa38	0.126088	-0.0844925	0.328	0.339	1	Chat-KO_vs_WT
Ttc38	0.205994	-0.0844277	0.096	0.104	1	Chat-KO_vs_WT
Micos13	0.00121793	-0.0842123	0.79	0.793	1	Chat-KO_vs_WT
Idh3g	0.0943372	-0.0841082	0.451	0.461	1	Chat-KO_vs_WT
Mafk	0.295964	-0.0840857	0.094	0.1	1	Chat-KO_vs_WT
Zfas1	0.00160266	-0.0840819	0.915	0.926	1	Chat-KO_vs_WT
Zdhhc4	0.0881258	-0.0838112	0.232	0.248	1	Chat-KO_vs_WT
Ube2l3	0.0485964	-0.0835958	0.735	0.717	1	Chat-KO_vs_WT
Klhl15	0.452519	-0.0834203	0.252	0.257	1	Chat-KO_vs_WT
Cd68	0.330967	-0.0831715	0.129	0.135	1	Chat-KO_vs_WT
Nudt5	0.438558	-0.0830325	0.175	0.18	1	Chat-KO_vs_WT
Eif3l	0.219689	-0.0829151	0.442	0.444	1	Chat-KO_vs_WT
Tram2	0.940963	-0.0829116	0.17	0.168	1	Chat-KO_vs_WT
Mrps16	0.00177479	-0.082888	0.785	0.783	1	Chat-KO_vs_WT
Rnf214	0.457678	-0.0828613	0.193	0.197	1	Chat-KO_vs_WT
Ndufa13	0.000167851	-0.0827095	0.874	0.88	1	Chat-KO_vs_WT
Ppp1r2	0.188175	-0.0821622	0.542	0.539	1	Chat-KO_vs_WT
Pole3	0.395126	-0.0817683	0.134	0.139	1	Chat-KO_vs_WT
Zswim7	0.233265	-0.0817331	0.156	0.165	1	Chat-KO_vs_WT
Arhgdia	0.000491555	-0.0811676	0.829	0.834	1	Chat-KO_vs_WT
Ehd1	0.253419	-0.0810574	0.325	0.331	1	Chat-KO_vs_WT
Anp32a	0.0971642	-0.081008	0.816	0.805	1	Chat-KO_vs_WT
Slc25a16	0.243468	-0.0807602	0.156	0.165	1	Chat-KO_vs_WT
Arf4	0.0272307	-0.0806979	0.711	0.703	1	Chat-KO_vs_WT
Esyt2	0.306578	-0.0802857	0.27	0.277	1	Chat-KO_vs_WT
Hmgn2	0.462836	-0.0801906	0.213	0.204	1	Chat-KO_vs_WT
Tmem245	0.919482	-0.0798388	0.309	0.304	1	Chat-KO_vs_WT
Anapc5	0.121212	-0.0797266	0.548	0.548	1	Chat-KO_vs_WT
Psmb9	0.106932	-0.0796717	0.693	0.684	1	Chat-KO_vs_WT
Dad1	0.0962836	-0.0796267	0.766	0.761	1	Chat-KO_vs_WT
Yju2	0.243439	-0.0795946	0.144	0.152	1	Chat-KO_vs_WT
Trmt6	0.130526	-0.0795361	0.335	0.348	1	Chat-KO_vs_WT
Ptbp1	0.496602	-0.079459	0.302	0.303	1	Chat-KO_vs_WT
Calm3	0.175911	-0.079388	0.606	0.601	1	Chat-KO_vs_WT
Pgk1	0.66879	-0.0788937	0.532	0.519	1	Chat-KO_vs_WT
Jmjd7	0.127477	-0.0788343	0.137	0.148	1	Chat-KO_vs_WT
Xbp1	0.0238063	-0.0785962	0.223	0.201	1	Chat-KO_vs_WT
Tmem238	0.18317	-0.0783161	0.202	0.213	1	Chat-KO_vs_WT
Arpp19	0.048333	-0.0781648	0.677	0.682	1	Chat-KO_vs_WT
Lias	0.28318	-0.0781322	0.21	0.218	1	Chat-KO_vs_WT
Polr2h	0.514393	-0.0781202	0.28	0.281	1	Chat-KO_vs_WT
Mzt2	0.0719334	-0.0780358	0.113	0.126	1	Chat-KO_vs_WT
Plpbp	0.202919	-0.0780279	0.209	0.22	1	Chat-KO_vs_WT
AI662270	0.916587	-0.0779689	0.437	0.425	1	Chat-KO_vs_WT
Zfp942	0.288755	-0.0778939	0.214	0.222	1	Chat-KO_vs_WT
Vdac2	0.0114686	-0.0777566	0.817	0.808	1	Chat-KO_vs_WT
Btg1	0.00112115	-0.0777541	0.965	0.953	1	Chat-KO_vs_WT
Psmb2	0.133666	-0.0777342	0.678	0.668	1	Chat-KO_vs_WT
Jpt1	0.00518043	-0.0776157	0.811	0.807	1	Chat-KO_vs_WT
Mrpl35	0.0773305	-0.0775498	0.31	0.327	1	Chat-KO_vs_WT
Tsfm	0.10178	-0.077299	0.18	0.193	1	Chat-KO_vs_WT
Nmnat3	0.10746	-0.0772524	0.146	0.158	1	Chat-KO_vs_WT
Eif2s2	0.0181349	-0.0770984	0.737	0.742	1	Chat-KO_vs_WT
Cyba	5.99621e-06	-0.077074	0.996	0.999	0.10434	Chat-KO_vs_WT
Psmb4	0.0222943	-0.0768362	0.766	0.759	1	Chat-KO_vs_WT
Eif3k	2.60932e-07	-0.076677	0.985	0.99	0.00454048	Chat-KO_vs_WT
Mpdu1	0.0763067	-0.0766475	0.315	0.33	1	Chat-KO_vs_WT
Pgrmc1	0.43843	-0.0763384	0.237	0.241	1	Chat-KO_vs_WT
Ndufa1	0.720854	-0.0758423	0.558	0.535	1	Chat-KO_vs_WT
Eif3h	4.64167e-07	-0.0757184	0.987	0.991	0.00807697	Chat-KO_vs_WT
Nfkbil1	0.160587	-0.0757096	0.213	0.225	1	Chat-KO_vs_WT
Pcbp2	0.00013272	-0.0756533	0.908	0.907	1	Chat-KO_vs_WT
Supt20	0.402754	-0.0755089	0.467	0.464	1	Chat-KO_vs_WT
Uchl3	0.448828	-0.0754302	0.561	0.548	1	Chat-KO_vs_WT
Ube2d3	0.00142745	-0.0752339	0.879	0.891	1	Chat-KO_vs_WT
Acot9	0.249074	-0.0750571	0.186	0.194	1	Chat-KO_vs_WT
Ddx54	0.989392	-0.0748948	0.412	0.399	1	Chat-KO_vs_WT
Chmp6	0.121688	-0.0748898	0.155	0.167	1	Chat-KO_vs_WT
Actr5	0.352066	-0.0748788	0.118	0.124	1	Chat-KO_vs_WT
Dap3	0.184694	-0.0748655	0.33	0.341	1	Chat-KO_vs_WT
Eif3m	0.000297773	-0.074823	0.883	0.896	1	Chat-KO_vs_WT
Nmb	0.0995448	-0.0747065	0.099	0.11	1	Chat-KO_vs_WT
Mgmt	0.0420649	-0.0745984	0.233	0.252	1	Chat-KO_vs_WT
Mrps24	0.0949234	-0.0744328	0.669	0.661	1	Chat-KO_vs_WT
Mcm6	0.143612	-0.0744021	0.18	0.166	1	Chat-KO_vs_WT
Rac2	2.55844e-06	-0.0743485	0.993	0.989	0.0445195	Chat-KO_vs_WT
Coq7	0.197463	-0.0742389	0.103	0.111	1	Chat-KO_vs_WT
Btaf1	0.348964	-0.0741781	0.566	0.558	1	Chat-KO_vs_WT
Dgcr6	0.157147	-0.0740823	0.181	0.193	1	Chat-KO_vs_WT
U2af1l4	0.127383	-0.0740752	0.141	0.153	1	Chat-KO_vs_WT
Gpi1	0.000981828	-0.074055	0.861	0.862	1	Chat-KO_vs_WT
Smim24	0.270906	-0.0739479	0.119	0.127	1	Chat-KO_vs_WT
Pcif1	0.113928	-0.0739038	0.463	0.474	1	Chat-KO_vs_WT
Pdia6	0.000443071	-0.0738269	0.37	0.329	1	Chat-KO_vs_WT
Dpm3	0.227043	-0.0738243	0.456	0.458	1	Chat-KO_vs_WT
Phf6	0.878634	-0.073754	0.361	0.356	1	Chat-KO_vs_WT
Zfp64	0.17426	-0.0736361	0.275	0.287	1	Chat-KO_vs_WT
Yif1a	0.138932	-0.0733961	0.147	0.159	1	Chat-KO_vs_WT
Zfp560	0.197399	-0.073323	0.342	0.35	1	Chat-KO_vs_WT
Ndufa10	0.152869	-0.0732057	0.503	0.504	1	Chat-KO_vs_WT
Urod	0.244735	-0.073168	0.144	0.152	1	Chat-KO_vs_WT
Frrs1	0.3879	-0.0729896	0.125	0.131	1	Chat-KO_vs_WT
R3hcc1	0.290553	-0.0727627	0.113	0.12	1	Chat-KO_vs_WT
Psmb7	0.624717	-0.0727195	0.45	0.443	1	Chat-KO_vs_WT
Unc119	0.279488	-0.072635	0.648	0.637	1	Chat-KO_vs_WT
Zfp787	0.327341	-0.0725519	0.23	0.237	1	Chat-KO_vs_WT
Ass1	0.743105	-0.0725424	0.569	0.55	1	Chat-KO_vs_WT
Exosc8	0.370837	-0.0724974	0.234	0.24	1	Chat-KO_vs_WT
Sephs2	0.150297	-0.0724951	0.123	0.133	1	Chat-KO_vs_WT
Pfdn1	0.0909444	-0.0723973	0.433	0.447	1	Chat-KO_vs_WT
Vamp5	0.354684	-0.072113	0.094	0.1	1	Chat-KO_vs_WT
Mrpl45	0.364868	-0.0720836	0.277	0.282	1	Chat-KO_vs_WT
Cnot7	0.342092	-0.0720437	0.209	0.216	1	Chat-KO_vs_WT
Ebp	0.370893	-0.0720181	0.453	0.453	1	Chat-KO_vs_WT
Dkkl1	0.396481	-0.0719672	0.114	0.12	1	Chat-KO_vs_WT
Hnrnpab	0.310856	-0.0719671	0.584	0.552	1	Chat-KO_vs_WT
Erp29	0.00028341	-0.0718579	0.969	0.971	1	Chat-KO_vs_WT
Hcfc1r1	0.0764606	-0.0718414	0.405	0.421	1	Chat-KO_vs_WT
Ppp1ca	0.000223367	-0.071741	0.932	0.929	1	Chat-KO_vs_WT
Acads	0.382509	-0.0716821	0.266	0.272	1	Chat-KO_vs_WT
Prrc1	0.291899	-0.0716529	0.218	0.226	1	Chat-KO_vs_WT
Sys1	0.000737188	-0.0716165	0.841	0.86	1	Chat-KO_vs_WT
Serbp1	0.00765337	-0.0716104	0.958	0.961	1	Chat-KO_vs_WT
Sin3b	0.0752174	-0.0714633	0.671	0.661	1	Chat-KO_vs_WT
Clic1	2.11711e-06	-0.071385	0.992	0.988	0.0368399	Chat-KO_vs_WT
Cox6c	0.00142187	-0.0711808	0.934	0.937	1	Chat-KO_vs_WT
Rnaseh2b	0.24401	-0.070826	0.153	0.162	1	Chat-KO_vs_WT
Tmem184c	0.702838	-0.0707279	0.147	0.149	1	Chat-KO_vs_WT
Fastk	0.23698	-0.0707191	0.135	0.143	1	Chat-KO_vs_WT
Snrnp27	0.21375	-0.0706241	0.345	0.354	1	Chat-KO_vs_WT
Bcl2l11	0.462942	-0.0705523	0.135	0.129	1	Chat-KO_vs_WT
Rbm17	0.251053	-0.0705483	0.427	0.429	1	Chat-KO_vs_WT
Ptbp2	0.138532	-0.0704839	0.385	0.399	1	Chat-KO_vs_WT
Med31	0.651934	-0.070327	0.128	0.13	1	Chat-KO_vs_WT
Pik3ap1	0.826744	-0.0702568	0.483	0.474	1	Chat-KO_vs_WT
Coro1a	2.11348e-09	-0.0702307	0.996	0.992	3.67767e-05	Chat-KO_vs_WT
Bola3	0.172575	-0.0701532	0.37	0.38	1	Chat-KO_vs_WT
Nfu1	0.259899	-0.0700208	0.459	0.461	1	Chat-KO_vs_WT
Bcl3	0.102351	-0.06992	0.129	0.14	1	Chat-KO_vs_WT
Gimap6	0.00825848	-0.0698503	0.945	0.943	1	Chat-KO_vs_WT
Ndufv3	0.28884	-0.0696229	0.516	0.514	1	Chat-KO_vs_WT
Tmpo	0.548075	-0.0695278	0.319	0.309	1	Chat-KO_vs_WT
Gt(ROSA)26Sor	0.359449	-0.0690625	0.132	0.138	1	Chat-KO_vs_WT
Sf3b6	0.00368081	-0.0689364	0.835	0.834	1	Chat-KO_vs_WT
Hint3	0.170304	-0.068936	0.416	0.427	1	Chat-KO_vs_WT
Mrps11	0.250471	-0.0688702	0.199	0.208	1	Chat-KO_vs_WT
Acot13	0.413345	-0.0688314	0.243	0.248	1	Chat-KO_vs_WT
Arpc4	0.00375118	-0.0688209	0.836	0.837	1	Chat-KO_vs_WT
Zfp330	0.224015	-0.0687854	0.254	0.264	1	Chat-KO_vs_WT
Abracl	0.0411646	-0.0687761	0.78	0.781	1	Chat-KO_vs_WT
Lsm6	0.267709	-0.0687497	0.598	0.59	1	Chat-KO_vs_WT
Cops6	0.622892	-0.068678	0.352	0.353	1	Chat-KO_vs_WT
H2-DMa	0.000291648	-0.0685485	0.967	0.957	1	Chat-KO_vs_WT
Mrgbp	0.346485	-0.0683449	0.138	0.144	1	Chat-KO_vs_WT
Snu13	0.559098	-0.068315	0.703	0.68	1	Chat-KO_vs_WT
Epc1	0.415738	-0.0681309	0.551	0.545	1	Chat-KO_vs_WT
Gna13	0.035063	-0.0680388	0.572	0.583	1	Chat-KO_vs_WT
Sgta	0.204263	-0.0679511	0.24	0.251	1	Chat-KO_vs_WT
Zbtb32	0.412345	-0.0679001	0.411	0.411	1	Chat-KO_vs_WT
Kcnq5	0.0800931	-0.0678904	0.556	0.583	1	Chat-KO_vs_WT
Srp9	0.0300631	-0.0678252	0.855	0.85	1	Chat-KO_vs_WT
Traf6	0.200486	-0.0678077	0.238	0.249	1	Chat-KO_vs_WT
Necap1	0.707952	-0.0676324	0.109	0.111	1	Chat-KO_vs_WT
Chkb	0.33264	-0.0674063	0.119	0.126	1	Chat-KO_vs_WT
Tbrg4	0.251062	-0.0672059	0.098	0.105	1	Chat-KO_vs_WT
Polr1c	0.23445	-0.067105	0.212	0.222	1	Chat-KO_vs_WT
Sdhaf4	0.699702	-0.0670983	0.252	0.251	1	Chat-KO_vs_WT
Dcun1d5	0.2228	-0.0670157	0.453	0.457	1	Chat-KO_vs_WT
Ginm1	0.300377	-0.0667521	0.269	0.276	1	Chat-KO_vs_WT
Cebpzos	0.194241	-0.0666915	0.271	0.282	1	Chat-KO_vs_WT
Tmem9	0.217522	-0.0666161	0.171	0.181	1	Chat-KO_vs_WT
Ndufaf3	0.325372	-0.0665765	0.2	0.208	1	Chat-KO_vs_WT
Ftl1	0.000322497	-0.0663483	0.997	0.997	1	Chat-KO_vs_WT
Gstt2	0.785945	-0.0660579	0.402	0.399	1	Chat-KO_vs_WT
Eef1b2	9.30426e-11	-0.0658888	1	1	1.61903e-06	Chat-KO_vs_WT
Ifi27	0.0903587	-0.0658642	0.519	0.525	1	Chat-KO_vs_WT
Tatdn1	0.183506	-0.0658018	0.135	0.145	1	Chat-KO_vs_WT
Ndufa6	0.0103864	-0.0657863	0.869	0.862	1	Chat-KO_vs_WT
Klhdc2	0.523534	-0.0656266	0.19	0.195	1	Chat-KO_vs_WT
Mpc1	0.203935	-0.0655687	0.654	0.644	1	Chat-KO_vs_WT
Rpp21	0.107142	-0.0655615	0.366	0.381	1	Chat-KO_vs_WT
Ddx39	0.987902	-0.0654224	0.32	0.316	1	Chat-KO_vs_WT
Mydgf	0.629577	-0.0654105	0.338	0.326	1	Chat-KO_vs_WT
Slc50a1	0.0637102	-0.0651777	0.657	0.66	1	Chat-KO_vs_WT
Fmc1	0.821347	-0.065154	0.17	0.169	1	Chat-KO_vs_WT
Cbx6	0.378156	-0.0650944	0.103	0.108	1	Chat-KO_vs_WT
Mcrip1	0.222327	-0.0649475	0.519	0.521	1	Chat-KO_vs_WT
Tmem167	0.0975652	-0.0649205	0.688	0.681	1	Chat-KO_vs_WT
Asl	0.265909	-0.0648554	0.128	0.136	1	Chat-KO_vs_WT
Cog4	0.256624	-0.0648265	0.302	0.311	1	Chat-KO_vs_WT
Sp3os	0.499084	-0.064777	0.316	0.319	1	Chat-KO_vs_WT
Taf7	0.369326	-0.0647142	0.213	0.219	1	Chat-KO_vs_WT
Elp5	0.0933262	-0.0645686	0.166	0.18	1	Chat-KO_vs_WT
Prdx1	0.847566	-0.0641593	0.817	0.799	1	Chat-KO_vs_WT
Exosc4	0.386964	-0.0640931	0.217	0.223	1	Chat-KO_vs_WT
Ptp4a2	0.00502047	-0.0639719	0.922	0.927	1	Chat-KO_vs_WT
Wbp1	0.368217	-0.0637787	0.115	0.121	1	Chat-KO_vs_WT
Ptpn18	5.56857e-05	-0.0637664	0.992	0.985	0.968986	Chat-KO_vs_WT
Clk3	0.413726	-0.0637224	0.187	0.192	1	Chat-KO_vs_WT
Limd2	0.0445145	-0.0636458	0.889	0.878	1	Chat-KO_vs_WT
Arfrp1	0.234566	-0.0631795	0.279	0.289	1	Chat-KO_vs_WT
Cct2	0.0145926	-0.0629674	0.824	0.813	1	Chat-KO_vs_WT
Tec	0.445499	-0.0629425	0.418	0.419	1	Chat-KO_vs_WT
Psma7	0.138461	-0.0629216	0.821	0.814	1	Chat-KO_vs_WT
Stxbp2	0.113502	-0.0627853	0.215	0.229	1	Chat-KO_vs_WT
Snrpg	0.00628786	-0.0627181	0.915	0.921	1	Chat-KO_vs_WT
Mrps12	0.568658	-0.0627064	0.281	0.283	1	Chat-KO_vs_WT
Gdi2	0.00512211	-0.06258	0.924	0.931	1	Chat-KO_vs_WT
Ptma	0.0825947	-0.0625724	1	1	1	Chat-KO_vs_WT
Ddit3	0.496971	-0.0625468	0.125	0.129	1	Chat-KO_vs_WT
Psma1	0.914377	-0.0623744	0.586	0.56	1	Chat-KO_vs_WT
Nufip1	0.459147	-0.0623707	0.19	0.195	1	Chat-KO_vs_WT
Il5ra	0.110118	-0.062296	0.531	0.54	1	Chat-KO_vs_WT
Akr7a5	0.2342	-0.062209	0.221	0.232	1	Chat-KO_vs_WT
Chchd1	0.369157	-0.0621832	0.422	0.424	1	Chat-KO_vs_WT
Plek	0.297623	-0.0620807	0.458	0.462	1	Chat-KO_vs_WT
Psmd8	0.00563864	-0.0620087	0.893	0.897	1	Chat-KO_vs_WT
Arpc3	4.13923e-06	-0.0620041	0.99	0.995	0.0720268	Chat-KO_vs_WT
Blm	0.32269	-0.0619606	0.188	0.196	1	Chat-KO_vs_WT
Ero1lb	0.264202	-0.0619513	0.755	0.752	1	Chat-KO_vs_WT
Ndufb11	0.00137609	-0.0619449	0.906	0.907	1	Chat-KO_vs_WT
Tasor2	0.624663	-0.0618854	0.384	0.384	1	Chat-KO_vs_WT
Arf5	0.00356718	-0.0618561	0.848	0.837	1	Chat-KO_vs_WT
Cdk4	0.801943	-0.0616611	0.341	0.332	1	Chat-KO_vs_WT
Thumpd3	0.227119	-0.061659	0.276	0.287	1	Chat-KO_vs_WT
Scfd1	0.482644	-0.0616344	0.346	0.349	1	Chat-KO_vs_WT
Mthfsl	0.362977	-0.061581	0.302	0.309	1	Chat-KO_vs_WT
Spcs1	0.109956	-0.0615366	0.556	0.523	1	Chat-KO_vs_WT
Parvg	0.408561	-0.061446	0.179	0.185	1	Chat-KO_vs_WT
Mrpl10	0.348582	-0.0613147	0.146	0.153	1	Chat-KO_vs_WT
Nop53	0.00308554	-0.0612398	0.918	0.914	1	Chat-KO_vs_WT
Psmb6	0.901751	-0.0612344	0.578	0.558	1	Chat-KO_vs_WT
Aldh7a1	0.280161	-0.0610984	0.373	0.382	1	Chat-KO_vs_WT
Leprotl1	0.722414	-0.0610948	0.14	0.136	1	Chat-KO_vs_WT
Ndufb4	0.439757	-0.061088	0.565	0.556	1	Chat-KO_vs_WT
Abcg3	0.545332	-0.0610022	0.11	0.114	1	Chat-KO_vs_WT
Sft2d3	0.544315	-0.0607306	0.187	0.191	1	Chat-KO_vs_WT
Cd83	0.945018	-0.0607216	0.372	0.368	1	Chat-KO_vs_WT
Dazap2	0.0370926	-0.0606277	0.805	0.796	1	Chat-KO_vs_WT
Dusp1	0.294034	-0.0603792	0.105	0.111	1	Chat-KO_vs_WT
Psmd9	0.271053	-0.0601393	0.287	0.296	1	Chat-KO_vs_WT
Mdh2	0.489845	-0.0601238	0.683	0.659	1	Chat-KO_vs_WT
Ubl4a	0.304196	-0.0600732	0.179	0.187	1	Chat-KO_vs_WT
Utp4	0.468585	-0.0600541	0.142	0.147	1	Chat-KO_vs_WT
Rnf126	0.420219	-0.0599026	0.15	0.156	1	Chat-KO_vs_WT
Hmgn3	0.863296	-0.0598917	0.432	0.424	1	Chat-KO_vs_WT
Polr2a	0.378255	-0.0598046	0.728	0.721	1	Chat-KO_vs_WT
Mrps7	0.522189	-0.0597307	0.4	0.402	1	Chat-KO_vs_WT
Rnf2	0.543219	-0.0595083	0.39	0.392	1	Chat-KO_vs_WT
Acyp1	0.418491	-0.0593754	0.178	0.184	1	Chat-KO_vs_WT
Dbf4	0.375795	-0.0591889	0.108	0.114	1	Chat-KO_vs_WT
Arl5b	0.658556	-0.0591233	0.135	0.138	1	Chat-KO_vs_WT
Zfp846	0.53343	-0.0590065	0.123	0.127	1	Chat-KO_vs_WT
Micos10	0.286623	-0.0588847	0.701	0.682	1	Chat-KO_vs_WT
Ap1ar	0.825576	-0.0587852	0.229	0.228	1	Chat-KO_vs_WT
March7	0.306764	-0.0587276	0.536	0.534	1	Chat-KO_vs_WT
Bet1l	0.428255	-0.0585925	0.291	0.296	1	Chat-KO_vs_WT
Calm2	0.0138369	-0.0585479	0.848	0.847	1	Chat-KO_vs_WT
Commd9	0.408212	-0.058511	0.153	0.159	1	Chat-KO_vs_WT
Eif2a	0.309583	-0.0584441	0.345	0.352	1	Chat-KO_vs_WT
Ndufa5	0.426718	-0.0583146	0.377	0.381	1	Chat-KO_vs_WT
Eif3g	0.224349	-0.0582873	0.637	0.625	1	Chat-KO_vs_WT
Gsto1	0.291074	-0.0580384	0.095	0.102	1	Chat-KO_vs_WT
Cfl2	0.486422	-0.0577949	0.285	0.289	1	Chat-KO_vs_WT
H13	0.0896254	-0.0575908	0.46	0.436	1	Chat-KO_vs_WT
Eif1ad	0.66562	-0.0575624	0.314	0.313	1	Chat-KO_vs_WT
Sidt2	0.385534	-0.0575314	0.342	0.347	1	Chat-KO_vs_WT
Lztfl1	0.76335	-0.0574885	0.361	0.358	1	Chat-KO_vs_WT
Taf11	0.362938	-0.0571823	0.321	0.327	1	Chat-KO_vs_WT
Gnai2	7.72913e-05	-0.0570639	0.993	0.993	1	Chat-KO_vs_WT
Pecam1	0.0051567	-0.0570436	0.844	0.855	1	Chat-KO_vs_WT
Mrps35	0.57711	-0.0569892	0.25	0.253	1	Chat-KO_vs_WT
Ss18l2	0.361676	-0.0569766	0.106	0.112	1	Chat-KO_vs_WT
Hcst	0.652165	-0.056918	0.343	0.343	1	Chat-KO_vs_WT
Etfb	0.215969	-0.0569082	0.617	0.617	1	Chat-KO_vs_WT
Tcp1	0.535872	-0.0568072	0.616	0.601	1	Chat-KO_vs_WT
Asb8	0.754303	-0.0567822	0.196	0.197	1	Chat-KO_vs_WT
Ilk	0.288708	-0.0566161	0.215	0.223	1	Chat-KO_vs_WT
Surf2	0.317774	-0.0563583	0.145	0.153	1	Chat-KO_vs_WT
Optn	0.418218	-0.0560266	0.096	0.101	1	Chat-KO_vs_WT
Atg16l2	0.612318	-0.0559916	0.202	0.205	1	Chat-KO_vs_WT
Ggps1	0.544156	-0.0558436	0.438	0.438	1	Chat-KO_vs_WT
Polr2m	0.893798	-0.0557094	0.475	0.463	1	Chat-KO_vs_WT
Ifnar2	0.281616	-0.0556982	0.355	0.363	1	Chat-KO_vs_WT
Aarsd1	0.578116	-0.0556781	0.264	0.266	1	Chat-KO_vs_WT
Med7	0.768861	-0.0554479	0.192	0.192	1	Chat-KO_vs_WT
Gpr174	0.675388	-0.0553738	0.259	0.262	1	Chat-KO_vs_WT
Nek7	0.196748	-0.0551813	0.745	0.74	1	Chat-KO_vs_WT
Sdcbp	0.811576	-0.0551662	0.489	0.478	1	Chat-KO_vs_WT
Snhg1	0.722573	-0.0551179	0.504	0.498	1	Chat-KO_vs_WT
Ppan	0.646101	-0.0550296	0.157	0.159	1	Chat-KO_vs_WT
Cnbp	0.0414266	-0.0549685	0.839	0.838	1	Chat-KO_vs_WT
Pfdn5	6.58124e-05	-0.0547479	0.998	0.997	1	Chat-KO_vs_WT
Snhg12	0.418716	-0.0546326	0.34	0.345	1	Chat-KO_vs_WT
Pdap1	0.646543	-0.0545877	0.442	0.44	1	Chat-KO_vs_WT
Ppm1m	0.727303	-0.0545734	0.325	0.323	1	Chat-KO_vs_WT
Pdss1	0.652515	-0.054538	0.124	0.127	1	Chat-KO_vs_WT
Ift27	0.739843	-0.0544772	0.184	0.185	1	Chat-KO_vs_WT
Kctd18	0.253669	-0.0544133	0.201	0.211	1	Chat-KO_vs_WT
Bloc1s2	0.240932	-0.0542352	0.697	0.687	1	Chat-KO_vs_WT
Trmt112	0.205846	-0.0541043	0.737	0.724	1	Chat-KO_vs_WT
Puf60	0.40045	-0.0540372	0.425	0.43	1	Chat-KO_vs_WT
Cox20	0.461094	-0.0539974	0.251	0.257	1	Chat-KO_vs_WT
Ppie	0.404286	-0.0539778	0.21	0.217	1	Chat-KO_vs_WT
Emc6	0.362216	-0.0539683	0.543	0.537	1	Chat-KO_vs_WT
Grcc10	0.0386351	-0.0538856	0.863	0.856	1	Chat-KO_vs_WT
Arl2bp	0.163371	-0.0537783	0.401	0.414	1	Chat-KO_vs_WT
Dhps	0.403828	-0.0537146	0.255	0.261	1	Chat-KO_vs_WT
Ccdc50	0.377062	-0.053699	0.548	0.547	1	Chat-KO_vs_WT
Fhit	0.0886767	-0.0535721	0.151	0.165	1	Chat-KO_vs_WT
Chrac1	0.247846	-0.0535113	0.489	0.494	1	Chat-KO_vs_WT
Rrm2b	0.265738	-0.0534617	0.448	0.454	1	Chat-KO_vs_WT
Mvb12a	0.927877	-0.0532379	0.349	0.343	1	Chat-KO_vs_WT
Lsm5	0.619132	-0.0532153	0.452	0.448	1	Chat-KO_vs_WT
Sgpl1	0.939026	-0.0530735	0.259	0.256	1	Chat-KO_vs_WT
Tecr	0.263876	-0.052901	0.595	0.597	1	Chat-KO_vs_WT
Lamtor5	0.338883	-0.0528539	0.626	0.605	1	Chat-KO_vs_WT
Mrpl42	0.817832	-0.0528003	0.336	0.335	1	Chat-KO_vs_WT
Sri	0.0713938	-0.052799	0.798	0.788	1	Chat-KO_vs_WT
Cpd	0.461445	-0.052635	0.108	0.113	1	Chat-KO_vs_WT
Gnl3	0.649102	-0.0523411	0.332	0.331	1	Chat-KO_vs_WT
Psmb10	0.428169	-0.05234	0.501	0.499	1	Chat-KO_vs_WT
Rbmxl1	0.949125	-0.0523045	0.401	0.394	1	Chat-KO_vs_WT
Morf4l2	0.994788	-0.0521043	0.317	0.312	1	Chat-KO_vs_WT
Eny2	0.566474	-0.0520155	0.388	0.391	1	Chat-KO_vs_WT
Sugp1	0.761348	-0.051952	0.169	0.171	1	Chat-KO_vs_WT
Dtnbp1	0.21412	-0.0519343	0.437	0.445	1	Chat-KO_vs_WT
Sept6	0.804599	-0.0518116	0.574	0.553	1	Chat-KO_vs_WT
Cdyl2	0.0773297	-0.0516518	0.345	0.366	1	Chat-KO_vs_WT
Oxct1	0.935717	-0.0516495	0.272	0.27	1	Chat-KO_vs_WT
Slbp	0.586123	-0.0514116	0.3	0.29	1	Chat-KO_vs_WT
Acox1	0.582192	-0.0513284	0.123	0.127	1	Chat-KO_vs_WT
Ube2m	0.708179	-0.0513205	0.498	0.487	1	Chat-KO_vs_WT
Med9	0.280669	-0.0511748	0.17	0.179	1	Chat-KO_vs_WT
Samm50	0.547287	-0.0511345	0.376	0.376	1	Chat-KO_vs_WT
Vcp	0.653947	-0.0511281	0.585	0.578	1	Chat-KO_vs_WT
Stt3a	0.7762	-0.0510203	0.246	0.247	1	Chat-KO_vs_WT
Cdk5rap3	0.42618	-0.0509832	0.271	0.277	1	Chat-KO_vs_WT
Arfgap1	0.685558	-0.050962	0.176	0.178	1	Chat-KO_vs_WT
Parl	0.206242	-0.0508167	0.374	0.385	1	Chat-KO_vs_WT
Hddc2	0.579341	-0.0506773	0.324	0.325	1	Chat-KO_vs_WT
Nol12	0.600078	-0.0506726	0.235	0.239	1	Chat-KO_vs_WT
Rnf185	0.227957	-0.050663	0.124	0.133	1	Chat-KO_vs_WT
Mrps23	0.890602	-0.0505072	0.428	0.42	1	Chat-KO_vs_WT
Psmf1	0.278727	-0.0504729	0.18	0.188	1	Chat-KO_vs_WT
Tbca	0.0873799	-0.0503897	0.762	0.746	1	Chat-KO_vs_WT
Pdk3	0.664569	-0.0502376	0.182	0.184	1	Chat-KO_vs_WT
Rars	0.80579	-0.0501679	0.271	0.272	1	Chat-KO_vs_WT
Zbed3	0.420199	-0.0500458	0.101	0.106	1	Chat-KO_vs_WT
Btg3	0.479725	-0.0500102	0.16	0.165	1	Chat-KO_vs_WT
Stx6	0.363854	-0.0499317	0.237	0.246	1	Chat-KO_vs_WT
Ino80b	0.683103	-0.0497973	0.24	0.242	1	Chat-KO_vs_WT
Med6	0.842832	-0.0497573	0.219	0.219	1	Chat-KO_vs_WT
S100a13	0.223002	-0.0496939	0.664	0.661	1	Chat-KO_vs_WT
Arl6ip4	0.342276	-0.0496921	0.579	0.573	1	Chat-KO_vs_WT
Imp4	0.967545	-0.0496582	0.243	0.241	1	Chat-KO_vs_WT
Hnrnph2	0.543345	-0.049566	0.354	0.355	1	Chat-KO_vs_WT
Riok1	0.742217	-0.0495006	0.351	0.349	1	Chat-KO_vs_WT
Dynlrb1	0.19715	-0.0494649	0.439	0.451	1	Chat-KO_vs_WT
Lsm7	0.374081	-0.0494321	0.283	0.29	1	Chat-KO_vs_WT
Nosip	0.38602	-0.0493574	0.269	0.276	1	Chat-KO_vs_WT
Cd79b	1.52491e-05	-0.0493553	0.998	0.998	0.26535	Chat-KO_vs_WT
Fance	0.336441	-0.0491469	0.113	0.119	1	Chat-KO_vs_WT
Tmem128	0.524693	-0.0491076	0.54	0.533	1	Chat-KO_vs_WT
Akr1a1	0.0911219	-0.0490404	0.765	0.762	1	Chat-KO_vs_WT
Lpcat3	0.571824	-0.0489431	0.223	0.226	1	Chat-KO_vs_WT
Ndufb2	0.556603	-0.048882	0.315	0.318	1	Chat-KO_vs_WT
Uxt	0.290585	-0.048852	0.17	0.179	1	Chat-KO_vs_WT
S100a11	0.0728773	-0.0488013	0.895	0.899	1	Chat-KO_vs_WT
Plekho1	0.793906	-0.048779	0.57	0.556	1	Chat-KO_vs_WT
Rcbtb1	0.394357	-0.0486867	0.194	0.201	1	Chat-KO_vs_WT
Sec61g	0.432207	-0.048669	0.841	0.837	1	Chat-KO_vs_WT
Fam241a	0.590708	-0.0484615	0.123	0.126	1	Chat-KO_vs_WT
Rtn4ip1	0.582386	-0.0484272	0.097	0.101	1	Chat-KO_vs_WT
Snrpb	0.153804	-0.0483032	0.797	0.787	1	Chat-KO_vs_WT
Polr1d	0.0132388	-0.0482838	0.939	0.944	1	Chat-KO_vs_WT
Hddc3	0.308867	-0.0482274	0.103	0.11	1	Chat-KO_vs_WT
Vps11	0.660585	-0.04822	0.134	0.137	1	Chat-KO_vs_WT
Lcmt1	0.284065	-0.0481518	0.105	0.112	1	Chat-KO_vs_WT
Txnl1	0.789233	-0.0481429	0.412	0.408	1	Chat-KO_vs_WT
Ubxn6	0.427501	-0.0480948	0.303	0.31	1	Chat-KO_vs_WT
Wwp2	0.36179	-0.0480801	0.452	0.454	1	Chat-KO_vs_WT
Ceacam16	0.435561	-0.0480247	0.098	0.103	1	Chat-KO_vs_WT
Gpr180	0.240655	-0.0479727	0.107	0.115	1	Chat-KO_vs_WT
Pnkp	0.488626	-0.0479272	0.245	0.25	1	Chat-KO_vs_WT
Map1lc3b	0.278039	-0.0479041	0.845	0.826	1	Chat-KO_vs_WT
Gusb	0.458817	-0.0478808	0.237	0.243	1	Chat-KO_vs_WT
Trim23	0.487561	-0.0477987	0.161	0.166	1	Chat-KO_vs_WT
Rev1	0.912916	-0.0477378	0.154	0.154	1	Chat-KO_vs_WT
Iqcb1	0.36321	-0.0477076	0.156	0.163	1	Chat-KO_vs_WT
Vps29	0.902916	-0.047657	0.407	0.398	1	Chat-KO_vs_WT
Mrps26	0.215587	-0.0474218	0.509	0.518	1	Chat-KO_vs_WT
Tmem248	0.854701	-0.0473196	0.259	0.258	1	Chat-KO_vs_WT
Rpa2	0.923732	-0.0470283	0.16	0.158	1	Chat-KO_vs_WT
Ddx24	0.776039	-0.0469723	0.638	0.619	1	Chat-KO_vs_WT
Ube2s	0.191643	-0.0468056	0.624	0.592	1	Chat-KO_vs_WT
Eef1a1	8.5311e-08	-0.0467597	1	1	0.0014845	Chat-KO_vs_WT
Sp2	0.66566	-0.0466954	0.168	0.171	1	Chat-KO_vs_WT
Aig1	0.335029	-0.0465783	0.158	0.166	1	Chat-KO_vs_WT
Naca	1.51328e-06	-0.0465625	1	1	0.0263327	Chat-KO_vs_WT
Ddx5	0.00430121	-0.0465468	0.995	0.993	1	Chat-KO_vs_WT
Ndufs4	0.658881	-0.0465394	0.647	0.626	1	Chat-KO_vs_WT
Il4i1	0.238545	-0.046493	0.164	0.154	1	Chat-KO_vs_WT
Fahd2a	0.405331	-0.0464732	0.111	0.117	1	Chat-KO_vs_WT
Sec11c	0.120664	-0.0463167	0.948	0.945	1	Chat-KO_vs_WT
Atox1	0.0735155	-0.04631	0.81	0.802	1	Chat-KO_vs_WT
Incenp	0.478683	-0.0462258	0.103	0.108	1	Chat-KO_vs_WT
Tmed2	0.406517	-0.0462243	0.708	0.7	1	Chat-KO_vs_WT
Rwdd1	0.412134	-0.0461907	0.593	0.589	1	Chat-KO_vs_WT
Txn2	0.410508	-0.0461512	0.644	0.628	1	Chat-KO_vs_WT
Fbxo4	0.787468	-0.0461282	0.205	0.206	1	Chat-KO_vs_WT
Cmtm7	0.0300798	-0.0461167	0.801	0.81	1	Chat-KO_vs_WT
Chst3	0.667703	-0.045983	0.504	0.502	1	Chat-KO_vs_WT
Acadl	0.738754	-0.0459548	0.479	0.474	1	Chat-KO_vs_WT
Tuba1c	0.93428	-0.045913	0.204	0.203	1	Chat-KO_vs_WT
Bcar3	0.0562548	-0.0458517	0.472	0.488	1	Chat-KO_vs_WT
Gnl1	0.56284	-0.0458019	0.124	0.128	1	Chat-KO_vs_WT
Ms4a6b	0.754777	-0.0456854	0.217	0.218	1	Chat-KO_vs_WT
Acot2	0.751485	-0.0456486	0.128	0.129	1	Chat-KO_vs_WT
Pcgf5	0.642961	-0.0454916	0.182	0.186	1	Chat-KO_vs_WT
Armcx5	0.83663	-0.045413	0.132	0.133	1	Chat-KO_vs_WT
Taf1d	0.539123	-0.0453374	0.457	0.458	1	Chat-KO_vs_WT
Hps4	0.557302	-0.0452895	0.098	0.102	1	Chat-KO_vs_WT
Hdac1	0.935676	-0.0451605	0.447	0.436	1	Chat-KO_vs_WT
Polr2k	0.574422	-0.0450864	0.376	0.376	1	Chat-KO_vs_WT
H2afv	0.487441	-0.0450183	0.762	0.749	1	Chat-KO_vs_WT
Slc35b3	0.660226	-0.044947	0.324	0.324	1	Chat-KO_vs_WT
Wdr18	0.894701	-0.0449006	0.154	0.151	1	Chat-KO_vs_WT
Sms	0.746975	-0.0449006	0.403	0.4	1	Chat-KO_vs_WT
Ggact	0.51256	-0.0447619	0.107	0.111	1	Chat-KO_vs_WT
Ddost	0.00485132	-0.0447256	0.42	0.38	1	Chat-KO_vs_WT
Fdx2	0.873101	-0.0445453	0.349	0.345	1	Chat-KO_vs_WT
Auh	0.51836	-0.0445429	0.5	0.478	1	Chat-KO_vs_WT
Eif1ax	0.763356	-0.044484	0.376	0.365	1	Chat-KO_vs_WT
Ptpn9	0.853006	-0.0444701	0.15	0.15	1	Chat-KO_vs_WT
Copb1	0.515887	-0.0444525	0.455	0.456	1	Chat-KO_vs_WT
Cdkn2aipnl	0.181355	-0.0443808	0.203	0.215	1	Chat-KO_vs_WT
Khk	0.309748	-0.0442824	0.127	0.134	1	Chat-KO_vs_WT
Nt5c	0.348292	-0.0442404	0.679	0.673	1	Chat-KO_vs_WT
Glrx5	0.473484	-0.0441978	0.406	0.41	1	Chat-KO_vs_WT
Eif4a1	0.859041	-0.0440322	0.726	0.704	1	Chat-KO_vs_WT
Tomm22	0.355755	-0.0440019	0.745	0.718	1	Chat-KO_vs_WT
Surf4	0.907193	-0.0438366	0.271	0.27	1	Chat-KO_vs_WT
Fis1	0.0213888	-0.0437915	0.919	0.917	1	Chat-KO_vs_WT
Coq2	0.655294	-0.0437654	0.196	0.199	1	Chat-KO_vs_WT
Hsd17b10	0.520578	-0.0437461	0.388	0.39	1	Chat-KO_vs_WT
Mcat	0.899295	-0.0434751	0.111	0.112	1	Chat-KO_vs_WT
Znhit3	0.381597	-0.0434525	0.109	0.115	1	Chat-KO_vs_WT
Got2	0.616377	-0.0434524	0.329	0.331	1	Chat-KO_vs_WT
Trp53inp1	0.0547196	-0.0434367	0.358	0.331	1	Chat-KO_vs_WT
Arid3a	0.624084	-0.0433452	0.367	0.369	1	Chat-KO_vs_WT
Mettl23	0.231076	-0.0432424	0.769	0.758	1	Chat-KO_vs_WT
Tmed10	0.921498	-0.0431943	0.697	0.683	1	Chat-KO_vs_WT
Adss	0.886763	-0.0430789	0.462	0.452	1	Chat-KO_vs_WT
Ppp1r15a	0.48407	-0.0428899	0.17	0.175	1	Chat-KO_vs_WT
Fem1b	0.402789	-0.042839	0.131	0.137	1	Chat-KO_vs_WT
Dclre1c	0.932343	-0.0428167	0.226	0.224	1	Chat-KO_vs_WT
Slc25a17	0.93336	-0.0426959	0.253	0.248	1	Chat-KO_vs_WT
Mzb1	0.00180224	-0.0425734	0.978	0.977	1	Chat-KO_vs_WT
Trappc6a	0.736014	-0.0425366	0.441	0.436	1	Chat-KO_vs_WT
Setdb1	0.979816	-0.042491	0.198	0.196	1	Chat-KO_vs_WT
Hnrnpa0	0.0727726	-0.0422408	0.934	0.935	1	Chat-KO_vs_WT
Gtf2a2	0.597694	-0.0421836	0.592	0.584	1	Chat-KO_vs_WT
Rdm1	0.863115	-0.0417361	0.193	0.194	1	Chat-KO_vs_WT
Ubxn1	0.148157	-0.0417231	0.812	0.8	1	Chat-KO_vs_WT
Supt4a	0.122954	-0.0415475	0.802	0.786	1	Chat-KO_vs_WT
Tmem208	0.995868	-0.0415279	0.452	0.441	1	Chat-KO_vs_WT
Pfdn6	0.571149	-0.0414135	0.355	0.357	1	Chat-KO_vs_WT
Rchy1	0.962762	-0.0413808	0.463	0.45	1	Chat-KO_vs_WT
Tent2	0.405036	-0.0413281	0.498	0.5	1	Chat-KO_vs_WT
Ddx49	0.729948	-0.0412297	0.232	0.233	1	Chat-KO_vs_WT
Fbxo33	0.66607	-0.0411033	0.301	0.304	1	Chat-KO_vs_WT
Heatr6	0.763758	-0.0411033	0.308	0.3	1	Chat-KO_vs_WT
Pdcd5	0.849833	-0.0408764	0.62	0.604	1	Chat-KO_vs_WT
Kdelr2	0.346341	-0.0405063	0.306	0.293	1	Chat-KO_vs_WT
Chmp1a	0.967091	-0.040466	0.414	0.406	1	Chat-KO_vs_WT
Tmem138	0.594385	-0.0404494	0.106	0.11	1	Chat-KO_vs_WT
Lsm2	0.563371	-0.0404433	0.215	0.207	1	Chat-KO_vs_WT
Ap2s1	0.324418	-0.04041	0.695	0.68	1	Chat-KO_vs_WT
Itgb7	0.645144	-0.0403904	0.602	0.594	1	Chat-KO_vs_WT
Nubp1	0.285582	-0.0403731	0.534	0.538	1	Chat-KO_vs_WT
Saraf	0.762928	-0.0402906	0.116	0.118	1	Chat-KO_vs_WT
Thyn1	0.856745	-0.0402478	0.13	0.131	1	Chat-KO_vs_WT
Dapk3	0.386513	-0.0402023	0.256	0.263	1	Chat-KO_vs_WT
Lrwd1	0.624173	-0.0401573	0.136	0.139	1	Chat-KO_vs_WT
Med23	0.543171	-0.0401381	0.135	0.14	1	Chat-KO_vs_WT
Ilkap	0.897722	-0.0401113	0.363	0.355	1	Chat-KO_vs_WT
Nudt16	0.692066	-0.0399346	0.161	0.163	1	Chat-KO_vs_WT
Zfand5	0.351509	-0.0399146	0.553	0.554	1	Chat-KO_vs_WT
Hes6	0.645091	-0.0396109	0.346	0.335	1	Chat-KO_vs_WT
Map4k1	0.73493	-0.0394711	0.658	0.637	1	Chat-KO_vs_WT
Mta3	0.627671	-0.0392736	0.509	0.491	1	Chat-KO_vs_WT
Sp4	0.680819	-0.0391697	0.273	0.264	1	Chat-KO_vs_WT
Psmb1	0.0308918	-0.0390372	0.986	0.986	1	Chat-KO_vs_WT
Apmap	0.500636	-0.0390073	0.097	0.101	1	Chat-KO_vs_WT
Csrp1	0.791571	-0.0389906	0.102	0.103	1	Chat-KO_vs_WT
Taf10	0.257054	-0.0389843	0.818	0.816	1	Chat-KO_vs_WT
Abhd17a	0.831227	-0.0388993	0.576	0.562	1	Chat-KO_vs_WT
Zmiz2	0.99695	-0.0388717	0.403	0.395	1	Chat-KO_vs_WT
Timm17a	0.558371	-0.0388711	0.416	0.418	1	Chat-KO_vs_WT
Ube2v1	0.565795	-0.0388045	0.438	0.438	1	Chat-KO_vs_WT
Nol10	0.638871	-0.038784	0.145	0.149	1	Chat-KO_vs_WT
Shkbp1	0.736824	-0.0387563	0.161	0.163	1	Chat-KO_vs_WT
Psmg3	0.965364	-0.0386823	0.187	0.186	1	Chat-KO_vs_WT
Pex13	0.592237	-0.0386243	0.209	0.213	1	Chat-KO_vs_WT
Zfp706	0.0233053	-0.0385771	0.93	0.926	1	Chat-KO_vs_WT
Ndufb3	0.867527	-0.0385762	0.576	0.559	1	Chat-KO_vs_WT
Serp1	0.399882	-0.0385002	0.939	0.937	1	Chat-KO_vs_WT
Sap30bp	0.305938	-0.0384203	0.337	0.348	1	Chat-KO_vs_WT
Nfkbia	0.832987	-0.0381665	0.663	0.647	1	Chat-KO_vs_WT
Eif4e2	0.884016	-0.0378923	0.514	0.505	1	Chat-KO_vs_WT
Wdr12	0.909673	-0.0377369	0.257	0.256	1	Chat-KO_vs_WT
Dpy19l4	0.539953	-0.0375844	0.153	0.158	1	Chat-KO_vs_WT
Dynlt3	0.849155	-0.0375428	0.144	0.144	1	Chat-KO_vs_WT
Pomp	0.855049	-0.0375002	0.718	0.689	1	Chat-KO_vs_WT
Med16	0.93587	-0.0374914	0.127	0.127	1	Chat-KO_vs_WT
Mcm4	0.637804	-0.0374876	0.119	0.115	1	Chat-KO_vs_WT
Psmd13	0.980666	-0.0374727	0.497	0.481	1	Chat-KO_vs_WT
Letmd1	0.58829	-0.0374585	0.113	0.116	1	Chat-KO_vs_WT
Tmem256	0.928243	-0.0373422	0.409	0.401	1	Chat-KO_vs_WT
Smpdl3a	0.572513	-0.0370502	0.448	0.448	1	Chat-KO_vs_WT
Fam129c	0.53497	-0.0369541	0.247	0.238	1	Chat-KO_vs_WT
Arpc5l	0.171733	-0.036922	0.972	0.97	1	Chat-KO_vs_WT
BC004004	0.983114	-0.0368471	0.55	0.534	1	Chat-KO_vs_WT
Pigp	0.541707	-0.0368412	0.406	0.411	1	Chat-KO_vs_WT
Vamp8	0.110973	-0.036808	0.818	0.811	1	Chat-KO_vs_WT
Hmgn5	0.780817	-0.0367824	0.2	0.201	1	Chat-KO_vs_WT
Tmem203	0.991344	-0.0367728	0.227	0.225	1	Chat-KO_vs_WT
Psmc4	0.622667	-0.0367563	0.405	0.391	1	Chat-KO_vs_WT
Rcl1	0.791342	-0.0367474	0.216	0.216	1	Chat-KO_vs_WT
Agpat5	0.594706	-0.03649	0.165	0.169	1	Chat-KO_vs_WT
Crlf2	0.821987	-0.0364858	0.617	0.598	1	Chat-KO_vs_WT
Micu2	0.734436	-0.0364601	0.413	0.412	1	Chat-KO_vs_WT
Pcyt1a	0.786972	-0.0364052	0.15	0.152	1	Chat-KO_vs_WT
Aar2	0.324565	-0.0363945	0.156	0.164	1	Chat-KO_vs_WT
Nt5c3b	0.617808	-0.036321	0.15	0.153	1	Chat-KO_vs_WT
Nfrkb	0.816703	-0.03629	0.287	0.28	1	Chat-KO_vs_WT
Htra2	0.465665	-0.0360846	0.123	0.128	1	Chat-KO_vs_WT
Tmem156	0.590111	-0.0359328	0.222	0.227	1	Chat-KO_vs_WT
Gramd1a	0.792096	-0.0359125	0.105	0.107	1	Chat-KO_vs_WT
Hars	0.676418	-0.0358113	0.214	0.218	1	Chat-KO_vs_WT
Erlec1	0.652558	-0.035778	0.389	0.39	1	Chat-KO_vs_WT
Snrnp25	0.698555	-0.03573	0.364	0.365	1	Chat-KO_vs_WT
Rab11fip2	0.82181	-0.0355749	0.271	0.272	1	Chat-KO_vs_WT
Ppm1g	0.580768	-0.0350788	0.437	0.438	1	Chat-KO_vs_WT
Smim14	0.142418	-0.0350671	0.943	0.947	1	Chat-KO_vs_WT
Max	0.940562	-0.0350634	0.492	0.481	1	Chat-KO_vs_WT
Ythdc1	0.569397	-0.0350371	0.67	0.661	1	Chat-KO_vs_WT
Rab5a	0.266748	-0.0349843	0.422	0.433	1	Chat-KO_vs_WT
Klf2	0.0300074	-0.0349487	0.981	0.973	1	Chat-KO_vs_WT
Ms4a6c	0.0821862	-0.0349248	0.414	0.384	1	Chat-KO_vs_WT
Polr2g	0.673214	-0.0348698	0.48	0.476	1	Chat-KO_vs_WT
Nedd8	0.118087	-0.0348639	0.912	0.908	1	Chat-KO_vs_WT
Calcoco1	0.921936	-0.0348492	0.133	0.133	1	Chat-KO_vs_WT
Ubl5	0.291728	-0.0347945	0.923	0.918	1	Chat-KO_vs_WT
Ccni	0.657513	-0.034681	0.604	0.596	1	Chat-KO_vs_WT
Arf6	0.662602	-0.0343448	0.537	0.533	1	Chat-KO_vs_WT
Rfx7	0.954607	-0.0343435	0.658	0.646	1	Chat-KO_vs_WT
Mrfap1	0.294423	-0.0343084	0.579	0.584	1	Chat-KO_vs_WT
Rex1bd	0.822984	-0.0342993	0.367	0.357	1	Chat-KO_vs_WT
Rcan3	0.292513	-0.0342578	0.099	0.106	1	Chat-KO_vs_WT
Ybx3	0.483596	-0.0342277	0.388	0.376	1	Chat-KO_vs_WT
Ier5	0.379525	-0.0339155	0.583	0.555	1	Chat-KO_vs_WT
Apba1	0.15264	-0.0338591	0.143	0.155	1	Chat-KO_vs_WT
Ncf4	0.233776	-0.0338071	0.699	0.696	1	Chat-KO_vs_WT
Gfpt1	0.690567	-0.0337377	0.134	0.137	1	Chat-KO_vs_WT
Lsp1	0.381842	-0.0337332	0.994	0.989	1	Chat-KO_vs_WT
Atraid	0.962775	-0.0337302	0.496	0.485	1	Chat-KO_vs_WT
Pkp3	0.964583	-0.0336054	0.418	0.41	1	Chat-KO_vs_WT
Rbx1	0.369146	-0.0334909	0.823	0.816	1	Chat-KO_vs_WT
Hpse	0.417477	-0.0333336	0.173	0.18	1	Chat-KO_vs_WT
Cdc37	0.748653	-0.0332132	0.646	0.624	1	Chat-KO_vs_WT
Serhl	0.615182	-0.0331285	0.117	0.12	1	Chat-KO_vs_WT
Epb41l4aos	0.81576	-0.0329929	0.372	0.372	1	Chat-KO_vs_WT
Tmem251	0.855894	-0.0328641	0.164	0.164	1	Chat-KO_vs_WT
Igbp1	0.633108	-0.0326997	0.582	0.556	1	Chat-KO_vs_WT
Chchd2	0.0752776	-0.0326796	0.991	0.994	1	Chat-KO_vs_WT
Eef2	0.00511892	-0.0326697	0.999	0.999	1	Chat-KO_vs_WT
Zfp707	0.666519	-0.0326525	0.102	0.098	1	Chat-KO_vs_WT
Mrpl53	0.746698	-0.0325731	0.246	0.247	1	Chat-KO_vs_WT
Csk	0.739344	-0.0324661	0.843	0.817	1	Chat-KO_vs_WT
Dctn2	0.866988	-0.0323698	0.488	0.471	1	Chat-KO_vs_WT
Rab2a	0.272166	-0.0323591	0.842	0.84	1	Chat-KO_vs_WT
Mrpl52	0.259494	-0.0322944	0.86	0.841	1	Chat-KO_vs_WT
Wars	0.679153	-0.032254	0.134	0.137	1	Chat-KO_vs_WT
Slc25a4	0.434226	-0.0321725	0.837	0.823	1	Chat-KO_vs_WT
H2-T22	0.786935	-0.032099	0.479	0.473	1	Chat-KO_vs_WT
Higd1a	0.829617	-0.0320279	0.371	0.363	1	Chat-KO_vs_WT
Scly	0.747575	-0.0319189	0.166	0.168	1	Chat-KO_vs_WT
Usf2	0.60025	-0.0318469	0.479	0.466	1	Chat-KO_vs_WT
Echs1	0.629765	-0.0317901	0.252	0.256	1	Chat-KO_vs_WT
Prpsap2	0.618736	-0.0317777	0.206	0.199	1	Chat-KO_vs_WT
Cox8a	0.019573	-0.0317405	0.994	0.995	1	Chat-KO_vs_WT
Snx18	0.883224	-0.0315347	0.15	0.148	1	Chat-KO_vs_WT
Polr2j	0.552273	-0.0315126	0.581	0.572	1	Chat-KO_vs_WT
Tpt1	4.32316e-05	-0.0314505	1	1	0.752273	Chat-KO_vs_WT
Actr10	0.598756	-0.0313557	0.459	0.439	1	Chat-KO_vs_WT
Akt1s1	0.520064	-0.0311176	0.142	0.147	1	Chat-KO_vs_WT
Pms2	0.971243	-0.031114	0.18	0.179	1	Chat-KO_vs_WT
Mrps10	0.649327	-0.0309542	0.173	0.177	1	Chat-KO_vs_WT
Wdr91	0.800923	-0.0308548	0.172	0.173	1	Chat-KO_vs_WT
H3f3a	0.0230111	-0.0307981	1	1	1	Chat-KO_vs_WT
Znrd2	0.89907	-0.0307869	0.166	0.166	1	Chat-KO_vs_WT
Eif3f	0.00715839	-0.030761	0.998	0.998	1	Chat-KO_vs_WT
Srsf2	0.513277	-0.0306424	0.572	0.553	1	Chat-KO_vs_WT
Naa10	0.887908	-0.0304897	0.318	0.317	1	Chat-KO_vs_WT
Fdx1	0.676899	-0.0303473	0.254	0.256	1	Chat-KO_vs_WT
Prmt7	0.56395	-0.0302274	0.172	0.177	1	Chat-KO_vs_WT
Psmc3	0.7284	-0.0301998	0.411	0.398	1	Chat-KO_vs_WT
Itfg2	0.334286	-0.0300998	0.108	0.115	1	Chat-KO_vs_WT
Rap1b	0.263894	-0.0300801	0.88	0.881	1	Chat-KO_vs_WT
Gde1	0.892776	-0.0300149	0.215	0.214	1	Chat-KO_vs_WT
Nacc2	0.771596	-0.0299288	0.19	0.187	1	Chat-KO_vs_WT
Ugcg	0.777339	-0.0299065	0.384	0.373	1	Chat-KO_vs_WT
Psmg1	0.773804	-0.0297968	0.108	0.109	1	Chat-KO_vs_WT
Fam210b	0.784643	-0.0297705	0.107	0.108	1	Chat-KO_vs_WT
Pih1d1	0.924227	-0.0297342	0.172	0.172	1	Chat-KO_vs_WT
Ankrd28	0.734415	-0.0296778	0.222	0.217	1	Chat-KO_vs_WT
Aldoa	0.640651	-0.0296285	0.762	0.756	1	Chat-KO_vs_WT
Plin3	0.594715	-0.0294654	0.22	0.224	1	Chat-KO_vs_WT
Mrps33	0.660458	-0.0293842	0.619	0.609	1	Chat-KO_vs_WT
Zdhhc17	0.869445	-0.0293322	0.287	0.282	1	Chat-KO_vs_WT
Abhd11	0.70263	-0.0292983	0.162	0.164	1	Chat-KO_vs_WT
Etfa	0.618531	-0.0292915	0.342	0.332	1	Chat-KO_vs_WT
Chmp2a	0.909571	-0.0292295	0.591	0.579	1	Chat-KO_vs_WT
Gtf3a	0.932332	-0.0291928	0.376	0.372	1	Chat-KO_vs_WT
Sertad3	0.780362	-0.0290721	0.126	0.123	1	Chat-KO_vs_WT
Tut1	0.949334	-0.0289213	0.121	0.12	1	Chat-KO_vs_WT
Sdhaf3	0.396795	-0.0288118	0.113	0.118	1	Chat-KO_vs_WT
Eral1	0.792655	-0.0288118	0.12	0.118	1	Chat-KO_vs_WT
Ofd1	0.374931	-0.0287416	0.138	0.145	1	Chat-KO_vs_WT
Sephs1	0.842282	-0.0286711	0.113	0.113	1	Chat-KO_vs_WT
Carnmt1	0.684635	-0.0286504	0.242	0.244	1	Chat-KO_vs_WT
Dpy30	0.83757	-0.0286115	0.329	0.323	1	Chat-KO_vs_WT
Timm50	0.878473	-0.0285031	0.173	0.17	1	Chat-KO_vs_WT
Ten1	0.899364	-0.0284923	0.428	0.418	1	Chat-KO_vs_WT
Themis2	0.566682	-0.0284227	0.249	0.254	1	Chat-KO_vs_WT
Rnaset2b	0.948362	-0.028422	0.439	0.432	1	Chat-KO_vs_WT
Exoc5	0.693431	-0.0283815	0.494	0.491	1	Chat-KO_vs_WT
Tmem241	0.641156	-0.0283726	0.257	0.261	1	Chat-KO_vs_WT
Ergic3	0.880464	-0.0283011	0.402	0.397	1	Chat-KO_vs_WT
Lsm3	0.919273	-0.0282044	0.332	0.327	1	Chat-KO_vs_WT
Metap1d	0.678794	-0.0281939	0.196	0.199	1	Chat-KO_vs_WT
Zfp91	0.774562	-0.0280499	0.654	0.626	1	Chat-KO_vs_WT
Cdkn2d	0.948094	-0.0280392	0.501	0.491	1	Chat-KO_vs_WT
Ecsit	0.278327	-0.0280161	0.202	0.212	1	Chat-KO_vs_WT
Tram1	0.976985	-0.0280071	0.585	0.572	1	Chat-KO_vs_WT
Slc25a40	0.940287	-0.0278919	0.117	0.117	1	Chat-KO_vs_WT
Cdpf1	0.532351	-0.0278308	0.098	0.102	1	Chat-KO_vs_WT
Snrnp40	0.962156	-0.0277843	0.422	0.416	1	Chat-KO_vs_WT
Ly6k	0.443686	-0.0277207	0.119	0.113	1	Chat-KO_vs_WT
Dmap1	0.42299	-0.0275996	0.095	0.1	1	Chat-KO_vs_WT
Mrpl30	0.395896	-0.0275353	0.777	0.772	1	Chat-KO_vs_WT
Ap3s1	0.809967	-0.0273554	0.211	0.208	1	Chat-KO_vs_WT
Timp2	0.696206	-0.0273205	0.111	0.114	1	Chat-KO_vs_WT
Ncl	0.579927	-0.0272267	0.928	0.927	1	Chat-KO_vs_WT
Ddx52	0.963619	-0.0271859	0.273	0.272	1	Chat-KO_vs_WT
Pfdn4	0.985123	-0.0269684	0.236	0.234	1	Chat-KO_vs_WT
Trmt1	0.888686	-0.0269658	0.274	0.27	1	Chat-KO_vs_WT
Eif4a3	0.868953	-0.0268032	0.455	0.447	1	Chat-KO_vs_WT
Zfp408	0.820547	-0.0267651	0.105	0.106	1	Chat-KO_vs_WT
Prdx3	0.866601	-0.0266827	0.383	0.377	1	Chat-KO_vs_WT
Sigirr	0.778312	-0.0265957	0.105	0.107	1	Chat-KO_vs_WT
Mff	0.854114	-0.0265624	0.4	0.391	1	Chat-KO_vs_WT
Hnrnpd	0.960789	-0.0265605	0.803	0.785	1	Chat-KO_vs_WT
Top3b	0.922054	-0.0265565	0.171	0.172	1	Chat-KO_vs_WT
Rnasek	0.209415	-0.0263684	0.823	0.819	1	Chat-KO_vs_WT
Swap70	0.743977	-0.0262802	0.729	0.709	1	Chat-KO_vs_WT
Arhgef1	0.838323	-0.0262085	0.694	0.688	1	Chat-KO_vs_WT
Kxd1	0.729241	-0.0260797	0.666	0.646	1	Chat-KO_vs_WT
Calcrl	0.639027	-0.0260438	0.195	0.199	1	Chat-KO_vs_WT
Efcab2	0.98494	-0.0259525	0.121	0.121	1	Chat-KO_vs_WT
Hmgb1	0.0432891	-0.0258884	0.976	0.968	1	Chat-KO_vs_WT
Tsn	0.878159	-0.0257952	0.595	0.579	1	Chat-KO_vs_WT
Mrpl28	0.839374	-0.0257734	0.304	0.303	1	Chat-KO_vs_WT
Necap2	0.804158	-0.0257704	0.652	0.636	1	Chat-KO_vs_WT
Adh5	0.746198	-0.0256452	0.474	0.471	1	Chat-KO_vs_WT
Eif4h	0.70272	-0.0256107	0.68	0.662	1	Chat-KO_vs_WT
Twistnb	0.837163	-0.0254989	0.446	0.437	1	Chat-KO_vs_WT
Spsb3	0.953576	-0.0254854	0.184	0.182	1	Chat-KO_vs_WT
Fbxw2	0.863401	-0.0254227	0.451	0.44	1	Chat-KO_vs_WT
Ppih	0.89228	-0.0253594	0.173	0.171	1	Chat-KO_vs_WT
Pold1	0.676788	-0.0252378	0.33	0.319	1	Chat-KO_vs_WT
Maip1	0.604673	-0.0251807	0.175	0.179	1	Chat-KO_vs_WT
Proser1	0.611158	-0.0251563	0.188	0.192	1	Chat-KO_vs_WT
Tiparp	0.732678	-0.0251277	0.428	0.428	1	Chat-KO_vs_WT
Retreg1	0.850445	-0.0249896	0.541	0.53	1	Chat-KO_vs_WT
Calu	0.851341	-0.0249869	0.186	0.183	1	Chat-KO_vs_WT
Ubac2	0.693811	-0.0249183	0.663	0.649	1	Chat-KO_vs_WT
Oat	0.95504	-0.0248624	0.412	0.407	1	Chat-KO_vs_WT
Arl1	0.75234	-0.0248354	0.389	0.379	1	Chat-KO_vs_WT
Dnase2a	0.911975	-0.0248296	0.216	0.216	1	Chat-KO_vs_WT
Eftud2	0.719144	-0.024768	0.247	0.249	1	Chat-KO_vs_WT
Rmnd1	0.987845	-0.0245871	0.193	0.193	1	Chat-KO_vs_WT
Ino80c	0.834561	-0.0245778	0.199	0.2	1	Chat-KO_vs_WT
Susd1	0.687137	-0.0245245	0.364	0.355	1	Chat-KO_vs_WT
Cct8	0.773673	-0.0245063	0.63	0.608	1	Chat-KO_vs_WT
Prkag1	0.608789	-0.0244805	0.385	0.373	1	Chat-KO_vs_WT
Reep5	0.368115	-0.0244689	0.882	0.868	1	Chat-KO_vs_WT
Cmc1	0.761547	-0.024453	0.399	0.398	1	Chat-KO_vs_WT
Vrk2	0.690725	-0.0244524	0.316	0.319	1	Chat-KO_vs_WT
Zfp51	0.709884	-0.0244214	0.117	0.119	1	Chat-KO_vs_WT
Ndufa8	0.966399	-0.0243766	0.615	0.599	1	Chat-KO_vs_WT
Xpa	0.551494	-0.0242832	0.489	0.493	1	Chat-KO_vs_WT
Dnpep	0.842043	-0.024251	0.194	0.194	1	Chat-KO_vs_WT
Xpo4	0.730183	-0.0241724	0.248	0.242	1	Chat-KO_vs_WT
Selenof	0.676559	-0.0240624	0.771	0.746	1	Chat-KO_vs_WT
Tdp2	0.408759	-0.0240357	0.166	0.174	1	Chat-KO_vs_WT
Polr2f	0.725579	-0.0238757	0.48	0.466	1	Chat-KO_vs_WT
Bhlhe41	0.400974	-0.0238736	0.597	0.578	1	Chat-KO_vs_WT
Epn1	0.67757	-0.0238028	0.606	0.579	1	Chat-KO_vs_WT
Mpc2	0.475048	-0.0236133	0.632	0.598	1	Chat-KO_vs_WT
Prr7	0.699147	-0.0235379	0.214	0.209	1	Chat-KO_vs_WT
Mrpl44	0.751616	-0.0234966	0.197	0.2	1	Chat-KO_vs_WT
Glo1	0.788866	-0.0232146	0.324	0.324	1	Chat-KO_vs_WT
Abcc4	0.698772	-0.0231523	0.17	0.173	1	Chat-KO_vs_WT
Timm13	0.590122	-0.023151	0.649	0.625	1	Chat-KO_vs_WT
Psme1	0.226395	-0.02297	0.864	0.864	1	Chat-KO_vs_WT
Tle4	0.669205	-0.0229388	0.552	0.54	1	Chat-KO_vs_WT
Mpv17l2	0.973881	-0.0229153	0.208	0.207	1	Chat-KO_vs_WT
Trappc1	0.635629	-0.0228919	0.335	0.338	1	Chat-KO_vs_WT
Tra2b	0.836909	-0.0228847	0.666	0.643	1	Chat-KO_vs_WT
Ltv1	0.873116	-0.0227801	0.204	0.205	1	Chat-KO_vs_WT
Acsl1	0.547351	-0.0226104	0.187	0.192	1	Chat-KO_vs_WT
Marc2	0.855053	-0.0225834	0.666	0.647	1	Chat-KO_vs_WT
Cd38	0.410978	-0.0225832	0.873	0.884	1	Chat-KO_vs_WT
Psme2	0.435119	-0.0225683	0.548	0.525	1	Chat-KO_vs_WT
Coil	0.437317	-0.0225114	0.105	0.111	1	Chat-KO_vs_WT
Fxyd5	0.395301	-0.0223718	0.853	0.847	1	Chat-KO_vs_WT
B2m	0.363341	-0.0222262	1	1	1	Chat-KO_vs_WT
Rab19	0.701405	-0.0222099	0.173	0.176	1	Chat-KO_vs_WT
Eprs	0.908494	-0.0221466	0.395	0.393	1	Chat-KO_vs_WT
Galk1	0.732629	-0.0221332	0.206	0.208	1	Chat-KO_vs_WT
Selenok	0.237258	-0.0221094	0.717	0.696	1	Chat-KO_vs_WT
Gar1	0.700755	-0.0220824	0.229	0.224	1	Chat-KO_vs_WT
Ost4	0.92804	-0.0219147	0.638	0.625	1	Chat-KO_vs_WT
Mbtps2	0.170254	-0.0218021	0.188	0.2	1	Chat-KO_vs_WT
Ern1	0.980301	-0.0217362	0.11	0.11	1	Chat-KO_vs_WT
Ctbs	0.967154	-0.0217345	0.104	0.104	1	Chat-KO_vs_WT
Dctn6	0.653283	-0.0217072	0.295	0.288	1	Chat-KO_vs_WT
St6galnac4	0.967106	-0.0216816	0.154	0.153	1	Chat-KO_vs_WT
Ywhaq	0.632317	-0.0216815	0.737	0.705	1	Chat-KO_vs_WT
Isy1	0.828245	-0.021657	0.315	0.316	1	Chat-KO_vs_WT
Cyb561d2	0.867834	-0.0216416	0.186	0.186	1	Chat-KO_vs_WT
Nifk	0.638716	-0.0215874	0.227	0.22	1	Chat-KO_vs_WT
Zfand1	0.995757	-0.0215808	0.189	0.187	1	Chat-KO_vs_WT
Ctsz	0.472152	-0.0213826	0.941	0.935	1	Chat-KO_vs_WT
Naa40	0.47813	-0.0212925	0.212	0.203	1	Chat-KO_vs_WT
Cnp	0.724992	-0.0212812	0.856	0.839	1	Chat-KO_vs_WT
Rnaseh2a	0.732184	-0.0211826	0.127	0.129	1	Chat-KO_vs_WT
Stoml2	0.642609	-0.0211116	0.218	0.211	1	Chat-KO_vs_WT
Ssr1	0.779303	-0.0210232	0.446	0.439	1	Chat-KO_vs_WT
Emc10	0.875176	-0.0208994	0.458	0.453	1	Chat-KO_vs_WT
Eif3b	0.485024	-0.0208733	0.324	0.312	1	Chat-KO_vs_WT
Glmp	0.86807	-0.0206809	0.339	0.339	1	Chat-KO_vs_WT
Ppfibp2	0.55279	-0.0204713	0.179	0.173	1	Chat-KO_vs_WT
Sh3glb1	0.502992	-0.0204583	0.945	0.942	1	Chat-KO_vs_WT
Cpsf6	0.798433	-0.0204376	0.572	0.558	1	Chat-KO_vs_WT
Thoc3	0.53515	-0.0203975	0.252	0.258	1	Chat-KO_vs_WT
Hnrnpa3	0.363355	-0.0202816	0.892	0.876	1	Chat-KO_vs_WT
Uap1l1	0.896086	-0.0202781	0.12	0.121	1	Chat-KO_vs_WT
Timm23	0.345477	-0.0202683	0.593	0.566	1	Chat-KO_vs_WT
Gtf2a1	0.867924	-0.0202155	0.309	0.31	1	Chat-KO_vs_WT
Dmxl1	0.320117	-0.0201873	0.477	0.461	1	Chat-KO_vs_WT
Zkscan14	0.873356	-0.0200612	0.163	0.164	1	Chat-KO_vs_WT
Clptm1l	0.136557	-0.0198412	0.363	0.342	1	Chat-KO_vs_WT
Blk	0.0776943	-0.019836	0.919	0.929	1	Chat-KO_vs_WT
Bloc1s1	0.725521	-0.0197619	0.332	0.323	1	Chat-KO_vs_WT
Rpa3	0.473206	-0.0196455	0.175	0.167	1	Chat-KO_vs_WT
Sfxn1	0.616461	-0.0195271	0.321	0.313	1	Chat-KO_vs_WT
Ldha	0.107019	-0.0194795	0.656	0.617	1	Chat-KO_vs_WT
Dph5	0.958226	-0.0194719	0.238	0.236	1	Chat-KO_vs_WT
Fbxw8	0.859593	-0.0194437	0.151	0.152	1	Chat-KO_vs_WT
Cisd3	0.928829	-0.0193212	0.248	0.246	1	Chat-KO_vs_WT
Nudcd2	0.772876	-0.0193004	0.273	0.268	1	Chat-KO_vs_WT
Rexo2	0.00182332	-0.0192517	0.354	0.317	1	Chat-KO_vs_WT
Mtx1	0.393686	-0.019244	0.203	0.193	1	Chat-KO_vs_WT
Vta1	0.969059	-0.0190873	0.44	0.436	1	Chat-KO_vs_WT
Ddx39b	0.488055	-0.0190659	0.502	0.481	1	Chat-KO_vs_WT
Drg2	0.585071	-0.0189707	0.107	0.11	1	Chat-KO_vs_WT
Wdr74	0.448306	-0.0188674	0.205	0.196	1	Chat-KO_vs_WT
Tmod3	0.846434	-0.0187341	0.93	0.925	1	Chat-KO_vs_WT
Msi2	0.513931	-0.0186816	0.718	0.726	1	Chat-KO_vs_WT
Trmt2b	0.95143	-0.0185413	0.218	0.217	1	Chat-KO_vs_WT
Ube2b	0.768048	-0.0185065	0.787	0.78	1	Chat-KO_vs_WT
Tor3a	0.881471	-0.0184313	0.3	0.299	1	Chat-KO_vs_WT
Mfsd5	0.848735	-0.0184061	0.115	0.117	1	Chat-KO_vs_WT
Nudt14	0.886973	-0.0183698	0.13	0.129	1	Chat-KO_vs_WT
Tomm40	0.452053	-0.0183558	0.305	0.293	1	Chat-KO_vs_WT
Mnat1	0.530412	-0.0183378	0.352	0.357	1	Chat-KO_vs_WT
Ms4a4c	0.496855	-0.0183268	0.133	0.127	1	Chat-KO_vs_WT
Ptpmt1	0.726295	-0.0182384	0.317	0.31	1	Chat-KO_vs_WT
Sapcd1	0.519776	-0.0182228	0.147	0.152	1	Chat-KO_vs_WT
Ppp2r3d	0.66081	-0.0181429	0.098	0.101	1	Chat-KO_vs_WT
Gle1	0.966764	-0.0181177	0.197	0.196	1	Chat-KO_vs_WT
Jpt2	0.956525	-0.0180722	0.137	0.137	1	Chat-KO_vs_WT
Zfp414	0.658579	-0.0179779	0.112	0.115	1	Chat-KO_vs_WT
Gpsm3	0.793338	-0.0178901	0.739	0.719	1	Chat-KO_vs_WT
Dcp1b	0.843796	-0.0177575	0.218	0.219	1	Chat-KO_vs_WT
Cog1	0.96705	-0.0175402	0.149	0.148	1	Chat-KO_vs_WT
Fau	0.00293714	-0.0175349	1	1	1	Chat-KO_vs_WT
Lyrm2	0.673298	-0.0174471	0.226	0.22	1	Chat-KO_vs_WT
Pex2	0.878582	-0.0174463	0.249	0.246	1	Chat-KO_vs_WT
Sco2	0.952835	-0.0174432	0.108	0.107	1	Chat-KO_vs_WT
Sptssa	0.63244	-0.0174021	0.457	0.441	1	Chat-KO_vs_WT
Timm22	0.658544	-0.017382	0.267	0.26	1	Chat-KO_vs_WT
Psmc5	0.401108	-0.0173725	0.437	0.418	1	Chat-KO_vs_WT
Snf8	0.512387	-0.0173475	0.609	0.578	1	Chat-KO_vs_WT
Copg1	0.825935	-0.0172744	0.211	0.208	1	Chat-KO_vs_WT
Fam107b	0.846244	-0.017215	0.888	0.879	1	Chat-KO_vs_WT
Lman1	0.154344	-0.0171728	0.216	0.202	1	Chat-KO_vs_WT
Krt222	0.553986	-0.0170152	0.459	0.443	1	Chat-KO_vs_WT
Lancl1	0.865965	-0.0170115	0.141	0.139	1	Chat-KO_vs_WT
Slc25a3	0.786068	-0.016964	0.969	0.974	1	Chat-KO_vs_WT
Pabpn1	0.735928	-0.0169496	0.715	0.693	1	Chat-KO_vs_WT
Copg2	0.740321	-0.0169474	0.321	0.325	1	Chat-KO_vs_WT
Cdadc1	0.830593	-0.0169281	0.173	0.174	1	Chat-KO_vs_WT
Dimt1	0.776495	-0.0167861	0.101	0.099	1	Chat-KO_vs_WT
Srm	0.351379	-0.0166863	0.163	0.155	1	Chat-KO_vs_WT
Gatd1	0.618783	-0.0166594	0.276	0.268	1	Chat-KO_vs_WT
Tes	0.916627	-0.0166514	0.14	0.139	1	Chat-KO_vs_WT
Rsl1d1	0.386245	-0.0165385	0.429	0.41	1	Chat-KO_vs_WT
Borcs7	0.988655	-0.0165137	0.439	0.436	1	Chat-KO_vs_WT
Fgfr1op	0.808958	-0.0164649	0.244	0.24	1	Chat-KO_vs_WT
Spg21	0.76535	-0.0164031	0.391	0.385	1	Chat-KO_vs_WT
Mfap3	0.557863	-0.0163034	0.32	0.31	1	Chat-KO_vs_WT
Ssna1	0.769584	-0.01625	0.428	0.418	1	Chat-KO_vs_WT
Entpd5	0.993365	-0.0162196	0.104	0.104	1	Chat-KO_vs_WT
Ing4	0.525434	-0.0162143	0.22	0.212	1	Chat-KO_vs_WT
Zdhhc18	0.371302	-0.0162124	0.523	0.501	1	Chat-KO_vs_WT
Gstz1	0.725011	-0.0160862	0.155	0.158	1	Chat-KO_vs_WT
Ddx41	0.971304	-0.015954	0.31	0.308	1	Chat-KO_vs_WT
Mapkap1	0.415738	-0.0159084	0.44	0.424	1	Chat-KO_vs_WT
Ogfr	0.999732	-0.0158744	0.252	0.251	1	Chat-KO_vs_WT
Pop5	0.489722	-0.0157928	0.348	0.335	1	Chat-KO_vs_WT
Bmp2k	0.318715	-0.0156791	0.426	0.408	1	Chat-KO_vs_WT
Hat1	0.55682	-0.0156	0.238	0.23	1	Chat-KO_vs_WT
Dync1h1	0.977009	-0.0155907	0.361	0.358	1	Chat-KO_vs_WT
Derl1	0.130044	-0.0153155	0.464	0.436	1	Chat-KO_vs_WT
Cetn3	0.594772	-0.0152885	0.468	0.454	1	Chat-KO_vs_WT
Myg1	0.493557	-0.015214	0.256	0.246	1	Chat-KO_vs_WT
Miip	0.688896	-0.0151583	0.147	0.15	1	Chat-KO_vs_WT
Zfyve19	0.934363	-0.0150858	0.141	0.14	1	Chat-KO_vs_WT
Smu1	0.63641	-0.0150602	0.316	0.307	1	Chat-KO_vs_WT
Cnst	0.667952	-0.0150486	0.116	0.119	1	Chat-KO_vs_WT
Sh3bp5	0.951704	-0.0150307	0.883	0.877	1	Chat-KO_vs_WT
Eif1	0.27414	-0.015024	1	1	1	Chat-KO_vs_WT
Nfatc3	0.501235	-0.0146741	0.732	0.71	1	Chat-KO_vs_WT
Rhoa	0.765195	-0.0146558	0.989	0.985	1	Chat-KO_vs_WT
Ttc5	0.361725	-0.0146557	0.37	0.354	1	Chat-KO_vs_WT
Lnpk	0.862205	-0.0146271	0.173	0.17	1	Chat-KO_vs_WT
Isca1	0.795487	-0.0146142	0.132	0.133	1	Chat-KO_vs_WT
Tma16	0.779043	-0.0145926	0.113	0.115	1	Chat-KO_vs_WT
Ctsh	0.570377	-0.0145869	0.962	0.958	1	Chat-KO_vs_WT
Rmdn1	0.939185	-0.0143904	0.356	0.352	1	Chat-KO_vs_WT
Tkt	0.47565	-0.0143497	0.631	0.599	1	Chat-KO_vs_WT
Map4k3	0.976033	-0.0140939	0.102	0.102	1	Chat-KO_vs_WT
Zfp944	0.657103	-0.0139619	0.232	0.226	1	Chat-KO_vs_WT
Polr3d	0.867834	-0.0138927	0.124	0.123	1	Chat-KO_vs_WT
Scmh1	0.822204	-0.013882	0.239	0.236	1	Chat-KO_vs_WT
Cisd1	0.221471	-0.0138105	0.327	0.309	1	Chat-KO_vs_WT
Sec11a	0.609939	-0.0137849	0.64	0.618	1	Chat-KO_vs_WT
Ppp3ca	0.861497	-0.0136577	0.966	0.966	1	Chat-KO_vs_WT
H2-Eb1	0.153695	-0.0136525	0.995	0.992	1	Chat-KO_vs_WT
Use1	0.544938	-0.0136023	0.875	0.874	1	Chat-KO_vs_WT
Ppp2r1a	0.546823	-0.0134178	0.38	0.369	1	Chat-KO_vs_WT
Tex10	0.847404	-0.0133462	0.232	0.234	1	Chat-KO_vs_WT
Gadd45b	0.793694	-0.013157	0.176	0.173	1	Chat-KO_vs_WT
Rdx	0.329396	-0.013142	0.448	0.429	1	Chat-KO_vs_WT
Egln2	0.600791	-0.0130491	0.506	0.489	1	Chat-KO_vs_WT
Alkbh1	0.821163	-0.0130307	0.347	0.343	1	Chat-KO_vs_WT
Smn1	0.974779	-0.0128889	0.226	0.226	1	Chat-KO_vs_WT
C9orf72	0.839347	-0.0127358	0.102	0.104	1	Chat-KO_vs_WT
Kdelr1	0.227952	-0.0127238	0.46	0.433	1	Chat-KO_vs_WT
Fam20b	0.522164	-0.0126563	0.16	0.154	1	Chat-KO_vs_WT
Itgav	0.569866	-0.0125685	0.313	0.306	1	Chat-KO_vs_WT
Wasl	0.71578	-0.0125504	0.305	0.308	1	Chat-KO_vs_WT
H2afy	0.723244	-0.0124754	0.782	0.769	1	Chat-KO_vs_WT
Kdm5a	0.710744	-0.0124162	0.656	0.641	1	Chat-KO_vs_WT
Psph	0.682686	-0.0122989	0.223	0.217	1	Chat-KO_vs_WT
Banf1	0.39374	-0.012264	0.462	0.445	1	Chat-KO_vs_WT
Dusp16	0.746933	-0.0122254	0.205	0.202	1	Chat-KO_vs_WT
Mrpl43	0.824426	-0.0122106	0.685	0.677	1	Chat-KO_vs_WT
Mcrs1	0.705838	-0.0122087	0.289	0.283	1	Chat-KO_vs_WT
Sec13	0.565183	-0.0121722	0.241	0.233	1	Chat-KO_vs_WT
Zbtb8os	0.326311	-0.0121683	0.422	0.401	1	Chat-KO_vs_WT
Mif4gd	0.495089	-0.012139	0.505	0.49	1	Chat-KO_vs_WT
Mpnd	0.77596	-0.0121331	0.208	0.21	1	Chat-KO_vs_WT
Dus2	0.927862	-0.0119734	0.193	0.192	1	Chat-KO_vs_WT
Mpp5	0.875252	-0.0118887	0.136	0.134	1	Chat-KO_vs_WT
Eaf2	0.00179014	-0.0118872	0.227	0.199	1	Chat-KO_vs_WT
Ppia	0.467108	-0.0118754	1	0.999	1	Chat-KO_vs_WT
Rp9	0.987431	-0.0118613	0.862	0.855	1	Chat-KO_vs_WT
Ppp1r14b	0.816901	-0.0118113	0.847	0.842	1	Chat-KO_vs_WT
Pigyl	0.844313	-0.0117924	0.292	0.286	1	Chat-KO_vs_WT
Zeb2os	0.873104	-0.0117488	0.124	0.125	1	Chat-KO_vs_WT
N6amt1	0.627943	-0.0117158	0.201	0.205	1	Chat-KO_vs_WT
Nipsnap1	0.722218	-0.0116745	0.129	0.126	1	Chat-KO_vs_WT
Sf3b5	0.700112	-0.0116732	0.622	0.601	1	Chat-KO_vs_WT
Arhgap17	0.97117	-0.0116368	0.736	0.719	1	Chat-KO_vs_WT
Cox4i1	0.402078	-0.0116018	1	1	1	Chat-KO_vs_WT
Rbm38	0.320556	-0.0114578	0.258	0.245	1	Chat-KO_vs_WT
Tspo	0.74467	-0.0114507	0.831	0.814	1	Chat-KO_vs_WT
Mtdh	0.651299	-0.0113429	0.919	0.914	1	Chat-KO_vs_WT
Babam1	0.692478	-0.0112901	0.335	0.327	1	Chat-KO_vs_WT
Snhg20	0.759504	-0.0112897	0.158	0.161	1	Chat-KO_vs_WT
Lactb2	0.858033	-0.0112541	0.11	0.108	1	Chat-KO_vs_WT
Daglb	0.471937	-0.0111826	0.194	0.186	1	Chat-KO_vs_WT
Phc2	0.759476	-0.0111286	0.35	0.342	1	Chat-KO_vs_WT
Cbll1	0.643279	-0.0110718	0.289	0.281	1	Chat-KO_vs_WT
Qser1	0.725424	-0.010986	0.112	0.109	1	Chat-KO_vs_WT
Rpf2	0.761607	-0.0109725	0.188	0.19	1	Chat-KO_vs_WT
Ctdnep1	0.805487	-0.0109469	0.325	0.319	1	Chat-KO_vs_WT
Med10	0.649402	-0.0109431	0.399	0.39	1	Chat-KO_vs_WT
Scamp2	0.560029	-0.0108524	0.502	0.487	1	Chat-KO_vs_WT
Fam214a	0.778967	-0.0108454	0.647	0.635	1	Chat-KO_vs_WT
Ssbp2	0.86569	-0.0104586	0.12	0.121	1	Chat-KO_vs_WT
Ccdc174	0.687235	-0.010249	0.309	0.302	1	Chat-KO_vs_WT
Paxip1	0.957912	-0.0102438	0.111	0.111	1	Chat-KO_vs_WT
Ech1	0.936365	-0.0102337	0.535	0.525	1	Chat-KO_vs_WT
Nudc	0.227919	-0.0102265	0.508	0.481	1	Chat-KO_vs_WT
Smim19	0.618411	-0.0101459	0.257	0.25	1	Chat-KO_vs_WT
Wsb2	0.653753	-0.00993994	0.15	0.146	1	Chat-KO_vs_WT
H2-Eb2	0.647281	-0.00987354	0.146	0.142	1	Chat-KO_vs_WT
Tifa	0.683162	-0.00981717	0.131	0.127	1	Chat-KO_vs_WT
Ssrp1	0.262353	-0.00980939	0.467	0.442	1	Chat-KO_vs_WT
Prpf31	0.981799	-0.00978518	0.205	0.205	1	Chat-KO_vs_WT
Ecd	0.798215	-0.00962269	0.238	0.235	1	Chat-KO_vs_WT
Pex3	0.917484	-0.00961251	0.155	0.154	1	Chat-KO_vs_WT
Mrps36	0.689514	-0.00956632	0.361	0.353	1	Chat-KO_vs_WT
Txndc17	0.933484	-0.00954977	0.689	0.665	1	Chat-KO_vs_WT
Map2k2	0.92255	-0.0095209	0.573	0.562	1	Chat-KO_vs_WT
Slc35b2	0.866731	-0.00941104	0.124	0.125	1	Chat-KO_vs_WT
Afmid	0.75612	-0.00930513	0.16	0.157	1	Chat-KO_vs_WT
Hnrnpc	0.793208	-0.00923563	0.769	0.751	1	Chat-KO_vs_WT
Ppt1	0.806843	-0.00923406	0.276	0.273	1	Chat-KO_vs_WT
Dph3	0.90338	-0.00922676	0.493	0.488	1	Chat-KO_vs_WT
Ccdc32	0.782897	-0.00920722	0.22	0.216	1	Chat-KO_vs_WT
Tmem14c	0.422882	-0.00913036	0.691	0.659	1	Chat-KO_vs_WT
Ciao2a	0.385788	-0.00909892	0.598	0.569	1	Chat-KO_vs_WT
Tbl3	0.599888	-0.00908155	0.112	0.108	1	Chat-KO_vs_WT
Bola2	0.425725	-0.0090698	0.6	0.573	1	Chat-KO_vs_WT
Taf13	0.524406	-0.00904092	0.237	0.229	1	Chat-KO_vs_WT
Tsr3	0.7033	-0.008993	0.172	0.168	1	Chat-KO_vs_WT
Zfp771	0.825484	-0.00895855	0.216	0.213	1	Chat-KO_vs_WT
Smg9	0.751904	-0.00893802	0.221	0.217	1	Chat-KO_vs_WT
Blmh	0.439566	-0.00887459	0.333	0.32	1	Chat-KO_vs_WT
Fcrla	0.81152	-0.00881419	0.912	0.909	1	Chat-KO_vs_WT
Lpxn	0.680927	-0.00872015	0.408	0.4	1	Chat-KO_vs_WT
Srprb	0.787002	-0.00862277	0.125	0.123	1	Chat-KO_vs_WT
Flot1	0.547549	-0.00858165	0.142	0.137	1	Chat-KO_vs_WT
Comtd1	0.794945	-0.00844552	0.1	0.101	1	Chat-KO_vs_WT
Exosc1	0.465088	-0.00837935	0.29	0.279	1	Chat-KO_vs_WT
Tex30	0.707155	-0.00836379	0.222	0.218	1	Chat-KO_vs_WT
Rab1b	0.523817	-0.00830521	0.318	0.309	1	Chat-KO_vs_WT
Cstb	0.915475	-0.00829254	0.378	0.372	1	Chat-KO_vs_WT
Psma4	0.106985	-0.00828997	0.633	0.597	1	Chat-KO_vs_WT
Trmt61b	0.66503	-0.00825928	0.149	0.145	1	Chat-KO_vs_WT
Prdx6	0.65968	-0.00821952	0.412	0.4	1	Chat-KO_vs_WT
Zfp169	0.907576	-0.00821713	0.1	0.1	1	Chat-KO_vs_WT
Zfp429	0.83754	-0.00821237	0.164	0.162	1	Chat-KO_vs_WT
Lrrc40	0.590802	-0.00810727	0.142	0.146	1	Chat-KO_vs_WT
Klhl14	0.755012	-0.00808571	0.182	0.185	1	Chat-KO_vs_WT
Itgb1bp1	0.89538	-0.00804871	0.32	0.316	1	Chat-KO_vs_WT
Borcs8	0.649976	-0.00801627	0.347	0.338	1	Chat-KO_vs_WT
Nudt21	0.382387	-0.0079635	0.593	0.567	1	Chat-KO_vs_WT
Rxylt1	0.633742	-0.0077956	0.241	0.236	1	Chat-KO_vs_WT
Slc35c2	0.71029	-0.00774373	0.236	0.231	1	Chat-KO_vs_WT
Anapc4	0.920328	-0.00764621	0.181	0.18	1	Chat-KO_vs_WT
Gemin2	0.9914	-0.00763559	0.112	0.112	1	Chat-KO_vs_WT
Cyb5a	0.516464	-0.00756662	0.467	0.451	1	Chat-KO_vs_WT
Armt1	0.977147	-0.00752104	0.2	0.199	1	Chat-KO_vs_WT
Sf3b3	0.397987	-0.00747746	0.441	0.426	1	Chat-KO_vs_WT
Atg2a	0.525069	-0.00738128	0.2	0.194	1	Chat-KO_vs_WT
Isca2	0.521819	-0.00728539	0.245	0.237	1	Chat-KO_vs_WT
Nudt19	0.921711	-0.00725912	0.345	0.342	1	Chat-KO_vs_WT
Slc35b1	0.253959	-0.00709477	0.253	0.239	1	Chat-KO_vs_WT
H2-DMb1	0.231262	-0.00708908	0.45	0.429	1	Chat-KO_vs_WT
Rnf187	0.435298	-0.00708196	0.505	0.485	1	Chat-KO_vs_WT
Dbi	0.0970946	-0.00699284	0.545	0.513	1	Chat-KO_vs_WT
Capza1	0.65369	-0.00698582	0.75	0.735	1	Chat-KO_vs_WT
Ube2j2	0.701935	-0.00687705	0.465	0.452	1	Chat-KO_vs_WT
Srsf9	0.248224	-0.00681185	0.614	0.578	1	Chat-KO_vs_WT
Trappc2	0.78312	-0.00678433	0.1	0.098	1	Chat-KO_vs_WT
Eif4ebp2	0.60449	-0.00672728	0.696	0.675	1	Chat-KO_vs_WT
Fh1	0.352525	-0.00671955	0.3	0.287	1	Chat-KO_vs_WT
Srp72	0.737861	-0.00666845	0.483	0.471	1	Chat-KO_vs_WT
Tmsb4x	0.575817	-0.00661819	1	1	1	Chat-KO_vs_WT
Abi3	0.961418	-0.00639754	0.178	0.178	1	Chat-KO_vs_WT
Mapk3	0.985718	-0.0063567	0.122	0.122	1	Chat-KO_vs_WT
Ccnk	0.448471	-0.00633078	0.258	0.248	1	Chat-KO_vs_WT
Saal1	0.912531	-0.00632437	0.106	0.105	1	Chat-KO_vs_WT
Ccnl1	0.940189	-0.00621869	0.498	0.494	1	Chat-KO_vs_WT
Mrpl58	0.979765	-0.00619132	0.356	0.356	1	Chat-KO_vs_WT
Sar1a	0.544106	-0.00601331	0.314	0.304	1	Chat-KO_vs_WT
Nucb1	0.164277	-0.00599853	0.289	0.272	1	Chat-KO_vs_WT
Llph	0.633505	-0.00588438	0.674	0.657	1	Chat-KO_vs_WT
Nfs1	0.760357	-0.00573099	0.222	0.218	1	Chat-KO_vs_WT
Golga5	0.744386	-0.00570727	0.278	0.273	1	Chat-KO_vs_WT
Bop1	0.640511	-0.00568758	0.128	0.124	1	Chat-KO_vs_WT
Cnot11	0.84017	-0.00562543	0.147	0.145	1	Chat-KO_vs_WT
D8Ertd738e	0.669727	-0.0055338	0.829	0.819	1	Chat-KO_vs_WT
Bccip	0.70746	-0.00552531	0.386	0.376	1	Chat-KO_vs_WT
Snapin	0.990731	-0.00548848	0.237	0.237	1	Chat-KO_vs_WT
Nfx1	0.45163	-0.00541554	0.38	0.366	1	Chat-KO_vs_WT
Tmem19	0.531542	-0.00541523	0.193	0.187	1	Chat-KO_vs_WT
H2-Ke6	0.730206	-0.00532344	0.269	0.264	1	Chat-KO_vs_WT
Sdc4	0.73664	-0.00523546	0.302	0.303	1	Chat-KO_vs_WT
Poldip2	0.463357	-0.00521878	0.147	0.14	1	Chat-KO_vs_WT
Yif1b	0.62792	-0.00521792	0.218	0.212	1	Chat-KO_vs_WT
Exosc7	0.236178	-0.00516818	0.266	0.251	1	Chat-KO_vs_WT
Zkscan6	0.956182	-0.00502915	0.115	0.115	1	Chat-KO_vs_WT
Map2k6	0.838264	-0.00501762	0.312	0.314	1	Chat-KO_vs_WT
Echdc1	0.795024	-0.00495806	0.117	0.115	1	Chat-KO_vs_WT
Lat2	0.654716	-0.00491274	0.759	0.739	1	Chat-KO_vs_WT
Cyp20a1	0.570999	-0.00489007	0.173	0.167	1	Chat-KO_vs_WT
Aldh9a1	0.887781	-0.00482394	0.218	0.219	1	Chat-KO_vs_WT
Fkbp3	0.197412	-0.00477685	0.528	0.499	1	Chat-KO_vs_WT
Bloc1s5	0.847275	-0.00468831	0.111	0.109	1	Chat-KO_vs_WT
Rnf14	0.457867	-0.00464633	0.26	0.249	1	Chat-KO_vs_WT
Slc30a5	0.264342	-0.00462204	0.334	0.318	1	Chat-KO_vs_WT
Pikfyve	0.587278	-0.00450788	0.359	0.35	1	Chat-KO_vs_WT
Slc25a20	0.924649	-0.00448731	0.264	0.264	1	Chat-KO_vs_WT
Bloc1s4	0.748246	-0.00445583	0.168	0.164	1	Chat-KO_vs_WT
Zcchc9	0.50205	-0.00441348	0.297	0.287	1	Chat-KO_vs_WT
Ints12	0.963686	-0.00434036	0.111	0.111	1	Chat-KO_vs_WT
Ppp1r7	0.531787	-0.00433903	0.268	0.259	1	Chat-KO_vs_WT
Nbas	0.997709	-0.004297	0.192	0.193	1	Chat-KO_vs_WT
Aamdc	0.652895	-0.00421	0.15	0.147	1	Chat-KO_vs_WT
Mios	0.861564	-0.00419913	0.172	0.17	1	Chat-KO_vs_WT
Nrbp1	0.0951241	-0.00415035	0.468	0.437	1	Chat-KO_vs_WT
Gtdc1	0.40638	-0.00409833	0.538	0.519	1	Chat-KO_vs_WT
Fam136a	0.855772	-0.00406179	0.131	0.132	1	Chat-KO_vs_WT
Cep57	0.843919	-0.00401455	0.342	0.339	1	Chat-KO_vs_WT
Bax	0.31117	-0.00398421	0.653	0.625	1	Chat-KO_vs_WT
Lamp2	0.761792	-0.00397363	0.512	0.497	1	Chat-KO_vs_WT
St13	0.280627	-0.00395649	0.406	0.389	1	Chat-KO_vs_WT
Rab24	0.351647	-0.00392974	0.393	0.377	1	Chat-KO_vs_WT
Bckdk	0.936466	-0.00389537	0.127	0.126	1	Chat-KO_vs_WT
Sdha	0.252986	-0.00379692	0.548	0.524	1	Chat-KO_vs_WT
Zfp994	0.998001	-0.00379568	0.121	0.121	1	Chat-KO_vs_WT
Mrps30	0.659871	-0.00379354	0.232	0.226	1	Chat-KO_vs_WT
Rbm34	0.643308	-0.00372651	0.237	0.232	1	Chat-KO_vs_WT
Pin1	0.199674	-0.00371604	0.385	0.366	1	Chat-KO_vs_WT
Atg3	0.749175	-0.00370185	0.379	0.381	1	Chat-KO_vs_WT
Ndufa2	0.98069	-0.0036954	0.832	0.809	1	Chat-KO_vs_WT
Srpk2	0.341706	-0.00351492	0.492	0.475	1	Chat-KO_vs_WT
Alcam	0.611468	-0.00339752	0.242	0.246	1	Chat-KO_vs_WT
Phtf1	0.896296	-0.00336157	0.179	0.18	1	Chat-KO_vs_WT
Rttn	0.938153	-0.00325508	0.111	0.11	1	Chat-KO_vs_WT
Eif5	0.431098	-0.00321275	0.831	0.805	1	Chat-KO_vs_WT
Mkrn1	0.489438	-0.003106	0.598	0.574	1	Chat-KO_vs_WT
Zfand6	0.587293	-0.00303412	0.687	0.669	1	Chat-KO_vs_WT
Arid5b	0.89428	-0.00302883	0.664	0.673	1	Chat-KO_vs_WT
Ryk	0.709835	-0.00301158	0.115	0.118	1	Chat-KO_vs_WT
Pa2g4	0.12333	-0.00288514	0.424	0.399	1	Chat-KO_vs_WT
Pebp1	0.230736	-0.0028743	0.631	0.604	1	Chat-KO_vs_WT
Plaat3	0.8013	-0.00283078	0.198	0.196	1	Chat-KO_vs_WT
Mettl5	0.863832	-0.00279606	0.102	0.101	1	Chat-KO_vs_WT
Aamp	0.443967	-0.00269951	0.32	0.308	1	Chat-KO_vs_WT
Ppa1	0.112192	-0.00266231	0.163	0.15	1	Chat-KO_vs_WT
Phkg2	0.972516	-0.00264738	0.215	0.215	1	Chat-KO_vs_WT
Stk25	0.894286	-0.00260188	0.143	0.142	1	Chat-KO_vs_WT
Zrsr2	0.997212	-0.00253782	0.29	0.289	1	Chat-KO_vs_WT
Pcyt2	0.805732	-0.00246923	0.165	0.162	1	Chat-KO_vs_WT
Fam169b	0.759876	-0.00242607	0.619	0.618	1	Chat-KO_vs_WT
Qrsl1	0.77612	-0.00241449	0.237	0.233	1	Chat-KO_vs_WT
Cep44	0.564766	-0.0024106	0.147	0.142	1	Chat-KO_vs_WT
Ccs	0.691036	-0.00239089	0.225	0.22	1	Chat-KO_vs_WT
Pfkp	0.499751	-0.0023192	0.203	0.196	1	Chat-KO_vs_WT
Ccdc12	0.979832	-0.00225151	0.815	0.809	1	Chat-KO_vs_WT
Alg5	0.626382	-0.00224458	0.399	0.39	1	Chat-KO_vs_WT
Traf3ip2	0.291063	-0.0022229	0.298	0.284	1	Chat-KO_vs_WT
Triobp	0.511081	-0.00220037	0.188	0.181	1	Chat-KO_vs_WT
Usp22	0.762386	-0.00218382	0.142	0.139	1	Chat-KO_vs_WT
Hbs1l	0.439137	-0.00215895	0.338	0.326	1	Chat-KO_vs_WT
Mrpl3	0.937884	-0.00210236	0.268	0.269	1	Chat-KO_vs_WT
Sun2	0.383439	-0.00206653	0.184	0.176	1	Chat-KO_vs_WT
Csde1	0.565096	-0.0020663	0.734	0.717	1	Chat-KO_vs_WT
Cox7c	0.857191	-0.00205919	0.939	0.936	1	Chat-KO_vs_WT
Cep83os	0.875934	-0.00197026	0.106	0.105	1	Chat-KO_vs_WT
Cd55	0.132372	-0.0019362	0.717	0.681	1	Chat-KO_vs_WT
Sh3bgrl	0.819286	-0.00182322	0.574	0.565	1	Chat-KO_vs_WT
Emd	0.508842	-0.00176279	0.291	0.282	1	Chat-KO_vs_WT
Osgep	0.671575	-0.00167367	0.42	0.41	1	Chat-KO_vs_WT
Papss1	0.472863	-0.00160917	0.169	0.162	1	Chat-KO_vs_WT
Snrpd3	0.129446	-0.00155071	0.501	0.476	1	Chat-KO_vs_WT
Zdhhc20	0.21875	-0.0014176	0.682	0.65	1	Chat-KO_vs_WT
Tbc1d10c	0.314488	-0.00138316	0.672	0.646	1	Chat-KO_vs_WT
Tcirg1	0.674817	-0.00138206	0.177	0.173	1	Chat-KO_vs_WT
Tm7sf3	0.910079	-0.00119037	0.118	0.119	1	Chat-KO_vs_WT
Rhbdd1	0.60694	-0.00116184	0.255	0.25	1	Chat-KO_vs_WT
Lamb3	0.296354	-0.00114982	0.296	0.283	1	Chat-KO_vs_WT
Utp14a	0.484554	-0.00113301	0.313	0.302	1	Chat-KO_vs_WT
Ccdc107	0.32588	-0.00109011	0.153	0.144	1	Chat-KO_vs_WT
Ubxn8	0.984638	-0.00102157	0.11	0.11	1	Chat-KO_vs_WT
Btf3l4	0.818236	-0.00099644	0.155	0.157	1	Chat-KO_vs_WT
Psmd11	0.143898	-0.000988596	0.508	0.481	1	Chat-KO_vs_WT
Cbx3	0.616053	-0.000979578	0.658	0.64	1	Chat-KO_vs_WT
Vars	0.664896	-0.000948903	0.677	0.653	1	Chat-KO_vs_WT
Dnlz	0.950493	-0.000821132	0.225	0.225	1	Chat-KO_vs_WT
Pam16	0.734362	-0.000805583	0.299	0.293	1	Chat-KO_vs_WT
Zfp335os	0.68854	-0.000746925	0.103	0.1	1	Chat-KO_vs_WT
Alkbh3	0.690158	-0.000698745	0.229	0.224	1	Chat-KO_vs_WT
Zfp362	0.737384	-0.00062722	0.237	0.233	1	Chat-KO_vs_WT
Ccz1	0.732256	-0.000546459	0.518	0.508	1	Chat-KO_vs_WT
Smap1	0.308835	-0.000450789	0.554	0.534	1	Chat-KO_vs_WT
Senp6	0.62473	-0.00044811	0.647	0.632	1	Chat-KO_vs_WT
Lyar	0.191516	-0.000446781	0.28	0.264	1	Chat-KO_vs_WT
Mrpl48	0.581588	-0.000381122	0.336	0.327	1	Chat-KO_vs_WT
Sumo1	0.634494	-0.000345343	0.845	0.832	1	Chat-KO_vs_WT
Ntmt1	0.595309	-0.000191774	0.129	0.125	1	Chat-KO_vs_WT
Med8	0.329374	-0.000183661	0.416	0.401	1	Chat-KO_vs_WT
Tm2d1	0.435495	-0.000181188	0.37	0.357	1	Chat-KO_vs_WT
Secisbp2	0.479213	5.74211e-05	0.362	0.351	1	Chat-KO_vs_WT
Tet2	0.518218	8.30076e-05	0.335	0.327	1	Chat-KO_vs_WT
Timm10b	0.345444	0.00011074	0.633	0.608	1	Chat-KO_vs_WT
Vapa	0.410958	0.000156781	0.672	0.648	1	Chat-KO_vs_WT
Trmt2a	0.422539	0.000248325	0.128	0.122	1	Chat-KO_vs_WT
Atxn10	0.516754	0.000267328	0.403	0.389	1	Chat-KO_vs_WT
Orc2	0.847541	0.000364064	0.237	0.234	1	Chat-KO_vs_WT
Sel1l	0.192889	0.000373463	0.374	0.359	1	Chat-KO_vs_WT
Gfer	0.472787	0.000430481	0.35	0.338	1	Chat-KO_vs_WT
Phf11a	0.807066	0.000647171	0.102	0.1	1	Chat-KO_vs_WT
Sumo2	0.624587	0.000656314	0.95	0.941	1	Chat-KO_vs_WT
Stk11ip	0.821353	0.000720322	0.108	0.107	1	Chat-KO_vs_WT
Brms1	0.625633	0.000764551	0.431	0.423	1	Chat-KO_vs_WT
Zfp777	0.729168	0.000813053	0.123	0.12	1	Chat-KO_vs_WT
Cndp2	0.99962	0.000814109	0.23	0.231	1	Chat-KO_vs_WT
Ergic1	0.461466	0.00092931	0.128	0.123	1	Chat-KO_vs_WT
Tk2	0.821564	0.00106383	0.286	0.282	1	Chat-KO_vs_WT
Zfp865	0.432716	0.00112175	0.185	0.178	1	Chat-KO_vs_WT
Ppdpf	0.815159	0.00116206	0.814	0.797	1	Chat-KO_vs_WT
Rab11a	0.460633	0.0012225	0.493	0.478	1	Chat-KO_vs_WT
Gne	0.37187	0.00126239	0.172	0.163	1	Chat-KO_vs_WT
Dhx9	0.198096	0.00133423	0.524	0.499	1	Chat-KO_vs_WT
Snw1	0.417815	0.00136902	0.627	0.606	1	Chat-KO_vs_WT
Mrps18a	0.612778	0.00137692	0.231	0.225	1	Chat-KO_vs_WT
Kat8	0.790743	0.00139774	0.126	0.124	1	Chat-KO_vs_WT
Nceh1	0.56847	0.00147456	0.143	0.138	1	Chat-KO_vs_WT
Zranb1	0.893835	0.00151376	0.307	0.305	1	Chat-KO_vs_WT
Gsn	0.380991	0.00160147	0.158	0.15	1	Chat-KO_vs_WT
Coq5	0.527911	0.00166461	0.205	0.199	1	Chat-KO_vs_WT
Zfp729b	0.620128	0.00169673	0.159	0.154	1	Chat-KO_vs_WT
Dexi	0.300294	0.00176732	0.184	0.175	1	Chat-KO_vs_WT
Bach2	0.115618	0.0018168	0.79	0.768	1	Chat-KO_vs_WT
Taf5l	0.926988	0.00182241	0.143	0.143	1	Chat-KO_vs_WT
Tbcc	0.697387	0.00182617	0.192	0.189	1	Chat-KO_vs_WT
Slc38a10	0.471847	0.00185375	0.243	0.235	1	Chat-KO_vs_WT
Larp1b	0.943745	0.00206738	0.213	0.212	1	Chat-KO_vs_WT
Fam102a	0.371434	0.00214076	0.142	0.135	1	Chat-KO_vs_WT
Tesk2	0.353818	0.00221169	0.1	0.094	1	Chat-KO_vs_WT
C1qb	0.282259	0.00223455	0.253	0.24	1	Chat-KO_vs_WT
BC029722	0.745817	0.00229687	0.203	0.207	1	Chat-KO_vs_WT
Nsmce2	0.815046	0.00237489	0.526	0.523	1	Chat-KO_vs_WT
Mdm4	0.325618	0.00244603	0.55	0.526	1	Chat-KO_vs_WT
P2rx7	0.629585	0.00245536	0.125	0.121	1	Chat-KO_vs_WT
Clta	0.634964	0.00250163	0.979	0.979	1	Chat-KO_vs_WT
LTO1	0.635034	0.00253068	0.121	0.117	1	Chat-KO_vs_WT
Prkcd	0.309358	0.00255096	0.347	0.333	1	Chat-KO_vs_WT
Vhl	0.342597	0.00264313	0.158	0.149	1	Chat-KO_vs_WT
Myl6	0.867823	0.00273971	0.992	0.989	1	Chat-KO_vs_WT
Psmc2	0.183089	0.00283915	0.424	0.402	1	Chat-KO_vs_WT
Dcxr	0.501283	0.0028732	0.263	0.255	1	Chat-KO_vs_WT
Wbp2	0.628494	0.00292245	0.356	0.349	1	Chat-KO_vs_WT
Ccndbp1	0.228468	0.00296687	0.34	0.324	1	Chat-KO_vs_WT
Tango2	0.920716	0.00296718	0.157	0.157	1	Chat-KO_vs_WT
Flt3l	0.343063	0.00308208	0.209	0.199	1	Chat-KO_vs_WT
Lsm12	0.81662	0.00318151	0.634	0.62	1	Chat-KO_vs_WT
Wls	0.545025	0.00322527	0.217	0.224	1	Chat-KO_vs_WT
Zscan21	0.782086	0.00327416	0.1	0.098	1	Chat-KO_vs_WT
Gtpbp1	0.60783	0.00334688	0.191	0.186	1	Chat-KO_vs_WT
Mcee	0.656226	0.00337705	0.19	0.185	1	Chat-KO_vs_WT
Bcl2a1b	0.0644786	0.00344545	0.423	0.396	1	Chat-KO_vs_WT
Map1lc3a	0.413785	0.00355898	0.187	0.179	1	Chat-KO_vs_WT
Atad3a	0.661238	0.00364095	0.107	0.104	1	Chat-KO_vs_WT
Hdgf	0.289113	0.00372899	0.508	0.488	1	Chat-KO_vs_WT
Hvcn1	0.352897	0.00381977	0.45	0.433	1	Chat-KO_vs_WT
Mapk9	0.586276	0.00388531	0.203	0.197	1	Chat-KO_vs_WT
Strap	0.151168	0.00389735	0.408	0.386	1	Chat-KO_vs_WT
Anapc13	0.39774	0.0039964	0.431	0.417	1	Chat-KO_vs_WT
Dtd2	0.633137	0.00409288	0.156	0.152	1	Chat-KO_vs_WT
Zfp869	0.313414	0.00409971	0.261	0.249	1	Chat-KO_vs_WT
Grk2	0.479208	0.00411753	0.851	0.83	1	Chat-KO_vs_WT
Atmin	0.659497	0.00414391	0.101	0.098	1	Chat-KO_vs_WT
Ugdh	0.93322	0.00416457	0.147	0.148	1	Chat-KO_vs_WT
Myef2	0.876349	0.00421477	0.205	0.204	1	Chat-KO_vs_WT
Tpgs1	0.682436	0.00427453	0.261	0.256	1	Chat-KO_vs_WT
Fbxo3	0.400789	0.00432534	0.264	0.255	1	Chat-KO_vs_WT
Polr3h	0.9475	0.00438015	0.123	0.123	1	Chat-KO_vs_WT
Etfdh	0.224695	0.00441921	0.139	0.129	1	Chat-KO_vs_WT
Rrad	0.56425	0.00444767	0.106	0.102	1	Chat-KO_vs_WT
Batf	0.240688	0.00451282	0.332	0.316	1	Chat-KO_vs_WT
Smim11	0.467055	0.00452264	0.392	0.381	1	Chat-KO_vs_WT
Mrpl46	0.383903	0.00453015	0.21	0.201	1	Chat-KO_vs_WT
Ola1	0.156705	0.00453984	0.549	0.519	1	Chat-KO_vs_WT
Edem1	0.00876538	0.0045563	0.312	0.284	1	Chat-KO_vs_WT
Fam168b	0.475232	0.00456563	0.561	0.544	1	Chat-KO_vs_WT
Pou2f1	0.719045	0.00459818	0.458	0.448	1	Chat-KO_vs_WT
Rab11b	0.313893	0.00460458	0.587	0.562	1	Chat-KO_vs_WT
Cd81	0.766251	0.00469572	0.696	0.688	1	Chat-KO_vs_WT
Txndc12	0.745068	0.0047689	0.164	0.161	1	Chat-KO_vs_WT
Prkaca	0.811656	0.00478693	0.118	0.117	1	Chat-KO_vs_WT
Cops3	0.583036	0.00480078	0.261	0.254	1	Chat-KO_vs_WT
Vps28	0.547533	0.00481321	0.605	0.584	1	Chat-KO_vs_WT
Atad2	0.471664	0.00498682	0.228	0.22	1	Chat-KO_vs_WT
Eloc	0.0576686	0.00501643	0.47	0.435	1	Chat-KO_vs_WT
Map3k7	0.553895	0.00508571	0.245	0.238	1	Chat-KO_vs_WT
Il10rb	0.409371	0.00509613	0.308	0.299	1	Chat-KO_vs_WT
Sumo3	0.538681	0.00517393	0.461	0.449	1	Chat-KO_vs_WT
Zfp367	0.529856	0.00522778	0.188	0.182	1	Chat-KO_vs_WT
Gcsh	0.886776	0.00523877	0.103	0.102	1	Chat-KO_vs_WT
Clk1	0.641152	0.00528421	0.793	0.781	1	Chat-KO_vs_WT
Ei24	0.376142	0.00547241	0.295	0.284	1	Chat-KO_vs_WT
Wdr61	0.369967	0.00557613	0.232	0.222	1	Chat-KO_vs_WT
Hadh	0.327832	0.00562242	0.26	0.248	1	Chat-KO_vs_WT
Napsa	0.532205	0.00572084	0.99	0.985	1	Chat-KO_vs_WT
Pus1	0.677181	0.00580584	0.148	0.145	1	Chat-KO_vs_WT
Rnpc3	0.558263	0.00583692	0.241	0.235	1	Chat-KO_vs_WT
Eef1akmt1	0.924345	0.00588452	0.158	0.158	1	Chat-KO_vs_WT
Esd	0.314529	0.00595875	0.487	0.467	1	Chat-KO_vs_WT
Actg1	0.223005	0.00602716	0.985	0.982	1	Chat-KO_vs_WT
Hsbp1	0.38633	0.00603497	0.48	0.463	1	Chat-KO_vs_WT
Lman2	0.336886	0.00608666	0.705	0.674	1	Chat-KO_vs_WT
Naxe	0.409958	0.00612919	0.197	0.188	1	Chat-KO_vs_WT
Ado	0.670042	0.00616517	0.107	0.104	1	Chat-KO_vs_WT
Ngdn	0.355738	0.00618726	0.412	0.398	1	Chat-KO_vs_WT
Mbd4	0.257462	0.00619681	0.138	0.128	1	Chat-KO_vs_WT
Mfsd10	0.163652	0.00620199	0.534	0.508	1	Chat-KO_vs_WT
Adsl	0.487001	0.00631547	0.146	0.14	1	Chat-KO_vs_WT
Commd1	0.907624	0.00631973	0.406	0.409	1	Chat-KO_vs_WT
Sf3b4	0.415902	0.00632018	0.185	0.177	1	Chat-KO_vs_WT
Rtca	0.806811	0.00638502	0.198	0.196	1	Chat-KO_vs_WT
Rbbp6	0.676258	0.00641002	0.718	0.698	1	Chat-KO_vs_WT
Hnrnpf	0.377437	0.0065725	0.933	0.918	1	Chat-KO_vs_WT
Impdh2	0.0604511	0.0065754	0.308	0.285	1	Chat-KO_vs_WT
Xrcc5	0.96003	0.00663872	0.181	0.18	1	Chat-KO_vs_WT
Ppp5c	0.873284	0.00676015	0.157	0.155	1	Chat-KO_vs_WT
Ppa2	0.385563	0.00676929	0.214	0.204	1	Chat-KO_vs_WT
Rhoh	0.614241	0.00676985	0.683	0.661	1	Chat-KO_vs_WT
Selenow	0.832147	0.00681872	0.923	0.92	1	Chat-KO_vs_WT
Nt5dc1	0.381185	0.00701115	0.391	0.377	1	Chat-KO_vs_WT
Cycs	0.018238	0.00703455	0.483	0.447	1	Chat-KO_vs_WT
M6pr	0.247397	0.00714735	0.317	0.302	1	Chat-KO_vs_WT
Fdps	0.305935	0.00718914	0.128	0.12	1	Chat-KO_vs_WT
Lamtor3	0.716251	0.0072017	0.339	0.335	1	Chat-KO_vs_WT
Gga2	0.26208	0.00725571	0.479	0.462	1	Chat-KO_vs_WT
Csnk1d	0.668146	0.00745047	0.355	0.351	1	Chat-KO_vs_WT
Smpd1	0.329312	0.00750099	0.11	0.103	1	Chat-KO_vs_WT
Exosc3	0.259584	0.00750359	0.364	0.348	1	Chat-KO_vs_WT
Ctbp1	0.170534	0.00751187	0.513	0.487	1	Chat-KO_vs_WT
Ankrd16	0.827201	0.00774901	0.152	0.15	1	Chat-KO_vs_WT
Prelid1	0.656365	0.00779816	0.811	0.8	1	Chat-KO_vs_WT
Kars	0.393629	0.0078762	0.212	0.203	1	Chat-KO_vs_WT
Gadd45gip1	0.18555	0.0079355	0.439	0.417	1	Chat-KO_vs_WT
Trp53i11	0.461037	0.00796062	0.47	0.453	1	Chat-KO_vs_WT
Ctu2	0.631135	0.00803595	0.113	0.109	1	Chat-KO_vs_WT
Pvt1	0.472917	0.00803942	0.418	0.427	1	Chat-KO_vs_WT
Hgsnat	0.722562	0.0080455	0.102	0.1	1	Chat-KO_vs_WT
Wdr46	0.367305	0.00809565	0.107	0.101	1	Chat-KO_vs_WT
Kif16b	0.694302	0.00811329	0.176	0.172	1	Chat-KO_vs_WT
Alyref	0.0904239	0.00821398	0.276	0.257	1	Chat-KO_vs_WT
BC147527	0.829079	0.00821523	0.112	0.11	1	Chat-KO_vs_WT
Pigt	0.393729	0.00823894	0.3	0.288	1	Chat-KO_vs_WT
Gng5	0.547858	0.00829902	0.918	0.91	1	Chat-KO_vs_WT
Furin	0.740549	0.00830522	0.181	0.178	1	Chat-KO_vs_WT
Ensa	0.264329	0.0083622	0.361	0.345	1	Chat-KO_vs_WT
Hdac9	0.865991	0.00843881	0.348	0.35	1	Chat-KO_vs_WT
Rnaset2a	0.309415	0.00848731	0.639	0.613	1	Chat-KO_vs_WT
Rnf145	0.0392467	0.00849785	0.313	0.288	1	Chat-KO_vs_WT
Sc5d	0.86997	0.00854519	0.125	0.124	1	Chat-KO_vs_WT
Iscu	0.318683	0.00864889	0.431	0.414	1	Chat-KO_vs_WT
Cdip1	0.395278	0.00866498	0.192	0.184	1	Chat-KO_vs_WT
Skiv2l	0.797438	0.00871303	0.137	0.135	1	Chat-KO_vs_WT
Gtf3c1	0.37237	0.00880144	0.232	0.222	1	Chat-KO_vs_WT
Stx18	0.337774	0.00882922	0.26	0.249	1	Chat-KO_vs_WT
Hras	0.403643	0.00884093	0.267	0.257	1	Chat-KO_vs_WT
Adprhl2	0.745722	0.00890706	0.197	0.195	1	Chat-KO_vs_WT
Pdcd2	0.553859	0.00895566	0.382	0.372	1	Chat-KO_vs_WT
Srd5a3	0.678767	0.00909702	0.13	0.126	1	Chat-KO_vs_WT
Slc9a8	0.578639	0.00916948	0.274	0.268	1	Chat-KO_vs_WT
Aspscr1	0.488456	0.00917014	0.196	0.189	1	Chat-KO_vs_WT
Akip1	0.581547	0.00917454	0.102	0.098	1	Chat-KO_vs_WT
Psenen	0.732469	0.00919762	0.814	0.796	1	Chat-KO_vs_WT
Ruvbl1	0.390455	0.00931009	0.172	0.164	1	Chat-KO_vs_WT
Ercc5	0.632813	0.00939306	0.153	0.148	1	Chat-KO_vs_WT
Parp2	0.926273	0.00961686	0.188	0.187	1	Chat-KO_vs_WT
Sept1	0.712588	0.00965168	0.773	0.757	1	Chat-KO_vs_WT
Slamf6	0.371575	0.00977357	0.51	0.495	1	Chat-KO_vs_WT
Trmt10c	0.365891	0.00988904	0.183	0.174	1	Chat-KO_vs_WT
Vamp3	0.572592	0.00990822	0.214	0.209	1	Chat-KO_vs_WT
Serpini1	0.256088	0.009965	0.197	0.186	1	Chat-KO_vs_WT
Smc6	0.266105	0.0100159	0.716	0.694	1	Chat-KO_vs_WT
Ifi35	0.573381	0.0100764	0.293	0.286	1	Chat-KO_vs_WT
Pdcd1lg2	0.346913	0.0100985	0.194	0.185	1	Chat-KO_vs_WT
Gnl2	0.106414	0.0101148	0.227	0.21	1	Chat-KO_vs_WT
Stk16	0.707616	0.0101204	0.147	0.144	1	Chat-KO_vs_WT
Pbdc1	0.36979	0.0101951	0.337	0.324	1	Chat-KO_vs_WT
Rab7	0.321994	0.0102829	0.646	0.618	1	Chat-KO_vs_WT
Wsb1	0.510543	0.0102836	0.333	0.325	1	Chat-KO_vs_WT
Zcrb1	0.466661	0.0103066	0.589	0.573	1	Chat-KO_vs_WT
Vps35l	0.265681	0.0103588	0.288	0.274	1	Chat-KO_vs_WT
Exosc5	0.412892	0.0103786	0.361	0.348	1	Chat-KO_vs_WT
Ddrgk1	0.218294	0.0103886	0.604	0.574	1	Chat-KO_vs_WT
Tmed7	0.772879	0.0105155	0.29	0.286	1	Chat-KO_vs_WT
Nmt1	0.121355	0.0105308	0.351	0.329	1	Chat-KO_vs_WT
Nub1	0.112023	0.010607	0.579	0.549	1	Chat-KO_vs_WT
Vdac1	0.358909	0.010698	0.465	0.449	1	Chat-KO_vs_WT
Vdac3	0.228399	0.0107393	0.585	0.559	1	Chat-KO_vs_WT
Zwint	0.207798	0.0110001	0.202	0.19	1	Chat-KO_vs_WT
Adi1	0.690541	0.0112172	0.164	0.161	1	Chat-KO_vs_WT
Gipc1	0.40761	0.0113122	0.201	0.192	1	Chat-KO_vs_WT
Ndufaf7	0.182648	0.0113481	0.164	0.153	1	Chat-KO_vs_WT
Lyst	0.334027	0.0114357	0.347	0.333	1	Chat-KO_vs_WT
Pou2f2	0.250373	0.0114561	0.99	0.987	1	Chat-KO_vs_WT
Tmem214	0.686228	0.0115089	0.13	0.127	1	Chat-KO_vs_WT
Dok3	0.152791	0.011525	0.667	0.638	1	Chat-KO_vs_WT
Mrto4	0.28987	0.0115871	0.259	0.247	1	Chat-KO_vs_WT
Anks3	0.399853	0.0115888	0.151	0.144	1	Chat-KO_vs_WT
Ptms	0.0642739	0.0116185	0.417	0.389	1	Chat-KO_vs_WT
Dusp22	0.310131	0.0116993	0.2	0.189	1	Chat-KO_vs_WT
Samd8	0.901252	0.0117199	0.128	0.127	1	Chat-KO_vs_WT
AW112010	0.435921	0.0117456	0.323	0.312	1	Chat-KO_vs_WT
Me2	0.30865	0.0117467	0.397	0.383	1	Chat-KO_vs_WT
Tmem147	0.544198	0.0117981	0.451	0.44	1	Chat-KO_vs_WT
Wdr73	0.597807	0.0118246	0.112	0.109	1	Chat-KO_vs_WT
Malat1	0.127235	0.0118437	0.998	0.997	1	Chat-KO_vs_WT
Pacc1	0.275529	0.0119799	0.114	0.106	1	Chat-KO_vs_WT
Arf1	0.100476	0.0121385	0.735	0.699	1	Chat-KO_vs_WT
Drg1	0.124619	0.0121501	0.445	0.423	1	Chat-KO_vs_WT
Srebf2	0.302276	0.0121669	0.46	0.442	1	Chat-KO_vs_WT
Mex3c	0.448595	0.0122032	0.144	0.138	1	Chat-KO_vs_WT
Slc14a1	0.518603	0.0122218	0.161	0.155	1	Chat-KO_vs_WT
Rnf103	0.355269	0.0123196	0.2	0.192	1	Chat-KO_vs_WT
Pfn1	0.223787	0.0123661	0.998	0.994	1	Chat-KO_vs_WT
Cryzl1	0.473132	0.0124413	0.281	0.273	1	Chat-KO_vs_WT
Atf6b	0.514927	0.0124437	0.101	0.097	1	Chat-KO_vs_WT
Trim24	0.522113	0.0124767	0.356	0.346	1	Chat-KO_vs_WT
Nelfcd	0.796175	0.0124811	0.168	0.166	1	Chat-KO_vs_WT
Apobec3	0.253422	0.01249	0.957	0.95	1	Chat-KO_vs_WT
Manea	0.382493	0.0124979	0.203	0.194	1	Chat-KO_vs_WT
Rpp30	0.463419	0.0125109	0.128	0.122	1	Chat-KO_vs_WT
Zfp507	0.26448	0.0125192	0.152	0.143	1	Chat-KO_vs_WT
Khdrbs1	0.213424	0.0125478	0.662	0.633	1	Chat-KO_vs_WT
Nono	0.26149	0.0126126	0.537	0.514	1	Chat-KO_vs_WT
Thoc1	0.462946	0.0126202	0.277	0.268	1	Chat-KO_vs_WT
Rcbtb2	0.66007	0.0126692	0.2	0.196	1	Chat-KO_vs_WT
Ube2v2	0.401753	0.0126708	0.372	0.361	1	Chat-KO_vs_WT
Elk3	0.541566	0.0126959	0.334	0.328	1	Chat-KO_vs_WT
Tnip2	0.458252	0.0127341	0.154	0.147	1	Chat-KO_vs_WT
Prr3	0.329087	0.0127508	0.132	0.124	1	Chat-KO_vs_WT
Gsk3a	0.856486	0.0127735	0.207	0.205	1	Chat-KO_vs_WT
Rngtt	0.483673	0.0127736	0.395	0.386	1	Chat-KO_vs_WT
Prpf6	0.223764	0.0127977	0.326	0.309	1	Chat-KO_vs_WT
Nsa2	0.738795	0.0128595	0.967	0.968	1	Chat-KO_vs_WT
Snx17	0.399131	0.0128714	0.402	0.388	1	Chat-KO_vs_WT
Fcgr4	0.37694	0.0129327	0.108	0.102	1	Chat-KO_vs_WT
Nsun3	0.486216	0.012991	0.129	0.124	1	Chat-KO_vs_WT
Elp4	0.440246	0.0129948	0.321	0.312	1	Chat-KO_vs_WT
Commd2	0.315237	0.0130273	0.324	0.311	1	Chat-KO_vs_WT
Fam173a	0.883788	0.013075	0.353	0.351	1	Chat-KO_vs_WT
Dus1l	0.729596	0.0130878	0.133	0.131	1	Chat-KO_vs_WT
Mthfd1	0.693098	0.0132711	0.112	0.109	1	Chat-KO_vs_WT
Zfp36l1	0.108809	0.0133574	0.768	0.738	1	Chat-KO_vs_WT
Mocs2	0.860156	0.0135326	0.205	0.204	1	Chat-KO_vs_WT
Tmub2	0.317842	0.0135506	0.139	0.131	1	Chat-KO_vs_WT
Zdhhc13	0.485467	0.0136666	0.186	0.179	1	Chat-KO_vs_WT
Pmm1	0.986126	0.013792	0.147	0.147	1	Chat-KO_vs_WT
E2f4	0.344302	0.0138641	0.25	0.239	1	Chat-KO_vs_WT
Nsmce4a	0.173296	0.0138707	0.505	0.48	1	Chat-KO_vs_WT
Tubgcp2	0.606924	0.0139026	0.137	0.133	1	Chat-KO_vs_WT
Dnmt1	0.203269	0.0139753	0.126	0.116	1	Chat-KO_vs_WT
Ccm2	0.26966	0.0140172	0.848	0.827	1	Chat-KO_vs_WT
Cir1	0.161066	0.0140628	0.491	0.467	1	Chat-KO_vs_WT
Grn	0.205013	0.0140795	0.365	0.347	1	Chat-KO_vs_WT
Dhx16	0.449576	0.0141084	0.179	0.173	1	Chat-KO_vs_WT
Tmem230	0.288197	0.0141591	0.195	0.185	1	Chat-KO_vs_WT
Syf2	0.200358	0.0141682	0.778	0.751	1	Chat-KO_vs_WT
Ndor1	0.368134	0.0141724	0.162	0.154	1	Chat-KO_vs_WT
Gps2	0.19863	0.014206	0.451	0.432	1	Chat-KO_vs_WT
Rcc2	0.128787	0.0142079	0.445	0.422	1	Chat-KO_vs_WT
Micu1	0.484253	0.0142315	0.253	0.245	1	Chat-KO_vs_WT
Ctnnbl1	0.228408	0.0146607	0.336	0.321	1	Chat-KO_vs_WT
Mrpl41	0.274403	0.0146685	0.26	0.248	1	Chat-KO_vs_WT
Kat14	0.92795	0.0146802	0.124	0.124	1	Chat-KO_vs_WT
Tmem209	0.808496	0.0147079	0.138	0.136	1	Chat-KO_vs_WT
Cd37	0.147645	0.0147942	0.99	0.981	1	Chat-KO_vs_WT
Cry1	0.59097	0.0148175	0.176	0.171	1	Chat-KO_vs_WT
Set	0.0731157	0.0148248	0.816	0.791	1	Chat-KO_vs_WT
Slc39a3	0.743967	0.0148351	0.104	0.102	1	Chat-KO_vs_WT
Ip6k2	0.39599	0.0149068	0.139	0.132	1	Chat-KO_vs_WT
Tbce	0.354737	0.0149853	0.283	0.271	1	Chat-KO_vs_WT
Eif2b2	0.0808111	0.0151294	0.341	0.317	1	Chat-KO_vs_WT
Timm10	0.510429	0.0151577	0.188	0.182	1	Chat-KO_vs_WT
Cwf19l2	0.485255	0.0152683	0.427	0.417	1	Chat-KO_vs_WT
Srpr	0.0388429	0.0154011	0.444	0.414	1	Chat-KO_vs_WT
Snhg4	0.27318	0.0154441	0.216	0.205	1	Chat-KO_vs_WT
Amd1	0.593486	0.0154609	0.15	0.146	1	Chat-KO_vs_WT
Tpi1	0.0200559	0.0156707	0.428	0.397	1	Chat-KO_vs_WT
Btbd1	0.280151	0.0156948	0.71	0.683	1	Chat-KO_vs_WT
Phf10	0.662336	0.0157093	0.2	0.196	1	Chat-KO_vs_WT
Oaz1	0.256704	0.0157687	0.999	0.999	1	Chat-KO_vs_WT
Otud6b	0.319722	0.0157719	0.132	0.124	1	Chat-KO_vs_WT
Slc30a6	0.206004	0.0158292	0.151	0.14	1	Chat-KO_vs_WT
Zcchc17	0.289192	0.0158756	0.405	0.39	1	Chat-KO_vs_WT
Cyc1	0.237737	0.0158791	0.373	0.357	1	Chat-KO_vs_WT
Acaa2	0.73654	0.0159083	0.509	0.502	1	Chat-KO_vs_WT
Prkrip1	0.419228	0.0159389	0.183	0.175	1	Chat-KO_vs_WT
Mtln	0.424829	0.0160564	0.254	0.246	1	Chat-KO_vs_WT
Dctn3	0.221191	0.0161183	0.578	0.553	1	Chat-KO_vs_WT
Phf7	0.743626	0.0162274	0.227	0.224	1	Chat-KO_vs_WT
Lbh	0.140154	0.0163128	0.654	0.617	1	Chat-KO_vs_WT
Map2k4	0.313606	0.0163268	0.427	0.412	1	Chat-KO_vs_WT
Nsmaf	0.425798	0.0163614	0.408	0.398	1	Chat-KO_vs_WT
Ctr9	0.732196	0.0163936	0.208	0.205	1	Chat-KO_vs_WT
Haus3	0.760423	0.0165511	0.118	0.117	1	Chat-KO_vs_WT
Rsl24d1	0.128252	0.0165579	0.406	0.38	1	Chat-KO_vs_WT
Tor2a	0.344634	0.0165594	0.304	0.292	1	Chat-KO_vs_WT
Arcn1	0.417552	0.0167973	0.389	0.374	1	Chat-KO_vs_WT
Exosc9	0.508812	0.0169084	0.211	0.205	1	Chat-KO_vs_WT
Srek1ip1	0.343466	0.016936	0.208	0.199	1	Chat-KO_vs_WT
Ing3	0.216931	0.0169372	0.194	0.183	1	Chat-KO_vs_WT
Ndufs2	0.174852	0.0170875	0.646	0.61	1	Chat-KO_vs_WT
Paip2	0.218022	0.0171365	0.8	0.777	1	Chat-KO_vs_WT
Sipa1l2	0.426844	0.0171595	0.136	0.13	1	Chat-KO_vs_WT
Wdr26	0.286158	0.0172449	0.681	0.662	1	Chat-KO_vs_WT
Wfdc17	0.419807	0.0173001	0.733	0.709	1	Chat-KO_vs_WT
Tfdp1	0.190666	0.0173325	0.193	0.181	1	Chat-KO_vs_WT
Eed	0.188	0.0173708	0.407	0.388	1	Chat-KO_vs_WT
Mrpl17	0.196853	0.0173876	0.327	0.31	1	Chat-KO_vs_WT
Tbrg1	0.251872	0.017424	0.571	0.552	1	Chat-KO_vs_WT
Rnf146	0.147024	0.0174506	0.345	0.328	1	Chat-KO_vs_WT
Maf1	0.121116	0.0174582	0.483	0.456	1	Chat-KO_vs_WT
[truncated: 4,987 more rows]

## Sheet: S5c. DEGs in T cells
Dataset S5c. DEGs in T cells from WT and Chat-deficient mice
gene	p_val	avg_log2FC	pct.1	pct.2	p_val_adj	comp
Clnk	6.50302e-10	-1.67888	0.102	0.346	7.77826e-06	Chat-KO_vs_WT
Abi3bp	4.52684e-09	-1.63486	0.077	0.296	5.41455e-05	Chat-KO_vs_WT
Cd163l1	1.23021e-08	-1.49565	0.143	0.375	0.000147145	Chat-KO_vs_WT
Il23r	1.04368e-10	-1.38965	0.153	0.431	1.24835e-06	Chat-KO_vs_WT
Atrnl1	1.7892e-07	-1.38102	0.143	0.346	0.00214006	Chat-KO_vs_WT
St3gal3	1.79403e-07	-1.27811	0.204	0.408	0.00214583	Chat-KO_vs_WT
Trdc	1.30626e-07	-1.27398	0.173	0.39	0.00156242	Chat-KO_vs_WT
Selenop	1.18177e-08	-1.26964	0.296	0.513	0.000141351	Chat-KO_vs_WT
Serpinb1a	1.29811e-07	-1.26132	0.133	0.343	0.00155267	Chat-KO_vs_WT
Mmp25	3.13292e-07	-1.26058	0.117	0.314	0.00374728	Chat-KO_vs_WT
Plcb4	6.95619e-08	-1.2328	0.224	0.455	0.00083203	Chat-KO_vs_WT
Nxnl2	9.92364e-06	-1.22484	0.031	0.152	0.118697	Chat-KO_vs_WT
Tcrg-C1	1.03267e-08	-1.21201	0.173	0.413	0.000123518	Chat-KO_vs_WT
Cdh10	0.000918782	-1.17371	0.036	0.12	1	Chat-KO_vs_WT
Ablim3	0.000471552	-1.14581	0.036	0.126	1	Chat-KO_vs_WT
Il1r1	3.30433e-07	-1.13182	0.138	0.337	0.0039523	Chat-KO_vs_WT
Tcrg-C2	0.000492165	-1.0824	0.082	0.194	1	Chat-KO_vs_WT
Blk	9.37277e-08	-1.06953	0.173	0.396	0.00112108	Chat-KO_vs_WT
Cryba4	0.0023985	-1.0528	0.071	0.158	1	Chat-KO_vs_WT
Rhobtb1	0.000273441	-1.04284	0.036	0.132	1	Chat-KO_vs_WT
Eif2s3y	3.7777e-05	-1.01966	0.077	0.211	0.45185	Chat-KO_vs_WT
Ppp1r14c	0.00015689	-1.00087	0.092	0.22	1	Chat-KO_vs_WT
Kcnk1	5.78167e-05	-0.99713	0.066	0.194	0.691546	Chat-KO_vs_WT
Acpp	2.61139e-06	-0.993554	0.168	0.358	0.0312348	Chat-KO_vs_WT
Zfp462	0.000452863	-0.991898	0.056	0.158	1	Chat-KO_vs_WT
Jun	0.0706513	-0.988326	0.128	0.185	1	Chat-KO_vs_WT
Tmem176a	1.62723e-07	-0.98687	0.362	0.557	0.00194633	Chat-KO_vs_WT
Lta	0.000667992	-0.98408	0.031	0.114	1	Chat-KO_vs_WT
Actn2	3.66286e-06	-0.966932	0.143	0.331	0.0438115	Chat-KO_vs_WT
Olfr60	0.000124913	-0.962044	0.041	0.15	1	Chat-KO_vs_WT
Ahr	0.000109317	-0.951735	0.133	0.276	1	Chat-KO_vs_WT
Apoe	0.00024243	-0.945638	0.107	0.235	1	Chat-KO_vs_WT
Cxcr6	1.27651e-06	-0.945314	0.408	0.592	0.0152683	Chat-KO_vs_WT
Gcnt2	0.000342964	-0.939335	0.046	0.147	1	Chat-KO_vs_WT
Hacd4	0.000271465	-0.934097	0.031	0.123	1	Chat-KO_vs_WT
Pde5a	0.00032975	-0.932538	0.087	0.205	1	Chat-KO_vs_WT
Smox	7.57246e-05	-0.92378	0.077	0.205	0.905742	Chat-KO_vs_WT
Pi4k2a	1.44687e-06	-0.919662	0.209	0.413	0.0173061	Chat-KO_vs_WT
Coro2b	0.00019552	-0.917131	0.082	0.202	1	Chat-KO_vs_WT
Lgals3	6.01795e-08	-0.916449	0.541	0.718	0.000719807	Chat-KO_vs_WT
Uty	0.00197073	-0.903161	0.087	0.182	1	Chat-KO_vs_WT
Rorc	4.07157e-05	-0.900454	0.077	0.214	0.487001	Chat-KO_vs_WT
Acsbg1	9.09472e-05	-0.888534	0.255	0.422	1	Chat-KO_vs_WT
S100a4	1.17233e-08	-0.884119	0.791	0.862	0.000140222	Chat-KO_vs_WT
Avpi1	0.00196175	-0.869252	0.112	0.214	1	Chat-KO_vs_WT
Zbtb16	6.09636e-06	-0.867913	0.153	0.343	0.0729185	Chat-KO_vs_WT
Mtln	0.000931915	-0.840883	0.133	0.246	1	Chat-KO_vs_WT
Large1	0.00685016	-0.828332	0.066	0.144	1	Chat-KO_vs_WT
Arnt2	0.0232388	-0.817663	0.066	0.126	1	Chat-KO_vs_WT
Tmem176b	1.0633e-06	-0.813342	0.337	0.545	0.0127181	Chat-KO_vs_WT
Fam78b	0.00147553	-0.813033	0.061	0.155	1	Chat-KO_vs_WT
Jaml	0.00019046	-0.80872	0.332	0.478	1	Chat-KO_vs_WT
Prr29	0.0011443	-0.807739	0.041	0.126	1	Chat-KO_vs_WT
Bcl2a1a	0.00214662	-0.805694	0.051	0.135	1	Chat-KO_vs_WT
Lyz1	0.000537339	-0.79108	0.036	0.126	1	Chat-KO_vs_WT
Rnase4	0.00103753	-0.78901	0.128	0.24	1	Chat-KO_vs_WT
Dusp1	0.000591546	-0.781755	0.199	0.331	1	Chat-KO_vs_WT
Nebl	8.78009e-06	-0.781749	0.337	0.513	0.105019	Chat-KO_vs_WT
Igf1r	1.82947e-07	-0.781216	0.235	0.469	0.00218823	Chat-KO_vs_WT
Tmem203	0.000281561	-0.779101	0.133	0.264	1	Chat-KO_vs_WT
Pik3ap1	0.00388744	-0.769124	0.117	0.214	1	Chat-KO_vs_WT
Trgv2	0.0115294	-0.765766	0.071	0.144	1	Chat-KO_vs_WT
Ramp1	2.83677e-05	-0.761997	0.265	0.449	0.339307	Chat-KO_vs_WT
Tcrg-V6	0.00184724	-0.754978	0.031	0.106	1	Chat-KO_vs_WT
Dap	4.67211e-06	-0.752343	0.321	0.522	0.0558831	Chat-KO_vs_WT
Ccr2	7.24948e-06	-0.749235	0.51	0.642	0.086711	Chat-KO_vs_WT
Ppp1r37	0.000725186	-0.742976	0.051	0.147	1	Chat-KO_vs_WT
Adam12	1.00847e-05	-0.740537	0.163	0.349	0.120623	Chat-KO_vs_WT
Mapk6	0.00117413	-0.737576	0.199	0.323	1	Chat-KO_vs_WT
Trdv4	0.00165148	-0.736708	0.087	0.188	1	Chat-KO_vs_WT
Lingo4	0.00147473	-0.734412	0.026	0.1	1	Chat-KO_vs_WT
Zfp36l1	0.00255059	-0.73291	0.423	0.548	1	Chat-KO_vs_WT
Tcrg-C4	0.000715807	-0.730201	0.133	0.255	1	Chat-KO_vs_WT
Ly6g5b	0.00311718	-0.729271	0.082	0.173	1	Chat-KO_vs_WT
Plin2	0.000560798	-0.727965	0.158	0.287	1	Chat-KO_vs_WT
Fbxl2	0.00192464	-0.726268	0.092	0.191	1	Chat-KO_vs_WT
Slc6a13	0.00210041	-0.726268	0.071	0.164	1	Chat-KO_vs_WT
Osbpl3	5.37608e-05	-0.726196	0.316	0.499	0.643033	Chat-KO_vs_WT
Frmd4a	0.0134073	-0.720091	0.041	0.1	1	Chat-KO_vs_WT
Abtb1	0.000892315	-0.717157	0.071	0.173	1	Chat-KO_vs_WT
Srgap3	0.0217434	-0.715191	0.112	0.185	1	Chat-KO_vs_WT
Gfod1	0.00281098	-0.715109	0.077	0.167	1	Chat-KO_vs_WT
Nhsl2	0.00118209	-0.711236	0.061	0.158	1	Chat-KO_vs_WT
Wdfy2	0.00138247	-0.710164	0.133	0.249	1	Chat-KO_vs_WT
St6galnac3	2.54959e-05	-0.705483	0.592	0.724	0.304957	Chat-KO_vs_WT
Hypk	6.22546e-05	-0.701761	0.25	0.413	0.744628	Chat-KO_vs_WT
Nfic	0.000117638	-0.701602	0.184	0.34	1	Chat-KO_vs_WT
Plxdc1	0.00200013	-0.693563	0.046	0.129	1	Chat-KO_vs_WT
Ptger2	0.00308572	-0.683145	0.036	0.109	1	Chat-KO_vs_WT
St3gal6	0.00224709	-0.683013	0.25	0.372	1	Chat-KO_vs_WT
Ddx3y	0.000224726	-0.682709	0.112	0.246	1	Chat-KO_vs_WT
Pram1	0.0414644	-0.682301	0.117	0.179	1	Chat-KO_vs_WT
Sppl2b	0.00391958	-0.679129	0.036	0.106	1	Chat-KO_vs_WT
Zfp800	0.00292624	-0.676544	0.224	0.334	1	Chat-KO_vs_WT
Spock2	0.0415124	-0.674846	0.071	0.126	1	Chat-KO_vs_WT
Ern1	0.00328229	-0.66012	0.153	0.261	1	Chat-KO_vs_WT
Siva1	0.00411986	-0.659898	0.107	0.202	1	Chat-KO_vs_WT
Tmem115	0.00277445	-0.659755	0.077	0.167	1	Chat-KO_vs_WT
Zan	0.00389881	-0.659755	0.061	0.144	1	Chat-KO_vs_WT
S100a6	3.27279e-06	-0.658851	0.867	0.93	0.0391458	Chat-KO_vs_WT
Cirbp	8.18044e-08	-0.656889	0.582	0.768	0.000978463	Chat-KO_vs_WT
Cbwd1	0.00565067	-0.656725	0.102	0.191	1	Chat-KO_vs_WT
Phkb	0.00193909	-0.654564	0.117	0.226	1	Chat-KO_vs_WT
Srsf5	9.6263e-11	-0.648239	0.714	0.877	1.1514e-06	Chat-KO_vs_WT
Rmi2	0.0586677	-0.647171	0.061	0.109	1	Chat-KO_vs_WT
Rnf144a	0.00204864	-0.646698	0.112	0.22	1	Chat-KO_vs_WT
Daam1	0.00432102	-0.645589	0.168	0.273	1	Chat-KO_vs_WT
Lpar6	0.0160283	-0.643684	0.143	0.223	1	Chat-KO_vs_WT
Fhit	0.0200042	-0.643072	0.117	0.194	1	Chat-KO_vs_WT
Slc11a2	0.00675673	-0.642399	0.056	0.129	1	Chat-KO_vs_WT
Adam8	0.0119683	-0.64226	0.077	0.15	1	Chat-KO_vs_WT
Wbp1l	0.00152046	-0.640011	0.245	0.372	1	Chat-KO_vs_WT
St6galnac6	0.0100273	-0.637287	0.051	0.117	1	Chat-KO_vs_WT
Sytl1	0.024221	-0.635044	0.112	0.182	1	Chat-KO_vs_WT
Riok2	0.0031352	-0.631213	0.107	0.205	1	Chat-KO_vs_WT
Maz	0.00277671	-0.628823	0.209	0.323	1	Chat-KO_vs_WT
Aqp3	0.0157369	-0.62854	0.138	0.22	1	Chat-KO_vs_WT
Rab4a	0.000303559	-0.627228	0.153	0.293	1	Chat-KO_vs_WT
Tec	0.00230718	-0.62342	0.168	0.284	1	Chat-KO_vs_WT
Arrb1	0.00798991	-0.61814	0.112	0.199	1	Chat-KO_vs_WT
Rnf43	0.0124738	-0.61814	0.092	0.17	1	Chat-KO_vs_WT
Cox10	0.00771419	-0.617328	0.224	0.323	1	Chat-KO_vs_WT
Sox13	0.00698005	-0.613897	0.071	0.15	1	Chat-KO_vs_WT
Il17re	0.00365862	-0.613511	0.056	0.138	1	Chat-KO_vs_WT
Pde4b	0.000174453	-0.610492	0.408	0.566	1	Chat-KO_vs_WT
Emc8	0.00257915	-0.607182	0.143	0.252	1	Chat-KO_vs_WT
Cisd1	0.0167856	-0.606316	0.209	0.293	1	Chat-KO_vs_WT
Prickle1	0.030176	-0.60614	0.117	0.188	1	Chat-KO_vs_WT
Spg7	0.009131	-0.605241	0.107	0.191	1	Chat-KO_vs_WT
Comt	0.00249095	-0.603254	0.316	0.434	1	Chat-KO_vs_WT
Nr1d1	0.00331711	-0.602223	0.051	0.132	1	Chat-KO_vs_WT
Acot9	0.000163719	-0.601318	0.219	0.381	1	Chat-KO_vs_WT
Capg	2.75113e-05	-0.600916	0.444	0.625	0.329063	Chat-KO_vs_WT
Cmc2	0.00237042	-0.600306	0.143	0.255	1	Chat-KO_vs_WT
Tmem60	0.00553184	-0.599324	0.138	0.235	1	Chat-KO_vs_WT
Focad	0.00648401	-0.599324	0.117	0.211	1	Chat-KO_vs_WT
Ramp3	0.0824029	-0.599234	0.077	0.123	1	Chat-KO_vs_WT
Spata1	0.0153481	-0.596006	0.056	0.12	1	Chat-KO_vs_WT
Psap	0.00025349	-0.593479	0.495	0.61	1	Chat-KO_vs_WT
Rab3gap2	0.00127865	-0.592078	0.097	0.205	1	Chat-KO_vs_WT
Tspo	4.92078e-09	-0.592003	0.857	0.941	5.88574e-05	Chat-KO_vs_WT
Pdzd11	0.00371103	-0.590192	0.087	0.179	1	Chat-KO_vs_WT
Il18r1	3.69554e-05	-0.588333	0.643	0.798	0.442024	Chat-KO_vs_WT
Rom1	0.0645073	-0.588018	0.128	0.185	1	Chat-KO_vs_WT
Prelid2	0.0248021	-0.585628	0.23	0.317	1	Chat-KO_vs_WT
Nudt1	0.00531675	-0.585369	0.066	0.147	1	Chat-KO_vs_WT
Cd164	0.000378103	-0.582183	0.372	0.513	1	Chat-KO_vs_WT
Tns4	0.00476368	-0.581837	0.056	0.135	1	Chat-KO_vs_WT
Ap1s2	0.00417922	-0.578879	0.117	0.217	1	Chat-KO_vs_WT
Ckb	0.00200512	-0.578051	0.224	0.349	1	Chat-KO_vs_WT
Tnfrsf25	0.00514344	-0.575233	0.311	0.422	1	Chat-KO_vs_WT
Klhl26	0.0157504	-0.57454	0.046	0.106	1	Chat-KO_vs_WT
Marveld1	0.0108901	-0.571228	0.051	0.117	1	Chat-KO_vs_WT
Impdh1	0.0146953	-0.568854	0.128	0.208	1	Chat-KO_vs_WT
Cysltr2	0.060418	-0.568316	0.061	0.109	1	Chat-KO_vs_WT
Polr2k	0.000537386	-0.56685	0.204	0.349	1	Chat-KO_vs_WT
H1f0	0.00838333	-0.563513	0.158	0.258	1	Chat-KO_vs_WT
Podnl1	0.0181528	-0.561975	0.148	0.229	1	Chat-KO_vs_WT
Cpm	0.00939567	-0.561884	0.306	0.422	1	Chat-KO_vs_WT
Pola1	0.0398347	-0.560917	0.158	0.229	1	Chat-KO_vs_WT
Polr3f	0.0127314	-0.560859	0.061	0.129	1	Chat-KO_vs_WT
Lpcat3	0.007974	-0.555682	0.204	0.305	1	Chat-KO_vs_WT
Fuom	0.0254077	-0.554938	0.046	0.1	1	Chat-KO_vs_WT
March3	0.0216605	-0.554396	0.321	0.399	1	Chat-KO_vs_WT
Xpo4	0.0090838	-0.551763	0.189	0.284	1	Chat-KO_vs_WT
Carnmt1	0.0158679	-0.550231	0.158	0.243	1	Chat-KO_vs_WT
Nudt9	0.02371	-0.549452	0.077	0.141	1	Chat-KO_vs_WT
Sept11	0.000387158	-0.549387	0.429	0.557	1	Chat-KO_vs_WT
Glmn	0.015766	-0.549344	0.122	0.202	1	Chat-KO_vs_WT
Bloc1s1	0.00438591	-0.549234	0.204	0.317	1	Chat-KO_vs_WT
Gdpd3	0.0193	-0.546802	0.168	0.252	1	Chat-KO_vs_WT
Gpatch4	0.0290621	-0.545444	0.143	0.217	1	Chat-KO_vs_WT
Ndufaf8	0.0065257	-0.543201	0.179	0.282	1	Chat-KO_vs_WT
Yju2	0.0507664	-0.54178	0.071	0.123	1	Chat-KO_vs_WT
Ccr6	0.0108936	-0.541143	0.092	0.17	1	Chat-KO_vs_WT
Cdkn2c	0.019656	-0.540732	0.071	0.138	1	Chat-KO_vs_WT
Fen1	0.030174	-0.540732	0.082	0.144	1	Chat-KO_vs_WT
Ccl25	0.042274	-0.540732	0.071	0.126	1	Chat-KO_vs_WT
Cers4	0.00488719	-0.538952	0.23	0.343	1	Chat-KO_vs_WT
Agpat4	0.0222731	-0.538952	0.219	0.305	1	Chat-KO_vs_WT
Map7	0.0118716	-0.538166	0.184	0.279	1	Chat-KO_vs_WT
C2cd5	0.00512747	-0.537434	0.26	0.372	1	Chat-KO_vs_WT
Sept8	0.015874	-0.536864	0.112	0.191	1	Chat-KO_vs_WT
Myo1e	0.000518161	-0.536513	0.235	0.375	1	Chat-KO_vs_WT
Top2a	0.860213	-0.53526	0.143	0.144	1	Chat-KO_vs_WT
Fbxo30	0.00684537	-0.535066	0.041	0.109	1	Chat-KO_vs_WT
Supv3l1	0.0257633	-0.535066	0.046	0.1	1	Chat-KO_vs_WT
Coq9	0.0216942	-0.533592	0.066	0.129	1	Chat-KO_vs_WT
Ttll5	0.0331036	-0.533592	0.061	0.117	1	Chat-KO_vs_WT
Gpatch2	0.0703791	-0.533278	0.189	0.249	1	Chat-KO_vs_WT
Ypel2	0.116897	-0.532983	0.066	0.106	1	Chat-KO_vs_WT
S100a11	2.16491e-08	-0.532457	0.842	0.941	0.000258944	Chat-KO_vs_WT
Golim4	0.00949446	-0.531513	0.077	0.155	1	Chat-KO_vs_WT
Ddx3x	0.00212135	-0.529776	0.316	0.443	1	Chat-KO_vs_WT
Saa3	2.77745e-06	-0.526845	0.622	0.804	0.0332211	Chat-KO_vs_WT
S100a10	5.80221e-08	-0.526303	0.98	0.979	0.000694002	Chat-KO_vs_WT
Frmd6	0.0614539	-0.524835	0.061	0.109	1	Chat-KO_vs_WT
Mtif3	0.0183284	-0.524467	0.097	0.17	1	Chat-KO_vs_WT
Ap3m2	0.00890048	-0.524397	0.097	0.182	1	Chat-KO_vs_WT
Uxt	0.040103	-0.524333	0.117	0.182	1	Chat-KO_vs_WT
Ndufs5	0.00139407	-0.51958	0.469	0.578	1	Chat-KO_vs_WT
Eya2	0.0130487	-0.51954	0.168	0.258	1	Chat-KO_vs_WT
Lrrc58	0.00388654	-0.518926	0.158	0.267	1	Chat-KO_vs_WT
Srek1ip1	0.0215461	-0.518615	0.153	0.232	1	Chat-KO_vs_WT
Sap30bp	0.0174957	-0.518253	0.133	0.214	1	Chat-KO_vs_WT
Htatsf1	0.0240647	-0.518253	0.138	0.214	1	Chat-KO_vs_WT
Jkamp	0.0243276	-0.517581	0.107	0.179	1	Chat-KO_vs_WT
Gab3	0.000738096	-0.517055	0.48	0.616	1	Chat-KO_vs_WT
Lgals3bp	0.00612629	-0.515071	0.189	0.296	1	Chat-KO_vs_WT
Gatad1	0.00568974	-0.514793	0.327	0.434	1	Chat-KO_vs_WT
Lgals1	0.000167692	-0.512027	0.827	0.889	1	Chat-KO_vs_WT
Ptpn4	0.00467602	-0.511309	0.388	0.487	1	Chat-KO_vs_WT
Plxnd1	0.0334777	-0.509835	0.092	0.155	1	Chat-KO_vs_WT
Synj2	0.0145584	-0.508347	0.066	0.135	1	Chat-KO_vs_WT
Zfp787	0.0105872	-0.508137	0.158	0.252	1	Chat-KO_vs_WT
Atraid	0.0173094	-0.507615	0.23	0.32	1	Chat-KO_vs_WT
Prpsap2	0.042277	-0.507469	0.061	0.114	1	Chat-KO_vs_WT
Nipal3	0.025717	-0.504815	0.24	0.323	1	Chat-KO_vs_WT
Rexo2	0.00163074	-0.503542	0.612	0.674	1	Chat-KO_vs_WT
Arhgef11	0.0950958	-0.501926	0.087	0.132	1	Chat-KO_vs_WT
Kcnmb4	0.192141	-0.501926	0.092	0.126	1	Chat-KO_vs_WT
Tmem156	0.00291536	-0.501603	0.122	0.229	1	Chat-KO_vs_WT
Cd3g	4.52039e-07	-0.501075	0.929	0.947	0.00540684	Chat-KO_vs_WT
Selenom	0.00254465	-0.500765	0.051	0.135	1	Chat-KO_vs_WT
Tmub2	0.0463757	-0.500765	0.087	0.144	1	Chat-KO_vs_WT
Crmp1	0.0555433	-0.500765	0.082	0.135	1	Chat-KO_vs_WT
Ssbp3	0.00614573	-0.499867	0.316	0.425	1	Chat-KO_vs_WT
Fuca2	0.055178	-0.499469	0.077	0.129	1	Chat-KO_vs_WT
Cox17	0.00233513	-0.49768	0.413	0.54	1	Chat-KO_vs_WT
Arhgap21	0.0355015	-0.49764	0.092	0.155	1	Chat-KO_vs_WT
Syne1	0.015381	-0.497025	0.286	0.384	1	Chat-KO_vs_WT
Fnbp1	0.000141722	-0.496399	0.77	0.824	1	Chat-KO_vs_WT
Mtss1	0.039465	-0.494654	0.168	0.24	1	Chat-KO_vs_WT
Zfp414	0.0181953	-0.49355	0.087	0.158	1	Chat-KO_vs_WT
Mta1	0.0540321	-0.492979	0.138	0.199	1	Chat-KO_vs_WT
Aagab	0.0608642	-0.490127	0.112	0.17	1	Chat-KO_vs_WT
Cwf19l2	0.0845797	-0.489687	0.316	0.367	1	Chat-KO_vs_WT
Ndufb6	0.0025716	-0.489103	0.332	0.457	1	Chat-KO_vs_WT
Card19	0.00580924	-0.486948	0.311	0.419	1	Chat-KO_vs_WT
Cep128	0.0082026	-0.486676	0.066	0.144	1	Chat-KO_vs_WT
Slc38a6	0.0492013	-0.486676	0.092	0.15	1	Chat-KO_vs_WT
Ripk2	0.0585831	-0.486676	0.097	0.152	1	Chat-KO_vs_WT
Zbtb8os	0.00321783	-0.48657	0.27	0.393	1	Chat-KO_vs_WT
Hectd1	2.84612e-05	-0.48597	0.724	0.821	0.340424	Chat-KO_vs_WT
Guf1	0.0453225	-0.485484	0.051	0.1	1	Chat-KO_vs_WT
Dgat1	0.094824	-0.484372	0.179	0.235	1	Chat-KO_vs_WT
Ier2	0.0184367	-0.483445	0.403	0.493	1	Chat-KO_vs_WT
Tshz3	0.0797737	-0.482416	0.066	0.111	1	Chat-KO_vs_WT
Med30	0.0310556	-0.481868	0.204	0.282	1	Chat-KO_vs_WT
Hddc2	0.0299908	-0.481744	0.24	0.323	1	Chat-KO_vs_WT
Mkrn1	0.00265879	-0.48091	0.469	0.575	1	Chat-KO_vs_WT
Tuba1c	0.360636	-0.480398	0.173	0.196	1	Chat-KO_vs_WT
Tespa1	0.000827803	-0.480297	0.388	0.531	1	Chat-KO_vs_WT
Tpgs2	0.0832954	-0.480118	0.097	0.147	1	Chat-KO_vs_WT
Taf5	0.0523965	-0.479888	0.066	0.117	1	Chat-KO_vs_WT
Taf11	0.0305086	-0.478721	0.148	0.223	1	Chat-KO_vs_WT
Hnrnpdl	0.00126526	-0.477895	0.541	0.645	1	Chat-KO_vs_WT
Slc1a5	0.00518878	-0.476824	0.245	0.361	1	Chat-KO_vs_WT
Mgat5	3.73261e-05	-0.475715	0.311	0.513	0.446458	Chat-KO_vs_WT
Ndufaf3	0.0258028	-0.475218	0.077	0.141	1	Chat-KO_vs_WT
Slc16a6	0.0611925	-0.474936	0.128	0.188	1	Chat-KO_vs_WT
Mecp2	0.0348499	-0.474002	0.311	0.39	1	Chat-KO_vs_WT
Galnt12	0.0238367	-0.473946	0.194	0.279	1	Chat-KO_vs_WT
Aldh16a1	0.0118511	-0.473752	0.041	0.103	1	Chat-KO_vs_WT
Cerk	0.0105196	-0.472633	0.194	0.29	1	Chat-KO_vs_WT
Tmem147	0.00620108	-0.472099	0.26	0.372	1	Chat-KO_vs_WT
Lnpk	0.0311014	-0.470445	0.112	0.182	1	Chat-KO_vs_WT
Ergic1	0.0445965	-0.470445	0.112	0.176	1	Chat-KO_vs_WT
Smad1	0.0384709	-0.469054	0.051	0.103	1	Chat-KO_vs_WT
Coq10a	0.0509077	-0.469054	0.061	0.111	1	Chat-KO_vs_WT
Wbp1	0.0479391	-0.46838	0.082	0.138	1	Chat-KO_vs_WT
Grasp	0.0978669	-0.46838	0.087	0.132	1	Chat-KO_vs_WT
Ndufaf7	0.138495	-0.467868	0.112	0.155	1	Chat-KO_vs_WT
Actl6a	0.0142475	-0.46763	0.255	0.355	1	Chat-KO_vs_WT
F2r	0.099161	-0.466651	0.179	0.235	1	Chat-KO_vs_WT
Senp5	0.0484632	-0.466461	0.209	0.279	1	Chat-KO_vs_WT
Gypc	0.00845522	-0.465334	0.036	0.1	1	Chat-KO_vs_WT
Wdr91	0.0294247	-0.465334	0.051	0.106	1	Chat-KO_vs_WT
Gfm2	0.0985365	-0.465158	0.071	0.114	1	Chat-KO_vs_WT
Rpa3	0.0350271	-0.465027	0.092	0.155	1	Chat-KO_vs_WT
Tmem127	0.0138659	-0.462655	0.173	0.267	1	Chat-KO_vs_WT
Itpr3	0.133455	-0.462655	0.184	0.232	1	Chat-KO_vs_WT
Slc35a3	0.028061	-0.462139	0.097	0.164	1	Chat-KO_vs_WT
Mpc1	0.000357842	-0.459303	0.444	0.595	1	Chat-KO_vs_WT
Chsy1	0.131801	-0.458566	0.168	0.217	1	Chat-KO_vs_WT
Pofut2	0.0828328	-0.458364	0.082	0.129	1	Chat-KO_vs_WT
Maml3	0.636341	-0.458047	0.092	0.103	1	Chat-KO_vs_WT
Tmem160	0.000163668	-0.457577	0.592	0.71	1	Chat-KO_vs_WT
Zfp991	0.04754	-0.457422	0.051	0.1	1	Chat-KO_vs_WT
Chaf1b	0.0489886	-0.457422	0.056	0.106	1	Chat-KO_vs_WT
Cyp4f16	0.014972	-0.455682	0.071	0.144	1	Chat-KO_vs_WT
Cst3	0.000304853	-0.455569	0.587	0.707	1	Chat-KO_vs_WT
Sh3glb2	0.060901	-0.45547	0.163	0.226	1	Chat-KO_vs_WT
Lsm10	0.067434	-0.45547	0.148	0.208	1	Chat-KO_vs_WT
Ccr4	0.143237	-0.454423	0.071	0.109	1	Chat-KO_vs_WT
Nemp2	0.044524	-0.453383	0.102	0.164	1	Chat-KO_vs_WT
Ell2	0.0703939	-0.451911	0.082	0.132	1	Chat-KO_vs_WT
Mfsd10	0.0896829	-0.450763	0.189	0.246	1	Chat-KO_vs_WT
Lonp1	0.0340478	-0.44997	0.061	0.117	1	Chat-KO_vs_WT
Smpdl3a	0.00116931	-0.44955	0.49	0.645	1	Chat-KO_vs_WT
Itgb7	2.30284e-05	-0.449513	0.689	0.795	0.275442	Chat-KO_vs_WT
Ndufv3	0.000779184	-0.448394	0.541	0.666	1	Chat-KO_vs_WT
Trib2	0.0432669	-0.44794	0.097	0.158	1	Chat-KO_vs_WT
Lsp1	1.45072e-05	-0.447805	0.903	0.944	0.173521	Chat-KO_vs_WT
Ppp4c	0.0139555	-0.447589	0.27	0.372	1	Chat-KO_vs_WT
AW554918	0.0177025	-0.446467	0.255	0.349	1	Chat-KO_vs_WT
Vezt	0.0281142	-0.445775	0.077	0.141	1	Chat-KO_vs_WT
Psmc5	0.00191217	-0.44497	0.27	0.411	1	Chat-KO_vs_WT
Adh5	0.00433906	-0.444256	0.301	0.422	1	Chat-KO_vs_WT
Sgpl1	0.103031	-0.444139	0.107	0.155	1	Chat-KO_vs_WT
Npnt	0.0162348	-0.442941	0.041	0.1	1	Chat-KO_vs_WT
Zfp688	0.0981664	-0.442941	0.066	0.109	1	Chat-KO_vs_WT
Diaph1	0.00663219	-0.441754	0.612	0.695	1	Chat-KO_vs_WT
Polb	0.024746	-0.441608	0.173	0.255	1	Chat-KO_vs_WT
Fut8	0.0317569	-0.44153	0.367	0.443	1	Chat-KO_vs_WT
Ccdc91	0.0740499	-0.439932	0.092	0.144	1	Chat-KO_vs_WT
Timm10b	0.0288789	-0.439696	0.408	0.478	1	Chat-KO_vs_WT
Nmnat3	0.0645447	-0.438752	0.097	0.152	1	Chat-KO_vs_WT
Tox	0.0527472	-0.438498	0.434	0.507	1	Chat-KO_vs_WT
Ap3s1	0.010311	-0.438278	0.464	0.563	1	Chat-KO_vs_WT
Rora	0.00140911	-0.437898	0.628	0.707	1	Chat-KO_vs_WT
Coq7	0.0244312	-0.43755	0.051	0.109	1	Chat-KO_vs_WT
Zranb1	0.00410389	-0.437311	0.204	0.328	1	Chat-KO_vs_WT
Rcn2	0.0446479	-0.436835	0.133	0.199	1	Chat-KO_vs_WT
Cd320	0.118375	-0.436298	0.071	0.111	1	Chat-KO_vs_WT
Slc30a5	0.0440109	-0.436046	0.133	0.199	1	Chat-KO_vs_WT
Ube2m	0.002048	-0.435444	0.327	0.46	1	Chat-KO_vs_WT
Evi2a	0.0346365	-0.435345	0.148	0.223	1	Chat-KO_vs_WT
Myef2	0.0379101	-0.435345	0.153	0.226	1	Chat-KO_vs_WT
Ubl5	0.000294965	-0.435172	0.765	0.824	1	Chat-KO_vs_WT
Spr	0.0617084	-0.434719	0.168	0.235	1	Chat-KO_vs_WT
Glud1	0.00205787	-0.434598	0.714	0.754	1	Chat-KO_vs_WT
Xpa	0.0132313	-0.434315	0.316	0.413	1	Chat-KO_vs_WT
Tmem241	0.0330825	-0.433645	0.158	0.238	1	Chat-KO_vs_WT
Unc119	0.0132925	-0.43298	0.276	0.378	1	Chat-KO_vs_WT
Sp3os	0.0540774	-0.432935	0.107	0.167	1	Chat-KO_vs_WT
Tubgcp5	0.0713937	-0.432935	0.128	0.185	1	Chat-KO_vs_WT
Snx25	0.0358226	-0.43237	0.179	0.258	1	Chat-KO_vs_WT
Gpn1	0.0410712	-0.430631	0.056	0.109	1	Chat-KO_vs_WT
Nmd3	0.0609092	-0.430599	0.189	0.255	1	Chat-KO_vs_WT
Ap5m1	0.0698489	-0.429491	0.082	0.132	1	Chat-KO_vs_WT
Ddx28	0.171983	-0.429491	0.087	0.123	1	Chat-KO_vs_WT
Galnt1	0.00398737	-0.429266	0.388	0.516	1	Chat-KO_vs_WT
Plin3	0.0433385	-0.427546	0.158	0.229	1	Chat-KO_vs_WT
Ufl1	0.0222972	-0.427338	0.143	0.226	1	Chat-KO_vs_WT
Rsrc1	0.000601345	-0.426969	0.454	0.601	1	Chat-KO_vs_WT
Sept9	0.0116375	-0.42517	0.413	0.51	1	Chat-KO_vs_WT
Cenpw	0.118086	-0.424106	0.066	0.106	1	Chat-KO_vs_WT
Gng12	0.039245	-0.423936	0.087	0.15	1	Chat-KO_vs_WT
Abhd15	0.0472019	-0.423907	0.117	0.182	1	Chat-KO_vs_WT
Pip4p2	0.0266772	-0.423882	0.128	0.205	1	Chat-KO_vs_WT
Romo1	0.0199083	-0.423683	0.316	0.413	1	Chat-KO_vs_WT
Tmem59	0.00107671	-0.420811	0.592	0.698	1	Chat-KO_vs_WT
Wsb1	0.0628818	-0.420555	0.204	0.27	1	Chat-KO_vs_WT
Ints9	0.0666965	-0.419401	0.122	0.182	1	Chat-KO_vs_WT
Cyp20a1	0.0384177	-0.419114	0.092	0.155	1	Chat-KO_vs_WT
Gcn1	0.101094	-0.419114	0.107	0.155	1	Chat-KO_vs_WT
Ankrd6	0.131059	-0.418397	0.071	0.111	1	Chat-KO_vs_WT
Nup214	0.0836764	-0.417103	0.184	0.243	1	Chat-KO_vs_WT
Maf	0.000542104	-0.417015	0.485	0.63	1	Chat-KO_vs_WT
Bola3	0.00609859	-0.416788	0.27	0.378	1	Chat-KO_vs_WT
Pfdn1	0.00895435	-0.415129	0.311	0.419	1	Chat-KO_vs_WT
Coq5	0.0616118	-0.415047	0.122	0.182	1	Chat-KO_vs_WT
Atg4a	0.132244	-0.415047	0.102	0.147	1	Chat-KO_vs_WT
Ei24	0.0191937	-0.414735	0.209	0.302	1	Chat-KO_vs_WT
Fbxo17	0.044573	-0.414465	0.097	0.158	1	Chat-KO_vs_WT
Ccnc	0.0687691	-0.414334	0.199	0.264	1	Chat-KO_vs_WT
Alg5	0.0109061	-0.414269	0.291	0.402	1	Chat-KO_vs_WT
BC004004	0.0489194	-0.41359	0.265	0.34	1	Chat-KO_vs_WT
Dctn1	0.0200894	-0.413411	0.163	0.249	1	Chat-KO_vs_WT
Rmnd5b	0.0401739	-0.412876	0.173	0.249	1	Chat-KO_vs_WT
Qrfp	0.240427	-0.412112	0.071	0.1	1	Chat-KO_vs_WT
Flt3l	0.0381781	-0.411879	0.23	0.308	1	Chat-KO_vs_WT
Afg3l1	0.111309	-0.411614	0.148	0.199	1	Chat-KO_vs_WT
Arf5	9.60351e-05	-0.411024	0.867	0.897	1	Chat-KO_vs_WT
AC154200.1	0.0412545	-0.410863	0.133	0.202	1	Chat-KO_vs_WT
Pop7	0.11584	-0.410863	0.138	0.188	1	Chat-KO_vs_WT
Rbms1	0.00223938	-0.409616	0.592	0.701	1	Chat-KO_vs_WT
Rhoq	0.397949	-0.409035	0.102	0.123	1	Chat-KO_vs_WT
Tagln2	5.21458e-05	-0.408954	0.827	0.886	0.623715	Chat-KO_vs_WT
Riok1	0.0578423	-0.408855	0.245	0.317	1	Chat-KO_vs_WT
Itpa	0.0561567	-0.40684	0.138	0.202	1	Chat-KO_vs_WT
Smyd2	0.0676895	-0.40684	0.133	0.194	1	Chat-KO_vs_WT
Lrrc47	0.0490979	-0.406587	0.071	0.126	1	Chat-KO_vs_WT
Usp20	0.0825417	-0.405023	0.066	0.111	1	Chat-KO_vs_WT
Wwox	0.11535	-0.404588	0.388	0.44	1	Chat-KO_vs_WT
Gpx4	0.00221557	-0.404448	0.643	0.754	1	Chat-KO_vs_WT
Golph3l	0.232167	-0.404146	0.158	0.194	1	Chat-KO_vs_WT
Surf4	0.0104545	-0.403752	0.219	0.328	1	Chat-KO_vs_WT
Wwp2	0.16163	-0.403449	0.342	0.387	1	Chat-KO_vs_WT
Dpp3	0.0471224	-0.402969	0.143	0.211	1	Chat-KO_vs_WT
Cdc27	0.0615162	-0.402926	0.179	0.246	1	Chat-KO_vs_WT
Ddt	0.027525	-0.402873	0.255	0.34	1	Chat-KO_vs_WT
Lamtor5	0.00175689	-0.402348	0.413	0.551	1	Chat-KO_vs_WT
Gtf3a	0.0212704	-0.401962	0.194	0.284	1	Chat-KO_vs_WT
Eef1akmt1	0.0989159	-0.401829	0.168	0.223	1	Chat-KO_vs_WT
Arfgap1	0.18954	-0.401639	0.133	0.173	1	Chat-KO_vs_WT
Ncoa7	0.0116504	-0.401626	0.27	0.384	1	Chat-KO_vs_WT
Opa3	0.0882051	-0.401344	0.077	0.123	1	Chat-KO_vs_WT
Sdccag8	0.0261558	-0.401127	0.301	0.387	1	Chat-KO_vs_WT
Tsn	0.00885134	-0.4011	0.464	0.566	1	Chat-KO_vs_WT
Yipf1	0.0837171	-0.400535	0.265	0.328	1	Chat-KO_vs_WT
Pno1	0.0565811	-0.400124	0.112	0.173	1	Chat-KO_vs_WT
H2afj	0.000162808	-0.399703	0.663	0.806	1	Chat-KO_vs_WT
Haus2	0.101046	-0.399352	0.066	0.109	1	Chat-KO_vs_WT
Uhrf1bp1l	0.0142751	-0.399152	0.245	0.349	1	Chat-KO_vs_WT
N6amt1	0.211977	-0.398572	0.179	0.217	1	Chat-KO_vs_WT
Exoc5	0.00232774	-0.398206	0.357	0.496	1	Chat-KO_vs_WT
Magoh	0.00500894	-0.397748	0.449	0.56	1	Chat-KO_vs_WT
Echdc1	0.180568	-0.396362	0.087	0.123	1	Chat-KO_vs_WT
Hsbp1	0.0243528	-0.395686	0.327	0.416	1	Chat-KO_vs_WT
Vma21	0.0213852	-0.395648	0.138	0.22	1	Chat-KO_vs_WT
Scpep1	0.0539195	-0.395419	0.148	0.217	1	Chat-KO_vs_WT
Poldip2	0.149105	-0.393988	0.077	0.114	1	Chat-KO_vs_WT
AI987944	0.0438053	-0.393944	0.087	0.147	1	Chat-KO_vs_WT
Trappc3	0.0729861	-0.393871	0.199	0.264	1	Chat-KO_vs_WT
Tex2	0.0562668	-0.393808	0.296	0.37	1	Chat-KO_vs_WT
Nsun4	0.0499884	-0.391157	0.051	0.1	1	Chat-KO_vs_WT
Tmsb15b1	0.0642835	-0.391157	0.056	0.103	1	Chat-KO_vs_WT
Mrps18c	0.111492	-0.390989	0.337	0.381	1	Chat-KO_vs_WT
Slain2	0.0775944	-0.390192	0.316	0.375	1	Chat-KO_vs_WT
Vps37a	0.103126	-0.389406	0.189	0.243	1	Chat-KO_vs_WT
Ube4a	0.0677796	-0.389246	0.255	0.32	1	Chat-KO_vs_WT
Emc3	0.0759115	-0.389246	0.265	0.331	1	Chat-KO_vs_WT
BC002059	0.0477491	-0.388907	0.066	0.12	1	Chat-KO_vs_WT
Tk2	0.0561969	-0.38884	0.158	0.226	1	Chat-KO_vs_WT
Tmem189	0.197077	-0.388273	0.214	0.255	1	Chat-KO_vs_WT
Fchsd2	0.0141348	-0.387552	0.291	0.399	1	Chat-KO_vs_WT
Zfp871	0.0278355	-0.387338	0.301	0.396	1	Chat-KO_vs_WT
Mis18a	0.108021	-0.387109	0.097	0.144	1	Chat-KO_vs_WT
Zfp865	0.228171	-0.387109	0.102	0.135	1	Chat-KO_vs_WT
Junb	0.0556449	-0.386903	0.531	0.572	1	Chat-KO_vs_WT
Mical1	0.0525275	-0.38676	0.138	0.205	1	Chat-KO_vs_WT
Psmd3	0.06593	-0.386537	0.209	0.276	1	Chat-KO_vs_WT
Cep83	0.0917474	-0.386537	0.173	0.235	1	Chat-KO_vs_WT
Myo1f	0.0089812	-0.386188	0.551	0.639	1	Chat-KO_vs_WT
Uxs1	0.0533243	-0.385683	0.056	0.106	1	Chat-KO_vs_WT
Golga2	0.100916	-0.385683	0.061	0.103	1	Chat-KO_vs_WT
Ppme1	0.0762111	-0.385612	0.153	0.214	1	Chat-KO_vs_WT
Dph6	0.0692168	-0.385594	0.168	0.232	1	Chat-KO_vs_WT
Lrrfip2	0.0158739	-0.385582	0.209	0.308	1	Chat-KO_vs_WT
Ndufs6	0.00856473	-0.385554	0.398	0.499	1	Chat-KO_vs_WT
Pycard	0.000370517	-0.384633	0.602	0.718	1	Chat-KO_vs_WT
Pdk1	0.188684	-0.38462	0.173	0.214	1	Chat-KO_vs_WT
Stat5a	0.108807	-0.384087	0.082	0.126	1	Chat-KO_vs_WT
Ctbp1	0.0730541	-0.383074	0.321	0.387	1	Chat-KO_vs_WT
Fn1	0.0652601	-0.382493	0.153	0.217	1	Chat-KO_vs_WT
Ppdpf	0.0110241	-0.382488	0.541	0.63	1	Chat-KO_vs_WT
Fam204a	0.0148664	-0.382199	0.265	0.37	1	Chat-KO_vs_WT
Ero1l	0.040416	-0.381702	0.23	0.317	1	Chat-KO_vs_WT
Fry	0.0967903	-0.38169	0.296	0.352	1	Chat-KO_vs_WT
Ola1	0.0139105	-0.381345	0.378	0.478	1	Chat-KO_vs_WT
Prmt7	0.155681	-0.380868	0.138	0.182	1	Chat-KO_vs_WT
Nt5m	0.0703791	-0.380517	0.066	0.114	1	Chat-KO_vs_WT
Trp53rka	0.086392	-0.380517	0.071	0.117	1	Chat-KO_vs_WT
Ndufb7	0.000302062	-0.379829	0.673	0.768	1	Chat-KO_vs_WT
Zfp511	0.0916565	-0.379508	0.087	0.135	1	Chat-KO_vs_WT
Dnaaf2	0.0937914	-0.379508	0.077	0.123	1	Chat-KO_vs_WT
Cd82	0.00468474	-0.379263	0.49	0.604	1	Chat-KO_vs_WT
Wls	0.00227573	-0.378656	0.179	0.302	1	Chat-KO_vs_WT
Pnkp	0.241756	-0.377456	0.153	0.188	1	Chat-KO_vs_WT
Tmem163	0.0207979	-0.375886	0.107	0.182	1	Chat-KO_vs_WT
Khdc4	0.0727176	-0.375886	0.189	0.255	1	Chat-KO_vs_WT
Prorp	0.0647842	-0.375632	0.056	0.103	1	Chat-KO_vs_WT
Slc25a12	0.0863546	-0.375606	0.199	0.261	1	Chat-KO_vs_WT
Timm17a	0.0384214	-0.375132	0.26	0.343	1	Chat-KO_vs_WT
Ikzf3	0.0049849	-0.375077	0.658	0.757	1	Chat-KO_vs_WT
Parn	0.0841451	-0.374765	0.102	0.155	1	Chat-KO_vs_WT
Lin37	0.179521	-0.374171	0.158	0.199	1	Chat-KO_vs_WT
Nmt2	0.0258149	-0.37394	0.143	0.226	1	Chat-KO_vs_WT
Npepl1	0.0432513	-0.37394	0.158	0.232	1	Chat-KO_vs_WT
Rrm2b	0.369396	-0.372857	0.306	0.323	1	Chat-KO_vs_WT
Map2k5	0.0584194	-0.372775	0.276	0.349	1	Chat-KO_vs_WT
Prpf31	0.0978193	-0.371007	0.184	0.243	1	Chat-KO_vs_WT
Ankrd54	0.0402546	-0.371007	0.107	0.173	1	Chat-KO_vs_WT
Dok1	0.0964225	-0.371007	0.112	0.164	1	Chat-KO_vs_WT
Rgs2	0.194287	-0.371007	0.107	0.144	1	Chat-KO_vs_WT
Cpeb2	0.228765	-0.371007	0.117	0.152	1	Chat-KO_vs_WT
Cuta	0.00514844	-0.371007	0.327	0.455	1	Chat-KO_vs_WT
Cd48	0.0112654	-0.371007	0.689	0.76	1	Chat-KO_vs_WT
Gnaq	0.0271034	-0.369413	0.224	0.305	1	Chat-KO_vs_WT
Tshz1	0.039595	-0.369413	0.281	0.372	1	Chat-KO_vs_WT
Ndufa1	0.0188765	-0.368971	0.505	0.587	1	Chat-KO_vs_WT
Gpd2	0.141097	-0.367956	0.138	0.185	1	Chat-KO_vs_WT
Plec	0.0651404	-0.367848	0.311	0.381	1	Chat-KO_vs_WT
Ndufaf4	0.0602275	-0.367705	0.133	0.196	1	Chat-KO_vs_WT
Ppp6r2	0.180541	-0.367705	0.143	0.185	1	Chat-KO_vs_WT
Rce1	0.0596855	-0.367053	0.092	0.15	1	Chat-KO_vs_WT
Cnot6	0.00406169	-0.366321	0.582	0.674	1	Chat-KO_vs_WT
Nup205	0.123477	-0.366081	0.061	0.1	1	Chat-KO_vs_WT
Abhd12	0.304375	-0.365793	0.204	0.232	1	Chat-KO_vs_WT
Selenof	0.00203404	-0.365645	0.633	0.721	1	Chat-KO_vs_WT
Prr13	0.00259919	-0.364573	0.638	0.757	1	Chat-KO_vs_WT
Smim15	0.106914	-0.363768	0.214	0.27	1	Chat-KO_vs_WT
Cab39l	0.0184445	-0.363329	0.337	0.437	1	Chat-KO_vs_WT
Slc20a1	0.0548902	-0.362777	0.163	0.229	1	Chat-KO_vs_WT
Mrpl33	0.00268967	-0.362677	0.633	0.695	1	Chat-KO_vs_WT
Prmt3	0.173861	-0.362172	0.173	0.217	1	Chat-KO_vs_WT
Mrps17	0.118491	-0.362024	0.26	0.314	1	Chat-KO_vs_WT
Snapc5	0.0198339	-0.361932	0.286	0.387	1	Chat-KO_vs_WT
Rab24	0.062659	-0.361472	0.138	0.202	1	Chat-KO_vs_WT
Tango2	0.0748613	-0.361472	0.133	0.194	1	Chat-KO_vs_WT
Pcyt1a	0.296619	-0.36089	0.138	0.17	1	Chat-KO_vs_WT
Piezo1	0.0948149	-0.360208	0.179	0.238	1	Chat-KO_vs_WT
Tsfm	0.0953518	-0.359674	0.112	0.164	1	Chat-KO_vs_WT
Utp4	0.115302	-0.359674	0.112	0.161	1	Chat-KO_vs_WT
Mif4gd	0.0345609	-0.359582	0.306	0.39	1	Chat-KO_vs_WT
Bud31	0.100332	-0.358559	0.27	0.331	1	Chat-KO_vs_WT
Slc35d2	0.11664	-0.358546	0.189	0.246	1	Chat-KO_vs_WT
Cnst	0.21524	-0.358527	0.148	0.188	1	Chat-KO_vs_WT
Paip2b	0.130655	-0.358494	0.092	0.135	1	Chat-KO_vs_WT
Ntmt1	0.203422	-0.358494	0.097	0.132	1	Chat-KO_vs_WT
Nudcd3	0.00109063	-0.35779	0.735	0.821	1	Chat-KO_vs_WT
Eif4e3	0.396256	-0.35772	0.184	0.205	1	Chat-KO_vs_WT
Snapin	0.0629011	-0.357473	0.128	0.191	1	Chat-KO_vs_WT
Ranbp1	0.0126867	-0.357052	0.454	0.566	1	Chat-KO_vs_WT
Dus1l	0.0600235	-0.357041	0.066	0.117	1	Chat-KO_vs_WT
AW549877	0.0900863	-0.357041	0.077	0.123	1	Chat-KO_vs_WT
Med16	0.106762	-0.357041	0.071	0.114	1	Chat-KO_vs_WT
Dbnl	0.0458787	-0.356827	0.372	0.44	1	Chat-KO_vs_WT
Lysmd2	0.081726	-0.356776	0.148	0.208	1	Chat-KO_vs_WT
Armh3	0.101881	-0.356776	0.148	0.205	1	Chat-KO_vs_WT
Cdon	0.101603	-0.35627	0.204	0.264	1	Chat-KO_vs_WT
Pitpnm1	0.0841781	-0.356225	0.102	0.155	1	Chat-KO_vs_WT
Zfp160	0.184681	-0.356225	0.112	0.152	1	Chat-KO_vs_WT
Mthfd2l	0.212888	-0.354724	0.087	0.12	1	Chat-KO_vs_WT
Nudcd2	0.0874414	-0.354631	0.286	0.352	1	Chat-KO_vs_WT
Ccz1	0.0631363	-0.354489	0.316	0.384	1	Chat-KO_vs_WT
Lactb	0.0392921	-0.354212	0.158	0.235	1	Chat-KO_vs_WT
Oaz1	4.83891e-07	-0.35387	0.995	0.994	0.00578782	Chat-KO_vs_WT
Cebpzos	0.203576	-0.35295	0.168	0.208	1	Chat-KO_vs_WT
Nf1	0.342172	-0.352923	0.117	0.144	1	Chat-KO_vs_WT
Ppcs	0.108965	-0.352882	0.077	0.12	1	Chat-KO_vs_WT
Rcor3	0.179187	-0.352882	0.082	0.117	1	Chat-KO_vs_WT
Ncor1	0.000988627	-0.351481	0.821	0.891	1	Chat-KO_vs_WT
Ripk3	0.0986199	-0.351129	0.097	0.147	1	Chat-KO_vs_WT
Znhit2	0.157879	-0.351129	0.102	0.144	1	Chat-KO_vs_WT
Mcrip1	0.108367	-0.350501	0.296	0.355	1	Chat-KO_vs_WT
Rnaseh2c	0.0891033	-0.350384	0.372	0.428	1	Chat-KO_vs_WT
Immp1l	0.156431	-0.3502	0.255	0.305	1	Chat-KO_vs_WT
Sirt7	0.0671793	-0.349853	0.306	0.375	1	Chat-KO_vs_WT
Kdelr2	0.133034	-0.349822	0.23	0.282	1	Chat-KO_vs_WT
Ikzf2	0.0238182	-0.347777	0.367	0.481	1	Chat-KO_vs_WT
Osbpl2	0.0333753	-0.3477	0.092	0.158	1	Chat-KO_vs_WT
Acyp1	0.0829562	-0.3477	0.107	0.161	1	Chat-KO_vs_WT
Fam185a	0.157596	-0.346724	0.122	0.167	1	Chat-KO_vs_WT
S100a13	0.00116203	-0.346209	0.77	0.824	1	Chat-KO_vs_WT
Prr14	0.118265	-0.345938	0.148	0.199	1	Chat-KO_vs_WT
Tbce	0.0792628	-0.345812	0.214	0.282	1	Chat-KO_vs_WT
Mtdh	0.00738307	-0.3457	0.628	0.716	1	Chat-KO_vs_WT
Tatdn2	0.0998378	-0.34529	0.163	0.22	1	Chat-KO_vs_WT
Vmp1	0.0027057	-0.34528	0.587	0.716	1	Chat-KO_vs_WT
Dock5	0.0459989	-0.344918	0.194	0.273	1	Chat-KO_vs_WT
Cops6	0.0438859	-0.344549	0.286	0.367	1	Chat-KO_vs_WT
Nif3l1	0.0699838	-0.344423	0.097	0.152	1	Chat-KO_vs_WT
Nrp1	0.0745482	-0.344366	0.281	0.343	1	Chat-KO_vs_WT
Ddrgk1	0.037945	-0.343734	0.439	0.507	1	Chat-KO_vs_WT
Ppp1r14b	0.0218677	-0.343236	0.597	0.677	1	Chat-KO_vs_WT
Pomp	0.00577178	-0.343151	0.628	0.689	1	Chat-KO_vs_WT
Ptpmt1	0.180234	-0.342561	0.209	0.255	1	Chat-KO_vs_WT
Tsen15	0.105706	-0.342094	0.066	0.109	1	Chat-KO_vs_WT
Atl2	0.154266	-0.342094	0.071	0.109	1	Chat-KO_vs_WT
Ivd	0.134738	-0.34164	0.082	0.123	1	Chat-KO_vs_WT
Zfand2b	0.371631	-0.34164	0.097	0.12	1	Chat-KO_vs_WT
Sgta	0.160969	-0.34129	0.112	0.155	1	Chat-KO_vs_WT
Mtch1	0.0128144	-0.341274	0.276	0.384	1	Chat-KO_vs_WT
Las1l	0.0500671	-0.340786	0.143	0.211	1	Chat-KO_vs_WT
Ino80b	0.0752823	-0.340786	0.153	0.217	1	Chat-KO_vs_WT
Acsl4	0.0165596	-0.340617	0.332	0.446	1	Chat-KO_vs_WT
Mcrs1	0.0812353	-0.34044	0.209	0.273	1	Chat-KO_vs_WT
Mrps18a	0.137624	-0.34044	0.224	0.276	1	Chat-KO_vs_WT
Gnb1	0.00158811	-0.339935	0.673	0.748	1	Chat-KO_vs_WT
Fis1	0.00281638	-0.339867	0.74	0.792	1	Chat-KO_vs_WT
Guk1	0.0436462	-0.339782	0.337	0.416	1	Chat-KO_vs_WT
Gnb2	0.0050146	-0.33908	0.633	0.707	1	Chat-KO_vs_WT
Fnip1	0.0578869	-0.338397	0.189	0.261	1	Chat-KO_vs_WT
Agk	0.253963	-0.338345	0.163	0.199	1	Chat-KO_vs_WT
Iglc2	0.137033	-0.338291	0.117	0.164	1	Chat-KO_vs_WT
Cep44	0.0753422	-0.338206	0.071	0.12	1	Chat-KO_vs_WT
Apip	0.21656	-0.338206	0.071	0.103	1	Chat-KO_vs_WT
Cry1	0.050275	-0.337076	0.27	0.355	1	Chat-KO_vs_WT
Dkc1	0.333175	-0.336676	0.224	0.255	1	Chat-KO_vs_WT
Lin7c	0.112468	-0.335988	0.173	0.229	1	Chat-KO_vs_WT
Hmg20b	0.471905	-0.335731	0.158	0.176	1	Chat-KO_vs_WT
Arhgap17	0.0558504	-0.335575	0.27	0.343	1	Chat-KO_vs_WT
Mtor	0.18889	-0.335418	0.133	0.173	1	Chat-KO_vs_WT
Mrpl57	0.0199406	-0.334555	0.408	0.516	1	Chat-KO_vs_WT
Nqo2	0.217939	-0.334527	0.071	0.103	1	Chat-KO_vs_WT
Akt1s1	0.251034	-0.334527	0.082	0.111	1	Chat-KO_vs_WT
Arl6ip4	0.0825065	-0.333625	0.383	0.446	1	Chat-KO_vs_WT
Plekho2	0.0660423	-0.333238	0.143	0.208	1	Chat-KO_vs_WT
Plekha3	0.0771183	-0.333238	0.138	0.199	1	Chat-KO_vs_WT
Slc25a33	0.306179	-0.333238	0.153	0.185	1	Chat-KO_vs_WT
Ipmk	0.140607	-0.332663	0.122	0.17	1	Chat-KO_vs_WT
Cox6c	0.000338677	-0.332359	0.852	0.915	1	Chat-KO_vs_WT
Zdhhc21	0.169573	-0.331509	0.168	0.217	1	Chat-KO_vs_WT
Elob	0.00188708	-0.330868	0.786	0.859	1	Chat-KO_vs_WT
Pgm1	0.273724	-0.330019	0.138	0.17	1	Chat-KO_vs_WT
Ormdl1	0.100327	-0.32901	0.107	0.158	1	Chat-KO_vs_WT
Tdg	0.157167	-0.32901	0.112	0.155	1	Chat-KO_vs_WT
Sdhc	0.0179344	-0.328943	0.199	0.296	1	Chat-KO_vs_WT
Rtf2	0.0502601	-0.328913	0.321	0.405	1	Chat-KO_vs_WT
Anxa7	0.4476	-0.328518	0.168	0.188	1	Chat-KO_vs_WT
Prpf39	0.0724103	-0.328194	0.189	0.258	1	Chat-KO_vs_WT
Prdx1	0.0031795	-0.327961	0.679	0.76	1	Chat-KO_vs_WT
Ptch1	0.436135	-0.327731	0.087	0.106	1	Chat-KO_vs_WT
Dexi	0.0981685	-0.327478	0.138	0.194	1	Chat-KO_vs_WT
Dusp5	0.108019	-0.327319	0.168	0.226	1	Chat-KO_vs_WT
Shld2	0.219513	-0.327319	0.163	0.202	1	Chat-KO_vs_WT
Acot7	0.0226249	-0.32643	0.296	0.39	1	Chat-KO_vs_WT
Rexo5	0.122497	-0.326338	0.189	0.243	1	Chat-KO_vs_WT
Slc35e1	0.126944	-0.32606	0.061	0.1	1	Chat-KO_vs_WT
Tomm22	0.00873046	-0.325456	0.505	0.628	1	Chat-KO_vs_WT
Glo1	0.0247336	-0.32483	0.245	0.337	1	Chat-KO_vs_WT
Rap1gap2	0.645192	-0.32483	0.204	0.217	1	Chat-KO_vs_WT
Ptpra	0.0188197	-0.324677	0.383	0.49	1	Chat-KO_vs_WT
Castor1	0.0585852	-0.324587	0.087	0.144	1	Chat-KO_vs_WT
Colgalt1	0.137615	-0.324587	0.092	0.135	1	Chat-KO_vs_WT
Zfp282	0.137925	-0.324587	0.087	0.129	1	Chat-KO_vs_WT
Cnot11	0.160596	-0.324587	0.092	0.132	1	Chat-KO_vs_WT
Metap1d	0.25693	-0.324587	0.092	0.123	1	Chat-KO_vs_WT
Mafg	0.202493	-0.32351	0.117	0.155	1	Chat-KO_vs_WT
Adpgk	0.205923	-0.32351	0.112	0.15	1	Chat-KO_vs_WT
Coq10b	0.113507	-0.323389	0.173	0.232	1	Chat-KO_vs_WT
Dnpep	0.128594	-0.322492	0.066	0.106	1	Chat-KO_vs_WT
Cep170	0.0675358	-0.322278	0.209	0.279	1	Chat-KO_vs_WT
Rxylt1	0.260737	-0.322039	0.168	0.205	1	Chat-KO_vs_WT
Cnbp	0.00058904	-0.321673	0.724	0.83	1	Chat-KO_vs_WT
Emc4	0.172758	-0.320933	0.128	0.17	1	Chat-KO_vs_WT
Pigl	0.206977	-0.320933	0.112	0.15	1	Chat-KO_vs_WT
Rhoc	0.483724	-0.320933	0.122	0.141	1	Chat-KO_vs_WT
Ncbp1	0.124896	-0.320425	0.153	0.205	1	Chat-KO_vs_WT
Cnep1r1	0.18161	-0.319697	0.214	0.261	1	Chat-KO_vs_WT
Thoc1	0.0746793	-0.319426	0.214	0.287	1	Chat-KO_vs_WT
Eid1	0.0854985	-0.319222	0.352	0.419	1	Chat-KO_vs_WT
Pacs2	0.155856	-0.319123	0.071	0.109	1	Chat-KO_vs_WT
Kat5	0.251934	-0.319123	0.077	0.106	1	Chat-KO_vs_WT
Tmem263	0.292808	-0.319123	0.077	0.103	1	Chat-KO_vs_WT
Coro1c	0.151718	-0.318838	0.296	0.349	1	Chat-KO_vs_WT
Fbxo8	0.0191055	-0.317816	0.199	0.296	1	Chat-KO_vs_WT
Glmp	0.222608	-0.317718	0.26	0.302	1	Chat-KO_vs_WT
Fto	0.132022	-0.317497	0.281	0.337	1	Chat-KO_vs_WT
Ndufs4	0.0247323	-0.316962	0.592	0.677	1	Chat-KO_vs_WT
Capns1	0.00371506	-0.31644	0.495	0.628	1	Chat-KO_vs_WT
Zbtb38	0.0672816	-0.316273	0.235	0.314	1	Chat-KO_vs_WT
Hint3	0.144253	-0.316221	0.219	0.27	1	Chat-KO_vs_WT
Sft2d2	0.0712515	-0.316187	0.173	0.24	1	Chat-KO_vs_WT
Smim10l1	0.117958	-0.316187	0.168	0.223	1	Chat-KO_vs_WT
Eml5	0.145583	-0.316093	0.102	0.147	1	Chat-KO_vs_WT
Ercc6	0.220259	-0.315936	0.077	0.109	1	Chat-KO_vs_WT
Ripk1	0.0903217	-0.314864	0.245	0.311	1	Chat-KO_vs_WT
Selenot	0.0241492	-0.314809	0.403	0.499	1	Chat-KO_vs_WT
Sbno1	0.0277342	-0.313918	0.393	0.49	1	Chat-KO_vs_WT
Ppp2r1a	0.0958299	-0.313891	0.306	0.367	1	Chat-KO_vs_WT
Tceal9	0.0875022	-0.313816	0.138	0.196	1	Chat-KO_vs_WT
Tmem87b	0.249586	-0.313816	0.138	0.173	1	Chat-KO_vs_WT
Atad3a	0.159126	-0.312916	0.082	0.12	1	Chat-KO_vs_WT
Rrn3	0.185267	-0.312916	0.087	0.123	1	Chat-KO_vs_WT
Jmjd7	0.189094	-0.312916	0.082	0.117	1	Chat-KO_vs_WT
Pnkd	0.0673647	-0.31259	0.179	0.246	1	Chat-KO_vs_WT
Ank	0.134636	-0.312161	0.143	0.194	1	Chat-KO_vs_WT
Glipr1	0.0705119	-0.312146	0.245	0.317	1	Chat-KO_vs_WT
Rara	0.0991597	-0.311791	0.23	0.293	1	Chat-KO_vs_WT
Dus2	0.227572	-0.311628	0.133	0.17	1	Chat-KO_vs_WT
Med10	0.0504223	-0.311571	0.301	0.381	1	Chat-KO_vs_WT
Phf12	0.0964593	-0.311571	0.306	0.372	1	Chat-KO_vs_WT
Usp4	0.142163	-0.311373	0.235	0.287	1	Chat-KO_vs_WT
Ndufb4	0.0552189	-0.311321	0.418	0.501	1	Chat-KO_vs_WT
Inip	0.208736	-0.310949	0.117	0.155	1	Chat-KO_vs_WT
Ints4	0.217621	-0.310949	0.102	0.138	1	Chat-KO_vs_WT
Wdtc1	0.384198	-0.310949	0.117	0.141	1	Chat-KO_vs_WT
H2afx	0.948606	-0.310949	0.112	0.109	1	Chat-KO_vs_WT
Rsl1d1	0.0284911	-0.31049	0.372	0.463	1	Chat-KO_vs_WT
Mgrn1	0.0813876	-0.310051	0.071	0.12	1	Chat-KO_vs_WT
Dhx40	0.294674	-0.309771	0.291	0.328	1	Chat-KO_vs_WT
Med6	0.0883396	-0.309524	0.133	0.191	1	Chat-KO_vs_WT
Add1	0.0161749	-0.30934	0.469	0.569	1	Chat-KO_vs_WT
Fcer1g	0.869843	-0.309279	0.367	0.361	1	Chat-KO_vs_WT
Tdrd3	0.147899	-0.308444	0.163	0.214	1	Chat-KO_vs_WT
Ccdc107	0.110008	-0.307598	0.194	0.249	1	Chat-KO_vs_WT
Pacsin2	0.11042	-0.307498	0.138	0.191	1	Chat-KO_vs_WT
Gt(ROSA)26Sor	0.174058	-0.307498	0.143	0.188	1	Chat-KO_vs_WT
Slc48a1	0.188355	-0.30733	0.087	0.123	1	Chat-KO_vs_WT
Sepsecs	0.213892	-0.30733	0.097	0.132	1	Chat-KO_vs_WT
Zdhhc8	0.219671	-0.30733	0.092	0.126	1	Chat-KO_vs_WT
Rbck1	0.174923	-0.307083	0.306	0.349	1	Chat-KO_vs_WT
Pstk	0.113614	-0.306678	0.168	0.226	1	Chat-KO_vs_WT
Pebp1	0.0171823	-0.306637	0.515	0.613	1	Chat-KO_vs_WT
Spint2	0.120805	-0.306357	0.255	0.314	1	Chat-KO_vs_WT
Nudt5	0.135024	-0.306301	0.128	0.176	1	Chat-KO_vs_WT
Ctsa	0.0305594	-0.305889	0.265	0.358	1	Chat-KO_vs_WT
Dmac1	0.0702555	-0.305889	0.276	0.352	1	Chat-KO_vs_WT
Slc7a1	0.106253	-0.305511	0.224	0.287	1	Chat-KO_vs_WT
Cs	0.196209	-0.305511	0.23	0.276	1	Chat-KO_vs_WT
Nfatc1	0.103715	-0.305149	0.327	0.39	1	Chat-KO_vs_WT
Ccdc124	0.155465	-0.305081	0.27	0.32	1	Chat-KO_vs_WT
Rab2a	0.000244497	-0.30486	0.872	0.903	1	Chat-KO_vs_WT
Akap11	0.101407	-0.304741	0.092	0.141	1	Chat-KO_vs_WT
Tstd3	0.184558	-0.304741	0.102	0.141	1	Chat-KO_vs_WT
Ptpn6	0.270186	-0.304512	0.23	0.264	1	Chat-KO_vs_WT
Nmt1	0.221065	-0.304142	0.24	0.279	1	Chat-KO_vs_WT
Dtymk	0.31746	-0.304142	0.255	0.284	1	Chat-KO_vs_WT
Gnpat	0.10471	-0.304122	0.122	0.176	1	Chat-KO_vs_WT
Fam149b	0.283722	-0.304122	0.138	0.17	1	Chat-KO_vs_WT
Setd1b	0.206756	-0.303665	0.148	0.188	1	Chat-KO_vs_WT
Hgsnat	0.299654	-0.303665	0.153	0.188	1	Chat-KO_vs_WT
Smarca5	0.0753576	-0.30352	0.474	0.54	1	Chat-KO_vs_WT
Glb1	0.0450693	-0.303313	0.153	0.226	1	Chat-KO_vs_WT
Prpf6	0.0568689	-0.303034	0.199	0.276	1	Chat-KO_vs_WT
Appbp2	0.128666	-0.30262	0.255	0.311	1	Chat-KO_vs_WT
Dock9	0.139851	-0.302275	0.087	0.129	1	Chat-KO_vs_WT
Plekha7	0.197928	-0.302275	0.071	0.106	1	Chat-KO_vs_WT
Aar2	0.328279	-0.302275	0.102	0.129	1	Chat-KO_vs_WT
Snx2	0.0131376	-0.302071	0.485	0.584	1	Chat-KO_vs_WT
Zdhhc4	0.230041	-0.302031	0.138	0.176	1	Chat-KO_vs_WT
Fopnl	0.138865	-0.30185	0.158	0.208	1	Chat-KO_vs_WT
Pts	0.0308623	-0.30171	0.173	0.258	1	Chat-KO_vs_WT
Gtpbp1	0.127603	-0.30171	0.184	0.238	1	Chat-KO_vs_WT
Ube2e3	0.270111	-0.30171	0.194	0.229	1	Chat-KO_vs_WT
Pnrc2	0.0899088	-0.301599	0.224	0.29	1	Chat-KO_vs_WT
Zcchc9	0.20063	-0.301599	0.214	0.258	1	Chat-KO_vs_WT
Eif4e	0.14004	-0.301508	0.235	0.293	1	Chat-KO_vs_WT
Prdx6	0.0261703	-0.301355	0.526	0.633	1	Chat-KO_vs_WT
Wdr89	0.0901432	-0.301039	0.485	0.543	1	Chat-KO_vs_WT
Ube2l3	0.00797207	-0.300911	0.612	0.716	1	Chat-KO_vs_WT
Pon2	0.0632923	-0.300374	0.357	0.437	1	Chat-KO_vs_WT
Psmc2	0.0752492	-0.300272	0.276	0.346	1	Chat-KO_vs_WT
Hdlbp	0.141778	-0.300272	0.27	0.328	1	Chat-KO_vs_WT
Pcbd2	0.174602	-0.300099	0.153	0.199	1	Chat-KO_vs_WT
Ccdc12	0.0215532	-0.300043	0.597	0.686	1	Chat-KO_vs_WT
Adprhl2	0.153318	-0.300024	0.138	0.185	1	Chat-KO_vs_WT
Msmo1	0.21552	-0.299924	0.102	0.138	1	Chat-KO_vs_WT
Prkcd	0.328918	-0.299924	0.102	0.129	1	Chat-KO_vs_WT
Pear1	0.255443	-0.299783	0.077	0.106	1	Chat-KO_vs_WT
Rab1a	0.0354231	-0.299433	0.327	0.422	1	Chat-KO_vs_WT
Anp32e	0.0104074	-0.298973	0.388	0.519	1	Chat-KO_vs_WT
Mmd	0.196599	-0.298845	0.179	0.226	1	Chat-KO_vs_WT
Npat	0.0767456	-0.298095	0.128	0.188	1	Chat-KO_vs_WT
Anapc16	0.108979	-0.298005	0.383	0.446	1	Chat-KO_vs_WT
Zfp367	0.339622	-0.29768	0.107	0.135	1	Chat-KO_vs_WT
Brap	0.153383	-0.297189	0.209	0.261	1	Chat-KO_vs_WT
Gimap5	0.0187072	-0.297181	0.592	0.704	1	Chat-KO_vs_WT
Pmpca	0.0706422	-0.297101	0.066	0.114	1	Chat-KO_vs_WT
Polr3a	0.187685	-0.297101	0.082	0.117	1	Chat-KO_vs_WT
Ttc39c	0.618857	-0.296625	0.24	0.255	1	Chat-KO_vs_WT
Cul5	0.104262	-0.296239	0.204	0.267	1	Chat-KO_vs_WT
Oard1	0.0590272	-0.295771	0.204	0.279	1	Chat-KO_vs_WT
Ndufs2	0.0465341	-0.295641	0.321	0.411	1	Chat-KO_vs_WT
Carhsp1	0.0778435	-0.295535	0.107	0.164	1	Chat-KO_vs_WT
Rabep2	0.142074	-0.295535	0.107	0.152	1	Chat-KO_vs_WT
Nploc4	0.143141	-0.295535	0.112	0.158	1	Chat-KO_vs_WT
Lmo4	9.15363e-05	-0.295357	0.281	0.466	1	Chat-KO_vs_WT
Ccdc58	0.157445	-0.295191	0.168	0.22	1	Chat-KO_vs_WT
Rabac1	0.00152618	-0.294648	0.821	0.871	1	Chat-KO_vs_WT
Thtpa	0.139042	-0.294561	0.077	0.117	1	Chat-KO_vs_WT
Osbpl7	0.256181	-0.294561	0.082	0.111	1	Chat-KO_vs_WT
Fbxl12	0.220925	-0.294453	0.148	0.188	1	Chat-KO_vs_WT
Stx18	0.479786	-0.294453	0.148	0.167	1	Chat-KO_vs_WT
Ptpn7	0.0547752	-0.294331	0.281	0.364	1	Chat-KO_vs_WT
Mpnd	0.51332	-0.293484	0.128	0.144	1	Chat-KO_vs_WT
Wdr18	0.159057	-0.292733	0.148	0.196	1	Chat-KO_vs_WT
Zzef1	0.159729	-0.292722	0.362	0.419	1	Chat-KO_vs_WT
Eif3d	0.0358596	-0.292499	0.327	0.413	1	Chat-KO_vs_WT
Lsm5	0.173282	-0.292448	0.403	0.446	1	Chat-KO_vs_WT
Ndufa8	0.149533	-0.292413	0.51	0.534	1	Chat-KO_vs_WT
Exosc8	0.106218	-0.292195	0.265	0.328	1	Chat-KO_vs_WT
Lrrc8b	0.0888878	-0.292181	0.173	0.235	1	Chat-KO_vs_WT
Sh3bgrl3	6.28851e-05	-0.292165	0.985	0.994	0.752169	Chat-KO_vs_WT
Pms1	0.163331	-0.292151	0.077	0.114	1	Chat-KO_vs_WT
P2rx4	0.184617	-0.292151	0.082	0.117	1	Chat-KO_vs_WT
Ado	0.260922	-0.292151	0.082	0.111	1	Chat-KO_vs_WT
Akr1c13	0.301089	-0.292151	0.082	0.109	1	Chat-KO_vs_WT
Dctn5	0.180007	-0.291519	0.128	0.17	1	Chat-KO_vs_WT
Washc1	0.29412	-0.291519	0.133	0.164	1	Chat-KO_vs_WT
Kif16b	0.214084	-0.291076	0.143	0.185	1	Chat-KO_vs_WT
Scamp2	0.11384	-0.290293	0.245	0.305	1	Chat-KO_vs_WT
Insyn2b	0.0222923	-0.29013	0.219	0.323	1	Chat-KO_vs_WT
Uap1	0.225018	-0.289863	0.087	0.12	1	Chat-KO_vs_WT
Rnf103	0.237272	-0.289637	0.128	0.164	1	Chat-KO_vs_WT
Myo3b	0.775794	-0.289637	0.117	0.123	1	Chat-KO_vs_WT
Hlcs	0.162825	-0.289266	0.204	0.255	1	Chat-KO_vs_WT
Cops9	0.0475092	-0.288883	0.444	0.528	1	Chat-KO_vs_WT
Dock2	0.00635815	-0.288826	0.969	0.974	1	Chat-KO_vs_WT
Psmb2	0.0322876	-0.288812	0.551	0.625	1	Chat-KO_vs_WT
Hnrnpl	0.0552996	-0.288294	0.429	0.507	1	Chat-KO_vs_WT
Timp2	0.206612	-0.288071	0.219	0.267	1	Chat-KO_vs_WT
Slc25a24	0.0915321	-0.288011	0.173	0.238	1	Chat-KO_vs_WT
Lrpprc	0.306295	-0.287934	0.179	0.211	1	Chat-KO_vs_WT
Snhg20	0.211707	-0.287831	0.133	0.173	1	Chat-KO_vs_WT
Stx17	0.19152	-0.287687	0.092	0.129	1	Chat-KO_vs_WT
Tmem184c	0.221378	-0.287687	0.092	0.126	1	Chat-KO_vs_WT
Vps50	0.3726	-0.287687	0.097	0.12	1	Chat-KO_vs_WT
Gtf3c3	0.585753	-0.287687	0.102	0.114	1	Chat-KO_vs_WT
Clasp2	0.231347	-0.287621	0.357	0.402	1	Chat-KO_vs_WT
Copa	0.0714178	-0.287314	0.301	0.384	1	Chat-KO_vs_WT
Mrpl52	0.0856745	-0.287284	0.51	0.569	1	Chat-KO_vs_WT
March2	0.0613473	-0.287064	0.413	0.484	1	Chat-KO_vs_WT
Lage3	0.289776	-0.286444	0.173	0.208	1	Chat-KO_vs_WT
Sgk1	0.838787	-0.286444	0.179	0.164	1	Chat-KO_vs_WT
Smim11	0.147242	-0.285775	0.25	0.305	1	Chat-KO_vs_WT
Pdcd2l	0.122669	-0.285615	0.092	0.138	1	Chat-KO_vs_WT
Rnf170	0.280155	-0.285615	0.107	0.138	1	Chat-KO_vs_WT
Zfyve27	0.284783	-0.285615	0.102	0.132	1	Chat-KO_vs_WT
Smim27	0.430494	-0.285615	0.102	0.123	1	Chat-KO_vs_WT
Dcaf7	0.026895	-0.285004	0.148	0.235	1	Chat-KO_vs_WT
Tfpt	0.128853	-0.284896	0.061	0.1	1	Chat-KO_vs_WT
Ppp1r9b	0.2165	-0.284672	0.245	0.29	1	Chat-KO_vs_WT
Trappc9	0.416267	-0.284672	0.214	0.24	1	Chat-KO_vs_WT
Flot1	0.18562	-0.284433	0.133	0.176	1	Chat-KO_vs_WT
Zfp26	0.228036	-0.284433	0.138	0.176	1	Chat-KO_vs_WT
Rhbdd1	0.244449	-0.284433	0.128	0.164	1	Chat-KO_vs_WT
Gsk3a	0.285944	-0.284433	0.143	0.176	1	Chat-KO_vs_WT
Psma1	0.0104801	-0.284369	0.439	0.572	1	Chat-KO_vs_WT
Pbx3	0.0990922	-0.284206	0.128	0.185	1	Chat-KO_vs_WT
Napa	0.199478	-0.284206	0.214	0.261	1	Chat-KO_vs_WT
Cox6b1	0.00278967	-0.283765	0.801	0.871	1	Chat-KO_vs_WT
Hjurp	0.17908	-0.283612	0.173	0.22	1	Chat-KO_vs_WT
Zscan26	0.163198	-0.28301	0.204	0.258	1	Chat-KO_vs_WT
Slc22a15	0.0755897	-0.282831	0.107	0.164	1	Chat-KO_vs_WT
Stard3nl	0.238002	-0.282831	0.138	0.176	1	Chat-KO_vs_WT
Fam98b	0.241574	-0.282831	0.153	0.191	1	Chat-KO_vs_WT
Ydjc	0.187855	-0.28247	0.071	0.106	1	Chat-KO_vs_WT
Cmtm6	0.201904	-0.282411	0.316	0.361	1	Chat-KO_vs_WT
Map3k5	0.0215149	-0.282347	0.474	0.572	1	Chat-KO_vs_WT
Cops4	0.197723	-0.282266	0.189	0.235	1	Chat-KO_vs_WT
Ptprcap	0.00511977	-0.281888	0.857	0.918	1	Chat-KO_vs_WT
Tmem64	0.0360038	-0.281766	0.347	0.446	1	Chat-KO_vs_WT
Rpp30	0.221264	-0.281756	0.107	0.144	1	Chat-KO_vs_WT
Znfx1	0.277928	-0.281756	0.112	0.144	1	Chat-KO_vs_WT
Naa10	0.137555	-0.281529	0.255	0.314	1	Chat-KO_vs_WT
Sdhaf4	0.267197	-0.28129	0.148	0.182	1	Chat-KO_vs_WT
Wwp1	0.138154	-0.281069	0.276	0.337	1	Chat-KO_vs_WT
Ddx47	0.187038	-0.28072	0.209	0.258	1	Chat-KO_vs_WT
Id2	0.00268501	-0.280417	0.77	0.856	1	Chat-KO_vs_WT
Dtx3	0.189513	-0.280181	0.071	0.106	1	Chat-KO_vs_WT
Crybg3	0.148966	-0.279955	0.097	0.141	1	Chat-KO_vs_WT
Zfp949	0.596228	-0.279955	0.122	0.135	1	Chat-KO_vs_WT
Orc6	0.192616	-0.279806	0.143	0.185	1	Chat-KO_vs_WT
Flnb	0.465513	-0.279806	0.122	0.144	1	Chat-KO_vs_WT
Inpp4a	0.186105	-0.279701	0.168	0.217	1	Chat-KO_vs_WT
Fbxl5	0.334481	-0.279622	0.224	0.255	1	Chat-KO_vs_WT
Psen2	0.352362	-0.278732	0.383	0.396	1	Chat-KO_vs_WT
Arhgef6	0.191006	-0.278184	0.383	0.431	1	Chat-KO_vs_WT
Cacna1a	0.0891451	-0.278018	0.061	0.106	1	Chat-KO_vs_WT
Mast3	0.393597	-0.277515	0.24	0.264	1	Chat-KO_vs_WT
Stub1	0.122554	-0.277292	0.179	0.235	1	Chat-KO_vs_WT
Klhl12	0.294217	-0.277292	0.179	0.214	1	Chat-KO_vs_WT
Gpx1	0.0255072	-0.277217	0.735	0.789	1	Chat-KO_vs_WT
Zfp944	0.255914	-0.276997	0.168	0.205	1	Chat-KO_vs_WT
Sugt1	0.0884332	-0.276704	0.505	0.566	1	Chat-KO_vs_WT
Rit1	0.145644	-0.276585	0.122	0.17	1	Chat-KO_vs_WT
Ndufv2	0.0255546	-0.276432	0.49	0.581	1	Chat-KO_vs_WT
Nme2	3.34064e-05	-0.276076	0.964	0.985	0.399574	Chat-KO_vs_WT
Bik	0.225244	-0.275969	0.077	0.109	1	Chat-KO_vs_WT
Nt5dc3	0.300205	-0.275969	0.082	0.109	1	Chat-KO_vs_WT
Tnfsf14	0.345221	-0.275969	0.082	0.106	1	Chat-KO_vs_WT
Fmc1	0.256482	-0.275666	0.173	0.211	1	Chat-KO_vs_WT
Baz1b	0.184074	-0.275429	0.276	0.328	1	Chat-KO_vs_WT
Mien1	0.0649955	-0.275371	0.357	0.443	1	Chat-KO_vs_WT
Tprgl	0.0526389	-0.275274	0.495	0.578	1	Chat-KO_vs_WT
Camkmt	0.184358	-0.275028	0.153	0.199	1	Chat-KO_vs_WT
Gsto1	0.26794	-0.275005	0.128	0.161	1	Chat-KO_vs_WT
Zfp706	0.0491464	-0.27435	0.49	0.575	1	Chat-KO_vs_WT
Pmvk	0.255901	-0.274027	0.092	0.123	1	Chat-KO_vs_WT
Bloc1s4	0.293932	-0.274027	0.092	0.12	1	Chat-KO_vs_WT
Wipf2	0.16636	-0.273945	0.184	0.235	1	Chat-KO_vs_WT
Rwdd4a	0.234602	-0.27349	0.133	0.17	1	Chat-KO_vs_WT
Cdc25b	0.0979354	-0.273374	0.26	0.328	1	Chat-KO_vs_WT
Vamp4	0.139692	-0.273374	0.25	0.311	1	Chat-KO_vs_WT
Zfand5	0.126504	-0.27333	0.403	0.46	1	Chat-KO_vs_WT
Stk24	0.0306295	-0.273004	0.719	0.762	1	Chat-KO_vs_WT
Nedd8	0.0300025	-0.272432	0.755	0.786	1	Chat-KO_vs_WT
Polr3d	0.14264	-0.272183	0.092	0.135	1	Chat-KO_vs_WT
Serinc5	0.171736	-0.272183	0.082	0.12	1	Chat-KO_vs_WT
Med26	0.331973	-0.272183	0.097	0.123	1	Chat-KO_vs_WT
Retreg2	0.157275	-0.272037	0.128	0.173	1	Chat-KO_vs_WT
Serp2	0.546806	-0.272037	0.128	0.144	1	Chat-KO_vs_WT
Spag7	0.0803049	-0.27194	0.168	0.235	1	Chat-KO_vs_WT
Lsm7	0.122865	-0.271781	0.291	0.355	1	Chat-KO_vs_WT
Tbc1d9b	0.0475194	-0.271011	0.265	0.352	1	Chat-KO_vs_WT
Chst11	0.0974845	-0.270953	0.204	0.267	1	Chat-KO_vs_WT
Gigyf1	0.312475	-0.27064	0.148	0.179	1	Chat-KO_vs_WT
Yipf6	0.144182	-0.27043	0.092	0.135	1	Chat-KO_vs_WT
Med25	0.193061	-0.27043	0.097	0.135	1	Chat-KO_vs_WT
Cox5a	0.00728388	-0.27012	0.781	0.85	1	Chat-KO_vs_WT
Phf20	0.0871661	-0.269712	0.306	0.381	1	Chat-KO_vs_WT
Mbtps2	0.287606	-0.269656	0.173	0.208	1	Chat-KO_vs_WT
C87436	0.388271	-0.269656	0.194	0.22	1	Chat-KO_vs_WT
Itm2b	0.000351857	-0.26964	0.959	0.988	1	Chat-KO_vs_WT
Dusp7	0.187782	-0.269297	0.138	0.182	1	Chat-KO_vs_WT
Med17	0.220458	-0.269297	0.153	0.194	1	Chat-KO_vs_WT
Hcls1	0.0471867	-0.269104	0.418	0.504	1	Chat-KO_vs_WT
AY036118	0.00276639	-0.268985	0.964	0.956	1	Chat-KO_vs_WT
Sephs1	0.167014	-0.268761	0.102	0.144	1	Chat-KO_vs_WT
Ndufs1	0.277569	-0.268569	0.179	0.214	1	Chat-KO_vs_WT
Cript	0.0598859	-0.26838	0.418	0.49	1	Chat-KO_vs_WT
Lsm6	0.085819	-0.26838	0.403	0.484	1	Chat-KO_vs_WT
Sun1	0.222109	-0.268005	0.143	0.182	1	Chat-KO_vs_WT
Tmem14c	0.0207264	-0.267774	0.51	0.607	1	Chat-KO_vs_WT
Pik3c2a	0.248027	-0.267718	0.429	0.472	1	Chat-KO_vs_WT
Ctsz	0.0544952	-0.267399	0.286	0.372	1	Chat-KO_vs_WT
Vamp7	0.378024	-0.267171	0.102	0.126	1	Chat-KO_vs_WT
Rnh1	0.210402	-0.266986	0.388	0.428	1	Chat-KO_vs_WT
Cdc123	0.286242	-0.266917	0.296	0.331	1	Chat-KO_vs_WT
Cbfb	0.0315399	-0.266334	0.367	0.478	1	Chat-KO_vs_WT
Zcrb1	0.060959	-0.266334	0.403	0.487	1	Chat-KO_vs_WT
Socs2	0.163603	-0.265841	0.291	0.355	1	Chat-KO_vs_WT
Ypel3	0.0365521	-0.265654	0.515	0.607	1	Chat-KO_vs_WT
Clybl	0.227971	-0.265563	0.112	0.15	1	Chat-KO_vs_WT
Ice1	0.180134	-0.265504	0.204	0.252	1	Chat-KO_vs_WT
Tbl1x	0.128799	-0.26532	0.454	0.51	1	Chat-KO_vs_WT
Tor1aip1	0.047762	-0.264926	0.439	0.531	1	Chat-KO_vs_WT
Ide	0.212975	-0.264767	0.316	0.352	1	Chat-KO_vs_WT
Casc3	0.0880279	-0.264639	0.24	0.311	1	Chat-KO_vs_WT
Sf3a3	0.13599	-0.264543	0.204	0.261	1	Chat-KO_vs_WT
Fbxo31	0.190148	-0.264205	0.117	0.158	1	Chat-KO_vs_WT
Izumo4	0.279155	-0.264205	0.117	0.15	1	Chat-KO_vs_WT
Ankrd39	0.330459	-0.264205	0.112	0.141	1	Chat-KO_vs_WT
Kcnab2	0.131618	-0.264008	0.291	0.352	1	Chat-KO_vs_WT
Tbck	0.197372	-0.263837	0.219	0.264	1	Chat-KO_vs_WT
Ago2	0.0908858	-0.26383	0.362	0.443	1	Chat-KO_vs_WT
Mettl16	0.172442	-0.263293	0.153	0.199	1	Chat-KO_vs_WT
Mrps30	0.236565	-0.263293	0.173	0.214	1	Chat-KO_vs_WT
Arl6ip5	0.0128538	-0.26328	0.679	0.742	1	Chat-KO_vs_WT
Mbip	0.275504	-0.262819	0.122	0.155	1	Chat-KO_vs_WT
U2af1l4	0.353917	-0.262819	0.122	0.15	1	Chat-KO_vs_WT
Parp1	0.153873	-0.262705	0.209	0.264	1	Chat-KO_vs_WT
Atad2b	0.132589	-0.262363	0.357	0.422	1	Chat-KO_vs_WT
Cep57l1	0.189896	-0.262035	0.066	0.1	1	Chat-KO_vs_WT
Zfp91	0.0510235	-0.26198	0.454	0.545	1	Chat-KO_vs_WT
Mbd2	0.00574791	-0.261694	0.806	0.889	1	Chat-KO_vs_WT
Spty2d1	0.1459	-0.261493	0.122	0.17	1	Chat-KO_vs_WT
Polr3gl	0.187476	-0.261493	0.128	0.17	1	Chat-KO_vs_WT
Mrpl46	0.193792	-0.261493	0.122	0.164	1	Chat-KO_vs_WT
Haus4	0.276726	-0.261493	0.122	0.155	1	Chat-KO_vs_WT
Dhx57	0.326524	-0.261493	0.122	0.152	1	Chat-KO_vs_WT
Cog5	0.0805817	-0.261363	0.469	0.534	1	Chat-KO_vs_WT
Marc2	0.0531255	-0.261298	0.444	0.519	1	Chat-KO_vs_WT
Slc9a8	0.0539553	-0.261177	0.148	0.22	1	Chat-KO_vs_WT
Ctnna1	0.330741	-0.261177	0.163	0.196	1	Chat-KO_vs_WT
Uba5	0.338559	-0.261177	0.179	0.208	1	Chat-KO_vs_WT
Scp2	0.040593	-0.26114	0.679	0.718	1	Chat-KO_vs_WT
Serf2	0.000148186	-0.260966	0.98	0.997	1	Chat-KO_vs_WT
Prelid1	0.0409172	-0.260721	0.638	0.686	1	Chat-KO_vs_WT
Sec11c	0.0634611	-0.260463	0.663	0.689	1	Chat-KO_vs_WT
Pex11b	0.1922	-0.260309	0.071	0.106	1	Chat-KO_vs_WT
Ermp1	0.225855	-0.260309	0.071	0.103	1	Chat-KO_vs_WT
Letmd1	0.262559	-0.260309	0.077	0.106	1	Chat-KO_vs_WT
Dync1li2	0.192438	-0.260223	0.128	0.17	1	Chat-KO_vs_WT
Tmc6	0.197613	-0.260139	0.23	0.276	1	Chat-KO_vs_WT
Vbp1	0.0904847	-0.260115	0.26	0.334	1	Chat-KO_vs_WT
Zfp52	0.15043	-0.260115	0.245	0.299	1	Chat-KO_vs_WT
Impa1	0.389284	-0.260115	0.286	0.308	1	Chat-KO_vs_WT
Stxbp3	0.104199	-0.260098	0.276	0.34	1	Chat-KO_vs_WT
Chmp2a	0.0302919	-0.260045	0.454	0.569	1	Chat-KO_vs_WT
Sike1	0.0737038	-0.259546	0.321	0.399	1	Chat-KO_vs_WT
Paxx	0.122283	-0.259331	0.23	0.29	1	Chat-KO_vs_WT
B3gat3	0.368833	-0.259331	0.235	0.267	1	Chat-KO_vs_WT
Slc7a6os	0.286153	-0.259201	0.184	0.22	1	Chat-KO_vs_WT
Ar	0.0827221	-0.25826	0.133	0.194	1	Chat-KO_vs_WT
Mmadhc	0.165674	-0.25826	0.189	0.24	1	Chat-KO_vs_WT
Rer1	0.106083	-0.258161	0.551	0.604	1	Chat-KO_vs_WT
Ppp1r16b	0.0639354	-0.257992	0.327	0.402	1	Chat-KO_vs_WT
Rbm3	3.31445e-05	-0.257405	0.99	0.997	0.396441	Chat-KO_vs_WT
Gabbr1	0.48768	-0.25735	0.189	0.208	1	Chat-KO_vs_WT
Commd9	0.263605	-0.257135	0.082	0.111	1	Chat-KO_vs_WT
Zgpat	0.311139	-0.257135	0.077	0.103	1	Chat-KO_vs_WT
Smdt1	0.0467319	-0.256963	0.668	0.704	1	Chat-KO_vs_WT
Akirin1	0.175284	-0.256848	0.393	0.446	1	Chat-KO_vs_WT
Tmem219	0.501161	-0.256714	0.143	0.161	1	Chat-KO_vs_WT
Ntan1	0.0794969	-0.256517	0.357	0.425	1	Chat-KO_vs_WT
Sf3b1	0.0023773	-0.255698	0.776	0.845	1	Chat-KO_vs_WT
Amdhd2	0.302183	-0.255672	0.087	0.114	1	Chat-KO_vs_WT
Pithd1	0.286862	-0.255635	0.153	0.188	1	Chat-KO_vs_WT
Ube2d1	0.450874	-0.255614	0.204	0.226	1	Chat-KO_vs_WT
Ext1	0.172256	-0.255582	0.219	0.27	1	Chat-KO_vs_WT
Mapre2	0.0911543	-0.255576	0.342	0.411	1	Chat-KO_vs_WT
Dazap1	0.134821	-0.255576	0.372	0.428	1	Chat-KO_vs_WT
Actr3	0.00122255	-0.255449	0.923	0.968	1	Chat-KO_vs_WT
Traf5	0.0838138	-0.255117	0.352	0.437	1	Chat-KO_vs_WT
Tmem165	0.269786	-0.255065	0.337	0.375	1	Chat-KO_vs_WT
Eloa	0.186463	-0.25491	0.235	0.284	1	Chat-KO_vs_WT
Mpp5	0.314068	-0.254283	0.082	0.109	1	Chat-KO_vs_WT
Lmtk2	0.147975	-0.254237	0.245	0.305	1	Chat-KO_vs_WT
Tgs1	0.190896	-0.254237	0.25	0.302	1	Chat-KO_vs_WT
Ndufs7	0.167482	-0.253743	0.469	0.522	1	Chat-KO_vs_WT
Fgl2	0.0147452	-0.253302	0.168	0.267	1	Chat-KO_vs_WT
Pym1	0.594337	-0.253201	0.219	0.232	1	Chat-KO_vs_WT
Elmo2	0.383394	-0.252964	0.097	0.12	1	Chat-KO_vs_WT
Lzic	0.406315	-0.252964	0.087	0.109	1	Chat-KO_vs_WT
Dcun1d5	0.3565	-0.252935	0.413	0.44	1	Chat-KO_vs_WT
Cox7b	0.014769	-0.252926	0.73	0.812	1	Chat-KO_vs_WT
Urm1	0.333968	-0.252636	0.163	0.194	1	Chat-KO_vs_WT
Cdc37	0.137555	-0.252548	0.541	0.592	1	Chat-KO_vs_WT
Cd47	0.00264991	-0.25213	0.939	0.953	1	Chat-KO_vs_WT
Prpf4	0.156016	-0.251708	0.153	0.202	1	Chat-KO_vs_WT
Phf1	0.343798	-0.251708	0.097	0.123	1	Chat-KO_vs_WT
Park7	0.0058935	-0.251226	0.724	0.789	1	Chat-KO_vs_WT
Hint2	0.065474	-0.250993	0.214	0.293	1	Chat-KO_vs_WT
Ash2l	0.333858	-0.250813	0.173	0.205	1	Chat-KO_vs_WT
D10Wsu102e	0.353496	-0.250813	0.163	0.194	1	Chat-KO_vs_WT
Cyb5r3	0.521447	-0.250813	0.173	0.191	1	Chat-KO_vs_WT
Pih1d1	0.151519	-0.250512	0.097	0.141	1	Chat-KO_vs_WT
Gna11	0.197641	-0.250512	0.102	0.141	1	Chat-KO_vs_WT
Sertad1	0.255748	-0.250512	0.107	0.141	1	Chat-KO_vs_WT
Chka	0.44314	-0.250512	0.102	0.123	1	Chat-KO_vs_WT
Nt5c3b	0.210514	-0.250298	0.214	0.261	1	Chat-KO_vs_WT
Pycr2	0.195447	-0.249949	0.168	0.214	1	Chat-KO_vs_WT
Rftn1	0.292864	-0.249642	0.429	0.46	1	Chat-KO_vs_WT
Gstp3	0.327482	-0.249622	0.209	0.243	1	Chat-KO_vs_WT
Wfdc17	0.223647	-0.248888	0.454	0.504	1	Chat-KO_vs_WT
Bax	0.0855255	-0.248359	0.459	0.543	1	Chat-KO_vs_WT
Copb1	0.127881	-0.248343	0.332	0.402	1	Chat-KO_vs_WT
Lias	0.337966	-0.248308	0.189	0.22	1	Chat-KO_vs_WT
Mphosph9	0.393384	-0.248308	0.179	0.205	1	Chat-KO_vs_WT
Tbcc	0.149136	-0.248281	0.112	0.158	1	Chat-KO_vs_WT
Skap2	0.265297	-0.248281	0.107	0.141	1	Chat-KO_vs_WT
Ppp1r15a	0.421491	-0.248281	0.117	0.141	1	Chat-KO_vs_WT
Pkm	0.050588	-0.248062	0.714	0.713	1	Chat-KO_vs_WT
Trpv2	0.247116	-0.247701	0.235	0.276	1	Chat-KO_vs_WT
Larp7	0.172826	-0.247528	0.168	0.217	1	Chat-KO_vs_WT
Eny2	0.109569	-0.247462	0.321	0.39	1	Chat-KO_vs_WT
Ube2e1	0.156876	-0.247462	0.357	0.416	1	Chat-KO_vs_WT
Dhrs7	0.237618	-0.246812	0.281	0.326	1	Chat-KO_vs_WT
Nus1	0.261182	-0.246774	0.184	0.223	1	Chat-KO_vs_WT
Rad18	0.282082	-0.246774	0.173	0.211	1	Chat-KO_vs_WT
Rasa2	0.11305	-0.246613	0.306	0.372	1	Chat-KO_vs_WT
Grk6	0.205304	-0.246613	0.357	0.405	1	Chat-KO_vs_WT
Tmcc1	0.409097	-0.246466	0.332	0.349	1	Chat-KO_vs_WT
Apex2	0.803888	-0.246243	0.128	0.132	1	Chat-KO_vs_WT
Cbll1	0.0756915	-0.245927	0.23	0.305	1	Chat-KO_vs_WT
Selplg	0.0208605	-0.245345	0.755	0.862	1	Chat-KO_vs_WT
Rarg	0.22018	-0.244651	0.173	0.217	1	Chat-KO_vs_WT
Nifk	0.230396	-0.244651	0.209	0.252	1	Chat-KO_vs_WT
Ddx50	0.254906	-0.244346	0.536	0.563	1	Chat-KO_vs_WT
Glrx2	0.168753	-0.244282	0.255	0.311	1	Chat-KO_vs_WT
St3gal4	0.715139	-0.244282	0.26	0.264	1	Chat-KO_vs_WT
Imp3	0.0259466	-0.244223	0.449	0.563	1	Chat-KO_vs_WT
Ndufa7	0.0592199	-0.243921	0.628	0.692	1	Chat-KO_vs_WT
Srek1	0.307287	-0.243873	0.357	0.39	1	Chat-KO_vs_WT
Pdpk1	0.630812	-0.243873	0.383	0.381	1	Chat-KO_vs_WT
Arl15	0.22769	-0.243609	0.459	0.504	1	Chat-KO_vs_WT
Atg16l2	0.207126	-0.243496	0.128	0.167	1	Chat-KO_vs_WT
Dst	0.0903918	-0.242653	0.087	0.138	1	Chat-KO_vs_WT
Ggta1	0.294229	-0.242653	0.128	0.161	1	Chat-KO_vs_WT
Sdhd	0.238119	-0.242269	0.306	0.343	1	Chat-KO_vs_WT
H3f3b	0.000506261	-0.242173	1	1	1	Chat-KO_vs_WT
Ssrp1	0.262249	-0.241978	0.327	0.367	1	Chat-KO_vs_WT
Chd6	0.376162	-0.241913	0.459	0.472	1	Chat-KO_vs_WT
Elovl1	0.192413	-0.241843	0.138	0.182	1	Chat-KO_vs_WT
Pip5k1c	0.31451	-0.241843	0.138	0.17	1	Chat-KO_vs_WT
St7	0.547619	-0.241843	0.117	0.135	1	Chat-KO_vs_WT
Rab40c	0.590022	-0.241064	0.153	0.167	1	Chat-KO_vs_WT
Ube2i	0.0565408	-0.24102	0.689	0.707	1	Chat-KO_vs_WT
Fkbp8	0.0968499	-0.2408	0.383	0.452	1	Chat-KO_vs_WT
Cmtm7	0.10398	-0.24073	0.515	0.587	1	Chat-KO_vs_WT
Thoc2	0.108134	-0.240523	0.515	0.56	1	Chat-KO_vs_WT
Ly9	0.164679	-0.240314	0.153	0.202	1	Chat-KO_vs_WT
Clcn3	0.077608	-0.240272	0.454	0.531	1	Chat-KO_vs_WT
Thg1l	0.308729	-0.240159	0.077	0.103	1	Chat-KO_vs_WT
Nme1	0.0560745	-0.240152	0.673	0.71	1	Chat-KO_vs_WT
Eif4e2	0.0789587	-0.239871	0.398	0.472	1	Chat-KO_vs_WT
Nr2c2ap	0.354604	-0.239848	0.24	0.27	1	Chat-KO_vs_WT
Pold4	0.0673338	-0.239162	0.26	0.346	1	Chat-KO_vs_WT
Glrx	0.586095	-0.239162	0.276	0.293	1	Chat-KO_vs_WT
Kctd5	0.267763	-0.239076	0.077	0.106	1	Chat-KO_vs_WT
Alkbh7	0.357808	-0.239076	0.082	0.106	1	Chat-KO_vs_WT
Sptlc1	0.251713	-0.238895	0.163	0.202	1	Chat-KO_vs_WT
Mre11a	0.354177	-0.238895	0.163	0.194	1	Chat-KO_vs_WT
Cdkn2d	0.297766	-0.238756	0.291	0.326	1	Chat-KO_vs_WT
Ndufa10	0.0548642	-0.238416	0.398	0.478	1	Chat-KO_vs_WT
Elk4	0.106958	-0.238359	0.281	0.352	1	Chat-KO_vs_WT
Cep295	0.240346	-0.238224	0.153	0.194	1	Chat-KO_vs_WT
Fibp	0.263422	-0.238224	0.163	0.202	1	Chat-KO_vs_WT
Pdcl	0.305081	-0.238051	0.087	0.114	1	Chat-KO_vs_WT
Trappc11	0.398874	-0.238051	0.087	0.109	1	Chat-KO_vs_WT
Jtb	0.14354	-0.237864	0.434	0.472	1	Chat-KO_vs_WT
Pcif1	0.145646	-0.237594	0.449	0.51	1	Chat-KO_vs_WT
Sgpp1	0.191215	-0.237576	0.163	0.211	1	Chat-KO_vs_WT
Zdhhc17	0.356402	-0.237576	0.158	0.188	1	Chat-KO_vs_WT
Anapc5	0.295719	-0.237436	0.378	0.419	1	Chat-KO_vs_WT
Chd8	0.151733	-0.237216	0.316	0.372	1	Chat-KO_vs_WT
Crip1	0.00918977	-0.236637	0.918	0.974	1	Chat-KO_vs_WT
Tmem223	0.420947	-0.236345	0.189	0.214	1	Chat-KO_vs_WT
Rbm47	0.22954	-0.236159	0.082	0.114	1	Chat-KO_vs_WT
Mtf1	0.304147	-0.236159	0.092	0.12	1	Chat-KO_vs_WT
Ppt2	0.304147	-0.236159	0.092	0.12	1	Chat-KO_vs_WT
Tmx1	0.335302	-0.235761	0.184	0.217	1	Chat-KO_vs_WT
Vps28	0.0776273	-0.235632	0.531	0.619	1	Chat-KO_vs_WT
Nptn	0.102384	-0.23537	0.556	0.613	1	Chat-KO_vs_WT
Tomm40	0.29454	-0.234745	0.276	0.314	1	Chat-KO_vs_WT
Mrps22	0.338982	-0.234451	0.102	0.129	1	Chat-KO_vs_WT
Larp4b	0.21606	-0.233914	0.49	0.543	1	Chat-KO_vs_WT
Zc3h18	0.425874	-0.233604	0.199	0.226	1	Chat-KO_vs_WT
Mrpl50	0.296927	-0.232901	0.107	0.138	1	Chat-KO_vs_WT
Gtf2b	0.26515	-0.232844	0.291	0.328	1	Chat-KO_vs_WT
Paip1	0.27223	-0.232623	0.194	0.235	1	Chat-KO_vs_WT
Zfp943	0.2281	-0.232179	0.112	0.15	1	Chat-KO_vs_WT
Uspl1	0.415602	-0.232179	0.117	0.141	1	Chat-KO_vs_WT
Pmf1	0.429546	-0.232179	0.112	0.135	1	Chat-KO_vs_WT
Cenpb	0.242136	-0.232143	0.281	0.331	1	Chat-KO_vs_WT
Hsd11b1	0.261232	-0.232136	0.347	0.381	1	Chat-KO_vs_WT
Gna13	0.0913285	-0.231855	0.602	0.666	1	Chat-KO_vs_WT
AU020206	0.0156004	-0.231785	0.663	0.745	1	Chat-KO_vs_WT
Tuba1b	0.829286	-0.2316	0.357	0.361	1	Chat-KO_vs_WT
Thra	0.236713	-0.231489	0.112	0.15	1	Chat-KO_vs_WT
Rbm18	0.598935	-0.231489	0.128	0.141	1	Chat-KO_vs_WT
Crtc3	0.211899	-0.231189	0.454	0.493	1	Chat-KO_vs_WT
Trpc4ap	0.287112	-0.231039	0.423	0.457	1	Chat-KO_vs_WT
Sec24d	0.442878	-0.230829	0.107	0.129	1	Chat-KO_vs_WT
Mrps5	0.533156	-0.230829	0.133	0.15	1	Chat-KO_vs_WT
Kif21b	0.282276	-0.230581	0.362	0.402	1	Chat-KO_vs_WT
Ubald2	0.216317	-0.229628	0.418	0.455	1	Chat-KO_vs_WT
Pcna	0.423775	-0.229335	0.337	0.355	1	Chat-KO_vs_WT
Rell1	0.441624	-0.229228	0.224	0.249	1	Chat-KO_vs_WT
Pdhb	0.176049	-0.229011	0.117	0.161	1	Chat-KO_vs_WT
Cog4	0.132152	-0.228491	0.214	0.276	1	Chat-KO_vs_WT
Bpgm	0.198738	-0.228453	0.138	0.182	1	Chat-KO_vs_WT
Slc25a17	0.413125	-0.228453	0.148	0.173	1	Chat-KO_vs_WT
Agtrap	0.549823	-0.228453	0.138	0.155	1	Chat-KO_vs_WT
Midn	0.558232	-0.228453	0.138	0.155	1	Chat-KO_vs_WT
Cdc42ep3	0.061599	-0.228178	0.403	0.51	1	Chat-KO_vs_WT
Eif5a	0.00373287	-0.22817	0.811	0.909	1	Chat-KO_vs_WT
Wdr26	0.086263	-0.228145	0.551	0.63	1	Chat-KO_vs_WT
Psmd1	0.279256	-0.228136	0.24	0.282	1	Chat-KO_vs_WT
Tnk2	0.171774	-0.227917	0.128	0.173	1	Chat-KO_vs_WT
Zfp110	0.173988	-0.227917	0.138	0.185	1	Chat-KO_vs_WT
Ggact	0.462828	-0.227917	0.148	0.17	1	Chat-KO_vs_WT
Polr2f	0.0083409	-0.227896	0.393	0.543	1	Chat-KO_vs_WT
Uhrf2	0.421399	-0.22789	0.515	0.525	1	Chat-KO_vs_WT
Sri	0.0890117	-0.227611	0.724	0.762	1	Chat-KO_vs_WT
Csnk1g2	0.0734131	-0.22748	0.321	0.399	1	Chat-KO_vs_WT
Sec16a	0.295378	-0.226906	0.148	0.182	1	Chat-KO_vs_WT
Nol12	0.320641	-0.226906	0.158	0.191	1	Chat-KO_vs_WT
Zyg11b	0.116729	-0.226757	0.311	0.378	1	Chat-KO_vs_WT
Tmem50a	0.00798702	-0.226176	0.837	0.889	1	Chat-KO_vs_WT
Dapk3	0.279662	-0.225968	0.168	0.205	1	Chat-KO_vs_WT
Usf1	0.302858	-0.225968	0.173	0.208	1	Chat-KO_vs_WT
Psma4	0.128027	-0.225816	0.5	0.56	1	Chat-KO_vs_WT
Acot13	0.375251	-0.225096	0.173	0.202	1	Chat-KO_vs_WT
Pop5	0.168473	-0.22501	0.372	0.425	1	Chat-KO_vs_WT
Pank2	0.226041	-0.224767	0.281	0.326	1	Chat-KO_vs_WT
Zfp652	0.0606117	-0.224586	0.439	0.54	1	Chat-KO_vs_WT
Larp1b	0.353896	-0.224283	0.153	0.185	1	Chat-KO_vs_WT
Fam129a	0.0413464	-0.224203	0.408	0.51	1	Chat-KO_vs_WT
Slf1	0.256754	-0.223897	0.168	0.208	1	Chat-KO_vs_WT
Ndfip2	0.0963998	-0.223848	0.398	0.466	1	Chat-KO_vs_WT
Cox20	0.15388	-0.22374	0.27	0.331	1	Chat-KO_vs_WT
Hars	0.3706	-0.223523	0.204	0.235	1	Chat-KO_vs_WT
Copz1	0.354871	-0.223161	0.189	0.22	1	Chat-KO_vs_WT
Rnpep	0.2698	-0.222811	0.189	0.229	1	Chat-KO_vs_WT
Ssr4	0.0105715	-0.222723	0.786	0.827	1	Chat-KO_vs_WT
Vsir	0.339331	-0.222627	0.418	0.446	1	Chat-KO_vs_WT
Rars	0.246944	-0.222472	0.199	0.243	1	Chat-KO_vs_WT
Wbp2	0.19825	-0.222144	0.194	0.243	1	Chat-KO_vs_WT
Susd3	0.293103	-0.221825	0.204	0.243	1	Chat-KO_vs_WT
Ndufb9	0.032565	-0.221793	0.607	0.71	1	Chat-KO_vs_WT
Nrip1	0.098315	-0.221687	0.577	0.616	1	Chat-KO_vs_WT
Msh2	0.289437	-0.220924	0.214	0.252	1	Chat-KO_vs_WT
Cd7	0.343712	-0.220924	0.168	0.135	1	Chat-KO_vs_WT
Rbm17	0.406959	-0.220924	0.214	0.243	1	Chat-KO_vs_WT
Reep5	0.101386	-0.220627	0.699	0.695	1	Chat-KO_vs_WT
Bet1l	0.369526	-0.220365	0.235	0.267	1	Chat-KO_vs_WT
Polr2i	0.692803	-0.220098	0.245	0.252	1	Chat-KO_vs_WT
Kat8	0.271169	-0.219724	0.071	0.1	1	Chat-KO_vs_WT
Mib1	0.385371	-0.219338	0.219	0.252	1	Chat-KO_vs_WT
Ess2	0.357808	-0.219204	0.082	0.106	1	Chat-KO_vs_WT
Exosc7	0.243494	-0.218864	0.25	0.293	1	Chat-KO_vs_WT
Phf7	0.201086	-0.218712	0.071	0.106	1	Chat-KO_vs_WT
Gucd1	0.312775	-0.218712	0.082	0.109	1	Chat-KO_vs_WT
Fkbp3	0.0404074	-0.218591	0.633	0.713	1	Chat-KO_vs_WT
Mrpl39	0.202816	-0.218246	0.082	0.117	1	Chat-KO_vs_WT
Stk3	0.40687	-0.218246	0.082	0.103	1	Chat-KO_vs_WT
Nek1	0.410163	-0.218246	0.087	0.109	1	Chat-KO_vs_WT
Nop10	0.159184	-0.218172	0.531	0.601	1	Chat-KO_vs_WT
Tox4	0.411363	-0.217987	0.276	0.302	1	Chat-KO_vs_WT
Tmed4	0.234221	-0.217804	0.092	0.126	1	Chat-KO_vs_WT
Snx15	0.589725	-0.217804	0.092	0.106	1	Chat-KO_vs_WT
Emb	0.00970686	-0.217729	0.929	0.95	1	Chat-KO_vs_WT
Gclc	0.0687495	-0.21758	0.214	0.293	1	Chat-KO_vs_WT
Ufd1	0.180187	-0.21758	0.255	0.308	1	Chat-KO_vs_WT
Mdfic	0.109474	-0.217535	0.418	0.496	1	Chat-KO_vs_WT
Polr3e	0.394373	-0.217384	0.097	0.12	1	Chat-KO_vs_WT
Bfar	0.391695	-0.217005	0.286	0.314	1	Chat-KO_vs_WT
Ero1lb	0.55359	-0.216984	0.102	0.117	1	Chat-KO_vs_WT
Axin1	0.503026	-0.216643	0.27	0.29	1	Chat-KO_vs_WT
Cpsf4	0.59419	-0.216604	0.107	0.12	1	Chat-KO_vs_WT
Appl2	0.0988032	-0.216242	0.092	0.144	1	Chat-KO_vs_WT
Map4k3	0.940993	-0.216242	0.117	0.111	1	Chat-KO_vs_WT
Ndufa12	0.320302	-0.216205	0.439	0.463	1	Chat-KO_vs_WT
Vps4a	0.429546	-0.215896	0.112	0.135	1	Chat-KO_vs_WT
Phospho2	0.583641	-0.215896	0.117	0.132	1	Chat-KO_vs_WT
Hnrnpa0	0.0326636	-0.215835	0.867	0.906	1	Chat-KO_vs_WT
Anxa2	0.192069	-0.215615	0.474	0.516	1	Chat-KO_vs_WT
Pisd	0.261485	-0.215565	0.117	0.152	1	Chat-KO_vs_WT
Med23	0.322269	-0.215249	0.128	0.158	1	Chat-KO_vs_WT
Nudt16l1	0.40173	-0.215249	0.128	0.152	1	Chat-KO_vs_WT
Mllt11	0.4155	-0.215249	0.122	0.147	1	Chat-KO_vs_WT
Vrk2	0.161576	-0.215201	0.24	0.296	1	Chat-KO_vs_WT
Dzip3	0.369614	-0.214947	0.117	0.144	1	Chat-KO_vs_WT
Borcs5	0.551739	-0.214947	0.128	0.144	1	Chat-KO_vs_WT
Gtf2h5	0.496649	-0.214906	0.49	0.496	1	Chat-KO_vs_WT
Nfatc3	0.1172	-0.214895	0.735	0.742	1	Chat-KO_vs_WT
Polr1c	0.257749	-0.214657	0.128	0.164	1	Chat-KO_vs_WT
Smim26	0.171685	-0.214379	0.128	0.173	1	Chat-KO_vs_WT
Ctcf	0.148524	-0.214193	0.602	0.636	1	Chat-KO_vs_WT
Zfp169	0.216934	-0.214112	0.122	0.164	1	Chat-KO_vs_WT
Hmgb3	0.331335	-0.214112	0.128	0.158	1	Chat-KO_vs_WT
Kars	0.212517	-0.213855	0.143	0.185	1	Chat-KO_vs_WT
Sf3b6	0.0913158	-0.213668	0.679	0.724	1	Chat-KO_vs_WT
Bckdha	0.198998	-0.213609	0.143	0.188	1	Chat-KO_vs_WT
Ankra2	0.294974	-0.213609	0.143	0.179	1	Chat-KO_vs_WT
Pigyl	0.660115	-0.213609	0.153	0.164	1	Chat-KO_vs_WT
Rbm42	0.110921	-0.213421	0.342	0.413	1	Chat-KO_vs_WT
Srd5a3	0.339599	-0.213372	0.153	0.185	1	Chat-KO_vs_WT
Ccdc6	0.512898	-0.213372	0.153	0.173	1	Chat-KO_vs_WT
Ndufs8	0.37085	-0.213311	0.378	0.413	1	Chat-KO_vs_WT
D1Ertd622e	0.286435	-0.213144	0.148	0.185	1	Chat-KO_vs_WT
Zfp746	0.397367	-0.213144	0.168	0.196	1	Chat-KO_vs_WT
Bmp2k	0.223746	-0.212711	0.148	0.191	1	Chat-KO_vs_WT
Cwc25	0.239198	-0.212711	0.148	0.188	1	Chat-KO_vs_WT
Pot1a	0.912685	-0.212711	0.163	0.161	1	Chat-KO_vs_WT
Tacc1	0.254151	-0.212683	0.5	0.537	1	Chat-KO_vs_WT
Gtf3c6	0.233383	-0.212507	0.163	0.205	1	Chat-KO_vs_WT
Aldh9a1	0.382958	-0.212507	0.173	0.202	1	Chat-KO_vs_WT
Alkbh3	0.24383	-0.212309	0.153	0.191	1	Chat-KO_vs_WT
Mcur1	0.276994	-0.212309	0.173	0.211	1	Chat-KO_vs_WT
Hipk3	0.386863	-0.212309	0.163	0.191	1	Chat-KO_vs_WT
Vps29	0.335015	-0.212309	0.423	0.46	1	Chat-KO_vs_WT
Pacs1	0.133671	-0.212176	0.551	0.622	1	Chat-KO_vs_WT
Tmem30a	0.581692	-0.212128	0.403	0.405	1	Chat-KO_vs_WT
Rnf168	0.299275	-0.212118	0.163	0.199	1	Chat-KO_vs_WT
Gpatch2l	0.476641	-0.212118	0.184	0.205	1	Chat-KO_vs_WT
Sin3b	0.0678304	-0.211959	0.551	0.639	1	Chat-KO_vs_WT
Yipf5	0.295678	-0.211934	0.179	0.214	1	Chat-KO_vs_WT
Efl1	0.124879	-0.211755	0.168	0.229	1	Chat-KO_vs_WT
Nsmce1	0.388419	-0.211583	0.189	0.217	1	Chat-KO_vs_WT
Micu2	0.284224	-0.211538	0.403	0.449	1	Chat-KO_vs_WT
Nipsnap2	0.350602	-0.211416	0.179	0.211	1	Chat-KO_vs_WT
Ddx1	0.428231	-0.211416	0.209	0.235	1	Chat-KO_vs_WT
Sec22a	0.430779	-0.211416	0.173	0.199	1	Chat-KO_vs_WT
Trim14	0.157986	-0.211381	0.367	0.44	1	Chat-KO_vs_WT
Mgat4a	0.128968	-0.211254	0.143	0.196	1	Chat-KO_vs_WT
Zfp593	0.27646	-0.211254	0.189	0.229	1	Chat-KO_vs_WT
Gskip	0.368519	-0.211254	0.184	0.214	1	Chat-KO_vs_WT
Mtap	0.301065	-0.211097	0.199	0.235	1	Chat-KO_vs_WT
Map1lc3b	0.27031	-0.211073	0.714	0.718	1	Chat-KO_vs_WT
Fkbp15	0.430018	-0.210945	0.204	0.229	1	Chat-KO_vs_WT
Lmnb1	0.114326	-0.210866	0.367	0.44	1	Chat-KO_vs_WT
Sfi1	0.353527	-0.210797	0.194	0.226	1	Chat-KO_vs_WT
Trappc10	0.356262	-0.210515	0.219	0.252	1	Chat-KO_vs_WT
Zfp560	0.424752	-0.210515	0.214	0.24	1	Chat-KO_vs_WT
Cspp1	0.27385	-0.210248	0.189	0.229	1	Chat-KO_vs_WT
Snrpd3	0.0717129	-0.210244	0.571	0.66	1	Chat-KO_vs_WT
Zdhhc3	0.489695	-0.209876	0.25	0.27	1	Chat-KO_vs_WT
Fxyd5	0.00141324	-0.209863	0.969	0.997	1	Chat-KO_vs_WT
Mcm6	0.328995	-0.209758	0.219	0.255	1	Chat-KO_vs_WT
Cep57	0.465143	-0.209758	0.245	0.267	1	Chat-KO_vs_WT
Arpc5	0.101409	-0.209686	0.852	0.868	1	Chat-KO_vs_WT
Naa38	0.202778	-0.209644	0.235	0.284	1	Chat-KO_vs_WT
Zfp36	0.430501	-0.209318	0.224	0.252	1	Chat-KO_vs_WT
Fam111a	0.426252	-0.209215	0.24	0.264	1	Chat-KO_vs_WT
Ap2s1	0.0652692	-0.208955	0.49	0.566	1	Chat-KO_vs_WT
Mrps28	0.232888	-0.208646	0.25	0.299	1	Chat-KO_vs_WT
Galk2	0.44039	-0.208646	0.286	0.308	1	Chat-KO_vs_WT
Pdcd6	0.123596	-0.208568	0.541	0.607	1	Chat-KO_vs_WT
Ssbp1	0.328226	-0.208391	0.296	0.334	1	Chat-KO_vs_WT
Tmem179b	0.113156	-0.208309	0.276	0.352	1	Chat-KO_vs_WT
Tmem134	0.0938989	-0.208144	0.556	0.633	1	Chat-KO_vs_WT
Zdhhc18	0.121994	-0.207932	0.571	0.639	1	Chat-KO_vs_WT
Apobec3	0.0183755	-0.207377	0.719	0.757	1	Chat-KO_vs_WT
Drg1	0.517123	-0.207275	0.352	0.372	1	Chat-KO_vs_WT
Puf60	0.203127	-0.207159	0.367	0.419	1	Chat-KO_vs_WT
Emc6	0.0964417	-0.20694	0.357	0.437	1	Chat-KO_vs_WT
AI662270	0.513953	-0.206836	0.352	0.372	1	Chat-KO_vs_WT
Tmbim4	0.623334	-0.206786	0.398	0.402	1	Chat-KO_vs_WT
Lcorl	0.311081	-0.206639	0.316	0.349	1	Chat-KO_vs_WT
Esco1	0.174898	-0.205725	0.408	0.475	1	Chat-KO_vs_WT
Gas5	0.197668	-0.204931	0.689	0.745	1	Chat-KO_vs_WT
Calm3	0.388475	-0.204795	0.515	0.534	1	Chat-KO_vs_WT
Rabgap1l	0.0476135	-0.204567	0.776	0.865	1	Chat-KO_vs_WT
Fus	0.0617719	-0.203386	0.673	0.736	1	Chat-KO_vs_WT
Anxa6	0.130847	-0.203345	0.658	0.724	1	Chat-KO_vs_WT
Tecpr1	0.264392	-0.20333	0.684	0.718	1	Chat-KO_vs_WT
Myh9	0.0207214	-0.202512	0.832	0.889	1	Chat-KO_vs_WT
Capza2	0.0858607	-0.200774	0.638	0.698	1	Chat-KO_vs_WT
Ndufb8	0.0716213	-0.200701	0.541	0.625	1	Chat-KO_vs_WT
Dpm1	0.203628	-0.200649	0.51	0.54	1	Chat-KO_vs_WT
Ltb4r1	0.0277815	-0.20063	0.27	0.37	1	Chat-KO_vs_WT
Ubash3b	0.0413849	-0.200624	0.367	0.466	1	Chat-KO_vs_WT
Rbbp4	0.125305	-0.200596	0.469	0.531	1	Chat-KO_vs_WT
Dhx9	0.153157	-0.200503	0.372	0.434	1	Chat-KO_vs_WT
Cct7	0.253342	-0.200498	0.408	0.452	1	Chat-KO_vs_WT
Tor1aip2	0.338533	-0.200479	0.383	0.419	1	Chat-KO_vs_WT
Eif2s1	0.31051	-0.200411	0.332	0.372	1	Chat-KO_vs_WT
Acat1	0.44882	-0.200303	0.291	0.32	1	Chat-KO_vs_WT
Wdr70	0.25452	-0.200294	0.286	0.328	1	Chat-KO_vs_WT
Arih2	0.269196	-0.200258	0.26	0.308	1	Chat-KO_vs_WT
Dpysl2	0.454002	-0.200258	0.296	0.314	1	Chat-KO_vs_WT
Idh3a	0.336082	-0.200249	0.286	0.323	1	Chat-KO_vs_WT
Ccdc47	0.183447	-0.200219	0.255	0.311	1	Chat-KO_vs_WT
Fuca1	0.308058	-0.20014	0.245	0.282	1	Chat-KO_vs_WT
Ptpre	0.190792	-0.200127	0.23	0.284	1	Chat-KO_vs_WT
Pdxdc1	0.18765	-0.200115	0.23	0.282	1	Chat-KO_vs_WT
Rspry1	0.363841	-0.200115	0.219	0.255	1	Chat-KO_vs_WT
Anxa11	0.159655	-0.200101	0.23	0.287	1	Chat-KO_vs_WT
Zbtb44	0.433469	-0.200101	0.224	0.249	1	Chat-KO_vs_WT
Gxylt1	0.299163	-0.200088	0.23	0.27	1	Chat-KO_vs_WT
Atad1	0.338382	-0.200088	0.224	0.258	1	Chat-KO_vs_WT
Rab11fip1	0.373678	-0.200074	0.219	0.252	1	Chat-KO_vs_WT
Trim26	0.123414	-0.200045	0.204	0.267	1	Chat-KO_vs_WT
Rai1	0.273805	-0.199982	0.194	0.235	1	Chat-KO_vs_WT
Dctn4	0.351616	-0.199947	0.184	0.214	1	Chat-KO_vs_WT
Katnbl1	0.586987	-0.199947	0.194	0.208	1	Chat-KO_vs_WT
Impact	0.189791	-0.19991	0.173	0.226	1	Chat-KO_vs_WT
Gstt2	0.233226	-0.19991	0.163	0.205	1	Chat-KO_vs_WT
Stip1	0.317798	-0.199891	0.194	0.229	1	Chat-KO_vs_WT
Strn	0.696658	-0.199891	0.194	0.202	1	Chat-KO_vs_WT
Plekhm3	0.331907	-0.199871	0.168	0.202	1	Chat-KO_vs_WT
Ints6l	0.345191	-0.199871	0.158	0.188	1	Chat-KO_vs_WT
Chd1l	0.442754	-0.19985	0.173	0.199	1	Chat-KO_vs_WT
Rab12	0.587831	-0.19985	0.184	0.199	1	Chat-KO_vs_WT
Stk16	0.185557	-0.199807	0.153	0.202	1	Chat-KO_vs_WT
Cdkn2aip	0.215955	-0.199784	0.148	0.191	1	Chat-KO_vs_WT
Fbxl14	0.243185	-0.199784	0.163	0.205	1	Chat-KO_vs_WT
Dapk1	0.229268	-0.19976	0.148	0.188	1	Chat-KO_vs_WT
Gde1	0.400572	-0.19976	0.158	0.185	1	Chat-KO_vs_WT
Xrcc5	0.460973	-0.19976	0.158	0.182	1	Chat-KO_vs_WT
Bcl2l1	0.127509	-0.199735	0.133	0.185	1	Chat-KO_vs_WT
Lman1	0.446937	-0.199735	0.158	0.182	1	Chat-KO_vs_WT
Clic4	0.268446	-0.19971	0.133	0.17	1	Chat-KO_vs_WT
Vamp3	0.413435	-0.199683	0.153	0.179	1	Chat-KO_vs_WT
Slc9a1	0.590559	-0.199683	0.143	0.158	1	Chat-KO_vs_WT
Foxp4	0.181452	-0.199656	0.128	0.173	1	Chat-KO_vs_WT
Wipi2	0.328011	-0.199656	0.143	0.176	1	Chat-KO_vs_WT
Rfwd3	0.574964	-0.199656	0.143	0.158	1	Chat-KO_vs_WT
Rnf214	0.77402	-0.199656	0.143	0.15	1	Chat-KO_vs_WT
Ubac1	0.221414	-0.199597	0.133	0.173	1	Chat-KO_vs_WT
Ptcd3	0.458789	-0.199597	0.133	0.155	1	Chat-KO_vs_WT
Lactb2	0.69762	-0.199597	0.138	0.147	1	Chat-KO_vs_WT
Mrpl19	0.206149	-0.199566	0.128	0.17	1	Chat-KO_vs_WT
Nfs1	0.330231	-0.199566	0.128	0.158	1	Chat-KO_vs_WT
Prc1	0.654399	-0.199566	0.107	0.12	1	Chat-KO_vs_WT
Spg11	0.293346	-0.199533	0.117	0.15	1	Chat-KO_vs_WT
Pfkl	0.46018	-0.199499	0.128	0.15	1	Chat-KO_vs_WT
Tdp2	0.499092	-0.199499	0.133	0.152	1	Chat-KO_vs_WT
Lipa	0.501221	-0.199464	0.128	0.147	1	Chat-KO_vs_WT
Cass4	0.593977	-0.199464	0.097	0.111	1	Chat-KO_vs_WT
Maip1	0.634538	-0.199426	0.117	0.129	1	Chat-KO_vs_WT
Ilvbl	0.4294	-0.199388	0.112	0.135	1	Chat-KO_vs_WT
Camsap2	0.503307	-0.199388	0.102	0.12	1	Chat-KO_vs_WT
Dhrs3	0.131074	-0.199347	0.077	0.12	1	Chat-KO_vs_WT
Hif1an	0.232352	-0.199347	0.097	0.132	1	Chat-KO_vs_WT
Fam126b	0.395508	-0.199347	0.102	0.126	1	Chat-KO_vs_WT
Taf8	0.487356	-0.199304	0.107	0.126	1	Chat-KO_vs_WT
C2cd2	0.318667	-0.199259	0.092	0.12	1	Chat-KO_vs_WT
Tmem230	0.405265	-0.199212	0.092	0.114	1	Chat-KO_vs_WT
Chst12	0.511952	-0.199212	0.097	0.114	1	Chat-KO_vs_WT
Nfatc2ip	0.205885	-0.199162	0.082	0.117	1	Chat-KO_vs_WT
Zscan21	0.360554	-0.199162	0.087	0.111	1	Chat-KO_vs_WT
Poglut1	0.410477	-0.199162	0.087	0.109	1	Chat-KO_vs_WT
Zbtb41	0.414442	-0.199054	0.082	0.103	1	Chat-KO_vs_WT
Atox1	0.0361675	-0.197753	0.607	0.677	1	Chat-KO_vs_WT
Krtcap2	0.162176	-0.196534	0.699	0.765	1	Chat-KO_vs_WT
Gnas	0.0208087	-0.196465	0.908	0.935	1	Chat-KO_vs_WT
Lcor	0.129277	-0.196253	0.408	0.487	1	Chat-KO_vs_WT
Rbl2	0.0850612	-0.195873	0.423	0.504	1	Chat-KO_vs_WT
Spag9	0.359431	-0.195584	0.418	0.452	1	Chat-KO_vs_WT
Pvt1	0.785802	-0.195427	0.403	0.399	1	Chat-KO_vs_WT
Rex1bd	0.366494	-0.194801	0.423	0.44	1	Chat-KO_vs_WT
Sdha	0.246661	-0.194751	0.398	0.437	1	Chat-KO_vs_WT
Selenow	0.0732328	-0.194702	0.857	0.894	1	Chat-KO_vs_WT
Eloc	0.189201	-0.194487	0.378	0.437	1	Chat-KO_vs_WT
Matr3	0.1536	-0.194202	0.342	0.408	1	Chat-KO_vs_WT
Fcf1	0.0750774	-0.19408	0.347	0.428	1	Chat-KO_vs_WT
Psmd13	0.0860956	-0.19408	0.372	0.46	1	Chat-KO_vs_WT
Nup210	0.203195	-0.19389	0.352	0.405	1	Chat-KO_vs_WT
Csde1	0.284066	-0.193586	0.571	0.598	1	Chat-KO_vs_WT
Rlim	0.426198	-0.193548	0.337	0.358	1	Chat-KO_vs_WT
Smap1	0.0634971	-0.193471	0.714	0.765	1	Chat-KO_vs_WT
Hnrnpul1	0.278322	-0.193173	0.321	0.367	1	Chat-KO_vs_WT
Tnks2	0.356071	-0.192984	0.5	0.528	1	Chat-KO_vs_WT
Cd2ap	0.339237	-0.192929	0.306	0.34	1	Chat-KO_vs_WT
Wdr44	0.149612	-0.192844	0.26	0.323	1	Chat-KO_vs_WT
Trmt112	0.0576193	-0.192716	0.495	0.604	1	Chat-KO_vs_WT
Cox7a2	0.108192	-0.192701	0.689	0.73	1	Chat-KO_vs_WT
Tmem243	0.315894	-0.19258	0.296	0.331	1	Chat-KO_vs_WT
Vta1	0.320629	-0.192487	0.306	0.346	1	Chat-KO_vs_WT
Commd6	0.536077	-0.192393	0.311	0.326	1	Chat-KO_vs_WT
Paip2	0.0335048	-0.192272	0.612	0.707	1	Chat-KO_vs_WT
Sppl3	0.528141	-0.192175	0.505	0.522	1	Chat-KO_vs_WT
Actr1a	0.404328	-0.19189	0.291	0.32	1	Chat-KO_vs_WT
Txndc5	0.324562	-0.191672	0.276	0.314	1	Chat-KO_vs_WT
Malsu1	0.536815	-0.191559	0.276	0.293	1	Chat-KO_vs_WT
Pin1	0.112695	-0.191443	0.26	0.331	1	Chat-KO_vs_WT
Pspc1	0.146716	-0.191443	0.24	0.299	1	Chat-KO_vs_WT
Mrpl42	0.414949	-0.191443	0.255	0.284	1	Chat-KO_vs_WT
H2-Ke6	0.18761	-0.190951	0.245	0.299	1	Chat-KO_vs_WT
Ndufv1	0.306	-0.190951	0.276	0.314	1	Chat-KO_vs_WT
Psmc1	0.545092	-0.190686	0.26	0.279	1	Chat-KO_vs_WT
Laptm5	0.0539546	-0.190126	0.913	0.968	1	Chat-KO_vs_WT
Ppp2r5a	0.184751	-0.190111	0.531	0.592	1	Chat-KO_vs_WT
Fam192a	0.282164	-0.190111	0.224	0.267	1	Chat-KO_vs_WT
Pim1	0.0156996	-0.18996	0.811	0.883	1	Chat-KO_vs_WT
Mapkapk2	0.535359	-0.189957	0.23	0.249	1	Chat-KO_vs_WT
Snu13	0.181294	-0.189778	0.571	0.622	1	Chat-KO_vs_WT
Smim14	0.249633	-0.189699	0.418	0.457	1	Chat-KO_vs_WT
Imp4	0.979339	-0.189636	0.24	0.229	1	Chat-KO_vs_WT
Prdx3	0.266696	-0.189469	0.214	0.255	1	Chat-KO_vs_WT
Dennd1b	0.0494385	-0.189372	0.556	0.672	1	Chat-KO_vs_WT
Vps36	0.158776	-0.189346	0.393	0.455	1	Chat-KO_vs_WT
Suz12	0.285802	-0.189254	0.403	0.446	1	Chat-KO_vs_WT
Sec22b	0.329795	-0.189118	0.219	0.255	1	Chat-KO_vs_WT
Syt11	0.781153	-0.189118	0.189	0.194	1	Chat-KO_vs_WT
Cd52	0.0159574	-0.189093	0.995	0.988	1	Chat-KO_vs_WT
Vasp	0.227601	-0.189087	0.622	0.648	1	Chat-KO_vs_WT
Rraga	0.349856	-0.188552	0.204	0.238	1	Chat-KO_vs_WT
Cdk5rap3	0.520032	-0.188552	0.209	0.229	1	Chat-KO_vs_WT
Tpk1	0.393002	-0.18835	0.143	0.173	1	Chat-KO_vs_WT
Sf1	0.261571	-0.188143	0.383	0.416	1	Chat-KO_vs_WT
Nae1	0.447084	-0.187928	0.189	0.214	1	Chat-KO_vs_WT
Tomm5	0.279216	-0.187597	0.505	0.554	1	Chat-KO_vs_WT
Clip1	0.317256	-0.187444	0.362	0.39	1	Chat-KO_vs_WT
Pigx	0.126296	-0.187194	0.327	0.396	1	Chat-KO_vs_WT
Zmiz1	0.141241	-0.186665	0.296	0.361	1	Chat-KO_vs_WT
Gpr183	0.119575	-0.186566	0.612	0.686	1	Chat-KO_vs_WT
Dennd4c	0.329216	-0.186545	0.393	0.428	1	Chat-KO_vs_WT
Mvp	0.67164	-0.186202	0.148	0.158	1	Chat-KO_vs_WT
Arhgap35	0.310288	-0.185917	0.128	0.161	1	Chat-KO_vs_WT
Gatd3a	0.313721	-0.185917	0.143	0.176	1	Chat-KO_vs_WT
Prkx	0.305568	-0.185636	0.276	0.317	1	Chat-KO_vs_WT
Ftsj3	0.157791	-0.185315	0.122	0.17	1	Chat-KO_vs_WT
Smg5	0.623242	-0.185315	0.148	0.161	1	Chat-KO_vs_WT
Ccdc93	0.516662	-0.184995	0.148	0.167	1	Chat-KO_vs_WT
Sufu	0.700376	-0.184995	0.143	0.152	1	Chat-KO_vs_WT
D8Ertd738e	0.266431	-0.184827	0.648	0.683	1	Chat-KO_vs_WT
BC029722	0.258926	-0.184662	0.128	0.164	1	Chat-KO_vs_WT
Mfsd1	0.268931	-0.184662	0.128	0.164	1	Chat-KO_vs_WT
Clcn5	0.332741	-0.184662	0.112	0.141	1	Chat-KO_vs_WT
Ing5	0.590506	-0.184662	0.122	0.138	1	Chat-KO_vs_WT
Acaca	0.616341	-0.184662	0.133	0.147	1	Chat-KO_vs_WT
Jade1	0.938769	-0.184662	0.138	0.138	1	Chat-KO_vs_WT
Mgat2	0.298814	-0.184449	0.321	0.358	1	Chat-KO_vs_WT
Arel1	0.136104	-0.184315	0.107	0.155	1	Chat-KO_vs_WT
Mogs	0.313642	-0.184315	0.117	0.15	1	Chat-KO_vs_WT
Wbp11	0.35275	-0.184264	0.291	0.326	1	Chat-KO_vs_WT
Ano10	0.423392	-0.183953	0.122	0.147	1	Chat-KO_vs_WT
Slc39a7	0.506747	-0.183953	0.133	0.152	1	Chat-KO_vs_WT
Zfyve16	0.688217	-0.183953	0.128	0.138	1	Chat-KO_vs_WT
Timm50	0.302388	-0.183575	0.122	0.155	1	Chat-KO_vs_WT
Tmsb15b2	0.424494	-0.183575	0.117	0.141	1	Chat-KO_vs_WT
Tmsb4x	1.34201e-05	-0.183528	1	1	0.160517	Chat-KO_vs_WT
Notch2	0.44619	-0.183483	0.265	0.29	1	Chat-KO_vs_WT
Hcst	0.0405888	-0.183396	0.867	0.871	1	Chat-KO_vs_WT
Anapc15	0.378398	-0.18318	0.122	0.15	1	Chat-KO_vs_WT
Asna1	0.459998	-0.18318	0.128	0.15	1	Chat-KO_vs_WT
Runx2	0.124249	-0.182899	0.439	0.519	1	Chat-KO_vs_WT
Srsf9	0.309356	-0.182847	0.276	0.317	1	Chat-KO_vs_WT
Gsr	0.315422	-0.182847	0.27	0.311	1	Chat-KO_vs_WT
Mgat1	0.213216	-0.182767	0.107	0.147	1	Chat-KO_vs_WT
Fzr1	0.401901	-0.182767	0.107	0.132	1	Chat-KO_vs_WT
Tubgcp3	0.438747	-0.182767	0.107	0.129	1	Chat-KO_vs_WT
Scfd1	0.407459	-0.182625	0.276	0.302	1	Chat-KO_vs_WT
Atg10	0.721626	-0.182625	0.235	0.243	1	Chat-KO_vs_WT
Parl	0.457999	-0.182397	0.276	0.296	1	Chat-KO_vs_WT
L1cam	0.174149	-0.182334	0.087	0.126	1	Chat-KO_vs_WT
Actr6	0.729072	-0.182334	0.112	0.12	1	Chat-KO_vs_WT
Cd3d	0.0122053	-0.182256	0.923	0.965	1	Chat-KO_vs_WT
Tigd2	0.411073	-0.182164	0.255	0.282	1	Chat-KO_vs_WT
Ndufb11	0.0569063	-0.181961	0.75	0.777	1	Chat-KO_vs_WT
Slc35f2	0.365817	-0.181881	0.092	0.117	1	Chat-KO_vs_WT
Cc2d1b	0.40046	-0.181881	0.107	0.132	1	Chat-KO_vs_WT
Whamm	0.407584	-0.181881	0.097	0.12	1	Chat-KO_vs_WT
Errfi1	0.715496	-0.181881	0.092	0.1	1	Chat-KO_vs_WT
Rttn	0.824179	-0.181881	0.107	0.111	1	Chat-KO_vs_WT
Cish	0.48003	-0.181679	0.204	0.232	1	Chat-KO_vs_WT
Sys1	0.0931115	-0.18165	0.531	0.613	1	Chat-KO_vs_WT
Tmem258	0.232038	-0.18157	0.459	0.525	1	Chat-KO_vs_WT
Pcmt1	0.413977	-0.181436	0.388	0.411	1	Chat-KO_vs_WT
Cul1	0.543773	-0.181436	0.388	0.405	1	Chat-KO_vs_WT
Anapc11	0.749164	-0.181428	0.26	0.264	1	Chat-KO_vs_WT
Cabin1	0.723847	-0.181169	0.276	0.279	1	Chat-KO_vs_WT
Grsf1	0.211946	-0.180904	0.087	0.123	1	Chat-KO_vs_WT
Poldip3	0.327452	-0.180904	0.224	0.264	1	Chat-KO_vs_WT
Vps39	0.650428	-0.180904	0.097	0.109	1	Chat-KO_vs_WT
Txndc17	0.326597	-0.180793	0.566	0.592	1	Chat-KO_vs_WT
Ccdc59	0.492278	-0.18072	0.362	0.381	1	Chat-KO_vs_WT
Pet100	0.291267	-0.180632	0.24	0.279	1	Chat-KO_vs_WT
Otud6b	0.4639	-0.180378	0.092	0.111	1	Chat-KO_vs_WT
Ube2s	0.777935	-0.180338	0.444	0.449	1	Chat-KO_vs_WT
Agps	0.474043	-0.179951	0.342	0.364	1	Chat-KO_vs_WT
Tmem109	0.369882	-0.179823	0.082	0.106	1	Chat-KO_vs_WT
Tmx4	0.163644	-0.179768	0.199	0.255	1	Chat-KO_vs_WT
Rab35	0.347336	-0.179768	0.214	0.249	1	Chat-KO_vs_WT
Ndufb10	0.166039	-0.179726	0.679	0.721	1	Chat-KO_vs_WT
Arhgdia	0.143101	-0.179546	0.663	0.68	1	Chat-KO_vs_WT
Dpm3	0.199801	-0.179544	0.332	0.387	1	Chat-KO_vs_WT
Ube2q2	0.329459	-0.179464	0.209	0.243	1	Chat-KO_vs_WT
Tmem39a	0.280485	-0.179238	0.077	0.106	1	Chat-KO_vs_WT
Plk4	0.368561	-0.179238	0.082	0.106	1	Chat-KO_vs_WT
Mettl2	0.477955	-0.179238	0.082	0.1	1	Chat-KO_vs_WT
Setdb1	0.602674	-0.179151	0.209	0.223	1	Chat-KO_vs_WT
Ift20	0.311104	-0.179121	0.337	0.381	1	Chat-KO_vs_WT
Ddb1	0.189052	-0.178829	0.204	0.261	1	Chat-KO_vs_WT
Ppp4r3b	0.102976	-0.178694	0.469	0.545	1	Chat-KO_vs_WT
Nup37	0.477135	-0.178619	0.082	0.1	1	Chat-KO_vs_WT
Usp53	0.491748	-0.178497	0.209	0.232	1	Chat-KO_vs_WT
Lpgat1	0.842027	-0.178497	0.214	0.217	1	Chat-KO_vs_WT
Pitpna	0.0904798	-0.178471	0.714	0.774	1	Chat-KO_vs_WT
Cetn3	0.556948	-0.178454	0.342	0.358	1	Chat-KO_vs_WT
Acaa1a	0.315604	-0.178156	0.204	0.243	1	Chat-KO_vs_WT
Wdr37	0.239961	-0.177986	0.296	0.346	1	Chat-KO_vs_WT
Cul3	0.0983441	-0.177932	0.541	0.601	1	Chat-KO_vs_WT
Cndp2	0.830647	-0.177803	0.23	0.229	1	Chat-KO_vs_WT
Ldlrad4	0.307759	-0.177748	0.546	0.587	1	Chat-KO_vs_WT
Rnf6	0.432658	-0.177499	0.306	0.331	1	Chat-KO_vs_WT
Tmem123	0.429264	-0.177248	0.291	0.32	1	Chat-KO_vs_WT
Ppib	0.0378105	-0.177216	0.939	0.941	1	Chat-KO_vs_WT
Wdr45b	0.314102	-0.177065	0.189	0.229	1	Chat-KO_vs_WT
Emp3	0.0363109	-0.176934	0.872	0.918	1	Chat-KO_vs_WT
Sec24c	0.335655	-0.176279	0.179	0.214	1	Chat-KO_vs_WT
Trappc6a	0.636536	-0.176186	0.316	0.323	1	Chat-KO_vs_WT
Ssna1	0.0941148	-0.176139	0.342	0.434	1	Chat-KO_vs_WT
Fkbp1a	0.0531039	-0.176058	0.607	0.716	1	Chat-KO_vs_WT
Rapgef2	0.408375	-0.175954	0.49	0.516	1	Chat-KO_vs_WT
Esyt1	0.302313	-0.175939	0.444	0.487	1	Chat-KO_vs_WT
Coro7	0.241393	-0.175906	0.276	0.323	1	Chat-KO_vs_WT
Gtf3c1	0.360034	-0.175866	0.184	0.217	1	Chat-KO_vs_WT
Cox6a1	0.14331	-0.17585	0.628	0.683	1	Chat-KO_vs_WT
Tmed2	0.201437	-0.175741	0.638	0.692	1	Chat-KO_vs_WT
Akap8	0.267396	-0.175711	0.372	0.428	1	Chat-KO_vs_WT
Tmem238	0.489406	-0.175439	0.179	0.202	1	Chat-KO_vs_WT
Erich1	0.590647	-0.175439	0.173	0.191	1	Chat-KO_vs_WT
Lypla2	0.249368	-0.175326	0.276	0.323	1	Chat-KO_vs_WT
Acap2	0.478027	-0.175041	0.347	0.372	1	Chat-KO_vs_WT
Setdb2	0.329611	-0.174997	0.153	0.185	1	Chat-KO_vs_WT
Trmt13	0.195495	-0.17454	0.153	0.202	1	Chat-KO_vs_WT
Mrpl22	0.411486	-0.17454	0.189	0.217	1	Chat-KO_vs_WT
Gle1	0.437125	-0.17454	0.173	0.199	1	Chat-KO_vs_WT
Pms2	0.469685	-0.17454	0.168	0.191	1	Chat-KO_vs_WT
Ncstn	0.475481	-0.17454	0.173	0.196	1	Chat-KO_vs_WT
Tob2	0.517553	-0.17454	0.158	0.179	1	Chat-KO_vs_WT
Agpat5	0.332098	-0.174095	0.398	0.437	1	Chat-KO_vs_WT
Dapp1	0.722763	-0.17409	0.357	0.355	1	Chat-KO_vs_WT
Slc17a5	0.257013	-0.174067	0.148	0.188	1	Chat-KO_vs_WT
Arpc4	0.2432	-0.173904	0.638	0.707	1	Chat-KO_vs_WT
Ufc1	0.141271	-0.173896	0.423	0.496	1	Chat-KO_vs_WT
Irak2	0.47918	-0.173842	0.311	0.337	1	Chat-KO_vs_WT
Psmd8	0.195124	-0.173813	0.541	0.587	1	Chat-KO_vs_WT
Trim24	0.287123	-0.173752	0.25	0.293	1	Chat-KO_vs_WT
P4hb	0.538938	-0.173752	0.286	0.305	1	Chat-KO_vs_WT
Ppp1ca	0.0178498	-0.173629	0.842	0.871	1	Chat-KO_vs_WT
Mfap3	0.604747	-0.173576	0.179	0.194	1	Chat-KO_vs_WT
Zmpste24	0.259688	-0.173068	0.153	0.194	1	Chat-KO_vs_WT
Usp12	0.376401	-0.173068	0.158	0.188	1	Chat-KO_vs_WT
Isca2	0.400034	-0.173068	0.163	0.191	1	Chat-KO_vs_WT
Klf9	0.332826	-0.172712	0.214	0.249	1	Chat-KO_vs_WT
Trmt1	0.326239	-0.17254	0.153	0.188	1	Chat-KO_vs_WT
Prep	0.583085	-0.17254	0.168	0.185	1	Chat-KO_vs_WT
Dcaf8	0.253178	-0.172527	0.332	0.381	1	Chat-KO_vs_WT
Arf6	0.438357	-0.172527	0.357	0.387	1	Chat-KO_vs_WT
Ahnak	0.200361	-0.172489	0.801	0.818	1	Chat-KO_vs_WT
Atrn	0.243231	-0.172348	0.224	0.273	1	Chat-KO_vs_WT
Cops8	0.299802	-0.172348	0.265	0.305	1	Chat-KO_vs_WT
Rnasel	0.647843	-0.172348	0.265	0.276	1	Chat-KO_vs_WT
Sars	0.204734	-0.172248	0.347	0.408	1	Chat-KO_vs_WT
Klhl5	0.94577	-0.171992	0.153	0.152	1	Chat-KO_vs_WT
Gpsm3	0.0985262	-0.171945	0.709	0.777	1	Chat-KO_vs_WT
Hagh	0.24138	-0.171422	0.138	0.179	1	Chat-KO_vs_WT
Nfkbib	0.548874	-0.171422	0.163	0.182	1	Chat-KO_vs_WT
Klhdc10	0.848914	-0.171422	0.148	0.138	1	Chat-KO_vs_WT
Rtraf	0.252032	-0.171205	0.571	0.636	1	Chat-KO_vs_WT
Klf7	0.549482	-0.171195	0.24	0.258	1	Chat-KO_vs_WT
Cdk12	0.240166	-0.170923	0.48	0.545	1	Chat-KO_vs_WT
Ethe1	0.211995	-0.17083	0.122	0.164	1	Chat-KO_vs_WT
Ndufc1	0.547331	-0.170771	0.306	0.326	1	Chat-KO_vs_WT
Prex1	0.194845	-0.170453	0.546	0.575	1	Chat-KO_vs_WT
AC149090.1	0.756771	-0.170375	0.245	0.249	1	Chat-KO_vs_WT
Slc38a1	0.215977	-0.170326	0.408	0.466	1	Chat-KO_vs_WT
Mrps31	0.155737	-0.170213	0.122	0.17	1	Chat-KO_vs_WT
Zfhx2	0.196532	-0.170213	0.112	0.152	1	Chat-KO_vs_WT
Mrpl51	0.301463	-0.170136	0.352	0.39	1	Chat-KO_vs_WT
Glod4	0.296431	-0.169947	0.23	0.27	1	Chat-KO_vs_WT
Tcof1	0.337182	-0.169809	0.316	0.349	1	Chat-KO_vs_WT
Fam189b	0.241964	-0.169724	0.347	0.405	1	Chat-KO_vs_WT
Cstf3	0.338545	-0.169724	0.352	0.39	1	Chat-KO_vs_WT
Nbeal2	0.507359	-0.169571	0.133	0.152	1	Chat-KO_vs_WT
Gpkow	0.514299	-0.169571	0.133	0.152	1	Chat-KO_vs_WT
Cuedc2	0.554054	-0.169571	0.138	0.155	1	Chat-KO_vs_WT
Lrrcc1	0.698945	-0.169571	0.148	0.158	1	Chat-KO_vs_WT
Samm50	0.479787	-0.169475	0.337	0.358	1	Chat-KO_vs_WT
Ifrd1	0.434565	-0.169455	0.357	0.393	1	Chat-KO_vs_WT
Mob4	0.415089	-0.169441	0.449	0.472	1	Chat-KO_vs_WT
Ebag9	0.5238	-0.168902	0.128	0.147	1	Chat-KO_vs_WT
Ddx18	0.674146	-0.168784	0.316	0.326	1	Chat-KO_vs_WT
Clint1	0.103622	-0.168385	0.918	0.921	1	Chat-KO_vs_WT
Tsc1	0.647736	-0.168203	0.128	0.141	1	Chat-KO_vs_WT
Clns1a	0.363423	-0.168111	0.224	0.261	1	Chat-KO_vs_WT
Pdrg1	0.497473	-0.168111	0.23	0.252	1	Chat-KO_vs_WT
Eif3i	0.061644	-0.168077	0.704	0.786	1	Chat-KO_vs_WT
Manbal	0.361196	-0.167617	0.214	0.249	1	Chat-KO_vs_WT
Ciapin1	0.456148	-0.167617	0.209	0.238	1	Chat-KO_vs_WT
Mrs2	0.526678	-0.167474	0.122	0.141	1	Chat-KO_vs_WT
Slc35a4	0.56592	-0.167474	0.133	0.15	1	Chat-KO_vs_WT
Mrps23	0.308171	-0.167309	0.291	0.331	1	Chat-KO_vs_WT
Timm13	0.232488	-0.167301	0.582	0.616	1	Chat-KO_vs_WT
Pus10	0.541631	-0.166711	0.112	0.129	1	Chat-KO_vs_WT
Ldlrap1	0.76834	-0.166711	0.122	0.129	1	Chat-KO_vs_WT
Atg13	0.567884	-0.166585	0.209	0.229	1	Chat-KO_vs_WT
Eif4enif1	0.697647	-0.166044	0.184	0.196	1	Chat-KO_vs_WT
Cflar	0.175291	-0.165959	0.398	0.46	1	Chat-KO_vs_WT
Surf2	0.435436	-0.165913	0.117	0.141	1	Chat-KO_vs_WT
Dgcr8	0.637836	-0.165913	0.122	0.135	1	Chat-KO_vs_WT
Josd2	0.659067	-0.165913	0.117	0.129	1	Chat-KO_vs_WT
Rad51d	0.698076	-0.165913	0.122	0.132	1	Chat-KO_vs_WT
Sra1	0.528728	-0.165127	0.367	0.378	1	Chat-KO_vs_WT
Nup155	0.371546	-0.165077	0.097	0.123	1	Chat-KO_vs_WT
Hsf1	0.449912	-0.165077	0.107	0.129	1	Chat-KO_vs_WT
Ptar1	0.631225	-0.165077	0.102	0.114	1	Chat-KO_vs_WT
Myl12a	0.188833	-0.165022	0.699	0.727	1	Chat-KO_vs_WT
Pgrmc1	0.667919	-0.164911	0.209	0.22	1	Chat-KO_vs_WT
Pin4	0.373107	-0.164825	0.265	0.305	1	Chat-KO_vs_WT
Rmnd5a	0.407253	-0.164772	0.306	0.337	1	Chat-KO_vs_WT
Herpud2	0.41313	-0.164316	0.194	0.223	1	Chat-KO_vs_WT
Higd1a	0.482453	-0.164234	0.495	0.501	1	Chat-KO_vs_WT
Plbd2	0.366148	-0.1642	0.097	0.123	1	Chat-KO_vs_WT
Pex3	0.366148	-0.1642	0.097	0.123	1	Chat-KO_vs_WT
Vps33a	0.674256	-0.1642	0.112	0.123	1	Chat-KO_vs_WT
Rrbp1	0.241009	-0.164188	0.398	0.446	1	Chat-KO_vs_WT
Mrpl21	0.417284	-0.164041	0.342	0.361	1	Chat-KO_vs_WT
Eif2a	0.25386	-0.163913	0.25	0.299	1	Chat-KO_vs_WT
Eif1ax	0.621902	-0.163814	0.403	0.408	1	Chat-KO_vs_WT
Ggh	0.394116	-0.163701	0.184	0.214	1	Chat-KO_vs_WT
Rragb	0.217316	-0.16328	0.082	0.117	1	Chat-KO_vs_WT
Cenpv	0.315619	-0.16328	0.092	0.12	1	Chat-KO_vs_WT
Morc2a	0.406009	-0.16328	0.102	0.126	1	Chat-KO_vs_WT
Heatr5b	0.656381	-0.16328	0.097	0.109	1	Chat-KO_vs_WT
Pik3cd	0.610366	-0.163179	0.673	0.657	1	Chat-KO_vs_WT
Pex13	0.509398	-0.163066	0.173	0.194	1	Chat-KO_vs_WT
Fyttd1	0.921688	-0.163066	0.194	0.185	1	Chat-KO_vs_WT
Map2k2	0.340332	-0.162809	0.418	0.46	1	Chat-KO_vs_WT
Ap2b1	0.674523	-0.162487	0.316	0.323	1	Chat-KO_vs_WT
Dad1	0.247767	-0.162418	0.653	0.698	1	Chat-KO_vs_WT
Triap1	0.35971	-0.162408	0.184	0.217	1	Chat-KO_vs_WT
Apmap	0.363638	-0.162312	0.097	0.123	1	Chat-KO_vs_WT
Plekhg2	0.363638	-0.162312	0.097	0.123	1	Chat-KO_vs_WT
Abt1	0.411188	-0.162312	0.097	0.12	1	Chat-KO_vs_WT
Tmem191c	0.579163	-0.162312	0.097	0.111	1	Chat-KO_vs_WT
Cfl1	0.0114644	-0.162087	1	1	1	Chat-KO_vs_WT
Cdk2ap1	0.521682	-0.161946	0.255	0.279	1	Chat-KO_vs_WT
Utp18	0.76623	-0.161946	0.265	0.27	1	Chat-KO_vs_WT
Psmd6	0.432156	-0.161659	0.332	0.358	1	Chat-KO_vs_WT
Lats2	0.495453	-0.161465	0.357	0.372	1	Chat-KO_vs_WT
Dpm2	0.553661	-0.161421	0.255	0.276	1	Chat-KO_vs_WT
Polr2e	0.222674	-0.161216	0.459	0.519	1	Chat-KO_vs_WT
Elk3	0.279591	-0.161105	0.311	0.355	1	Chat-KO_vs_WT
Sf3b5	0.236001	-0.161065	0.556	0.592	1	Chat-KO_vs_WT
Smim7	0.324728	-0.161022	0.163	0.199	1	Chat-KO_vs_WT
Khnyn	0.682951	-0.161022	0.179	0.188	1	Chat-KO_vs_WT
Mdm4	0.134039	-0.160738	0.321	0.393	1	Chat-KO_vs_WT
Txn1	0.0492796	-0.160716	0.816	0.862	1	Chat-KO_vs_WT
Ostf1	0.276757	-0.160536	0.791	0.768	1	Chat-KO_vs_WT
Arhgap26	0.312988	-0.160321	0.704	0.742	1	Chat-KO_vs_WT
Jagn1	0.251306	-0.160292	0.153	0.194	1	Chat-KO_vs_WT
Scyl2	0.812239	-0.160292	0.168	0.173	1	Chat-KO_vs_WT
Polh	0.537106	-0.160221	0.087	0.103	1	Chat-KO_vs_WT
Cd247	0.143899	-0.160107	0.786	0.786	1	Chat-KO_vs_WT
Csnk1g1	0.957075	-0.160098	0.449	0.437	1	Chat-KO_vs_WT
Fam168b	0.502292	-0.160049	0.403	0.425	1	Chat-KO_vs_WT
Ppp1cc	0.217016	-0.159769	0.571	0.601	1	Chat-KO_vs_WT
Ankrd28	0.452799	-0.159758	0.194	0.223	1	Chat-KO_vs_WT
Map4k2	0.725374	-0.159758	0.24	0.246	1	Chat-KO_vs_WT
Mrpl1	0.198125	-0.159534	0.148	0.194	1	Chat-KO_vs_WT
Zhx1	0.349845	-0.159534	0.153	0.185	1	Chat-KO_vs_WT
Gpbp1	0.174372	-0.159515	0.439	0.499	1	Chat-KO_vs_WT
Cct6a	0.52163	-0.159465	0.541	0.557	1	Chat-KO_vs_WT
Kif5b	0.269696	-0.159431	0.571	0.607	1	Chat-KO_vs_WT
Mlec	0.214553	-0.15895	0.276	0.331	1	Chat-KO_vs_WT
Tecpr2	0.222523	-0.15895	0.276	0.331	1	Chat-KO_vs_WT
Zfp831	0.599995	-0.1588	0.311	0.328	1	Chat-KO_vs_WT
Aip	0.691625	-0.1588	0.367	0.367	1	Chat-KO_vs_WT
Timm23	0.218927	-0.158713	0.648	0.692	1	Chat-KO_vs_WT
Chmp1a	0.256212	-0.158462	0.286	0.334	1	Chat-KO_vs_WT
Atf4	0.575698	-0.158462	0.291	0.311	1	Chat-KO_vs_WT
Pnpt1	0.222201	-0.15793	0.133	0.173	1	Chat-KO_vs_WT
Srp68	0.523273	-0.15793	0.153	0.173	1	Chat-KO_vs_WT
Mapk8ip3	0.540748	-0.15793	0.148	0.167	1	Chat-KO_vs_WT
Klc1	0.400306	-0.157312	0.209	0.24	1	Chat-KO_vs_WT
Hnrnpk	0.278322	-0.157276	0.719	0.754	1	Chat-KO_vs_WT
Eif4b	0.34103	-0.157239	0.388	0.416	1	Chat-KO_vs_WT
Hnrnpll	0.388556	-0.156928	0.25	0.279	1	Chat-KO_vs_WT
Snrpc	0.5042	-0.15686	0.388	0.408	1	Chat-KO_vs_WT
Atxn7l3b	0.302517	-0.156823	0.469	0.51	1	Chat-KO_vs_WT
Trps1	0.282906	-0.156671	0.291	0.334	1	Chat-KO_vs_WT
Rpn1	0.352871	-0.156654	0.199	0.235	1	Chat-KO_vs_WT
Ech1	0.451173	-0.156212	0.342	0.37	1	Chat-KO_vs_WT
Brwd3	0.519445	-0.156198	0.143	0.164	1	Chat-KO_vs_WT
Gpcpd1	0.349822	-0.155796	0.495	0.525	1	Chat-KO_vs_WT
Tmem131	0.365894	-0.15575	0.311	0.349	1	Chat-KO_vs_WT
Clic1	0.0137171	-0.155392	0.944	0.979	1	Chat-KO_vs_WT
Ankrd16	0.370921	-0.155278	0.133	0.161	1	Chat-KO_vs_WT
Mrpl9	0.395057	-0.155278	0.316	0.343	1	Chat-KO_vs_WT
Adamts10	0.578978	-0.155278	0.209	0.229	1	Chat-KO_vs_WT
Bcl2a1d	0.673775	-0.155278	0.209	0.223	1	Chat-KO_vs_WT
Ralgapa1	0.931102	-0.154865	0.352	0.334	1	Chat-KO_vs_WT
Taf12	0.389704	-0.154701	0.25	0.284	1	Chat-KO_vs_WT
Sema4d	0.23981	-0.154544	0.587	0.633	1	Chat-KO_vs_WT
Ankrd49	0.891534	-0.15432	0.143	0.144	1	Chat-KO_vs_WT
Pou2f1	0.472188	-0.154304	0.276	0.299	1	Chat-KO_vs_WT
Pecam1	0.631855	-0.15414	0.536	0.56	1	Chat-KO_vs_WT
Cpne1	0.40784	-0.154015	0.347	0.381	1	Chat-KO_vs_WT
Snrnp25	0.254558	-0.153814	0.189	0.232	1	Chat-KO_vs_WT
Tle3	0.627845	-0.153814	0.199	0.214	1	Chat-KO_vs_WT
Mrpl48	0.682799	-0.153814	0.194	0.205	1	Chat-KO_vs_WT
Scand1	0.223742	-0.153581	0.776	0.792	1	Chat-KO_vs_WT
Hmgn5	0.297164	-0.153501	0.224	0.264	1	Chat-KO_vs_WT
Mapk1ip1l	0.635799	-0.153501	0.265	0.279	1	Chat-KO_vs_WT
Twf1	0.393164	-0.153321	0.128	0.155	1	Chat-KO_vs_WT
Rars2	0.46633	-0.153321	0.122	0.144	1	Chat-KO_vs_WT
Cenpc1	0.307851	-0.153046	0.173	0.211	1	Chat-KO_vs_WT
Rnf7	0.163543	-0.153017	0.372	0.449	1	Chat-KO_vs_WT
Polr3c	0.658124	-0.152877	0.24	0.252	1	Chat-KO_vs_WT
Nudt4	0.144856	-0.152763	0.26	0.328	1	Chat-KO_vs_WT
Fundc2	0.399708	-0.152619	0.393	0.422	1	Chat-KO_vs_WT
Coq2	0.514896	-0.152279	0.133	0.152	1	Chat-KO_vs_WT
Pole3	0.915325	-0.152279	0.138	0.138	1	Chat-KO_vs_WT
Armc7	0.249682	-0.152253	0.179	0.22	1	Chat-KO_vs_WT
Frrs1	0.826703	-0.152253	0.184	0.188	1	Chat-KO_vs_WT
Madd	0.48479	-0.151748	0.357	0.381	1	Chat-KO_vs_WT
Brms1	0.39634	-0.151678	0.296	0.328	1	Chat-KO_vs_WT
Tpr	0.194418	-0.151471	0.842	0.842	1	Chat-KO_vs_WT
Aebp2	0.507886	-0.15129	0.485	0.487	1	Chat-KO_vs_WT
Cpeb4	0.751466	-0.15119	0.128	0.135	1	Chat-KO_vs_WT
Serinc3	0.0684958	-0.15116	0.776	0.804	1	Chat-KO_vs_WT
Uchl3	0.484815	-0.150905	0.23	0.252	1	Chat-KO_vs_WT
Lsm2	0.627155	-0.150905	0.25	0.264	1	Chat-KO_vs_WT
Tle5	0.0123301	-0.150628	0.929	0.959	1	Chat-KO_vs_WT
Cox4i1	0.0262042	-0.150488	1	1	1	Chat-KO_vs_WT
Sbds	0.254735	-0.150319	0.413	0.46	1	Chat-KO_vs_WT
Cyfip2	0.137562	-0.150268	0.597	0.654	1	Chat-KO_vs_WT
Mrps12	0.272732	-0.150211	0.23	0.273	1	Chat-KO_vs_WT
Zeb2	0.89549	-0.150211	0.214	0.214	1	Chat-KO_vs_WT
Zfp120	0.403486	-0.150051	0.112	0.138	1	Chat-KO_vs_WT
Epg5	0.534179	-0.150051	0.122	0.141	1	Chat-KO_vs_WT
Etfdh	0.645709	-0.150051	0.122	0.135	1	Chat-KO_vs_WT
Zbtb4	0.826069	-0.150051	0.128	0.132	1	Chat-KO_vs_WT
Trmt10c	0.403376	-0.149708	0.163	0.191	1	Chat-KO_vs_WT
Rnf2	0.560417	-0.149497	0.23	0.249	1	Chat-KO_vs_WT
Hs2st1	0.508386	-0.149355	0.219	0.246	1	Chat-KO_vs_WT
Sap30l	0.45564	-0.149252	0.332	0.361	1	Chat-KO_vs_WT
Gabarap	0.413147	-0.149187	0.745	0.742	1	Chat-KO_vs_WT
Fh1	0.402489	-0.14886	0.112	0.138	1	Chat-KO_vs_WT
Ecd	0.402489	-0.14886	0.112	0.138	1	Chat-KO_vs_WT
Tbc1d12	0.786715	-0.14886	0.122	0.111	1	Chat-KO_vs_WT
Adi1	0.795256	-0.14886	0.117	0.123	1	Chat-KO_vs_WT
Pom121	0.755653	-0.1488	0.184	0.191	1	Chat-KO_vs_WT
Msl2	0.492275	-0.148764	0.224	0.249	1	Chat-KO_vs_WT
Ndufa4	0.068985	-0.148636	0.827	0.906	1	Chat-KO_vs_WT
Cdc42	0.0310499	-0.14848	0.959	0.965	1	Chat-KO_vs_WT
Prdm2	0.126346	-0.148235	0.306	0.384	1	Chat-KO_vs_WT
Atf2	0.526399	-0.148181	0.327	0.346	1	Chat-KO_vs_WT
Psme4	0.579982	-0.148181	0.296	0.314	1	Chat-KO_vs_WT
Bloc1s2	0.428624	-0.148109	0.286	0.32	1	Chat-KO_vs_WT
Anp32a	0.14233	-0.148006	0.76	0.777	1	Chat-KO_vs_WT
Dusp12	0.259819	-0.147859	0.158	0.199	1	Chat-KO_vs_WT
Mrpl17	0.453406	-0.147859	0.173	0.199	1	Chat-KO_vs_WT
Trp53i13	0.456326	-0.147611	0.107	0.129	1	Chat-KO_vs_WT
Trim23	0.617998	-0.147611	0.102	0.114	1	Chat-KO_vs_WT
Zswim7	0.694895	-0.147611	0.107	0.117	1	Chat-KO_vs_WT
Ercc6l2	0.702255	-0.147611	0.107	0.117	1	Chat-KO_vs_WT
Lax1	0.397581	-0.147464	0.255	0.29	1	Chat-KO_vs_WT
Ankrd12	0.23301	-0.147295	0.684	0.724	1	Chat-KO_vs_WT
Pepd	0.405952	-0.146884	0.158	0.188	1	Chat-KO_vs_WT
Abca7	0.712337	-0.146884	0.179	0.188	1	Chat-KO_vs_WT
Atg4b	0.721799	-0.146884	0.163	0.173	1	Chat-KO_vs_WT
Camk4	0.416916	-0.146709	0.76	0.783	1	Chat-KO_vs_WT
Ddx39	0.277644	-0.146489	0.296	0.34	1	Chat-KO_vs_WT
Cd79b	0.503563	-0.146489	0.286	0.311	1	Chat-KO_vs_WT
Cd53	0.116887	-0.146314	0.77	0.865	1	Chat-KO_vs_WT
Tut1	0.688259	-0.146301	0.107	0.117	1	Chat-KO_vs_WT
Utp20	0.802284	-0.146301	0.097	0.103	1	Chat-KO_vs_WT
Dynlrb1	0.139338	-0.146251	0.321	0.396	1	Chat-KO_vs_WT
Cstb	0.440767	-0.146251	0.347	0.375	1	Chat-KO_vs_WT
Sar1b	0.300137	-0.145901	0.296	0.34	1	Chat-KO_vs_WT
Zfp68	0.592486	-0.145872	0.168	0.185	1	Chat-KO_vs_WT
Rilpl2	0.250262	-0.145731	0.311	0.367	1	Chat-KO_vs_WT
Keap1	0.393494	-0.145608	0.214	0.246	1	Chat-KO_vs_WT
Asnsd1	0.442059	-0.145608	0.209	0.238	1	Chat-KO_vs_WT
Zfp280c	0.343313	-0.145429	0.245	0.279	1	Chat-KO_vs_WT
Bri3	0.250735	-0.145403	0.444	0.504	1	Chat-KO_vs_WT
Rac1	0.171294	-0.14517	0.791	0.836	1	Chat-KO_vs_WT
Psmb4	0.13089	-0.145089	0.622	0.68	1	Chat-KO_vs_WT
Clp1	0.632729	-0.144925	0.107	0.12	1	Chat-KO_vs_WT
Zfp992	0.652599	-0.144925	0.102	0.088	1	Chat-KO_vs_WT
Mrpl3	0.4861	-0.144821	0.158	0.182	1	Chat-KO_vs_WT
Calcrl	0.558724	-0.144821	0.138	0.155	1	Chat-KO_vs_WT
U2af2	0.68369	-0.144716	0.276	0.284	1	Chat-KO_vs_WT
Nasp	0.392317	-0.144685	0.276	0.308	1	Chat-KO_vs_WT
Apc	0.497048	-0.14424	0.439	0.472	1	Chat-KO_vs_WT
Hprt	0.555614	-0.144217	0.434	0.443	1	Chat-KO_vs_WT
Ik	0.414073	-0.144155	0.388	0.416	1	Chat-KO_vs_WT
Ube2v2	0.714151	-0.144057	0.291	0.302	1	Chat-KO_vs_WT
Eif2b5	0.861976	-0.14373	0.158	0.161	1	Chat-KO_vs_WT
Plagl2	0.544335	-0.143478	0.087	0.103	1	Chat-KO_vs_WT
Nelfe	0.586183	-0.143478	0.097	0.111	1	Chat-KO_vs_WT
Net1	0.704173	-0.143478	0.102	0.111	1	Chat-KO_vs_WT
Tm2d1	0.408439	-0.143415	0.291	0.326	1	Chat-KO_vs_WT
Arntl	0.296453	-0.143398	0.362	0.416	1	Chat-KO_vs_WT
H13	0.533645	-0.143398	0.459	0.469	1	Chat-KO_vs_WT
Pabpn1	0.256205	-0.143322	0.658	0.66	1	Chat-KO_vs_WT
Akt1	0.492375	-0.143234	0.265	0.29	1	Chat-KO_vs_WT
Nap1l4	0.349108	-0.143108	0.469	0.522	1	Chat-KO_vs_WT
R3hdm4	0.291414	-0.142758	0.281	0.326	1	Chat-KO_vs_WT
Plpbp	0.27402	-0.142596	0.138	0.176	1	Chat-KO_vs_WT
Lats1	0.559615	-0.142596	0.143	0.161	1	Chat-KO_vs_WT
Ciz1	0.601079	-0.142596	0.133	0.15	1	Chat-KO_vs_WT
Mtr	0.60356	-0.142596	0.143	0.158	1	Chat-KO_vs_WT
Pinx1	0.90235	-0.142596	0.158	0.158	1	Chat-KO_vs_WT
Naa16	0.304107	-0.142463	0.224	0.267	1	Chat-KO_vs_WT
Rin3	0.427812	-0.142463	0.235	0.264	1	Chat-KO_vs_WT
Ptpn2	0.631021	-0.142123	0.429	0.434	1	Chat-KO_vs_WT
Ngrn	0.639949	-0.142046	0.204	0.217	1	Chat-KO_vs_WT
Lyrm1	0.427705	-0.141955	0.087	0.109	1	Chat-KO_vs_WT
Zbed4	0.540552	-0.141955	0.092	0.109	1	Chat-KO_vs_WT
Usp9x	0.350256	-0.141877	0.383	0.422	1	Chat-KO_vs_WT
Calm1	0.0359256	-0.141701	0.99	0.991	1	Chat-KO_vs_WT
Gatad2a	0.564005	-0.141686	0.423	0.449	1	Chat-KO_vs_WT
Hectd4	0.393991	-0.141671	0.224	0.258	1	Chat-KO_vs_WT
Arrb2	0.524176	-0.141671	0.245	0.267	1	Chat-KO_vs_WT
Zfp445	0.852739	-0.141671	0.24	0.24	1	Chat-KO_vs_WT
D16Ertd472e	0.436472	-0.141525	0.439	0.466	1	Chat-KO_vs_WT
Ppp1r15b	0.804475	-0.141416	0.153	0.158	1	Chat-KO_vs_WT
Atl3	0.227439	-0.141192	0.281	0.337	1	Chat-KO_vs_WT
Rhot1	0.571313	-0.141084	0.194	0.214	1	Chat-KO_vs_WT
Ensa	0.616914	-0.141084	0.199	0.214	1	Chat-KO_vs_WT
Tex264	0.476644	-0.140858	0.24	0.267	1	Chat-KO_vs_WT
Brix1	0.519647	-0.140572	0.332	0.352	1	Chat-KO_vs_WT
Syk	0.432341	-0.140349	0.082	0.103	1	Chat-KO_vs_WT
Bid	0.482635	-0.140349	0.087	0.106	1	Chat-KO_vs_WT
Fance	0.597264	-0.140349	0.092	0.106	1	Chat-KO_vs_WT
Sin3a	0.542524	-0.140022	0.214	0.235	1	Chat-KO_vs_WT
Snrpf	0.313597	-0.139301	0.617	0.669	1	Chat-KO_vs_WT
Sdhaf1	0.723296	-0.139163	0.224	0.238	1	Chat-KO_vs_WT
Ndufa11	0.336173	-0.139122	0.541	0.566	1	Chat-KO_vs_WT
Dtnb	0.429125	-0.138919	0.337	0.375	1	Chat-KO_vs_WT
Nr1d2	0.58116	-0.138907	0.133	0.15	1	Chat-KO_vs_WT
Psmd7	0.190868	-0.138842	0.372	0.44	1	Chat-KO_vs_WT
Tlk2	0.443837	-0.138748	0.321	0.355	1	Chat-KO_vs_WT
Snhg15	0.248348	-0.138653	0.071	0.103	1	Chat-KO_vs_WT
Tes	0.524783	-0.13852	0.617	0.607	1	Chat-KO_vs_WT
Nucb1	0.225052	-0.13848	0.25	0.302	1	Chat-KO_vs_WT
Zmym4	0.448231	-0.13848	0.224	0.249	1	Chat-KO_vs_WT
Rbx1	0.154188	-0.138381	0.755	0.765	1	Chat-KO_vs_WT
Rpf1	0.520624	-0.138279	0.224	0.246	1	Chat-KO_vs_WT
Phf5a	0.336853	-0.138151	0.352	0.399	1	Chat-KO_vs_WT
Efhd2	0.435576	-0.138151	0.316	0.358	1	Chat-KO_vs_WT
Txndc15	0.83938	-0.137996	0.189	0.176	1	Chat-KO_vs_WT
Il7r	0.0419229	-0.137935	0.913	0.965	1	Chat-KO_vs_WT
Ip6k1	0.296051	-0.13776	0.362	0.405	1	Chat-KO_vs_WT
Casp8ap2	0.610088	-0.137706	0.25	0.267	1	Chat-KO_vs_WT
Samd4b	0.737528	-0.137571	0.138	0.147	1	Chat-KO_vs_WT
Sod1	0.361439	-0.137541	0.337	0.384	1	Chat-KO_vs_WT
Faf1	0.220954	-0.137436	0.342	0.402	1	Chat-KO_vs_WT
Camta1	0.160198	-0.136911	0.224	0.284	1	Chat-KO_vs_WT
Ebna1bp2	0.435222	-0.136911	0.276	0.305	1	Chat-KO_vs_WT
Psen1	0.462801	-0.136911	0.26	0.287	1	Chat-KO_vs_WT
Psmd11	0.243756	-0.13664	0.357	0.408	1	Chat-KO_vs_WT
Mri1	0.292384	-0.136562	0.301	0.349	1	Chat-KO_vs_WT
Rabgap1	0.736847	-0.136562	0.286	0.296	1	Chat-KO_vs_WT
Gnai3	0.365393	-0.136491	0.464	0.49	1	Chat-KO_vs_WT
Setd3	0.769927	-0.136287	0.332	0.334	1	Chat-KO_vs_WT
Mpzl3	0.248723	-0.136177	0.112	0.15	1	Chat-KO_vs_WT
Rcan3	0.451002	-0.136177	0.117	0.141	1	Chat-KO_vs_WT
Mynn	0.878772	-0.136177	0.133	0.135	1	Chat-KO_vs_WT
Otub1	0.385457	-0.136097	0.26	0.296	1	Chat-KO_vs_WT
Cltc	0.124468	-0.136064	0.347	0.419	1	Chat-KO_vs_WT
Mrps14	0.152822	-0.136047	0.439	0.531	1	Chat-KO_vs_WT
Myl12b	0.0662007	-0.135889	0.888	0.947	1	Chat-KO_vs_WT
Fbxo42	0.561987	-0.135756	0.153	0.173	1	Chat-KO_vs_WT
Spryd3	0.612402	-0.135756	0.184	0.199	1	Chat-KO_vs_WT
Sik1	0.718186	-0.135756	0.158	0.17	1	Chat-KO_vs_WT
Kmt2c	0.333062	-0.135669	0.48	0.531	1	Chat-KO_vs_WT
Cdk2ap2	0.27994	-0.135487	0.607	0.672	1	Chat-KO_vs_WT
Smarca4	0.42346	-0.135479	0.347	0.381	1	Chat-KO_vs_WT
Mrpl11	0.401079	-0.135262	0.25	0.284	1	Chat-KO_vs_WT
Map2k4	0.385074	-0.134982	0.306	0.343	1	Chat-KO_vs_WT
Uba6	0.829767	-0.134574	0.173	0.179	1	Chat-KO_vs_WT
Kdsr	0.626171	-0.134476	0.24	0.255	1	Chat-KO_vs_WT
Ldah	0.368372	-0.134405	0.219	0.252	1	Chat-KO_vs_WT
Git2	0.252649	-0.134205	0.429	0.478	1	Chat-KO_vs_WT
Cdc26	0.43648	-0.133525	0.245	0.276	1	Chat-KO_vs_WT
Leng8	0.60897	-0.133525	0.265	0.282	1	Chat-KO_vs_WT
Mcm9	0.620828	-0.133525	0.255	0.27	1	Chat-KO_vs_WT
Sdcbp2	0.369083	-0.133452	0.199	0.235	1	Chat-KO_vs_WT
Cebpg	0.55008	-0.133452	0.204	0.226	1	Chat-KO_vs_WT
Dstn	0.541876	-0.133197	0.122	0.141	1	Chat-KO_vs_WT
Tmem41b	0.551838	-0.133197	0.117	0.135	1	Chat-KO_vs_WT
Wdr41	0.714761	-0.133197	0.122	0.132	1	Chat-KO_vs_WT
Slfn8	0.794843	-0.133197	0.128	0.117	1	Chat-KO_vs_WT
Mrps16	0.146439	-0.132842	0.434	0.504	1	Chat-KO_vs_WT
Mtif2	0.437017	-0.132791	0.26	0.287	1	Chat-KO_vs_WT
Taf10	0.18156	-0.132729	0.643	0.686	1	Chat-KO_vs_WT
Erg28	0.407031	-0.132622	0.245	0.279	1	Chat-KO_vs_WT
Ube2r2	0.594936	-0.132111	0.418	0.422	1	Chat-KO_vs_WT
Casp1	0.50746	-0.132079	0.138	0.158	1	Chat-KO_vs_WT
Kctd10	0.531265	-0.132079	0.158	0.179	1	Chat-KO_vs_WT
Cd37	0.242189	-0.132048	0.658	0.692	1	Chat-KO_vs_WT
Tbc1d10c	0.271076	-0.131773	0.556	0.589	1	Chat-KO_vs_WT
Immt	0.504208	-0.131731	0.337	0.364	1	Chat-KO_vs_WT
Cdyl	0.475588	-0.131694	0.209	0.238	1	Chat-KO_vs_WT
Znrd2	0.217215	-0.131602	0.102	0.141	1	Chat-KO_vs_WT
Mpg	0.5517	-0.131602	0.117	0.135	1	Chat-KO_vs_WT
Serpini1	0.570028	-0.131602	0.102	0.117	1	Chat-KO_vs_WT
Snrpa	0.667816	-0.131602	0.117	0.129	1	Chat-KO_vs_WT
Wdr46	0.896811	-0.131602	0.117	0.111	1	Chat-KO_vs_WT
Spop	0.312373	-0.131167	0.444	0.496	1	Chat-KO_vs_WT
Snrpd1	0.625675	-0.131167	0.51	0.507	1	Chat-KO_vs_WT
Rab5a	0.604415	-0.131003	0.418	0.44	1	Chat-KO_vs_WT
Cox7c	0.129709	-0.131003	0.872	0.877	1	Chat-KO_vs_WT
Arl6ip6	0.361241	-0.13076	0.148	0.179	1	Chat-KO_vs_WT
Pikfyve	0.500485	-0.13076	0.143	0.164	1	Chat-KO_vs_WT
Hivep1	0.685736	-0.13076	0.158	0.17	1	Chat-KO_vs_WT
Fth1	0.075252	-0.13067	0.995	0.988	1	Chat-KO_vs_WT
Ten1	0.265853	-0.130385	0.327	0.378	1	Chat-KO_vs_WT
Ilrun	0.623958	-0.130309	0.291	0.305	1	Chat-KO_vs_WT
Tbcel	0.313503	-0.130182	0.168	0.208	1	Chat-KO_vs_WT
Ppp3ca	0.129854	-0.129989	0.617	0.648	1	Chat-KO_vs_WT
Prrc1	0.588227	-0.12993	0.097	0.111	1	Chat-KO_vs_WT
Daglb	0.765043	-0.12993	0.107	0.114	1	Chat-KO_vs_WT
Haghl	0.865218	-0.12993	0.117	0.12	1	Chat-KO_vs_WT
Bccip	0.684076	-0.129761	0.255	0.267	1	Chat-KO_vs_WT
Scamp3	0.532276	-0.129441	0.255	0.276	1	Chat-KO_vs_WT
Eif4ebp1	0.411671	-0.129389	0.148	0.176	1	Chat-KO_vs_WT
Rbm10	0.855341	-0.129389	0.148	0.152	1	Chat-KO_vs_WT
Aatf	0.471196	-0.129189	0.291	0.317	1	Chat-KO_vs_WT
Fli1	0.0577893	-0.129116	0.755	0.792	1	Chat-KO_vs_WT
Arl5b	0.404734	-0.129021	0.189	0.22	1	Chat-KO_vs_WT
Mcts1	0.264556	-0.128986	0.311	0.37	1	Chat-KO_vs_WT
Ppp1r11	0.447761	-0.128818	0.357	0.384	1	Chat-KO_vs_WT
Acyp2	0.22582	-0.128754	0.128	0.17	1	Chat-KO_vs_WT
Dguok	0.429783	-0.128754	0.219	0.252	1	Chat-KO_vs_WT
Tab2	0.311549	-0.128348	0.602	0.639	1	Chat-KO_vs_WT
Cenpx	0.433475	-0.128265	0.327	0.361	1	Chat-KO_vs_WT
Ftx	0.632303	-0.128176	0.087	0.1	1	Chat-KO_vs_WT
Acd	0.747704	-0.128176	0.112	0.12	1	Chat-KO_vs_WT
Slc50a1	0.192821	-0.12816	0.347	0.413	1	Chat-KO_vs_WT
Dnttip2	0.361026	-0.12816	0.342	0.378	1	Chat-KO_vs_WT
Pip4k2b	0.321211	-0.127964	0.128	0.161	1	Chat-KO_vs_WT
Alg14	0.520206	-0.127964	0.143	0.164	1	Chat-KO_vs_WT
Tradd	0.885876	-0.127964	0.163	0.164	1	Chat-KO_vs_WT
Rab5c	0.301617	-0.127877	0.474	0.525	1	Chat-KO_vs_WT
Mrps35	0.485999	-0.127821	0.184	0.208	1	Chat-KO_vs_WT
Pcnx	0.703042	-0.127821	0.184	0.196	1	Chat-KO_vs_WT
Plp2	0.676425	-0.127456	0.347	0.364	1	Chat-KO_vs_WT
Actr2	0.287198	-0.127232	0.673	0.736	1	Chat-KO_vs_WT
Suco	0.288229	-0.126849	0.362	0.422	1	Chat-KO_vs_WT
Dtnbp1	0.729996	-0.126746	0.291	0.299	1	Chat-KO_vs_WT
Akap8l	0.249753	-0.126704	0.23	0.282	1	Chat-KO_vs_WT
Cbx4	0.477813	-0.126704	0.255	0.284	1	Chat-KO_vs_WT
Nrbf2	0.337002	-0.126651	0.23	0.267	1	Chat-KO_vs_WT
Ppfia1	0.549317	-0.126651	0.224	0.246	1	Chat-KO_vs_WT
Agtpbp1	0.801936	-0.12658	0.189	0.194	1	Chat-KO_vs_WT
Fbxo34	0.763551	-0.126481	0.133	0.141	1	Chat-KO_vs_WT
Bsg	0.609498	-0.126371	0.485	0.507	1	Chat-KO_vs_WT
Slc35a1	0.582488	-0.126333	0.102	0.117	1	Chat-KO_vs_WT
Fastk	0.645163	-0.126333	0.102	0.114	1	Chat-KO_vs_WT
Mrpl10	0.711414	-0.126333	0.102	0.111	1	Chat-KO_vs_WT
Toe1	0.764573	-0.126333	0.107	0.114	1	Chat-KO_vs_WT
Mblac2	0.942624	-0.126333	0.107	0.103	1	Chat-KO_vs_WT
Cap1	0.380857	-0.126115	0.52	0.572	1	Chat-KO_vs_WT
Sh2d2a	0.999719	-0.126014	0.327	0.32	1	Chat-KO_vs_WT
Crebbp	0.0978861	-0.125828	0.607	0.686	1	Chat-KO_vs_WT
Rc3h2	0.494622	-0.125745	0.25	0.279	1	Chat-KO_vs_WT
Rab5if	0.713105	-0.125705	0.566	0.557	1	Chat-KO_vs_WT
Echs1	0.444206	-0.125553	0.224	0.252	1	Chat-KO_vs_WT
Sub1	0.0647298	-0.125415	0.913	0.938	1	Chat-KO_vs_WT
Dennd6a	0.575054	-0.125232	0.296	0.323	1	Chat-KO_vs_WT
Prdx5	0.0736902	-0.125086	0.566	0.66	1	Chat-KO_vs_WT
Uba52	0.100224	-0.125027	0.934	0.938	1	Chat-KO_vs_WT
Elp5	0.561172	-0.124937	0.143	0.161	1	Chat-KO_vs_WT
Golga1	0.832657	-0.124937	0.148	0.152	1	Chat-KO_vs_WT
Rae1	0.341355	-0.124761	0.255	0.296	1	Chat-KO_vs_WT
Trim27	0.558935	-0.124761	0.265	0.287	1	Chat-KO_vs_WT
Bicral	0.795784	-0.124761	0.235	0.238	1	Chat-KO_vs_WT
Ubc	0.285823	-0.124561	0.862	0.868	1	Chat-KO_vs_WT
Haus1	0.422627	-0.124394	0.097	0.12	1	Chat-KO_vs_WT
Actr1b	0.428029	-0.124394	0.087	0.109	1	Chat-KO_vs_WT
Tnpo2	0.712136	-0.124394	0.102	0.111	1	Chat-KO_vs_WT
Cd38	0.882281	-0.124394	0.097	0.1	1	Chat-KO_vs_WT
Cwc27	0.164376	-0.124131	0.209	0.273	1	Chat-KO_vs_WT
Cep63	0.589774	-0.123968	0.163	0.182	1	Chat-KO_vs_WT
Acaa2	0.292019	-0.123944	0.352	0.396	1	Chat-KO_vs_WT
Tuba4a	0.202102	-0.123751	0.209	0.264	1	Chat-KO_vs_WT
Tia1	0.360504	-0.123751	0.23	0.267	1	Chat-KO_vs_WT
Hadh	0.467509	-0.123751	0.235	0.264	1	Chat-KO_vs_WT
Pcbp1	0.262393	-0.123643	0.454	0.522	1	Chat-KO_vs_WT
Ppm1a	0.506178	-0.123619	0.316	0.343	1	Chat-KO_vs_WT
Tmx3	0.506598	-0.123619	0.311	0.337	1	Chat-KO_vs_WT
[truncated: 4,655 more rows]

## Sheet: S5d. DEGs in neutrophils
Dataset S5d. DEGs in neutrophils from WT and Chat-deficient mice
gene	p_val	avg_log2FC	pct.1	pct.2	p_val_adj	comp
Saa3	1.22346e-08	-1.60096	0.744	0.805	0.000145103	Chat-KO_vs_WT
Ccl4	0.000289592	-1.17416	0.059	0.118	1	Chat-KO_vs_WT
Eif2s3y	4.36441e-14	-1.11482	0.034	0.16	5.17619e-10	Chat-KO_vs_WT
Fn1	9.31131e-11	-1.00022	0.121	0.266	1.10432e-06	Chat-KO_vs_WT
Dusp2	5.44136e-07	-0.953969	0.127	0.241	0.00645345	Chat-KO_vs_WT
Ccl3	4.82545e-17	-0.953246	0.464	0.695	5.72298e-13	Chat-KO_vs_WT
Cxcl2	0.00423622	-0.944494	0.507	0.534	1	Chat-KO_vs_WT
Lyz1	3.68506e-06	-0.795861	0.059	0.138	0.0437048	Chat-KO_vs_WT
Ddx3y	6.24009e-06	-0.751622	0.083	0.17	0.0740074	Chat-KO_vs_WT
Acod1	0.0235798	-0.678012	0.148	0.195	1	Chat-KO_vs_WT
Gadd45g	0.000830791	-0.65499	0.099	0.165	1	Chat-KO_vs_WT
Ptgs2os2	0.00030978	-0.588784	0.059	0.118	1	Chat-KO_vs_WT
Il1b	8.04911e-16	-0.566197	0.951	0.975	9.54624e-12	Chat-KO_vs_WT
Hdc	0.0638566	-0.547851	0.124	0.16	1	Chat-KO_vs_WT
Ccrl2	0.00638087	-0.544654	0.19	0.259	1	Chat-KO_vs_WT
Ier2	1.23103e-10	-0.517658	0.868	0.904	1.46e-06	Chat-KO_vs_WT
Ifi27l2a	0.0716267	-0.516613	0.238	0.278	1	Chat-KO_vs_WT
Ifrd1	0.00305789	-0.514873	0.212	0.286	1	Chat-KO_vs_WT
Vps37a	0.000491256	-0.505673	0.095	0.165	1	Chat-KO_vs_WT
Ier3	0.047612	-0.477629	0.146	0.187	1	Chat-KO_vs_WT
Apoe	0.155641	-0.470962	0.174	0.204	1	Chat-KO_vs_WT
Slc7a11	0.115224	-0.469735	0.201	0.234	1	Chat-KO_vs_WT
Orm1	0.0932226	-0.461458	0.144	0.18	1	Chat-KO_vs_WT
Psmb3	2.4234e-09	-0.460694	0.673	0.781	2.87415e-05	Chat-KO_vs_WT
Ifi27	0.000606799	-0.452704	0.144	0.224	1	Chat-KO_vs_WT
Gas5	0.00385325	-0.452037	0.219	0.288	1	Chat-KO_vs_WT
Ubc	1.00383e-10	-0.444523	0.893	0.938	1.19054e-06	Chat-KO_vs_WT
Lrrc41	0.0058022	-0.441026	0.18	0.244	1	Chat-KO_vs_WT
Asprv1	0.134172	-0.438605	0.178	0.212	1	Chat-KO_vs_WT
Junb	2.81385e-07	-0.427567	0.921	0.943	0.00333722	Chat-KO_vs_WT
Stk19	0.0205215	-0.42567	0.112	0.158	1	Chat-KO_vs_WT
Ndufs8	0.0037757	-0.423067	0.197	0.266	1	Chat-KO_vs_WT
Tifa	0.00175945	-0.422876	0.072	0.128	1	Chat-KO_vs_WT
Pim1	0.00211011	-0.402121	0.576	0.64	1	Chat-KO_vs_WT
Dusp1	1.39502e-11	-0.39841	0.978	0.978	1.65449e-07	Chat-KO_vs_WT
Gadd45a	0.0269946	-0.397157	0.265	0.32	1	Chat-KO_vs_WT
Pgghg	0.0574554	-0.389421	0.133	0.172	1	Chat-KO_vs_WT
Gatd1	0.00682209	-0.388595	0.087	0.138	1	Chat-KO_vs_WT
Stap1	0.000193102	-0.379429	0.573	0.65	1	Chat-KO_vs_WT
Plek	9.3827e-05	-0.378674	0.82	0.837	1	Chat-KO_vs_WT
Selenon	0.0714158	-0.378009	0.095	0.128	1	Chat-KO_vs_WT
Coa5	0.0019405	-0.366008	0.146	0.219	1	Chat-KO_vs_WT
Cx3cr1	0.0167701	-0.362008	0.133	0.187	1	Chat-KO_vs_WT
Nudcd3	0.000511	-0.352632	0.344	0.451	1	Chat-KO_vs_WT
Slc39a1	0.0209984	-0.349122	0.065	0.103	1	Chat-KO_vs_WT
Slc3a2	0.242857	-0.34853	0.174	0.2	1	Chat-KO_vs_WT
Urod	0.0144885	-0.345961	0.061	0.101	1	Chat-KO_vs_WT
Slc38a1	0.0405103	-0.343581	0.105	0.145	1	Chat-KO_vs_WT
Gtf2h5	0.0291057	-0.34272	0.439	0.478	1	Chat-KO_vs_WT
Rpa3	0.0364025	-0.336067	0.071	0.106	1	Chat-KO_vs_WT
Csnk2b	0.00886433	-0.335764	0.382	0.451	1	Chat-KO_vs_WT
Il18r1	0.248852	-0.334778	0.324	0.347	1	Chat-KO_vs_WT
Rbm3	1.29412e-08	-0.333669	0.918	0.953	0.000153483	Chat-KO_vs_WT
Dapk1	0.0235131	-0.333239	0.073	0.113	1	Chat-KO_vs_WT
Pex16	0.0215777	-0.33316	0.109	0.155	1	Chat-KO_vs_WT
Eftud2	0.00411796	-0.331693	0.148	0.217	1	Chat-KO_vs_WT
Dpp3	0.0189077	-0.330555	0.133	0.185	1	Chat-KO_vs_WT
Ube2g2	0.113155	-0.328867	0.12	0.15	1	Chat-KO_vs_WT
Timm10	0.0124846	-0.324883	0.068	0.111	1	Chat-KO_vs_WT
C1qb	0.101831	-0.324711	0.204	0.241	1	Chat-KO_vs_WT
Ddit3	0.0284576	-0.322832	0.091	0.133	1	Chat-KO_vs_WT
U2af1	0.00260047	-0.321733	0.495	0.557	1	Chat-KO_vs_WT
Timm13	0.00789729	-0.321304	0.362	0.429	1	Chat-KO_vs_WT
Nfkbia	1.63446e-05	-0.320399	0.948	0.953	0.193847	Chat-KO_vs_WT
Timm50	0.0146415	-0.319875	0.067	0.108	1	Chat-KO_vs_WT
Dtymk	0.0305585	-0.319875	0.069	0.106	1	Chat-KO_vs_WT
Plscr1	0.293143	-0.31877	0.306	0.325	1	Chat-KO_vs_WT
Uchl3	0.0613842	-0.31578	0.102	0.138	1	Chat-KO_vs_WT
Lypla2	0.00764706	-0.315752	0.195	0.264	1	Chat-KO_vs_WT
Gns	0.076286	-0.313914	0.165	0.204	1	Chat-KO_vs_WT
Pradc1	0.0305386	-0.313785	0.069	0.106	1	Chat-KO_vs_WT
Exosc7	0.0476957	-0.312844	0.076	0.111	1	Chat-KO_vs_WT
Wdfy1	0.105555	-0.311944	0.122	0.155	1	Chat-KO_vs_WT
Clec4e	0.0188174	-0.30973	0.642	0.7	1	Chat-KO_vs_WT
Ndufb6	0.0249271	-0.308196	0.347	0.401	1	Chat-KO_vs_WT
Bcdin3d	0.0983161	-0.307268	0.102	0.133	1	Chat-KO_vs_WT
Chka	0.236193	-0.307084	0.185	0.209	1	Chat-KO_vs_WT
Cd274	0.0215773	-0.303556	0.095	0.14	1	Chat-KO_vs_WT
Naxe	0.0309305	-0.299582	0.09	0.131	1	Chat-KO_vs_WT
Cbwd1	0.0446246	-0.298675	0.122	0.165	1	Chat-KO_vs_WT
Aph1c	0.121362	-0.298479	0.099	0.128	1	Chat-KO_vs_WT
Imp4	0.00614756	-0.298425	0.155	0.222	1	Chat-KO_vs_WT
Hscb	0.0314472	-0.298206	0.069	0.106	1	Chat-KO_vs_WT
Traf1	0.143405	-0.297244	0.133	0.165	1	Chat-KO_vs_WT
Jmjd6	0.0363672	-0.295634	0.121	0.165	1	Chat-KO_vs_WT
Rbx1	0.000503693	-0.293275	0.752	0.783	1	Chat-KO_vs_WT
Marco	0.0454446	-0.29312	0.101	0.14	1	Chat-KO_vs_WT
Mef2c	0.959501	-0.292941	0.287	0.278	1	Chat-KO_vs_WT
Usp39	0.0179592	-0.291391	0.073	0.116	1	Chat-KO_vs_WT
Cd9	0.00315131	-0.291356	0.661	0.712	1	Chat-KO_vs_WT
Ddx39	0.0278425	-0.291307	0.192	0.246	1	Chat-KO_vs_WT
Snrpd1	0.0133826	-0.291223	0.233	0.3	1	Chat-KO_vs_WT
Manbal	0.0273036	-0.290898	0.129	0.177	1	Chat-KO_vs_WT
Ier5	0.0160602	-0.289549	0.535	0.594	1	Chat-KO_vs_WT
Cox6c	0.000784536	-0.289204	0.769	0.768	1	Chat-KO_vs_WT
Themis2	0.0516025	-0.287757	0.446	0.49	1	Chat-KO_vs_WT
C5ar2	0.110253	-0.286926	0.125	0.158	1	Chat-KO_vs_WT
Tmem128	0.0196118	-0.286532	0.309	0.372	1	Chat-KO_vs_WT
Otud6b	0.0454577	-0.285917	0.078	0.113	1	Chat-KO_vs_WT
Fem1c	0.154471	-0.285633	0.242	0.273	1	Chat-KO_vs_WT
Sod2	0.0578585	-0.284857	0.638	0.677	1	Chat-KO_vs_WT
Snrpc	0.038754	-0.282798	0.418	0.461	1	Chat-KO_vs_WT
Ino80b	0.0591419	-0.282511	0.129	0.17	1	Chat-KO_vs_WT
Timm17b	0.0783674	-0.281867	0.216	0.259	1	Chat-KO_vs_WT
Tmbim4	0.00380499	-0.281223	0.638	0.702	1	Chat-KO_vs_WT
Id2	0.0150783	-0.280731	0.687	0.734	1	Chat-KO_vs_WT
Mmp25	0.0815027	-0.27881	0.117	0.153	1	Chat-KO_vs_WT
Cuedc2	0.0411196	-0.278438	0.135	0.18	1	Chat-KO_vs_WT
Psmb2	0.00413278	-0.276366	0.548	0.596	1	Chat-KO_vs_WT
Cox7a2	0.0216482	-0.275519	0.75	0.744	1	Chat-KO_vs_WT
Ifitm1	0.683797	-0.275512	0.763	0.736	1	Chat-KO_vs_WT
Ezh2	0.0862545	-0.275057	0.091	0.123	1	Chat-KO_vs_WT
Mrto4	0.0542577	-0.274916	0.109	0.148	1	Chat-KO_vs_WT
Ldlrad4	0.781486	-0.274916	0.101	0.103	1	Chat-KO_vs_WT
Tomm34	0.197546	-0.27455	0.135	0.16	1	Chat-KO_vs_WT
Vrk2	0.114844	-0.273859	0.167	0.202	1	Chat-KO_vs_WT
Srsf3	0.0146142	-0.273057	0.57	0.623	1	Chat-KO_vs_WT
AU019990	0.550844	-0.272735	0.282	0.288	1	Chat-KO_vs_WT
Pdap1	0.0211678	-0.270914	0.309	0.367	1	Chat-KO_vs_WT
Dpy30	0.039385	-0.270571	0.152	0.2	1	Chat-KO_vs_WT
Mapk6	0.201395	-0.27047	0.122	0.148	1	Chat-KO_vs_WT
Map3k20	0.214576	-0.270425	0.098	0.121	1	Chat-KO_vs_WT
St3gal4	0.228727	-0.270131	0.524	0.53	1	Chat-KO_vs_WT
Wfdc21	0.000345608	-0.269875	0.993	0.99	1	Chat-KO_vs_WT
Ndufb2	0.0632675	-0.267962	0.21	0.254	1	Chat-KO_vs_WT
Milr1	0.0978373	-0.267041	0.435	0.47	1	Chat-KO_vs_WT
Psmb1	0.00750772	-0.266989	0.556	0.611	1	Chat-KO_vs_WT
Slc35b1	0.0521753	-0.266094	0.12	0.16	1	Chat-KO_vs_WT
Snapin	0.101091	-0.265998	0.113	0.145	1	Chat-KO_vs_WT
Dera	0.0952265	-0.265688	0.103	0.135	1	Chat-KO_vs_WT
Stxbp2	0.0345561	-0.263953	0.178	0.229	1	Chat-KO_vs_WT
Rbck1	0.0547133	-0.263521	0.158	0.202	1	Chat-KO_vs_WT
Ubb	7.5457e-11	-0.26265	0.999	1	8.9492e-07	Chat-KO_vs_WT
Cycs	0.0263928	-0.262224	0.355	0.421	1	Chat-KO_vs_WT
Dnlz	0.143919	-0.260926	0.101	0.128	1	Chat-KO_vs_WT
Sdhaf1	0.039553	-0.2609	0.339	0.389	1	Chat-KO_vs_WT
Zfp346	0.0377824	-0.260043	0.076	0.113	1	Chat-KO_vs_WT
Haghl	0.0520769	-0.260043	0.087	0.123	1	Chat-KO_vs_WT
Nol12	0.0676745	-0.259798	0.083	0.116	1	Chat-KO_vs_WT
Zfpl1	0.111515	-0.259275	0.076	0.103	1	Chat-KO_vs_WT
Heatr1	0.0193376	-0.258702	0.064	0.103	1	Chat-KO_vs_WT
Ifnar2	0.0286201	-0.258702	0.475	0.522	1	Chat-KO_vs_WT
Eif3i	0.0749716	-0.255968	0.306	0.352	1	Chat-KO_vs_WT
Bcap31	0.115944	-0.255947	0.393	0.419	1	Chat-KO_vs_WT
Acadl	0.0700212	-0.255443	0.365	0.409	1	Chat-KO_vs_WT
Myo1c	0.12592	-0.255204	0.312	0.352	1	Chat-KO_vs_WT
Agfg1	0.156142	-0.254422	0.216	0.249	1	Chat-KO_vs_WT
Cirbp	0.010772	-0.253211	0.6	0.655	1	Chat-KO_vs_WT
Iglc2	0.0829525	-0.252842	0.137	0.175	1	Chat-KO_vs_WT
Lamtor2	0.0148296	-0.252065	0.595	0.631	1	Chat-KO_vs_WT
Uba52	0.0452483	-0.251544	0.499	0.542	1	Chat-KO_vs_WT
Zfp36	0.00180672	-0.251296	0.865	0.882	1	Chat-KO_vs_WT
Psma6	0.0485113	-0.249188	0.467	0.507	1	Chat-KO_vs_WT
Plxdc2	0.0984923	-0.248934	0.082	0.111	1	Chat-KO_vs_WT
Dbi	0.106256	-0.248695	0.34	0.382	1	Chat-KO_vs_WT
Chkb	0.0702268	-0.247379	0.147	0.187	1	Chat-KO_vs_WT
Snrpd3	0.0588728	-0.246347	0.418	0.47	1	Chat-KO_vs_WT
Cox6b1	3.91509e-05	-0.246251	0.876	0.887	0.464329	Chat-KO_vs_WT
Taf5l	0.309727	-0.246161	0.098	0.116	1	Chat-KO_vs_WT
Ccdc124	0.113993	-0.245894	0.214	0.251	1	Chat-KO_vs_WT
Relb	0.183827	-0.244626	0.144	0.172	1	Chat-KO_vs_WT
Emc3	0.0856215	-0.244346	0.199	0.241	1	Chat-KO_vs_WT
Clec4a2	0.032505	-0.243112	0.74	0.736	1	Chat-KO_vs_WT
Srgn	2.04859e-09	-0.242561	0.999	0.998	2.42963e-05	Chat-KO_vs_WT
Psma2	0.00779355	-0.242513	0.65	0.7	1	Chat-KO_vs_WT
Nipsnap3b	0.133767	-0.24251	0.163	0.197	1	Chat-KO_vs_WT
Bcas2	0.0968132	-0.240605	0.282	0.325	1	Chat-KO_vs_WT
Ccnk	0.0415364	-0.240173	0.181	0.232	1	Chat-KO_vs_WT
Rnasek	0.0433421	-0.240082	0.624	0.638	1	Chat-KO_vs_WT
Tomm5	0.18146	-0.239971	0.284	0.313	1	Chat-KO_vs_WT
Il10rb	0.0376181	-0.238941	0.449	0.498	1	Chat-KO_vs_WT
Ptk2b	0.0995712	-0.237521	0.612	0.64	1	Chat-KO_vs_WT
Txndc15	0.15755	-0.237288	0.103	0.131	1	Chat-KO_vs_WT
Hecw2	0.750272	-0.237196	0.293	0.296	1	Chat-KO_vs_WT
Slc41a3	0.12487	-0.237	0.128	0.16	1	Chat-KO_vs_WT
Fos	0.00123919	-0.235003	0.937	0.953	1	Chat-KO_vs_WT
Brms1	0.0425391	-0.234985	0.226	0.281	1	Chat-KO_vs_WT
Wdr89	0.066493	-0.234985	0.218	0.266	1	Chat-KO_vs_WT
Ifitm2	0.000899756	-0.233742	0.993	0.995	1	Chat-KO_vs_WT
Rptor	0.0597321	-0.233694	0.196	0.244	1	Chat-KO_vs_WT
Mterf3	0.0862707	-0.232742	0.08	0.111	1	Chat-KO_vs_WT
Pfdn4	0.153816	-0.231844	0.124	0.153	1	Chat-KO_vs_WT
Psmb4	0.031698	-0.231572	0.442	0.507	1	Chat-KO_vs_WT
Btg2	0.00659847	-0.231436	0.955	0.968	1	Chat-KO_vs_WT
Mpc2	0.0489234	-0.230711	0.57	0.596	1	Chat-KO_vs_WT
Ifitm3	0.0554035	-0.22973	0.635	0.655	1	Chat-KO_vs_WT
Ubald2	0.0485534	-0.229113	0.346	0.399	1	Chat-KO_vs_WT
Tnfaip3	0.331574	-0.228112	0.211	0.232	1	Chat-KO_vs_WT
Bag5	0.171906	-0.22798	0.102	0.128	1	Chat-KO_vs_WT
Gsdmd	0.0861432	-0.227675	0.267	0.308	1	Chat-KO_vs_WT
Ing2	0.0613331	-0.227115	0.09	0.126	1	Chat-KO_vs_WT
Slc25a38	0.162085	-0.226974	0.082	0.106	1	Chat-KO_vs_WT
Snu13	0.0800814	-0.226619	0.479	0.52	1	Chat-KO_vs_WT
Dpm3	0.173383	-0.226602	0.215	0.249	1	Chat-KO_vs_WT
Ccdc115	0.208345	-0.226214	0.171	0.2	1	Chat-KO_vs_WT
Gngt2	0.120832	-0.22617	0.422	0.448	1	Chat-KO_vs_WT
Rgs2	0.0313577	-0.224933	0.633	0.66	1	Chat-KO_vs_WT
Rel	0.0882928	-0.224536	0.467	0.505	1	Chat-KO_vs_WT
Psme3	0.20468	-0.224298	0.088	0.111	1	Chat-KO_vs_WT
Pltp	0.123354	-0.223813	0.101	0.131	1	Chat-KO_vs_WT
Nol10	0.148056	-0.223813	0.105	0.133	1	Chat-KO_vs_WT
Copg1	0.155544	-0.222212	0.079	0.103	1	Chat-KO_vs_WT
Lyrm2	0.0260436	-0.222083	0.185	0.244	1	Chat-KO_vs_WT
Ssr2	0.100689	-0.222013	0.152	0.19	1	Chat-KO_vs_WT
Trp53	0.126289	-0.2219	0.097	0.126	1	Chat-KO_vs_WT
Pde4b	0.356914	-0.221482	0.576	0.557	1	Chat-KO_vs_WT
Eif4a1	0.0810584	-0.221179	0.547	0.576	1	Chat-KO_vs_WT
Fam207a	0.370927	-0.220708	0.112	0.128	1	Chat-KO_vs_WT
Med1	0.505435	-0.220598	0.22	0.232	1	Chat-KO_vs_WT
Mpdu1	0.186341	-0.220433	0.147	0.175	1	Chat-KO_vs_WT
Nlrc4	0.193965	-0.220433	0.131	0.158	1	Chat-KO_vs_WT
Gtpbp1	0.114259	-0.218732	0.102	0.133	1	Chat-KO_vs_WT
Gtf3c6	0.0788582	-0.218722	0.082	0.113	1	Chat-KO_vs_WT
Lilr4b	0.136769	-0.217937	0.403	0.433	1	Chat-KO_vs_WT
Birc2	0.0757402	-0.217782	0.109	0.145	1	Chat-KO_vs_WT
Jrkl	0.0300353	-0.216	0.113	0.16	1	Chat-KO_vs_WT
M6pr	0.104225	-0.215397	0.263	0.305	1	Chat-KO_vs_WT
Pik3ap1	0.00669569	-0.21469	0.856	0.899	1	Chat-KO_vs_WT
Cox5b	0.000547251	-0.214285	0.777	0.833	1	Chat-KO_vs_WT
U2af1l4	0.0935531	-0.214279	0.087	0.118	1	Chat-KO_vs_WT
Mrpl52	0.329925	-0.214229	0.199	0.219	1	Chat-KO_vs_WT
Polr2d	0.146916	-0.21379	0.076	0.101	1	Chat-KO_vs_WT
C5ar1	0.00101685	-0.213569	0.887	0.948	1	Chat-KO_vs_WT
Hsh2d	0.23963	-0.213568	0.094	0.116	1	Chat-KO_vs_WT
Otud4	0.407797	-0.213407	0.135	0.15	1	Chat-KO_vs_WT
Sel1l	0.125986	-0.213255	0.267	0.303	1	Chat-KO_vs_WT
Bccip	0.0704173	-0.212408	0.128	0.167	1	Chat-KO_vs_WT
Prdx2	0.0766297	-0.21203	0.19	0.234	1	Chat-KO_vs_WT
Cd101	0.529327	-0.211375	0.095	0.106	1	Chat-KO_vs_WT
Cnbp	0.0220897	-0.210792	0.595	0.631	1	Chat-KO_vs_WT
Tbce	0.427256	-0.210779	0.177	0.192	1	Chat-KO_vs_WT
Elp4	0.192994	-0.210722	0.08	0.103	1	Chat-KO_vs_WT
Pnrc1	0.129231	-0.210454	0.536	0.567	1	Chat-KO_vs_WT
Ndufaf7	0.113794	-0.210234	0.154	0.19	1	Chat-KO_vs_WT
Polr2i	0.112871	-0.209406	0.189	0.229	1	Chat-KO_vs_WT
Ctdp1	0.0848704	-0.208633	0.082	0.113	1	Chat-KO_vs_WT
Pofut2	0.125062	-0.207591	0.129	0.163	1	Chat-KO_vs_WT
Rbbp7	0.172494	-0.20668	0.121	0.15	1	Chat-KO_vs_WT
Arl1	0.104252	-0.206563	0.31	0.355	1	Chat-KO_vs_WT
Necap2	0.0641767	-0.206257	0.269	0.32	1	Chat-KO_vs_WT
Socs3	0.964564	-0.20592	0.333	0.318	1	Chat-KO_vs_WT
Hax1	0.239522	-0.205836	0.083	0.103	1	Chat-KO_vs_WT
Slc6a13	0.169709	-0.205714	0.088	0.113	1	Chat-KO_vs_WT
Mrpl13	0.255093	-0.205301	0.163	0.187	1	Chat-KO_vs_WT
Sem1	3.71261e-05	-0.204836	0.92	0.956	0.440316	Chat-KO_vs_WT
Eif6	0.112545	-0.204768	0.352	0.389	1	Chat-KO_vs_WT
Egr1	0.781049	-0.204365	0.551	0.527	1	Chat-KO_vs_WT
Tfb2m	0.199711	-0.204329	0.083	0.106	1	Chat-KO_vs_WT
Prmt1	0.0678611	-0.20428	0.171	0.217	1	Chat-KO_vs_WT
Coq10b	0.497102	-0.204262	0.233	0.244	1	Chat-KO_vs_WT
Gdpd3	0.489149	-0.203224	0.305	0.318	1	Chat-KO_vs_WT
Dhx40	0.84838	-0.203027	0.242	0.234	1	Chat-KO_vs_WT
Suclg1	0.21151	-0.202853	0.259	0.288	1	Chat-KO_vs_WT
Utp11	0.172205	-0.202281	0.15	0.182	1	Chat-KO_vs_WT
Pdss1	0.231253	-0.201761	0.097	0.118	1	Chat-KO_vs_WT
Ptbp1	0.349423	-0.201584	0.099	0.116	1	Chat-KO_vs_WT
Nelfb	0.202299	-0.201523	0.177	0.207	1	Chat-KO_vs_WT
Ltb	0.122823	-0.201449	0.688	0.667	1	Chat-KO_vs_WT
Tsn	0.227131	-0.200523	0.348	0.377	1	Chat-KO_vs_WT
Trp53inp2	0.204821	-0.199917	0.137	0.165	1	Chat-KO_vs_WT
Slc1a5	0.183092	-0.199803	0.08	0.103	1	Chat-KO_vs_WT
Kansl1l	0.6281	-0.199253	0.245	0.254	1	Chat-KO_vs_WT
Mrpl57	0.0392796	-0.198798	0.442	0.49	1	Chat-KO_vs_WT
Cd63	0.15366	-0.198301	0.333	0.367	1	Chat-KO_vs_WT
Zbtb8os	0.140812	-0.198171	0.275	0.313	1	Chat-KO_vs_WT
Nudc	0.106501	-0.197973	0.344	0.389	1	Chat-KO_vs_WT
Pqbp1	0.152777	-0.19755	0.098	0.126	1	Chat-KO_vs_WT
Cox4i1	0.000493896	-0.196926	0.95	0.968	1	Chat-KO_vs_WT
Creg1	0.0766685	-0.196789	0.527	0.557	1	Chat-KO_vs_WT
Clpx	0.314029	-0.196592	0.109	0.128	1	Chat-KO_vs_WT
Tmem160	0.506116	-0.196084	0.322	0.328	1	Chat-KO_vs_WT
Asb8	0.531228	-0.195962	0.156	0.167	1	Chat-KO_vs_WT
Ubxn2a	0.176973	-0.195111	0.176	0.207	1	Chat-KO_vs_WT
Cct3	0.225369	-0.194775	0.146	0.172	1	Chat-KO_vs_WT
Commd4	0.230643	-0.194775	0.144	0.17	1	Chat-KO_vs_WT
Gng10	0.112082	-0.193534	0.543	0.576	1	Chat-KO_vs_WT
Med6	0.184538	-0.192856	0.118	0.145	1	Chat-KO_vs_WT
Sumo1	0.127788	-0.192367	0.514	0.544	1	Chat-KO_vs_WT
Akap8	0.284999	-0.192071	0.2	0.227	1	Chat-KO_vs_WT
Psenen	0.132947	-0.192017	0.567	0.584	1	Chat-KO_vs_WT
Ndufs6	0.204479	-0.191863	0.468	0.48	1	Chat-KO_vs_WT
Aimp1	0.0472601	-0.191855	0.155	0.204	1	Chat-KO_vs_WT
Slc50a1	0.237845	-0.191855	0.178	0.204	1	Chat-KO_vs_WT
Ndufa12	0.188431	-0.191099	0.204	0.236	1	Chat-KO_vs_WT
Il1r2	0.467727	-0.190523	0.316	0.333	1	Chat-KO_vs_WT
Ndufb10	0.0578014	-0.190141	0.507	0.552	1	Chat-KO_vs_WT
Cdk11b	0.121612	-0.189992	0.499	0.544	1	Chat-KO_vs_WT
Hnrnpa1	0.0527772	-0.189918	0.376	0.441	1	Chat-KO_vs_WT
Ebag9	0.128336	-0.189761	0.101	0.131	1	Chat-KO_vs_WT
Fpr1	0.0299889	-0.189523	0.853	0.867	1	Chat-KO_vs_WT
Marcks	0.356896	-0.189512	0.531	0.53	1	Chat-KO_vs_WT
Sh3bp1	0.128563	-0.189272	0.079	0.106	1	Chat-KO_vs_WT
Trub2	0.112801	-0.188665	0.088	0.118	1	Chat-KO_vs_WT
Prdx1	0.294032	-0.188595	0.344	0.362	1	Chat-KO_vs_WT
Naa38	0.149887	-0.188229	0.122	0.153	1	Chat-KO_vs_WT
Chil3	0.818978	-0.188132	0.404	0.392	1	Chat-KO_vs_WT
Selenos	0.135115	-0.188058	0.303	0.34	1	Chat-KO_vs_WT
Zeb2	0.00931274	-0.187298	0.913	0.948	1	Chat-KO_vs_WT
Tradd	0.297507	-0.186873	0.09	0.108	1	Chat-KO_vs_WT
Ppp2r3c	0.1508	-0.186783	0.127	0.158	1	Chat-KO_vs_WT
Mif	0.176768	-0.18665	0.395	0.433	1	Chat-KO_vs_WT
Txn2	0.161123	-0.18662	0.276	0.313	1	Chat-KO_vs_WT
Syne3	0.28123	-0.186413	0.098	0.118	1	Chat-KO_vs_WT
Sec61b	0.0144189	-0.185639	0.716	0.736	1	Chat-KO_vs_WT
Lst1	0.000718528	-0.18542	0.984	1	1	Chat-KO_vs_WT
Gadd45gip1	0.364023	-0.184975	0.139	0.158	1	Chat-KO_vs_WT
Mphosph10	0.279319	-0.184727	0.181	0.204	1	Chat-KO_vs_WT
Heatr6	0.219407	-0.18443	0.139	0.165	1	Chat-KO_vs_WT
Borcs8	0.118732	-0.184005	0.102	0.133	1	Chat-KO_vs_WT
Limd1	0.0809647	-0.183488	0.12	0.158	1	Chat-KO_vs_WT
Polr2k	0.251608	-0.183406	0.395	0.414	1	Chat-KO_vs_WT
Bax	0.056377	-0.182864	0.423	0.478	1	Chat-KO_vs_WT
Cd80	0.710634	-0.18277	0.314	0.315	1	Chat-KO_vs_WT
Sub1	0.00293234	-0.182496	0.861	0.872	1	Chat-KO_vs_WT
Fcgr4	0.0537322	-0.182387	0.595	0.628	1	Chat-KO_vs_WT
Timm8b	0.0799702	-0.182183	0.257	0.305	1	Chat-KO_vs_WT
Rnaset2b	0.389696	-0.181996	0.336	0.355	1	Chat-KO_vs_WT
C1d	0.0932315	-0.181897	0.28	0.33	1	Chat-KO_vs_WT
Alkbh3	0.204801	-0.181785	0.133	0.16	1	Chat-KO_vs_WT
Ttc1	0.307506	-0.180626	0.238	0.261	1	Chat-KO_vs_WT
Josd2	0.343389	-0.180457	0.112	0.131	1	Chat-KO_vs_WT
Tmem234	0.156468	-0.180412	0.464	0.495	1	Chat-KO_vs_WT
Tmem222	0.179381	-0.180258	0.136	0.165	1	Chat-KO_vs_WT
Mrps14	0.240634	-0.180161	0.422	0.443	1	Chat-KO_vs_WT
Ola1	0.126033	-0.180017	0.151	0.187	1	Chat-KO_vs_WT
Fmo5	0.731109	-0.179885	0.159	0.165	1	Chat-KO_vs_WT
Fuca2	0.124441	-0.179771	0.185	0.224	1	Chat-KO_vs_WT
Banf1	0.288961	-0.179755	0.359	0.379	1	Chat-KO_vs_WT
Fnbp1	0.221914	-0.179197	0.298	0.328	1	Chat-KO_vs_WT
Ets2	0.0443864	-0.178901	0.626	0.663	1	Chat-KO_vs_WT
Tle5	0.11242	-0.177508	0.563	0.591	1	Chat-KO_vs_WT
Sec61g	0.456796	-0.177441	0.516	0.52	1	Chat-KO_vs_WT
Rnf113a2	0.155238	-0.176701	0.076	0.101	1	Chat-KO_vs_WT
Magoh	0.401407	-0.176361	0.376	0.387	1	Chat-KO_vs_WT
Dtnbp1	0.0644524	-0.175966	0.174	0.222	1	Chat-KO_vs_WT
Tmem19	0.0980811	-0.175694	0.144	0.182	1	Chat-KO_vs_WT
Trappc6a	0.612662	-0.175694	0.155	0.165	1	Chat-KO_vs_WT
Ptpn6	0.0618448	-0.175662	0.837	0.84	1	Chat-KO_vs_WT
Ltv1	0.222401	-0.175588	0.133	0.16	1	Chat-KO_vs_WT
Idh1	0.144653	-0.175346	0.117	0.148	1	Chat-KO_vs_WT
Comt	0.419034	-0.175346	0.122	0.138	1	Chat-KO_vs_WT
Mppe1	0.470276	-0.175055	0.11	0.123	1	Chat-KO_vs_WT
Adprm	0.159397	-0.174886	0.094	0.121	1	Chat-KO_vs_WT
Pdss2	0.39471	-0.173797	0.102	0.118	1	Chat-KO_vs_WT
Akr1b3	0.179547	-0.173589	0.12	0.148	1	Chat-KO_vs_WT
Thap7	0.278275	-0.173361	0.112	0.133	1	Chat-KO_vs_WT
Cul5	0.357019	-0.173207	0.146	0.165	1	Chat-KO_vs_WT
Epc1	0.670806	-0.173007	0.325	0.328	1	Chat-KO_vs_WT
Ndufb8	0.255278	-0.172265	0.514	0.532	1	Chat-KO_vs_WT
Cks2	0.0882922	-0.171973	0.336	0.389	1	Chat-KO_vs_WT
Hras	0.255224	-0.170942	0.143	0.167	1	Chat-KO_vs_WT
Dnttip1	0.254535	-0.170848	0.18	0.207	1	Chat-KO_vs_WT
Nop53	0.189466	-0.17073	0.263	0.296	1	Chat-KO_vs_WT
Ptrhd1	0.309681	-0.170618	0.132	0.153	1	Chat-KO_vs_WT
Eif1ad	0.241406	-0.170576	0.167	0.195	1	Chat-KO_vs_WT
Srsf6	0.457251	-0.170576	0.173	0.187	1	Chat-KO_vs_WT
Mpc1	0.279179	-0.169754	0.359	0.384	1	Chat-KO_vs_WT
Cfl1	0.000649625	-0.169703	0.981	0.99	1	Chat-KO_vs_WT
Ranbp1	0.153249	-0.169696	0.335	0.369	1	Chat-KO_vs_WT
Brcc3	0.144227	-0.169445	0.093	0.121	1	Chat-KO_vs_WT
Ndufc2	0.367985	-0.169183	0.231	0.251	1	Chat-KO_vs_WT
Nr2c2ap	0.521996	-0.168844	0.133	0.145	1	Chat-KO_vs_WT
Psmd8	0.0880775	-0.168274	0.424	0.475	1	Chat-KO_vs_WT
Slc25a3	0.187448	-0.167821	0.576	0.603	1	Chat-KO_vs_WT
Ttc17	0.176185	-0.167489	0.215	0.251	1	Chat-KO_vs_WT
Ndufs2	0.328789	-0.167489	0.254	0.276	1	Chat-KO_vs_WT
Efcab14	0.419414	-0.167308	0.178	0.197	1	Chat-KO_vs_WT
Mettl16	0.226802	-0.165866	0.095	0.118	1	Chat-KO_vs_WT
Ormdl1	0.291868	-0.165866	0.107	0.128	1	Chat-KO_vs_WT
Eya3	0.385553	-0.165658	0.199	0.219	1	Chat-KO_vs_WT
Ganab	0.432284	-0.165203	0.097	0.111	1	Chat-KO_vs_WT
Pop7	0.0958348	-0.165103	0.121	0.158	1	Chat-KO_vs_WT
Il18rap	0.144561	-0.165044	0.712	0.736	1	Chat-KO_vs_WT
Alg5	0.375967	-0.164961	0.171	0.19	1	Chat-KO_vs_WT
Timm10b	0.341641	-0.164548	0.592	0.591	1	Chat-KO_vs_WT
Slc20a1	0.216802	-0.164455	0.106	0.131	1	Chat-KO_vs_WT
Hadhb	0.0908457	-0.164441	0.154	0.195	1	Chat-KO_vs_WT
Phc3	0.279382	-0.164441	0.151	0.175	1	Chat-KO_vs_WT
Mkrn1	0.231591	-0.163347	0.571	0.594	1	Chat-KO_vs_WT
Tmem203	0.440307	-0.163127	0.118	0.133	1	Chat-KO_vs_WT
Bola1	0.237949	-0.162947	0.087	0.108	1	Chat-KO_vs_WT
Unc45a	0.477764	-0.162947	0.094	0.106	1	Chat-KO_vs_WT
Ppia	0.000273997	-0.161947	0.985	1	1	Chat-KO_vs_WT
Bola3	0.213123	-0.161876	0.12	0.145	1	Chat-KO_vs_WT
Ndufb7	0.0723137	-0.161638	0.71	0.724	1	Chat-KO_vs_WT
Ngrn	0.26797	-0.161452	0.135	0.158	1	Chat-KO_vs_WT
Psma5	0.0812432	-0.1611	0.318	0.369	1	Chat-KO_vs_WT
Ppib	0.105143	-0.159786	0.721	0.722	1	Chat-KO_vs_WT
Tspo	0.0709458	-0.159423	0.77	0.766	1	Chat-KO_vs_WT
Nucb1	0.237873	-0.159326	0.148	0.175	1	Chat-KO_vs_WT
Rpp21	0.181918	-0.159005	0.278	0.313	1	Chat-KO_vs_WT
Zcchc8	0.615878	-0.158744	0.193	0.202	1	Chat-KO_vs_WT
Otulin	0.112513	-0.158062	0.588	0.618	1	Chat-KO_vs_WT
Cct7	0.495651	-0.157637	0.246	0.259	1	Chat-KO_vs_WT
Serinc1	0.121522	-0.157482	0.25	0.296	1	Chat-KO_vs_WT
Sf3b5	0.377426	-0.157454	0.592	0.596	1	Chat-KO_vs_WT
Ly96	0.299938	-0.157352	0.279	0.305	1	Chat-KO_vs_WT
Ddt	0.164272	-0.156816	0.086	0.111	1	Chat-KO_vs_WT
Chchd7	0.290023	-0.156816	0.087	0.106	1	Chat-KO_vs_WT
Gdap2	0.316825	-0.15569	0.203	0.227	1	Chat-KO_vs_WT
Klhdc4	0.668288	-0.155634	0.132	0.14	1	Chat-KO_vs_WT
Itpa	0.308037	-0.155562	0.083	0.101	1	Chat-KO_vs_WT
Ikzf1	0.255247	-0.155532	0.737	0.714	1	Chat-KO_vs_WT
Glod4	0.0920549	-0.15416	0.189	0.234	1	Chat-KO_vs_WT
Hnrnpa3	0.0472801	-0.154086	0.697	0.734	1	Chat-KO_vs_WT
Trps1	0.521671	-0.154064	0.54	0.537	1	Chat-KO_vs_WT
Atf4	0.530098	-0.153611	0.422	0.424	1	Chat-KO_vs_WT
Coa6	0.397299	-0.153536	0.133	0.15	1	Chat-KO_vs_WT
Lmnb1	0.375143	-0.153174	0.422	0.453	1	Chat-KO_vs_WT
Fyttd1	0.233686	-0.153133	0.088	0.111	1	Chat-KO_vs_WT
Coq5	0.39209	-0.153133	0.095	0.111	1	Chat-KO_vs_WT
Mtfr1l	0.375929	-0.152588	0.132	0.15	1	Chat-KO_vs_WT
Lemd2	0.253729	-0.152334	0.117	0.14	1	Chat-KO_vs_WT
Dcun1d5	0.476862	-0.152121	0.214	0.229	1	Chat-KO_vs_WT
C3ar1	0.588039	-0.15185	0.254	0.268	1	Chat-KO_vs_WT
Smpdl3a	0.204478	-0.15145	0.699	0.704	1	Chat-KO_vs_WT
Plk3	0.537026	-0.151376	0.099	0.111	1	Chat-KO_vs_WT
Lsm5	0.366472	-0.151263	0.204	0.224	1	Chat-KO_vs_WT
Ginm1	0.339346	-0.151163	0.154	0.175	1	Chat-KO_vs_WT
Cdk14	0.600363	-0.151041	0.527	0.525	1	Chat-KO_vs_WT
Myl12b	0.00192682	-0.150498	0.941	0.956	1	Chat-KO_vs_WT
Psmd9	0.201934	-0.1504	0.152	0.182	1	Chat-KO_vs_WT
Ssbp1	0.227365	-0.150275	0.254	0.286	1	Chat-KO_vs_WT
Smn1	0.317209	-0.150042	0.113	0.133	1	Chat-KO_vs_WT
Cenpq	0.327613	-0.150035	0.141	0.163	1	Chat-KO_vs_WT
Rab1b	0.219554	-0.15002	0.273	0.305	1	Chat-KO_vs_WT
Supt20	0.6351	-0.149714	0.197	0.204	1	Chat-KO_vs_WT
Kri1	0.543872	-0.149269	0.155	0.167	1	Chat-KO_vs_WT
Haus2	0.119237	-0.148938	0.073	0.101	1	Chat-KO_vs_WT
Dgcr2	0.400305	-0.148808	0.131	0.148	1	Chat-KO_vs_WT
Gspt1	0.252993	-0.148732	0.185	0.214	1	Chat-KO_vs_WT
Eif4a3	0.32228	-0.148725	0.374	0.397	1	Chat-KO_vs_WT
Sap130	0.268512	-0.14854	0.14	0.165	1	Chat-KO_vs_WT
Cfap43	0.22035	-0.148315	0.159	0.187	1	Chat-KO_vs_WT
Trappc3	0.454055	-0.147845	0.174	0.19	1	Chat-KO_vs_WT
Tmem38b	0.11621	-0.147691	0.233	0.276	1	Chat-KO_vs_WT
Depdc5	0.20931	-0.147419	0.192	0.224	1	Chat-KO_vs_WT
Tuba4a	0.282351	-0.147419	0.215	0.241	1	Chat-KO_vs_WT
Bsg	0.392737	-0.147199	0.429	0.443	1	Chat-KO_vs_WT
Zdhhc6	0.517729	-0.147172	0.449	0.451	1	Chat-KO_vs_WT
Brd9	0.187685	-0.147074	0.186	0.219	1	Chat-KO_vs_WT
Cox5a	0.0450359	-0.147027	0.701	0.724	1	Chat-KO_vs_WT
Ly75	0.267743	-0.146934	0.086	0.106	1	Chat-KO_vs_WT
Isyna1	0.572176	-0.146807	0.11	0.121	1	Chat-KO_vs_WT
Mrpl2	0.18677	-0.146621	0.154	0.185	1	Chat-KO_vs_WT
Pdia6	0.274583	-0.146551	0.176	0.202	1	Chat-KO_vs_WT
Tctex1d2	0.374982	-0.146441	0.208	0.229	1	Chat-KO_vs_WT
Rmnd5b	0.304315	-0.145294	0.147	0.17	1	Chat-KO_vs_WT
Tmem59	0.122014	-0.144974	0.691	0.687	1	Chat-KO_vs_WT
Fkbp3	0.186852	-0.144481	0.211	0.246	1	Chat-KO_vs_WT
Bcl2a1d	0.276297	-0.14439	0.242	0.271	1	Chat-KO_vs_WT
Efr3a	0.199777	-0.14439	0.098	0.123	1	Chat-KO_vs_WT
Lrrc25	0.0988748	-0.144319	0.709	0.734	1	Chat-KO_vs_WT
Cfap36	0.463652	-0.144217	0.088	0.101	1	Chat-KO_vs_WT
Igfbp6	0.488479	-0.143851	0.11	0.096	1	Chat-KO_vs_WT
Elob	0.119436	-0.143584	0.834	0.825	1	Chat-KO_vs_WT
Acot9	0.28929	-0.142939	0.121	0.143	1	Chat-KO_vs_WT
Mprip	0.477375	-0.142939	0.114	0.128	1	Chat-KO_vs_WT
Ccdc71l	0.392008	-0.142819	0.215	0.236	1	Chat-KO_vs_WT
Spi1	0.0194855	-0.142653	0.962	0.968	1	Chat-KO_vs_WT
Nfkb2	0.333358	-0.142598	0.151	0.172	1	Chat-KO_vs_WT
Tmem11	0.278892	-0.142593	0.197	0.224	1	Chat-KO_vs_WT
Lcn2	0.999699	-0.142449	0.803	0.798	1	Chat-KO_vs_WT
Rraga	0.438851	-0.141646	0.139	0.155	1	Chat-KO_vs_WT
Ddx3x	0.543011	-0.14157	0.558	0.554	1	Chat-KO_vs_WT
Pds5b	0.307029	-0.141468	0.143	0.165	1	Chat-KO_vs_WT
Skiv2l	0.384339	-0.141192	0.109	0.126	1	Chat-KO_vs_WT
Ndufb11	0.0992567	-0.141009	0.563	0.606	1	Chat-KO_vs_WT
Tmed5	0.0716783	-0.141007	0.565	0.601	1	Chat-KO_vs_WT
Trem1	0.951272	-0.140923	0.355	0.345	1	Chat-KO_vs_WT
Nsmce3	0.297182	-0.140624	0.094	0.113	1	Chat-KO_vs_WT
Urm1	0.406768	-0.140624	0.091	0.106	1	Chat-KO_vs_WT
Ric1	0.232475	-0.140547	0.113	0.138	1	Chat-KO_vs_WT
Chchd2	0.0360065	-0.139868	0.917	0.926	1	Chat-KO_vs_WT
Calm3	0.0763462	-0.139377	0.63	0.667	1	Chat-KO_vs_WT
Esf1	0.829579	-0.139365	0.116	0.118	1	Chat-KO_vs_WT
Bloc1s2	0.600474	-0.139298	0.263	0.271	1	Chat-KO_vs_WT
Cfl2	0.363341	-0.139262	0.103	0.121	1	Chat-KO_vs_WT
Wbp2	0.331191	-0.138881	0.245	0.271	1	Chat-KO_vs_WT
Atf6	0.917523	-0.138525	0.39	0.372	1	Chat-KO_vs_WT
Rbm8a	0.123094	-0.138043	0.524	0.564	1	Chat-KO_vs_WT
Ndufa13	0.24293	-0.137745	0.688	0.682	1	Chat-KO_vs_WT
Grk2	0.146461	-0.137422	0.584	0.611	1	Chat-KO_vs_WT
Smpdl3b	0.274215	-0.137355	0.129	0.153	1	Chat-KO_vs_WT
Chrac1	0.280564	-0.137139	0.21	0.236	1	Chat-KO_vs_WT
Polg2	0.885686	-0.137001	0.121	0.123	1	Chat-KO_vs_WT
Lmbr1l	0.183014	-0.136094	0.165	0.197	1	Chat-KO_vs_WT
Mrpl35	0.218367	-0.135995	0.103	0.128	1	Chat-KO_vs_WT
Ndufa11	0.375635	-0.135917	0.408	0.426	1	Chat-KO_vs_WT
Neu1	0.616785	-0.135895	0.265	0.273	1	Chat-KO_vs_WT
Ndufc1	0.369339	-0.135742	0.306	0.33	1	Chat-KO_vs_WT
Socs4	0.193787	-0.135712	0.163	0.195	1	Chat-KO_vs_WT
Ccdc25	0.252054	-0.135615	0.128	0.153	1	Chat-KO_vs_WT
Lamtor4	0.147586	-0.13546	0.607	0.645	1	Chat-KO_vs_WT
Srd5a3	0.186072	-0.135347	0.17	0.204	1	Chat-KO_vs_WT
Mpeg1	0.0375652	-0.135284	0.586	0.633	1	Chat-KO_vs_WT
Gorasp2	0.331964	-0.1352	0.148	0.17	1	Chat-KO_vs_WT
Slbp	0.301878	-0.135116	0.263	0.288	1	Chat-KO_vs_WT
Cd53	0.0290616	-0.135022	0.901	0.904	1	Chat-KO_vs_WT
Trim8	0.340523	-0.135004	0.116	0.135	1	Chat-KO_vs_WT
Sqstm1	0.480632	-0.134561	0.418	0.441	1	Chat-KO_vs_WT
Fbl	0.475767	-0.134198	0.091	0.103	1	Chat-KO_vs_WT
Itm2b	0.0159039	-0.134187	0.956	0.951	1	Chat-KO_vs_WT
Kdelr2	0.213198	-0.134007	0.23	0.266	1	Chat-KO_vs_WT
Aip	0.275804	-0.133967	0.299	0.328	1	Chat-KO_vs_WT
Cope	0.262502	-0.133929	0.389	0.414	1	Chat-KO_vs_WT
Yipf4	0.611987	-0.133747	0.245	0.254	1	Chat-KO_vs_WT
Plekhj1	0.172205	-0.133332	0.416	0.458	1	Chat-KO_vs_WT
Cyfip2	0.728193	-0.133215	0.337	0.337	1	Chat-KO_vs_WT
Lsm6	0.356867	-0.13302	0.239	0.261	1	Chat-KO_vs_WT
Arhgap27	0.404741	-0.132803	0.105	0.121	1	Chat-KO_vs_WT
Nol7	0.24062	-0.131933	0.452	0.475	1	Chat-KO_vs_WT
Nod1	0.274955	-0.131647	0.12	0.143	1	Chat-KO_vs_WT
Tubb4b	0.322623	-0.131249	0.208	0.234	1	Chat-KO_vs_WT
Rexo2	0.324418	-0.131138	0.171	0.195	1	Chat-KO_vs_WT
Pfdn5	0.0284994	-0.130994	0.897	0.904	1	Chat-KO_vs_WT
Napa	0.158137	-0.130878	0.182	0.219	1	Chat-KO_vs_WT
Mcts1	0.401739	-0.130601	0.223	0.244	1	Chat-KO_vs_WT
Coro1a	0.00693457	-0.130278	0.996	0.998	1	Chat-KO_vs_WT
Rcc2	0.365303	-0.130106	0.15	0.17	1	Chat-KO_vs_WT
Emg1	0.39192	-0.129946	0.21	0.229	1	Chat-KO_vs_WT
Mrpl11	0.119134	-0.129842	0.154	0.192	1	Chat-KO_vs_WT
Zfp52	0.705337	-0.129761	0.282	0.283	1	Chat-KO_vs_WT
Ndufaf3	0.180837	-0.129373	0.107	0.135	1	Chat-KO_vs_WT
Cdkal1	0.411184	-0.128906	0.163	0.182	1	Chat-KO_vs_WT
Rpp25l	0.305162	-0.128804	0.131	0.153	1	Chat-KO_vs_WT
Ppp1r10	0.705859	-0.128698	0.393	0.392	1	Chat-KO_vs_WT
Psmc4	0.207355	-0.128162	0.263	0.298	1	Chat-KO_vs_WT
Cstb	0.621892	-0.127901	0.403	0.404	1	Chat-KO_vs_WT
Tuba8	0.394303	-0.127653	0.086	0.101	1	Chat-KO_vs_WT
Hnrnpdl	0.438227	-0.127584	0.58	0.567	1	Chat-KO_vs_WT
Swi5	0.285079	-0.127181	0.341	0.372	1	Chat-KO_vs_WT
Dubr	0.415535	-0.12711	0.101	0.116	1	Chat-KO_vs_WT
Terf1	0.168223	-0.127052	0.156	0.19	1	Chat-KO_vs_WT
Mospd2	0.772954	-0.127021	0.215	0.219	1	Chat-KO_vs_WT
Napsa	0.182513	-0.126586	0.638	0.633	1	Chat-KO_vs_WT
Cyba	0.00201911	-0.126553	0.995	0.998	1	Chat-KO_vs_WT
Babam1	0.200114	-0.126551	0.184	0.217	1	Chat-KO_vs_WT
Zkscan3	0.602278	-0.126416	0.118	0.128	1	Chat-KO_vs_WT
Kif1bp	0.463284	-0.126212	0.118	0.133	1	Chat-KO_vs_WT
Ckap5	0.5844	-0.126019	0.113	0.123	1	Chat-KO_vs_WT
Dad1	0.337484	-0.125512	0.527	0.532	1	Chat-KO_vs_WT
Dazap1	0.478578	-0.124964	0.259	0.276	1	Chat-KO_vs_WT
Ttc5	0.176237	-0.124668	0.167	0.202	1	Chat-KO_vs_WT
Tmem120a	0.420248	-0.124248	0.091	0.106	1	Chat-KO_vs_WT
Samsn1	0.0471804	-0.123959	0.914	0.916	1	Chat-KO_vs_WT
Atg4d	0.427818	-0.12393	0.103	0.118	1	Chat-KO_vs_WT
Nedd8	0.0324526	-0.123805	0.761	0.796	1	Chat-KO_vs_WT
Tfe3	0.407184	-0.123651	0.114	0.131	1	Chat-KO_vs_WT
Acat1	0.649109	-0.123403	0.122	0.131	1	Chat-KO_vs_WT
Fam114a2	0.290822	-0.123182	0.139	0.163	1	Chat-KO_vs_WT
Mif4gd	0.336377	-0.123081	0.146	0.167	1	Chat-KO_vs_WT
Sin3b	0.168004	-0.123033	0.555	0.576	1	Chat-KO_vs_WT
Cops9	0.293262	-0.122514	0.31	0.342	1	Chat-KO_vs_WT
Golga7	0.547254	-0.122234	0.21	0.222	1	Chat-KO_vs_WT
Litaf	0.401077	-0.122191	0.449	0.468	1	Chat-KO_vs_WT
Fcer1g	0.0189543	-0.122041	1	1	1	Chat-KO_vs_WT
Mrfap1	0.64152	-0.121983	0.543	0.53	1	Chat-KO_vs_WT
Ewsr1	0.623405	-0.121356	0.306	0.313	1	Chat-KO_vs_WT
Cct8	0.356921	-0.121193	0.329	0.357	1	Chat-KO_vs_WT
Max	0.670577	-0.121055	0.354	0.36	1	Chat-KO_vs_WT
H3f3b	0.0569901	-0.121031	1	1	1	Chat-KO_vs_WT
Snf8	0.225865	-0.120899	0.407	0.443	1	Chat-KO_vs_WT
Mrpl55	0.532431	-0.120875	0.102	0.113	1	Chat-KO_vs_WT
Dhps	0.295641	-0.120825	0.105	0.126	1	Chat-KO_vs_WT
Dhx16	0.832686	-0.120778	0.113	0.116	1	Chat-KO_vs_WT
Ino80c	0.621542	-0.120734	0.121	0.131	1	Chat-KO_vs_WT
Immp1l	0.291033	-0.120653	0.121	0.143	1	Chat-KO_vs_WT
Snrpb	0.091372	-0.120566	0.672	0.717	1	Chat-KO_vs_WT
B4galt6	0.701483	-0.120333	0.176	0.182	1	Chat-KO_vs_WT
Uso1	0.573103	-0.12029	0.195	0.207	1	Chat-KO_vs_WT
Pdpk1	0.503608	-0.120081	0.25	0.268	1	Chat-KO_vs_WT
Mboat7	0.438007	-0.120068	0.256	0.278	1	Chat-KO_vs_WT
Pts	0.382335	-0.120056	0.259	0.281	1	Chat-KO_vs_WT
Psmb7	0.0907092	-0.120011	0.293	0.347	1	Chat-KO_vs_WT
Smchd1	0.182022	-0.119981	0.264	0.303	1	Chat-KO_vs_WT
Smdt1	0.87819	-0.119589	0.615	0.586	1	Chat-KO_vs_WT
Ost4	0.208543	-0.118616	0.713	0.714	1	Chat-KO_vs_WT
Trappc2l	0.67819	-0.118558	0.273	0.281	1	Chat-KO_vs_WT
Cd79b	0.399875	-0.118509	0.245	0.217	1	Chat-KO_vs_WT
Adh5	0.299451	-0.118372	0.223	0.251	1	Chat-KO_vs_WT
Naa20	0.261638	-0.118151	0.158	0.185	1	Chat-KO_vs_WT
Ccnl1	0.408221	-0.117966	0.427	0.436	1	Chat-KO_vs_WT
Mfsd5	0.360233	-0.117959	0.131	0.15	1	Chat-KO_vs_WT
Arfgap1	0.302124	-0.117791	0.101	0.121	1	Chat-KO_vs_WT
Rilpl2	0.639333	-0.117789	0.688	0.675	1	Chat-KO_vs_WT
Snrnp27	0.843298	-0.11659	0.22	0.222	1	Chat-KO_vs_WT
Ldah	0.765014	-0.116428	0.2	0.204	1	Chat-KO_vs_WT
Il4ra	0.430242	-0.11618	0.185	0.204	1	Chat-KO_vs_WT
Cops6	0.227689	-0.116111	0.18	0.212	1	Chat-KO_vs_WT
Sertad1	0.62208	-0.115801	0.161	0.17	1	Chat-KO_vs_WT
Nktr	0.598698	-0.115679	0.37	0.382	1	Chat-KO_vs_WT
Clec4n	0.15073	-0.115623	0.103	0.133	1	Chat-KO_vs_WT
Glmp	0.447265	-0.115426	0.135	0.15	1	Chat-KO_vs_WT
Manf	0.551379	-0.115426	0.14	0.153	1	Chat-KO_vs_WT
Zmpste24	0.666218	-0.115319	0.125	0.133	1	Chat-KO_vs_WT
Trim14	0.273187	-0.115087	0.107	0.131	1	Chat-KO_vs_WT
Rpn1	0.785445	-0.115087	0.127	0.131	1	Chat-KO_vs_WT
Prpf19	0.403044	-0.11496	0.112	0.128	1	Chat-KO_vs_WT
Park7	0.192449	-0.114831	0.615	0.638	1	Chat-KO_vs_WT
Spata5	0.804645	-0.114814	0.189	0.195	1	Chat-KO_vs_WT
Unc119	0.459461	-0.11441	0.688	0.677	1	Chat-KO_vs_WT
Gars	0.40062	-0.114141	0.18	0.2	1	Chat-KO_vs_WT
Tmem219	0.59674	-0.114038	0.28	0.293	1	Chat-KO_vs_WT
Pitpnc1	0.569467	-0.113933	0.566	0.574	1	Chat-KO_vs_WT
Zranb2	0.265273	-0.11391	0.158	0.185	1	Chat-KO_vs_WT
Eef1b2	0.296338	-0.113706	0.761	0.788	1	Chat-KO_vs_WT
Eef1d	0.295309	-0.11298	0.365	0.394	1	Chat-KO_vs_WT
Mrpl12	0.286682	-0.112732	0.136	0.16	1	Chat-KO_vs_WT
Sf3b3	0.426412	-0.112732	0.127	0.143	1	Chat-KO_vs_WT
Lsm4	0.402312	-0.112663	0.354	0.377	1	Chat-KO_vs_WT
Clpp	0.665281	-0.112548	0.128	0.135	1	Chat-KO_vs_WT
Cyld	0.552146	-0.112404	0.312	0.328	1	Chat-KO_vs_WT
Ndufa4	0.588592	-0.112179	0.483	0.485	1	Chat-KO_vs_WT
Spata13	0.472542	-0.111897	0.351	0.367	1	Chat-KO_vs_WT
BC031181	0.495637	-0.111499	0.448	0.458	1	Chat-KO_vs_WT
Psma3	0.21674	-0.111255	0.497	0.534	1	Chat-KO_vs_WT
Ptp4a3	0.918134	-0.111085	0.159	0.16	1	Chat-KO_vs_WT
Srsf5	0.114139	-0.111049	0.914	0.874	1	Chat-KO_vs_WT
Cnih4	0.193943	-0.110744	0.59	0.618	1	Chat-KO_vs_WT
Nifk	0.325301	-0.110592	0.086	0.103	1	Chat-KO_vs_WT
Srsf11	0.318399	-0.110549	0.593	0.628	1	Chat-KO_vs_WT
Emc6	0.450382	-0.110379	0.309	0.33	1	Chat-KO_vs_WT
Ino80e	0.60066	-0.110197	0.14	0.15	1	Chat-KO_vs_WT
Eif2a	0.75378	-0.109944	0.125	0.131	1	Chat-KO_vs_WT
Ndufaf8	0.811972	-0.109805	0.237	0.241	1	Chat-KO_vs_WT
Slco3a1	0.62488	-0.109261	0.565	0.564	1	Chat-KO_vs_WT
Pla2g7	0.112615	-0.109216	0.853	0.872	1	Chat-KO_vs_WT
Ptprj	0.0897537	-0.109137	0.744	0.761	1	Chat-KO_vs_WT
Cep83	0.244358	-0.108894	0.235	0.266	1	Chat-KO_vs_WT
Gtf2f1	0.613668	-0.108832	0.152	0.163	1	Chat-KO_vs_WT
Rab5c	0.193614	-0.108829	0.581	0.603	1	Chat-KO_vs_WT
Zfp971	0.513626	-0.108659	0.195	0.212	1	Chat-KO_vs_WT
Coa3	0.761395	-0.108604	0.309	0.31	1	Chat-KO_vs_WT
Wfdc17	0.514937	-0.108388	0.925	0.936	1	Chat-KO_vs_WT
Gadd45b	0.786697	-0.108347	0.23	0.217	1	Chat-KO_vs_WT
Ninj1	0.658128	-0.108319	0.487	0.485	1	Chat-KO_vs_WT
Tcof1	0.515101	-0.108013	0.144	0.158	1	Chat-KO_vs_WT
Eprs	0.659706	-0.107976	0.173	0.182	1	Chat-KO_vs_WT
Eif5a	0.137501	-0.107949	0.827	0.818	1	Chat-KO_vs_WT
Abca13	0.432655	-0.107728	0.133	0.15	1	Chat-KO_vs_WT
Upf3b	0.438132	-0.107711	0.131	0.148	1	Chat-KO_vs_WT
Llph	0.0480343	-0.107457	0.431	0.512	1	Chat-KO_vs_WT
Pym1	0.319581	-0.107269	0.083	0.101	1	Chat-KO_vs_WT
Nop9	0.395261	-0.107269	0.086	0.101	1	Chat-KO_vs_WT
Emc7	0.459193	-0.106686	0.278	0.298	1	Chat-KO_vs_WT
Rgcc	0.966158	-0.106562	0.129	0.128	1	Chat-KO_vs_WT
Lgals3	0.0868108	-0.106396	0.933	0.924	1	Chat-KO_vs_WT
Txndc17	0.601792	-0.106118	0.366	0.374	1	Chat-KO_vs_WT
Hint1	0.371439	-0.106045	0.653	0.633	1	Chat-KO_vs_WT
Zbtb1	0.381874	-0.10598	0.152	0.172	1	Chat-KO_vs_WT
Pex13	0.839595	-0.10592	0.11	0.113	1	Chat-KO_vs_WT
Raet1e	0.506833	-0.105856	0.25	0.266	1	Chat-KO_vs_WT
Pgp	0.654106	-0.105803	0.238	0.246	1	Chat-KO_vs_WT
Nfe2l1	0.609426	-0.105733	0.181	0.192	1	Chat-KO_vs_WT
Emc10	0.576446	-0.105546	0.227	0.239	1	Chat-KO_vs_WT
Cd52	0.00962503	-0.105538	0.997	0.995	1	Chat-KO_vs_WT
Cox6a1	0.165418	-0.105341	0.795	0.803	1	Chat-KO_vs_WT
Dap3	0.321339	-0.105274	0.14	0.163	1	Chat-KO_vs_WT
Htatip2	0.330956	-0.105117	0.166	0.19	1	Chat-KO_vs_WT
Tbc1d10c	0.670529	-0.105117	0.176	0.185	1	Chat-KO_vs_WT
Nab1	0.914583	-0.105098	0.454	0.438	1	Chat-KO_vs_WT
Golim4	0.41304	-0.104443	0.144	0.163	1	Chat-KO_vs_WT
Larp7	0.434154	-0.104443	0.163	0.182	1	Chat-KO_vs_WT
Sgk1	0.990995	-0.104385	0.216	0.212	1	Chat-KO_vs_WT
Gltp	0.885444	-0.104117	0.257	0.256	1	Chat-KO_vs_WT
Ankrd37	0.825587	-0.104061	0.112	0.106	1	Chat-KO_vs_WT
Ddx5	0.0889274	-0.103592	0.948	0.946	1	Chat-KO_vs_WT
Calcrl	0.638938	-0.102883	0.127	0.135	1	Chat-KO_vs_WT
Pfdn2	0.295413	-0.102725	0.434	0.466	1	Chat-KO_vs_WT
Gtpbp4	0.634654	-0.10234	0.253	0.264	1	Chat-KO_vs_WT
Odr4	0.214803	-0.101973	0.12	0.148	1	Chat-KO_vs_WT
Churc1	0.693091	-0.101896	0.162	0.17	1	Chat-KO_vs_WT
Sdhb	0.607228	-0.101812	0.407	0.416	1	Chat-KO_vs_WT
Mrpl21	0.459305	-0.101789	0.2	0.217	1	Chat-KO_vs_WT
Mlycd	0.731418	-0.101498	0.098	0.103	1	Chat-KO_vs_WT
Zfp398	0.702404	-0.101479	0.116	0.123	1	Chat-KO_vs_WT
Ddost	0.441177	-0.101091	0.212	0.232	1	Chat-KO_vs_WT
Phf1	0.409257	-0.100878	0.088	0.103	1	Chat-KO_vs_WT
Gpx4	0.0562794	-0.100754	0.829	0.828	1	Chat-KO_vs_WT
Nploc4	0.901325	-0.100538	0.139	0.14	1	Chat-KO_vs_WT
Rfk	0.850289	-0.100402	0.116	0.118	1	Chat-KO_vs_WT
Cdk7	0.554386	-0.100037	0.131	0.143	1	Chat-KO_vs_WT
Hmox1	0.316976	-0.0999336	0.303	0.333	1	Chat-KO_vs_WT
Mbd2	0.396509	-0.0996044	0.535	0.552	1	Chat-KO_vs_WT
Tmsb4x	0.00388182	-0.0994844	1	0.998	1	Chat-KO_vs_WT
Eif3k	0.363935	-0.099284	0.624	0.623	1	Chat-KO_vs_WT
Cd300c2	0.11173	-0.0992234	0.747	0.746	1	Chat-KO_vs_WT
Prkag2	0.67231	-0.0992147	0.26	0.273	1	Chat-KO_vs_WT
Tap2	0.462397	-0.0990764	0.182	0.2	1	Chat-KO_vs_WT
Cacul1	0.932723	-0.0990764	0.18	0.18	1	Chat-KO_vs_WT
Mreg	0.475889	-0.0989174	0.158	0.175	1	Chat-KO_vs_WT
Marc2	0.221612	-0.0986187	0.167	0.2	1	Chat-KO_vs_WT
Pirb	0.4237	-0.0985541	0.763	0.741	1	Chat-KO_vs_WT
Gstm1	0.883901	-0.0981398	0.156	0.15	1	Chat-KO_vs_WT
Birc3	0.515181	-0.0980334	0.816	0.781	1	Chat-KO_vs_WT
Fau	0.00764804	-0.0980312	1	1	1	Chat-KO_vs_WT
Ndufv3	0.330531	-0.0977266	0.336	0.367	1	Chat-KO_vs_WT
Smim14	0.825908	-0.0976172	0.469	0.453	1	Chat-KO_vs_WT
Runx2	0.56031	-0.0975515	0.178	0.195	1	Chat-KO_vs_WT
Ngdn	0.354833	-0.0975311	0.263	0.288	1	Chat-KO_vs_WT
Rffl	0.252017	-0.0974981	0.249	0.283	1	Chat-KO_vs_WT
Tnfaip2	0.931985	-0.0974435	0.335	0.33	1	Chat-KO_vs_WT
Aurkaip1	0.438232	-0.0974102	0.475	0.48	1	Chat-KO_vs_WT
Psmb6	0.345294	-0.097202	0.419	0.443	1	Chat-KO_vs_WT
Snx29	0.302085	-0.0971275	0.162	0.187	1	Chat-KO_vs_WT
Mfap1b	0.510044	-0.0971275	0.189	0.204	1	Chat-KO_vs_WT
Slc35b3	0.335021	-0.097069	0.106	0.126	1	Chat-KO_vs_WT
Golph3l	0.630367	-0.097069	0.099	0.108	1	Chat-KO_vs_WT
Sri	0.360535	-0.0970026	0.633	0.655	1	Chat-KO_vs_WT
Hnrnpa0	0.254447	-0.0966944	0.62	0.655	1	Chat-KO_vs_WT
Clec4a3	0.280284	-0.0966355	0.873	0.884	1	Chat-KO_vs_WT
Ube2l3	0.863153	-0.0964546	0.486	0.473	1	Chat-KO_vs_WT
Ilkap	0.468717	-0.0963036	0.226	0.244	1	Chat-KO_vs_WT
Snrpg	0.492704	-0.0962414	0.649	0.655	1	Chat-KO_vs_WT
Hira	0.639108	-0.0961093	0.159	0.17	1	Chat-KO_vs_WT
Ptma	0.121811	-0.0958753	0.985	0.985	1	Chat-KO_vs_WT
Sdf4	0.907394	-0.0958318	0.427	0.421	1	Chat-KO_vs_WT
Sec16a	0.29827	-0.0958175	0.122	0.145	1	Chat-KO_vs_WT
Rpe	0.514657	-0.0958175	0.117	0.131	1	Chat-KO_vs_WT
Ppp1r14b	0.794634	-0.0956088	0.102	0.106	1	Chat-KO_vs_WT
Snrpe	0.406835	-0.0954837	0.597	0.599	1	Chat-KO_vs_WT
Abhd17a	0.595274	-0.095389	0.215	0.227	1	Chat-KO_vs_WT
Arrdc1	0.451768	-0.0953689	0.146	0.163	1	Chat-KO_vs_WT
Rabgef1	0.6887	-0.0952604	0.235	0.244	1	Chat-KO_vs_WT
Plekhf2	0.568148	-0.0952098	0.192	0.204	1	Chat-KO_vs_WT
Pom121	0.420752	-0.0951231	0.118	0.135	1	Chat-KO_vs_WT
Dus2	0.434553	-0.0951231	0.098	0.113	1	Chat-KO_vs_WT
Tcn2	0.522856	-0.0946735	0.182	0.197	1	Chat-KO_vs_WT
BC004004	0.356214	-0.0944021	0.238	0.264	1	Chat-KO_vs_WT
Lpcat3	0.390488	-0.0943864	0.101	0.118	1	Chat-KO_vs_WT
Cyb5r1	0.222417	-0.0941594	0.205	0.239	1	Chat-KO_vs_WT
Szrd1	0.354646	-0.0941594	0.223	0.249	1	Chat-KO_vs_WT
Ccdc174	0.550683	-0.0941594	0.211	0.224	1	Chat-KO_vs_WT
Slc39a11	0.826497	-0.0941127	0.154	0.158	1	Chat-KO_vs_WT
Tmed9	0.790163	-0.0939527	0.472	0.461	1	Chat-KO_vs_WT
Rrp1b	0.313209	-0.0939495	0.222	0.249	1	Chat-KO_vs_WT
Fcf1	0.754623	-0.0936903	0.301	0.305	1	Chat-KO_vs_WT
Tecr	0.637377	-0.0935011	0.541	0.53	1	Chat-KO_vs_WT
Hmgb2	0.0411435	-0.0933719	0.939	0.933	1	Chat-KO_vs_WT
Serp1	0.184525	-0.0933441	0.876	0.894	1	Chat-KO_vs_WT
Cog8	0.396348	-0.0933283	0.129	0.148	1	Chat-KO_vs_WT
Arpp19	0.602379	-0.0933096	0.586	0.576	1	Chat-KO_vs_WT
Arl6ip5	0.296824	-0.0931753	0.252	0.281	1	Chat-KO_vs_WT
Hars	0.681498	-0.0927694	0.103	0.111	1	Chat-KO_vs_WT
Txndc9	0.3509	-0.0927381	0.268	0.296	1	Chat-KO_vs_WT
Nr4a1	0.620393	-0.09213	0.529	0.525	1	Chat-KO_vs_WT
Map3k15	0.560536	-0.0918796	0.093	0.103	1	Chat-KO_vs_WT
Ppm1g	0.40063	-0.0913339	0.246	0.268	1	Chat-KO_vs_WT
Psma1	0.882661	-0.0910219	0.512	0.495	1	Chat-KO_vs_WT
Tob1	0.724375	-0.0909073	0.114	0.121	1	Chat-KO_vs_WT
Exosc4	0.570508	-0.0908905	0.136	0.148	1	Chat-KO_vs_WT
Naxd	0.410169	-0.0908766	0.151	0.17	1	Chat-KO_vs_WT
Snrpd2	0.80126	-0.0901835	0.41	0.411	1	Chat-KO_vs_WT
Paip1	0.953279	-0.0901761	0.158	0.158	1	Chat-KO_vs_WT
Ncaph2	0.851348	-0.0893367	0.143	0.145	1	Chat-KO_vs_WT
Neat1	0.16264	-0.0891969	0.868	0.869	1	Chat-KO_vs_WT
Khk	0.515144	-0.0891969	0.12	0.133	1	Chat-KO_vs_WT
Polr2e	0.322479	-0.0890377	0.351	0.387	1	Chat-KO_vs_WT
Tmem134	0.766914	-0.0889468	0.574	0.547	1	Chat-KO_vs_WT
Sar1a	0.550773	-0.0887599	0.226	0.241	1	Chat-KO_vs_WT
Hmgcl	0.508865	-0.0887005	0.299	0.318	1	Chat-KO_vs_WT
Chmp2a	0.508004	-0.0886401	0.709	0.695	1	Chat-KO_vs_WT
Glrx2	0.606763	-0.088344	0.237	0.251	1	Chat-KO_vs_WT
Galc	0.707125	-0.088272	0.102	0.108	1	Chat-KO_vs_WT
Batf	0.422799	-0.0881627	0.317	0.335	1	Chat-KO_vs_WT
Asna1	0.499797	-0.0876203	0.133	0.148	1	Chat-KO_vs_WT
Chchd1	0.189677	-0.0876071	0.263	0.305	1	Chat-KO_vs_WT
Igkc	0.887436	-0.0874902	0.623	0.606	1	Chat-KO_vs_WT
Tpi1	0.359668	-0.0873715	0.382	0.416	1	Chat-KO_vs_WT
Selenof	0.488166	-0.0873613	0.55	0.567	1	Chat-KO_vs_WT
Parl	0.821159	-0.0872281	0.239	0.241	1	Chat-KO_vs_WT
Ttyh3	0.739697	-0.0871571	0.196	0.202	1	Chat-KO_vs_WT
Ubxn6	0.973038	-0.0868775	0.181	0.177	1	Chat-KO_vs_WT
Rrp1	0.165716	-0.0867755	0.279	0.325	1	Chat-KO_vs_WT
Malsu1	0.671086	-0.0867444	0.199	0.209	1	Chat-KO_vs_WT
Chmp2b	0.745545	-0.0866863	0.114	0.121	1	Chat-KO_vs_WT
Rnf34	0.534263	-0.0865544	0.249	0.266	1	Chat-KO_vs_WT
Lactb	0.90909	-0.0864488	0.177	0.177	1	Chat-KO_vs_WT
Psmd4	0.771722	-0.0863144	0.507	0.495	1	Chat-KO_vs_WT
Cnppd1	0.733085	-0.0862557	0.264	0.273	1	Chat-KO_vs_WT
Rhot1	0.990821	-0.0861625	0.141	0.14	1	Chat-KO_vs_WT
Pip5k1a	0.602634	-0.0861057	0.156	0.167	1	Chat-KO_vs_WT
Lsm3	0.94572	-0.0859789	0.303	0.293	1	Chat-KO_vs_WT
Bub3	0.859013	-0.08596	0.318	0.315	1	Chat-KO_vs_WT
Ndufa6	0.468814	-0.0858643	0.518	0.527	1	Chat-KO_vs_WT
Gsr	0.172173	-0.0857845	0.982	0.985	1	Chat-KO_vs_WT
Mapkapk2	0.559145	-0.0857329	0.495	0.463	1	Chat-KO_vs_WT
Dctn3	0.85814	-0.0855691	0.46	0.446	1	Chat-KO_vs_WT
Gtf2f2	0.575749	-0.0853947	0.21	0.222	1	Chat-KO_vs_WT
Tyrobp	0.0149351	-0.0853081	1	1	1	Chat-KO_vs_WT
Sae1	0.737833	-0.0852964	0.156	0.163	1	Chat-KO_vs_WT
Btrc	0.520349	-0.0852233	0.101	0.113	1	Chat-KO_vs_WT
Rab31	0.268624	-0.085104	0.807	0.803	1	Chat-KO_vs_WT
Tmed10	0.0886293	-0.0847023	0.716	0.754	1	Chat-KO_vs_WT
Mrpl10	0.25635	-0.0846424	0.105	0.128	1	Chat-KO_vs_WT
Ssb	0.688492	-0.08462	0.505	0.51	1	Chat-KO_vs_WT
Vamp8	0.282205	-0.0845738	0.789	0.793	1	Chat-KO_vs_WT
Wwp1	0.470224	-0.0844466	0.135	0.15	1	Chat-KO_vs_WT
Nfkbib	0.571384	-0.0844466	0.155	0.167	1	Chat-KO_vs_WT
Crlf2	0.610173	-0.0844446	0.471	0.478	1	Chat-KO_vs_WT
Hcfc1r1	0.490896	-0.0844171	0.384	0.406	1	Chat-KO_vs_WT
Rnf181	0.459985	-0.0842293	0.122	0.138	1	Chat-KO_vs_WT
Plbd2	0.548366	-0.0839246	0.093	0.103	1	Chat-KO_vs_WT
Xrn2	0.498838	-0.0837586	0.34	0.355	1	Chat-KO_vs_WT
Necap1	0.768241	-0.0835533	0.144	0.15	1	Chat-KO_vs_WT
Rab28	0.632722	-0.083339	0.189	0.2	1	Chat-KO_vs_WT
Ube2s	0.83121	-0.0832089	0.386	0.379	1	Chat-KO_vs_WT
Zfp869	0.329839	-0.0831996	0.242	0.271	1	Chat-KO_vs_WT
Mex3c	0.476697	-0.0831755	0.109	0.123	1	Chat-KO_vs_WT
Cox8a	0.144901	-0.0831112	0.951	0.943	1	Chat-KO_vs_WT
Txn1	0.08715	-0.0830549	0.905	0.924	1	Chat-KO_vs_WT
Ndufa2	0.92408	-0.083031	0.505	0.498	1	Chat-KO_vs_WT
Mrpl32	0.51924	-0.0830235	0.174	0.19	1	Chat-KO_vs_WT
Bcl7b	0.710281	-0.0828755	0.127	0.133	1	Chat-KO_vs_WT
Armc1	0.791986	-0.0828755	0.133	0.138	1	Chat-KO_vs_WT
Actr10	0.579134	-0.0828672	0.286	0.298	1	Chat-KO_vs_WT
Cab39l	0.208181	-0.0826129	0.128	0.158	1	Chat-KO_vs_WT
Oard1	0.673543	-0.0825972	0.203	0.212	1	Chat-KO_vs_WT
Vdac2	0.558958	-0.0823623	0.567	0.586	1	Chat-KO_vs_WT
Ndufa1	0.474919	-0.0823308	0.491	0.507	1	Chat-KO_vs_WT
Rbbp4	0.86114	-0.0823297	0.328	0.325	1	Chat-KO_vs_WT
Clp1	0.482805	-0.0823253	0.095	0.108	1	Chat-KO_vs_WT
Dr1	0.489112	-0.0823253	0.098	0.111	1	Chat-KO_vs_WT
Trnt1	0.415743	-0.0819904	0.18	0.2	1	Chat-KO_vs_WT
Cwc15	0.364843	-0.0819644	0.439	0.463	1	Chat-KO_vs_WT
Vdac3	0.903144	-0.0818242	0.333	0.33	1	Chat-KO_vs_WT
Bloc1s1	0.595805	-0.0817046	0.272	0.283	1	Chat-KO_vs_WT
Serf2	0.0852905	-0.0816736	0.977	0.983	1	Chat-KO_vs_WT
Gtf2a1	0.914566	-0.0811924	0.249	0.249	1	Chat-KO_vs_WT
Stambpl1	0.649419	-0.0810179	0.174	0.185	1	Chat-KO_vs_WT
Scamp2	0.493284	-0.0808103	0.392	0.411	1	Chat-KO_vs_WT
Plin2	0.500405	-0.0807405	0.716	0.697	1	Chat-KO_vs_WT
Foxj2	0.887616	-0.0807104	0.121	0.123	1	Chat-KO_vs_WT
Entr1	0.431612	-0.0805755	0.137	0.155	1	Chat-KO_vs_WT
Smim12	0.821312	-0.0804572	0.154	0.158	1	Chat-KO_vs_WT
Nop10	0.449365	-0.0802214	0.288	0.31	1	Chat-KO_vs_WT
Tiprl	0.342637	-0.0801762	0.19	0.217	1	Chat-KO_vs_WT
Rab18	0.448534	-0.080033	0.215	0.234	1	Chat-KO_vs_WT
Erp29	0.381363	-0.0800183	0.649	0.653	1	Chat-KO_vs_WT
Ndufab1	0.418205	-0.0799145	0.227	0.249	1	Chat-KO_vs_WT
Vamp4	0.371782	-0.0798147	0.238	0.261	1	Chat-KO_vs_WT
Gusb	0.596259	-0.0797297	0.278	0.291	1	Chat-KO_vs_WT
Cd2bp2	0.512462	-0.0795965	0.101	0.113	1	Chat-KO_vs_WT
Smg9	0.673176	-0.0795965	0.101	0.108	1	Chat-KO_vs_WT
Map3k4	0.824237	-0.0795965	0.102	0.106	1	Chat-KO_vs_WT
Cenpb	0.711152	-0.0795284	0.109	0.116	1	Chat-KO_vs_WT
Scand1	0.269023	-0.0795164	0.816	0.798	1	Chat-KO_vs_WT
Vdac1	0.322667	-0.0794695	0.121	0.143	1	Chat-KO_vs_WT
Yif1a	0.80209	-0.0794695	0.133	0.138	1	Chat-KO_vs_WT
Csnk1d	0.493242	-0.0791622	0.233	0.251	1	Chat-KO_vs_WT
Prdx6	0.61519	-0.0791585	0.528	0.537	1	Chat-KO_vs_WT
Plgrkt	0.295782	-0.0791056	0.256	0.286	1	Chat-KO_vs_WT
Map3k2	0.872824	-0.0790895	0.268	0.268	1	Chat-KO_vs_WT
Sumo2	0.405831	-0.0790121	0.686	0.704	1	Chat-KO_vs_WT
Pkm	0.777105	-0.0786158	0.831	0.8	1	Chat-KO_vs_WT
Ndfip2	0.79182	-0.0785026	0.343	0.34	1	Chat-KO_vs_WT
Lyar	0.298741	-0.0783423	0.133	0.158	1	Chat-KO_vs_WT
Fundc2	0.382691	-0.0782985	0.11	0.128	1	Chat-KO_vs_WT
Tmed4	0.379255	-0.0782717	0.107	0.126	1	Chat-KO_vs_WT
Lrwd1	0.769001	-0.0782717	0.116	0.121	1	Chat-KO_vs_WT
Tomm6	0.515032	-0.0781664	0.667	0.677	1	Chat-KO_vs_WT
Vps28	0.407748	-0.0781269	0.633	0.628	1	Chat-KO_vs_WT
March7	0.675683	-0.0780448	0.561	0.559	1	Chat-KO_vs_WT
Evi2a	0.448841	-0.0777966	0.263	0.283	1	Chat-KO_vs_WT
Rtf2	0.789333	-0.0776317	0.393	0.397	1	Chat-KO_vs_WT
Dcaf6	0.756608	-0.0774788	0.155	0.145	1	Chat-KO_vs_WT
Ndufa3	0.520908	-0.0773421	0.433	0.451	1	Chat-KO_vs_WT
Bcl2a1b	0.572429	-0.0773017	0.551	0.564	1	Chat-KO_vs_WT
Cst3	0.0851461	-0.0772755	0.985	0.993	1	Chat-KO_vs_WT
Bbc3	0.477071	-0.0770565	0.106	0.121	1	Chat-KO_vs_WT
Upf1	0.78809	-0.0770565	0.121	0.126	1	Chat-KO_vs_WT
Ppp1r11	0.287144	-0.0767096	0.28	0.313	1	Chat-KO_vs_WT
Furin	0.799698	-0.0767096	0.299	0.305	1	Chat-KO_vs_WT
Ebi3	0.890642	-0.0766203	0.599	0.564	1	Chat-KO_vs_WT
Cd47	0.133481	-0.0766077	0.846	0.869	1	Chat-KO_vs_WT
Iah1	0.612302	-0.0764033	0.158	0.17	1	Chat-KO_vs_WT
Myl6	0.0682225	-0.0763575	0.984	0.988	1	Chat-KO_vs_WT
Bcl2a1a	0.855221	-0.0762778	0.314	0.313	1	Chat-KO_vs_WT
Pfkp	0.418182	-0.0762039	0.219	0.241	1	Chat-KO_vs_WT
Dohh	0.741891	-0.0755038	0.098	0.103	1	Chat-KO_vs_WT
Cables2	0.757866	-0.0755038	0.101	0.106	1	Chat-KO_vs_WT
Lysmd3	0.718037	-0.0751378	0.143	0.15	1	Chat-KO_vs_WT
Cyp4f18	0.584643	-0.0750306	0.278	0.291	1	Chat-KO_vs_WT
Sp3os	0.691804	-0.0749048	0.186	0.195	1	Chat-KO_vs_WT
Slc7a6os	0.948586	-0.0749048	0.118	0.118	1	Chat-KO_vs_WT
Tmem259	0.986719	-0.0749048	0.2	0.197	1	Chat-KO_vs_WT
Micos10	0.750396	-0.0746606	0.574	0.574	1	Chat-KO_vs_WT
Irak3	0.379591	-0.0743747	0.94	0.951	1	Chat-KO_vs_WT
BC005624	0.81646	-0.0742506	0.41	0.419	1	Chat-KO_vs_WT
Mtpap	0.30436	-0.0742301	0.143	0.167	1	Chat-KO_vs_WT
Med28	0.529595	-0.0742011	0.328	0.347	1	Chat-KO_vs_WT
Anapc7	0.543797	-0.0739749	0.09	0.101	1	Chat-KO_vs_WT
Ppp1r12c	0.458678	-0.0739105	0.268	0.288	1	Chat-KO_vs_WT
Srrm2	0.39771	-0.0738707	0.74	0.749	1	Chat-KO_vs_WT
Ddx18	0.6955	-0.0736271	0.11	0.118	1	Chat-KO_vs_WT
Clec12a	0.363346	-0.0734763	0.317	0.342	1	Chat-KO_vs_WT
R3hdm4	0.522868	-0.0733023	0.237	0.254	1	Chat-KO_vs_WT
Ndufb5	0.4311	-0.0731324	0.444	0.458	1	Chat-KO_vs_WT
Arl5b	0.427442	-0.0730587	0.139	0.158	1	Chat-KO_vs_WT
Hp	0.503424	-0.0730532	0.929	0.924	1	Chat-KO_vs_WT
Erh	0.363639	-0.072913	0.176	0.2	1	Chat-KO_vs_WT
Atxn7	0.868379	-0.072913	0.171	0.165	1	Chat-KO_vs_WT
Ube2w	0.782621	-0.0729021	0.335	0.335	1	Chat-KO_vs_WT
Ufm1	0.7166	-0.0724569	0.237	0.244	1	Chat-KO_vs_WT
Sbno1	0.465421	-0.072253	0.404	0.424	1	Chat-KO_vs_WT
Arfrp1	0.85612	-0.0722307	0.158	0.16	1	Chat-KO_vs_WT
Atox1	0.285749	-0.07206	0.888	0.887	1	Chat-KO_vs_WT
Pin1	0.586857	-0.0718662	0.215	0.229	1	Chat-KO_vs_WT
Gbe1	0.445907	-0.0713948	0.219	0.239	1	Chat-KO_vs_WT
Adprh	0.595523	-0.0713645	0.385	0.397	1	Chat-KO_vs_WT
Rrm2b	0.879506	-0.0708917	0.211	0.212	1	Chat-KO_vs_WT
Shld2	0.192474	-0.0708374	0.086	0.111	1	Chat-KO_vs_WT
Nme1	0.700113	-0.0707022	0.34	0.347	1	Chat-KO_vs_WT
Rbm42	0.645382	-0.07034	0.431	0.448	1	Chat-KO_vs_WT
Cask	0.905853	-0.0700188	0.668	0.635	1	Chat-KO_vs_WT
Tada3	0.821794	-0.0699592	0.127	0.131	1	Chat-KO_vs_WT
Ripk2	0.911995	-0.0699592	0.109	0.111	1	Chat-KO_vs_WT
Surf4	0.959266	-0.0698764	0.204	0.2	1	Chat-KO_vs_WT
Commd10	0.302074	-0.0697431	0.125	0.148	1	Chat-KO_vs_WT
Ubl5	0.358889	-0.0693352	0.846	0.837	1	Chat-KO_vs_WT
Serpinb6a	0.558762	-0.0691845	0.203	0.219	1	Chat-KO_vs_WT
Med15	0.369143	-0.069091	0.234	0.259	1	Chat-KO_vs_WT
Myl12a	0.726627	-0.0689396	0.61	0.591	1	Chat-KO_vs_WT
Ndufa9	0.582428	-0.068469	0.117	0.128	1	Chat-KO_vs_WT
Fkbp2	0.775819	-0.068469	0.116	0.121	1	Chat-KO_vs_WT
Mrps18a	0.426835	-0.0683401	0.151	0.17	1	Chat-KO_vs_WT
Clec4a1	0.593834	-0.0681678	0.886	0.872	1	Chat-KO_vs_WT
Med30	0.874408	-0.0681369	0.275	0.276	1	Chat-KO_vs_WT
Hprt	0.646894	-0.0677389	0.385	0.392	1	Chat-KO_vs_WT
Mrps21	0.910291	-0.0677389	0.382	0.377	1	Chat-KO_vs_WT
Mrps16	0.592397	-0.0677345	0.325	0.34	1	Chat-KO_vs_WT
Ap2m1	0.924121	-0.0677327	0.327	0.32	1	Chat-KO_vs_WT
Zmat5	0.542346	-0.0677233	0.245	0.261	1	Chat-KO_vs_WT
Ell2	0.653668	-0.0677122	0.167	0.177	1	Chat-KO_vs_WT
Ifngr1	0.619018	-0.0675667	0.556	0.552	1	Chat-KO_vs_WT
Mrpl41	0.510126	-0.066886	0.107	0.121	1	Chat-KO_vs_WT
Phospho2	0.974003	-0.066886	0.113	0.111	1	Chat-KO_vs_WT
Pdlim5	0.732303	-0.0667731	0.676	0.626	1	Chat-KO_vs_WT
Ube2e1	0.72462	-0.0666015	0.297	0.303	1	Chat-KO_vs_WT
Stk17b	0.682723	-0.0664914	0.842	0.818	1	Chat-KO_vs_WT
Pgm2	0.720247	-0.066447	0.162	0.17	1	Chat-KO_vs_WT
Lgals9	0.583715	-0.0663732	0.224	0.239	1	Chat-KO_vs_WT
Sf3b6	0.641515	-0.0662397	0.721	0.729	1	Chat-KO_vs_WT
Dek	0.900167	-0.0661786	0.528	0.527	1	Chat-KO_vs_WT
Lmo4	0.998662	-0.0660856	0.592	0.576	1	Chat-KO_vs_WT
Mrps12	0.39881	-0.0660338	0.192	0.214	1	Chat-KO_vs_WT
Tmem251	0.853035	-0.0659495	0.098	0.101	1	Chat-KO_vs_WT
Coro1c	0.725802	-0.0659222	0.29	0.296	1	Chat-KO_vs_WT
Stard7	0.371691	-0.0658434	0.211	0.236	1	Chat-KO_vs_WT
Tra2b	0.772392	-0.0658377	0.495	0.485	1	Chat-KO_vs_WT
Ndufa7	0.514498	-0.0657477	0.736	0.764	1	Chat-KO_vs_WT
Tmed3	0.947501	-0.0657079	0.275	0.273	1	Chat-KO_vs_WT
Derl2	0.729583	-0.0653498	0.176	0.185	1	Chat-KO_vs_WT
Il2rg	0.882906	-0.0653498	0.167	0.17	1	Chat-KO_vs_WT
Ctsa	0.556883	-0.0653082	0.414	0.431	1	Chat-KO_vs_WT
Rala	0.636364	-0.0652695	0.431	0.453	1	Chat-KO_vs_WT
Tmem167b	0.741343	-0.0652012	0.105	0.111	1	Chat-KO_vs_WT
Mrps30	0.758229	-0.0652012	0.11	0.116	1	Chat-KO_vs_WT
Ufl1	0.863742	-0.0652012	0.103	0.106	1	Chat-KO_vs_WT
Smim3	0.426155	-0.0651238	0.143	0.163	1	Chat-KO_vs_WT
Cdkl4	0.918748	-0.0651238	0.156	0.158	1	Chat-KO_vs_WT
Fis1	0.28363	-0.0649971	0.827	0.842	1	Chat-KO_vs_WT
Cnot10	0.697008	-0.0645875	0.15	0.158	1	Chat-KO_vs_WT
Gtf3a	0.839187	-0.0645158	0.12	0.123	1	Chat-KO_vs_WT
Ino80	0.852807	-0.0644569	0.239	0.241	1	Chat-KO_vs_WT
Dctpp1	0.464855	-0.0640934	0.09	0.103	1	Chat-KO_vs_WT
Vps26a	0.628291	-0.0636148	0.178	0.19	1	Chat-KO_vs_WT
Ddx50	0.488258	-0.0635732	0.295	0.313	1	Chat-KO_vs_WT
Acp5	0.92263	-0.0635094	0.38	0.369	1	Chat-KO_vs_WT
Mrpl27	0.437721	-0.0627753	0.105	0.121	1	Chat-KO_vs_WT
Ghitm	0.931296	-0.062321	0.173	0.172	1	Chat-KO_vs_WT
Rlim	0.811752	-0.0622859	0.52	0.505	1	Chat-KO_vs_WT
Cct2	0.559452	-0.0622027	0.301	0.315	1	Chat-KO_vs_WT
Pcnx3	0.408536	-0.0621035	0.086	0.101	1	Chat-KO_vs_WT
Wdr45b	0.661813	-0.0620591	0.229	0.241	1	Chat-KO_vs_WT
Ndufv2	0.331934	-0.0619991	0.332	0.365	1	Chat-KO_vs_WT
Pip4p1	0.836502	-0.0618037	0.159	0.163	1	Chat-KO_vs_WT
Vps36	0.970027	-0.061374	0.295	0.286	1	Chat-KO_vs_WT
Maea	0.644392	-0.0613072	0.22	0.234	1	Chat-KO_vs_WT
Slc2a3	0.194123	-0.0611317	0.271	0.229	1	Chat-KO_vs_WT
Fbxo3	0.921517	-0.0609656	0.166	0.167	1	Chat-KO_vs_WT
Sc5d	0.896699	-0.0609206	0.102	0.099	1	Chat-KO_vs_WT
Ap1ar	0.953495	-0.0609206	0.103	0.103	1	Chat-KO_vs_WT
Eif3h	0.821525	-0.0608554	0.536	0.539	1	Chat-KO_vs_WT
Tbc1d5	0.654613	-0.0608273	0.468	0.451	1	Chat-KO_vs_WT
Sh3bgrl3	0.262015	-0.0606821	1	1	1	Chat-KO_vs_WT
Dclre1c	0.440106	-0.060597	0.227	0.249	1	Chat-KO_vs_WT
B2m	0.185219	-0.06056	1	1	1	Chat-KO_vs_WT
Cd37	0.427457	-0.0605032	0.812	0.798	1	Chat-KO_vs_WT
Arf4	0.262608	-0.0600957	0.543	0.559	1	Chat-KO_vs_WT
Slc4a1ap	0.898956	-0.0599323	0.114	0.111	1	Chat-KO_vs_WT
Ppig	0.420287	-0.0595872	0.445	0.47	1	Chat-KO_vs_WT
Cabin1	0.549766	-0.0594967	0.122	0.135	1	Chat-KO_vs_WT
Mtch2	0.681502	-0.0592016	0.163	0.172	1	Chat-KO_vs_WT
Ssr4	0.78724	-0.059012	0.52	0.527	1	Chat-KO_vs_WT
Sec11c	0.81777	-0.0589897	0.675	0.677	1	Chat-KO_vs_WT
Grik3	0.537037	-0.05894	0.094	0.106	1	Chat-KO_vs_WT
Eif4b	0.339306	-0.0585785	0.181	0.207	1	Chat-KO_vs_WT
Wsb2	0.964407	-0.0584956	0.103	0.103	1	Chat-KO_vs_WT
Cebpz	0.872498	-0.0584244	0.426	0.411	1	Chat-KO_vs_WT
Bin3	0.748512	-0.058372	0.395	0.397	1	Chat-KO_vs_WT
Fndc3a	0.877361	-0.0583343	0.374	0.377	1	Chat-KO_vs_WT
Klhl5	0.831359	-0.0578289	0.37	0.35	1	Chat-KO_vs_WT
H2afy	0.98944	-0.0577775	0.596	0.576	1	Chat-KO_vs_WT
Sfi1	0.417587	-0.0577155	0.099	0.116	1	Chat-KO_vs_WT
Rbm18	0.549273	-0.0577155	0.122	0.135	1	Chat-KO_vs_WT
Puf60	0.820431	-0.0576498	0.337	0.34	1	Chat-KO_vs_WT
Trir	0.804095	-0.0573938	0.472	0.475	1	Chat-KO_vs_WT
Cep135	0.814821	-0.0573712	0.124	0.128	1	Chat-KO_vs_WT
Mrps26	0.397212	-0.0569538	0.193	0.217	1	Chat-KO_vs_WT
Slc15a3	0.914675	-0.0569242	0.438	0.426	1	Chat-KO_vs_WT
Grsf1	0.695235	-0.0568202	0.094	0.101	1	Chat-KO_vs_WT
Exosc5	0.471885	-0.0567193	0.178	0.2	1	Chat-KO_vs_WT
Mrps36	0.712917	-0.0567193	0.189	0.197	1	Chat-KO_vs_WT
Nos1ap	0.26951	-0.0564828	0.122	0.148	1	Chat-KO_vs_WT
Ssrp1	0.944255	-0.0564828	0.155	0.155	1	Chat-KO_vs_WT
Snrpa	0.707921	-0.0564581	0.102	0.094	1	Chat-KO_vs_WT
Abhd17b	0.898335	-0.0563633	0.268	0.271	1	Chat-KO_vs_WT
Spidr	0.878371	-0.0563547	0.437	0.419	1	Chat-KO_vs_WT
Laptm5	0.457294	-0.0562809	0.841	0.837	1	Chat-KO_vs_WT
Mrpl30	0.744204	-0.0561635	0.267	0.276	1	Chat-KO_vs_WT
Slc25a39	0.953618	-0.0561276	0.113	0.111	1	Chat-KO_vs_WT
Nipsnap2	0.866691	-0.0559038	0.222	0.224	1	Chat-KO_vs_WT
Osbpl11	0.484075	-0.0557633	0.152	0.17	1	Chat-KO_vs_WT
Kdm3a	0.947842	-0.0557633	0.166	0.167	1	Chat-KO_vs_WT
Dcun1d1	0.810982	-0.0555529	0.171	0.177	1	Chat-KO_vs_WT
Tbc1d10b	0.854587	-0.0555529	0.186	0.19	1	Chat-KO_vs_WT
Jun	0.779787	-0.0554496	0.55	0.53	1	Chat-KO_vs_WT
Clta	0.278723	-0.0553229	0.735	0.749	1	Chat-KO_vs_WT
Srp14	0.759616	-0.0552562	0.605	0.594	1	Chat-KO_vs_WT
Imp3	0.620911	-0.0551686	0.204	0.217	1	Chat-KO_vs_WT
Ndufb9	0.412904	-0.0550245	0.816	0.788	1	Chat-KO_vs_WT
Ccl9	0.961852	-0.0549397	0.362	0.357	1	Chat-KO_vs_WT
Xpo4	0.591676	-0.0548314	0.131	0.143	1	Chat-KO_vs_WT
Slc35c2	0.774486	-0.0548314	0.151	0.158	1	Chat-KO_vs_WT
Psme4	0.857436	-0.0545732	0.268	0.268	1	Chat-KO_vs_WT
Ube2j2	0.930291	-0.0545732	0.291	0.283	1	Chat-KO_vs_WT
Mrpl23	0.872121	-0.0544345	0.155	0.15	1	Chat-KO_vs_WT
Exosc3	0.704552	-0.0542554	0.184	0.17	1	Chat-KO_vs_WT
Cpeb2	0.248148	-0.0542355	0.248	0.283	1	Chat-KO_vs_WT
Strn3	0.467935	-0.0542239	0.412	0.431	1	Chat-KO_vs_WT
Zfp821	0.713635	-0.0540875	0.158	0.167	1	Chat-KO_vs_WT
Axin1	0.95335	-0.0539299	0.184	0.18	1	Chat-KO_vs_WT
Exoc5	0.55313	-0.0538432	0.303	0.325	1	Chat-KO_vs_WT
Ctnnbl1	0.330902	-0.0537815	0.188	0.214	1	Chat-KO_vs_WT
Inpp1	0.901881	-0.053611	0.112	0.108	1	Chat-KO_vs_WT
Itgb2	0.505303	-0.05355	0.844	0.833	1	Chat-KO_vs_WT
Csnk1g2	0.988212	-0.0535097	0.219	0.217	1	Chat-KO_vs_WT
Dusp5	0.92901	-0.0533848	0.181	0.177	1	Chat-KO_vs_WT
Fars2	0.262506	-0.0532666	0.18	0.212	1	Chat-KO_vs_WT
Mib1	0.793124	-0.0525532	0.169	0.16	1	Chat-KO_vs_WT
Fubp1	0.675875	-0.0525062	0.269	0.251	1	Chat-KO_vs_WT
AY036118	0.680007	-0.0523722	0.899	0.855	1	Chat-KO_vs_WT
Prpf6	0.53324	-0.0521381	0.199	0.217	1	Chat-KO_vs_WT
Rabif	0.899498	-0.0521381	0.203	0.197	1	Chat-KO_vs_WT
Gabarap	0.209122	-0.05197	0.959	0.946	1	Chat-KO_vs_WT
Derl1	0.903081	-0.0519331	0.444	0.421	1	Chat-KO_vs_WT
Ctbp1	0.781153	-0.051884	0.222	0.229	1	Chat-KO_vs_WT
Bicral	0.829019	-0.0518079	0.215	0.219	1	Chat-KO_vs_WT
Sirt7	0.847916	-0.0517116	0.365	0.355	1	Chat-KO_vs_WT
Gab2	0.543271	-0.0517045	0.795	0.8	1	Chat-KO_vs_WT
Sympk	0.945473	-0.0515543	0.11	0.111	1	Chat-KO_vs_WT
Rabac1	0.42448	-0.0513476	0.861	0.865	1	Chat-KO_vs_WT
Nubp1	0.565675	-0.0513459	0.125	0.138	1	Chat-KO_vs_WT
Adora2a	0.624478	-0.0512535	0.129	0.14	1	Chat-KO_vs_WT
Syf2	0.617445	-0.0511743	0.638	0.645	1	Chat-KO_vs_WT
Fam173a	0.887307	-0.050762	0.195	0.197	1	Chat-KO_vs_WT
Sirt2	0.980269	-0.0507081	0.195	0.192	1	Chat-KO_vs_WT
Cenpx	0.516432	-0.0507057	0.359	0.382	1	Chat-KO_vs_WT
Rbm39	0.927687	-0.0506184	0.951	0.941	1	Chat-KO_vs_WT
Ndufs3	0.721411	-0.0505638	0.218	0.227	1	Chat-KO_vs_WT
Mea1	0.636832	-0.0505207	0.226	0.239	1	Chat-KO_vs_WT
Dpm1	0.63396	-0.0503796	0.465	0.441	1	Chat-KO_vs_WT
Ctsz	0.936237	-0.0503246	0.453	0.448	1	Chat-KO_vs_WT
Cox7a2l	0.933511	-0.0499679	0.573	0.559	1	Chat-KO_vs_WT
Hnrnpab	0.760186	-0.04987	0.393	0.404	1	Chat-KO_vs_WT
Elp5	0.905715	-0.0493857	0.099	0.101	1	Chat-KO_vs_WT
Prmt9	0.461882	-0.0493646	0.09	0.103	1	Chat-KO_vs_WT
Ptger2	0.675248	-0.0493646	0.098	0.106	1	Chat-KO_vs_WT
Rab9	0.747958	-0.0493454	0.117	0.123	1	Chat-KO_vs_WT
Tnfrsf23	0.638803	-0.0493277	0.099	0.108	1	Chat-KO_vs_WT
Cplane1	0.79239	-0.0493114	0.113	0.118	1	Chat-KO_vs_WT
Shld1	0.869151	-0.0492823	0.14	0.135	1	Chat-KO_vs_WT
Hif1a	0.951547	-0.0492253	0.167	0.167	1	Chat-KO_vs_WT
S100a11	0.246281	-0.0486291	0.993	0.993	1	Chat-KO_vs_WT
Clic1	0.269261	-0.0484908	0.954	0.941	1	Chat-KO_vs_WT
Ndufb3	0.745853	-0.0484002	0.467	0.438	1	Chat-KO_vs_WT
Neurl3	0.309226	-0.0483938	0.445	0.397	1	Chat-KO_vs_WT
Pnisr	0.895211	-0.0477811	0.476	0.47	1	Chat-KO_vs_WT
Acaa1a	0.67774	-0.0476942	0.193	0.204	1	Chat-KO_vs_WT
Ralgps2	0.764622	-0.0474329	0.127	0.133	1	Chat-KO_vs_WT
Plekhm1	0.604338	-0.0473781	0.139	0.15	1	Chat-KO_vs_WT
Zfp830	0.646703	-0.0473781	0.146	0.133	1	Chat-KO_vs_WT
Tomm20	0.59171	-0.0473425	0.377	0.35	1	Chat-KO_vs_WT
Senp2	0.830859	-0.0472588	0.331	0.325	1	Chat-KO_vs_WT
Tomm40	0.790189	-0.0472551	0.122	0.116	1	Chat-KO_vs_WT
Msrb1	0.554437	-0.0471983	0.988	0.995	1	Chat-KO_vs_WT
Mbnl2	0.689412	-0.0471946	0.693	0.667	1	Chat-KO_vs_WT
C1qa	0.982836	-0.0471107	0.103	0.103	1	Chat-KO_vs_WT
Tra2a	0.836632	-0.0470399	0.543	0.525	1	Chat-KO_vs_WT
Wdr82	0.710323	-0.0470286	0.094	0.101	1	Chat-KO_vs_WT
Arpc4	0.478974	-0.0468663	0.706	0.727	1	Chat-KO_vs_WT
Clk4	0.993339	-0.0467109	0.249	0.246	1	Chat-KO_vs_WT
Eif4a2	0.764186	-0.0463984	0.34	0.345	1	Chat-KO_vs_WT
Prkcb	0.120095	-0.0463499	0.888	0.921	1	Chat-KO_vs_WT
Otulinl	0.626277	-0.0463463	0.188	0.202	1	Chat-KO_vs_WT
Virma	0.54766	-0.0461146	0.177	0.192	1	Chat-KO_vs_WT
Snrpf	0.506145	-0.0459921	0.291	0.31	1	Chat-KO_vs_WT
Twistnb	0.759947	-0.0458037	0.261	0.249	1	Chat-KO_vs_WT
Heatr5a	0.249926	-0.0457354	0.224	0.259	1	Chat-KO_vs_WT
Leprotl1	0.972372	-0.0456548	0.464	0.456	1	Chat-KO_vs_WT
Pbx2	0.931415	-0.0456187	0.154	0.15	1	Chat-KO_vs_WT
Psma7	0.708554	-0.0455281	0.706	0.709	1	Chat-KO_vs_WT
Nucks1	0.673089	-0.045511	0.252	0.261	1	Chat-KO_vs_WT
Btg1	0.882817	-0.0454862	0.861	0.837	1	Chat-KO_vs_WT
Set	0.637475	-0.0453757	0.408	0.426	1	Chat-KO_vs_WT
Chmp5	0.881549	-0.0452718	0.416	0.419	1	Chat-KO_vs_WT
Ammecr1	0.853056	-0.0452266	0.114	0.118	1	Chat-KO_vs_WT
Naca	0.37455	-0.0452248	0.841	0.85	1	Chat-KO_vs_WT
Cggbp1	0.547883	-0.0452175	0.396	0.411	1	Chat-KO_vs_WT
Ap2a2	0.528397	-0.0451575	0.214	0.232	1	Chat-KO_vs_WT
Sdha	0.645129	-0.0448907	0.29	0.303	1	Chat-KO_vs_WT
Krtcap2	0.737424	-0.0448399	0.196	0.204	1	Chat-KO_vs_WT
Avl9	0.802563	-0.0448064	0.279	0.286	1	Chat-KO_vs_WT
Papola	0.699697	-0.0446117	0.457	0.47	1	Chat-KO_vs_WT
Uba2	0.788891	-0.0445966	0.186	0.192	1	Chat-KO_vs_WT
Cux1	0.972414	-0.0444661	0.358	0.355	1	Chat-KO_vs_WT
Slc25a36	0.593845	-0.0443223	0.173	0.187	1	Chat-KO_vs_WT
Ubxn1	0.982628	-0.0439204	0.668	0.648	1	Chat-KO_vs_WT
Mpv17l2	0.912263	-0.0438386	0.158	0.16	1	Chat-KO_vs_WT
Prpf8	0.43217	-0.0437186	0.214	0.236	1	Chat-KO_vs_WT
Tnfrsf13b	0.682917	-0.0436539	0.139	0.148	1	Chat-KO_vs_WT
Rbmxl1	0.951166	-0.0436539	0.15	0.15	1	Chat-KO_vs_WT
Trappc4	0.386922	-0.0435972	0.336	0.372	1	Chat-KO_vs_WT
Trmt112	0.973657	-0.0434631	0.437	0.421	1	Chat-KO_vs_WT
Slirp	0.65402	-0.0434552	0.131	0.14	1	Chat-KO_vs_WT
Sharpin	0.696519	-0.0434552	0.135	0.143	1	Chat-KO_vs_WT
Ndfip1	0.689207	-0.0432567	0.499	0.515	1	Chat-KO_vs_WT
Tmem192	0.700442	-0.0432409	0.122	0.131	1	Chat-KO_vs_WT
Etfa	0.93552	-0.0432409	0.122	0.121	1	Chat-KO_vs_WT
Atl3	0.800987	-0.0431027	0.181	0.187	1	Chat-KO_vs_WT
Wdyhv1	0.78366	-0.043009	0.125	0.118	1	Chat-KO_vs_WT
Rybp	0.761855	-0.0429629	0.282	0.293	1	Chat-KO_vs_WT
Rpn2	0.769405	-0.0422227	0.212	0.219	1	Chat-KO_vs_WT
Cyb5r3	0.861939	-0.0420917	0.156	0.16	1	Chat-KO_vs_WT
Ctsb	0.866227	-0.0419475	0.603	0.579	1	Chat-KO_vs_WT
Usp37	0.453202	-0.0418458	0.133	0.15	1	Chat-KO_vs_WT
Echs1	0.561732	-0.0418458	0.148	0.163	1	Chat-KO_vs_WT
Smu1	0.464395	-0.041837	0.252	0.276	1	Chat-KO_vs_WT
Gsn	0.8817	-0.0418345	0.297	0.286	1	Chat-KO_vs_WT
Rras	0.54945	-0.0418327	0.34	0.36	1	Chat-KO_vs_WT
Rab7	0.769984	-0.0418263	0.634	0.589	1	Chat-KO_vs_WT
Naa50	0.827519	-0.0416324	0.197	0.202	1	Chat-KO_vs_WT
Sec24c	0.577192	-0.0415814	0.137	0.15	1	Chat-KO_vs_WT
Vps41	0.615925	-0.0415814	0.124	0.135	1	Chat-KO_vs_WT
Nabp1	0.615042	-0.0413481	0.363	0.345	1	Chat-KO_vs_WT
Dcaf17	0.440198	-0.0412964	0.121	0.138	1	Chat-KO_vs_WT
Rdh12	0.872777	-0.0412964	0.122	0.118	1	Chat-KO_vs_WT
Rbm26	0.845485	-0.0411799	0.367	0.367	1	Chat-KO_vs_WT
Ncf4	0.54331	-0.0409955	0.883	0.872	1	Chat-KO_vs_WT
Prpf3	0.991525	-0.0409884	0.121	0.121	1	Chat-KO_vs_WT
Rnaseh2c	0.814254	-0.0408591	0.249	0.254	1	Chat-KO_vs_WT
Gcc2	0.607335	-0.0406617	0.146	0.133	1	Chat-KO_vs_WT
Clec4a4	0.697434	-0.0402911	0.101	0.108	1	Chat-KO_vs_WT
Pink1	0.720459	-0.0402911	0.106	0.113	1	Chat-KO_vs_WT
Dennd1c	0.501711	-0.0401851	0.19	0.209	1	Chat-KO_vs_WT
Limd2	0.557253	-0.0397944	0.77	0.778	1	Chat-KO_vs_WT
Isca2	0.728336	-0.0397448	0.152	0.143	1	Chat-KO_vs_WT
Arid3b	0.844623	-0.0393921	0.127	0.131	1	Chat-KO_vs_WT
Tiparp	0.721142	-0.039389	0.355	0.342	1	Chat-KO_vs_WT
Cdkn2d	0.774285	-0.0390908	0.423	0.426	1	Chat-KO_vs_WT
Slc7a1	0.511144	-0.0390316	0.158	0.175	1	Chat-KO_vs_WT
Ell	0.827935	-0.0390316	0.17	0.175	1	Chat-KO_vs_WT
Phkg2	0.7767	-0.0390111	0.122	0.128	1	Chat-KO_vs_WT
Zfand2b	0.81191	-0.0390111	0.128	0.133	1	Chat-KO_vs_WT
Tet2	0.156918	-0.0390051	0.509	0.559	1	Chat-KO_vs_WT
Mdm1	0.824331	-0.038809	0.204	0.209	1	Chat-KO_vs_WT
Sh3glb1	0.366274	-0.0387143	0.936	0.931	1	Chat-KO_vs_WT
Ppp1r9b	0.893999	-0.0385985	0.121	0.123	1	Chat-KO_vs_WT
Prr7	0.995098	-0.0385985	0.121	0.121	1	Chat-KO_vs_WT
Otub1	0.491284	-0.0385486	0.231	0.254	1	Chat-KO_vs_WT
AW554918	0.51925	-0.0384607	0.249	0.222	1	Chat-KO_vs_WT
Atxn2l	0.877273	-0.0384575	0.2	0.195	1	Chat-KO_vs_WT
Snap23	0.770679	-0.0381483	0.675	0.667	1	Chat-KO_vs_WT
Ik	0.891353	-0.0381238	0.316	0.303	1	Chat-KO_vs_WT
Calm1	0.497248	-0.0380393	0.992	0.993	1	Chat-KO_vs_WT
Slc2a6	0.614635	-0.0379442	0.146	0.158	1	Chat-KO_vs_WT
Hypk	0.747869	-0.037866	0.245	0.254	1	Chat-KO_vs_WT
Krr1	0.741845	-0.0373573	0.204	0.212	1	Chat-KO_vs_WT
Nosip	0.850177	-0.0370412	0.159	0.163	1	Chat-KO_vs_WT
Tmem147	0.894364	-0.0370412	0.162	0.165	1	Chat-KO_vs_WT
Matr3	0.672656	-0.0370154	0.193	0.204	1	Chat-KO_vs_WT
Tmem50a	0.477776	-0.0368651	0.83	0.803	1	Chat-KO_vs_WT
Samm50	0.880913	-0.0366907	0.252	0.256	1	Chat-KO_vs_WT
Mbtd1	0.424085	-0.0365213	0.295	0.325	1	Chat-KO_vs_WT
Cmah	0.38976	-0.0362671	0.155	0.133	1	Chat-KO_vs_WT
Atg4b	0.730816	-0.036058	0.112	0.118	1	Chat-KO_vs_WT
Nrbf2	0.428531	-0.0358447	0.253	0.278	1	Chat-KO_vs_WT
Ciao3	0.843726	-0.0354805	0.105	0.108	1	Chat-KO_vs_WT
Susd3	0.596257	-0.035201	0.241	0.222	1	Chat-KO_vs_WT
Mfsd10	0.580794	-0.0351811	0.124	0.111	1	Chat-KO_vs_WT
Shprh	0.823993	-0.0351811	0.129	0.123	1	Chat-KO_vs_WT
Eps15l1	0.853328	-0.0349497	0.151	0.155	1	Chat-KO_vs_WT
Med14	0.857325	-0.0349497	0.151	0.155	1	Chat-KO_vs_WT
Wrn	0.492713	-0.034857	0.322	0.347	1	Chat-KO_vs_WT
Slc31a2	0.931736	-0.0346212	0.127	0.128	1	Chat-KO_vs_WT
Rnf149	0.891332	-0.0344234	0.41	0.401	1	Chat-KO_vs_WT
Phf20	0.776587	-0.034107	0.214	0.219	1	Chat-KO_vs_WT
Selenot	0.526547	-0.0339461	0.384	0.401	1	Chat-KO_vs_WT
Mob2	0.683714	-0.0338242	0.165	0.175	1	Chat-KO_vs_WT
Abcc4	0.785751	-0.0337574	0.169	0.175	1	Chat-KO_vs_WT
Gng5	0.599047	-0.0336082	0.985	0.995	1	Chat-KO_vs_WT
Sar1b	0.810768	-0.0335841	0.284	0.293	1	Chat-KO_vs_WT
Mtrex	0.70435	-0.0333523	0.103	0.111	1	Chat-KO_vs_WT
Nfkbil1	0.863877	-0.0333523	0.107	0.103	1	Chat-KO_vs_WT
Hsdl1	0.904923	-0.0333523	0.109	0.111	1	Chat-KO_vs_WT
Npm1	0.972568	-0.0332004	0.424	0.419	1	Chat-KO_vs_WT
Lilrb4a	0.745214	-0.0331838	0.577	0.542	1	Chat-KO_vs_WT
Mgat2	0.792018	-0.0328232	0.21	0.217	1	Chat-KO_vs_WT
Mcrs1	0.647967	-0.0327899	0.176	0.187	1	Chat-KO_vs_WT
Ap1g1	0.891361	-0.0326055	0.287	0.283	1	Chat-KO_vs_WT
Smg6	0.878434	-0.03249	0.328	0.33	1	Chat-KO_vs_WT
Ahcyl1	0.931102	-0.0322584	0.163	0.165	1	Chat-KO_vs_WT
Ddx39b	0.980952	-0.0318361	0.265	0.264	1	Chat-KO_vs_WT
Utp14a	0.740271	-0.0316122	0.223	0.212	1	Chat-KO_vs_WT
Sp140	0.880368	-0.0316122	0.214	0.207	1	Chat-KO_vs_WT
Adss	0.876988	-0.0314688	0.204	0.2	1	Chat-KO_vs_WT
Cnot8	0.967436	-0.0312957	0.18	0.18	1	Chat-KO_vs_WT
Cox14	0.732162	-0.0311856	0.275	0.286	1	Chat-KO_vs_WT
Snx1	0.97077	-0.0309537	0.186	0.185	1	Chat-KO_vs_WT
Mien1	0.929468	-0.0309505	0.303	0.303	1	Chat-KO_vs_WT
Ndufs4	0.5739	-0.0309488	0.356	0.384	1	Chat-KO_vs_WT
[truncated: 3,855 more rows]

## Sheet: S5e. DEGs in NK cells
Dataset S5e. DEGs in NK cells from WT and Chat-deficient mice
[truncated: 6,171 more rows]

[truncated: 1 more sheets: S5f. DEGs in mast cells]
