# Supplementary material for: Cholinergic macrophages promote the resolution of peritoneal inflammation
Source: Proc Natl Acad Sci U S A. 2024 Jun 26;121(27):e2402143121. doi: 10.1073/pnas.2402143121 (PMC11228479; doi:10.1073/pnas.2402143121)
Supplement: Supplementary file 7 — Dataset S06 (XLSX) [file pnas.2402143121.sd06.xlsx]

## Sheet: Dataset S6
Dataset S6. Transcript abundance measured in TPM for BMDMs treated with various stimuli in bulk RNA-seq data
Ensembl	GeneSymbol	WT_Med_1	WT_Med_2	WT_Med_3	WT_LPS_1	WT_LPS_2	WT_LPS_3	WT_Pam3_1	WT_Pam3_2	WT_Pam3_3	WT_FSL-1_1	WT_FSL-1_2	WT_FSL-1_3	KO_Med_1	KO_Med_2	KO_Med_3	KO_LPS_1	KO_LPS_2	KO_LPS_3	KO_Pam3_1	KO_Pam3_2	KO_Pam3_3	KO_FSL-1_1	KO_FSL-1_2	KO_FSL-1_3
ENSMUSG00000000001	Gnai3	96.5209	95.0746	94.648	75.0874	81.0032	80.5414	88.0936	91.2185	83.097	98.1832	86.9018	95.6232	82.6537	92.944	98.4446	77.3287	80.6889	79.687	87.4486	86.0936	90.1303	93.5906	93.6707	99.284
ENSMUSG00000000003	Pbsn	0	0	0	0	0	0	0	0	0	0	0	0	0	0	0	0	0	0	0	0	0	0	0	0
ENSMUSG00000000028	Cdc45	3.5945	3.39102	3.08153	3.07	5.21501	7.28454	2.38948	2.25483	3.95136	1.66585	1.79836	3.05304	2.92768	5.30893	3.07316	5.61337	8.73551	8.17831	1.89553	4.11334	2.49947	1.8489	5.15088	2.39312
ENSMUSG00000000031	H19	0	0	0.139692	0	0	0	0.098065	0	0	0	0	0	0.207175	0.104359	0.305797	0	0	0.106352	0	0	0	0	0	0
ENSMUSG00000000037	Scml2	0.121855	0	0.022994	0.065552	0.051996	0.120842	0.01974	0.817907	0.130221	0.025746	0.093089	0.105045	0.066252	0.145868	0.763149	0.420905	0.06074	0.294693	0.027351	0.051637	0.085221	0.044213	0.059154	0.047767
ENSMUSG00000000049	Apoh	0	0	0	0	0	0	0	0	0	0.061437	0	0	0	0	0	0	0	0	0	0.135528	0	0	0	0
ENSMUSG00000000056	Narf	10.3572	12.4505	10.6176	13.0067	12.4786	14.4614	6.21618	5.33874	5.50084	4.67325	5.06737	4.20481	12.8893	9.9006	12.7289	11.8642	13.744	12.3099	6.00469	5.25545	5.56802	5.16806	4.75475	4.72037
ENSMUSG00000000058	Cav2	33.5083	33.9422	31.0247	29.4712	26.2061	25.6825	26.7257	24.8384	27.6745	27.8051	22.4724	22.7832	29.4485	34.9831	28.0024	22.837	28.4845	23.1632	30.7969	28.4882	22.6288	26.6173	29.006	23.9019
ENSMUSG00000000078	Klf6	127.366	120.267	112.551	152.383	188.237	196.504	191.496	196.954	157.248	251.078	248.568	216.285	114.734	105.07	99.5258	174.085	164.322	203.535	213.2	165.476	208.474	250.65	165.339	209.192
ENSMUSG00000000085	Scmh1	13.0675	10.9108	15.0765	9.27354	7.57819	14.9882	8.31995	8.7039	7.99693	11.8809	9.25479	10.6788	12.8357	21.2984	13.4168	10.3108	9.49278	13.1507	8.85245	11.2429	13.737	7.18447	8.67748	10.0807
ENSMUSG00000000088	Cox5a	361.828	360.677	351.406	710.045	649.598	587.181	892.624	971.357	970.444	972.779	1025.94	981.576	368.31	359.329	379.3	660.452	653.861	591.982	870.654	929.301	954.804	977.096	1035.69	962.166
ENSMUSG00000000093	Tbx2	0.096969	0.261336	0.322969	0	0.249989	0.08019	0.084066	0.071283	0.035409	0.029862	0.015967	0.03408	0.306704	0.245915	0.307542	0.077275	0.086162	0.249068	0	0	0.133996	0.035004	0.045604	0.065761
ENSMUSG00000000094	Tbx4	0	0	0	0	0	0	0	0	0	0	0	0	0	0.053075	0	0	0	0	0	0	0	0	0	0
ENSMUSG00000000103	Zfy2	0	0	0	0	0	0	0	0	0	0	0	0	0	0	0	0	0	0	0	0	0	0	0	0
ENSMUSG00000000120	Ngfr	0	0	0	0	0	0	0	0	0	0	0	0	0	0.151718	0	0	0	0.030832	0	0	0.015537	0	0	0
ENSMUSG00000000125	Wnt3	0	0	0	0	0	0	0.021197	0	0	0	0	0	0	0	0	0	0	0	0	0	0	0	0	0
ENSMUSG00000000126	Wnt9a	0.176994	0.042399	0.129547	0.081801	0	0.109064	0	0	0.019231	0.032722	0	0.131296	0.189287	0.320256	0.119018	0.052164	0.018814	0.01628	0	0	0	0.018884	0.034133	0.037065
ENSMUSG00000000127	Fer	14.4724	15.9112	13.5283	13.6389	17.0779	14.2277	20.1434	25.7627	26.6328	23.0802	24.9	22.8865	14.1911	14.8275	14.1769	14.1378	15.2617	14.6636	22.0466	25.496	21.7876	22.2082	24.0833	21.4988
ENSMUSG00000000131	Xpo6	35.7706	36.7505	41.9692	52.8109	49.4818	59.76	48.0731	48.1634	52.5638	45.7467	46.228	56.6278	33.9576	39.9167	37.6296	53.9788	52.2787	52.9261	52.3526	47.4975	51.9977	48.449	49.624	48.2253
ENSMUSG00000000134	Tfe3	91.9469	91.419	95.5617	103.493	93.0235	102.313	112.401	114.359	118.093	114.015	124.617	130.498	82.4672	87.5413	79.4657	94.4978	94.1394	96.2865	113.503	110.471	117.614	113.241	132.029	141.887
ENSMUSG00000000142	Axin2	0.029526	0.18766	0.115473	0.299222	0.076709	0	0.137101	0.069525	0.068297	0.021784	0.013751	0.101872	0.289482	0.030575	0.235652	0.09301	0.025143	0	0.2094	0	0	0.393739	0	0.049437
ENSMUSG00000000148	Brat1	11.1918	12.5577	12.0105	10.3183	10.8745	9.1773	9.44708	10.2214	9.57449	9.30594	10.764	11.0605	12.0155	11.7041	12.0133	10.1863	9.14547	9.60693	9.4947	8.91337	10.177	9.09413	8.79739	9.40705
ENSMUSG00000000149	Gna12	221.902	277.474	220.709	102.863	122.667	87.3688	77.3905	92.0724	95.21	74.1297	85.545	70.9478	285.216	220.037	222.088	105.008	85.8824	86.0666	72.5543	82.6353	73.1711	74.2867	88.7877	73.1996
ENSMUSG00000000154	Slc22a18	5.68478	7.56667	7.58502	3.57284	4.30822	3.15081	1.49802	1.76353	2.26447	1.52127	1.3788	2.01867	7.23135	8.47693	9.7373	1.70197	3.2564	2.31075	2.27211	1.73206	1.68522	2.10571	1.72461	1.9325
ENSMUSG00000000157	Itgb2l	0.682021	0.285796	0.914604	0.239919	0.131638	0.331831	0.596817	0	0.300272	0.043837	0.024347	0.100595	1.66393	1.71204	1.42306	0.925667	0.0244	0.148241	0.575779	0.068598	0.066102	0.401193	0.381845	0.124633
ENSMUSG00000000159	Igsf5	0	0	0	0	0.05289	0	0	0	0	0	0	0	0	0	0	0	0	0	0.793348	0	0	0	0	0
ENSMUSG00000000167	Pih1d2	0.460179	0.607566	1.56925	1.64014	0.590682	0.307978	0.068841	0.13763	0.322651	0.732728	0.220451	0.74578	0.373221	0.598152	0.966126	0.097538	0.727544	0.816171	1.28995	0.224301	1.45254	0.131861	0.862889	0.177225
ENSMUSG00000000168	Dlat	32.1977	33.6409	33.9698	34.0427	36.2104	25.1431	28.7745	31.6921	33.9267	33.0337	32.0534	35.182	28.5217	26.8083	32.7867	30.8927	24.401	24.7517	36.7775	35.0593	33.0452	29.652	30.7698	35.618
ENSMUSG00000000171	Sdhd	150.371	160.864	176.376	167.001	159.777	159.042	116.02	122.025	131.651	103.249	101.155	117.424	157.701	167.584	164.522	165.615	172.883	157.485	131.829	132.857	138.227	114.694	132.326	131.735
ENSMUSG00000000182	Fgf23	0	0	0	0	0	0	0	0	0	0	0	0	0	0	0	0	0	0	0	0	0	0	0	0
ENSMUSG00000000183	Fgf6	0	0	0	0	0	0	0	0	0	0	0	0	0.015025	0	0	0	0	0	0	0	0	0	0	0
ENSMUSG00000000184	Ccnd2	0.998943	0.803322	1.19112	3.643	6.76759	7.45654	1.86708	1.42663	1.73033	1.54943	0.524295	1.26845	1.78038	2.64257	1.76829	7.68851	5.99566	7.84181	3.10569	1.2079	3.91172	2.67387	1.06775	1.51923
ENSMUSG00000000194	Gpr107	44.4808	45.3218	45.8344	66.7379	67.6737	69.7691	47.3755	47.9221	50.2526	51.2509	44.8689	56.1539	37.7685	45.9038	43.9034	63.5454	63.3549	68.978	45.5458	53.6417	55.0869	43.4355	50.584	50.4555
ENSMUSG00000000197	Nalcn	0	0	0	0	0	0	0	0	0	0	0	0	0	0	0	0	0	0	0	0	0	0	0.008503	0
ENSMUSG00000000202	Btbd17	0	0.087676	0.133313	0	0	0	0	0	0	0	0	0	0	0	0.748466	0	0	0	0	0.073722	0	0	0.035333	0.161783
ENSMUSG00000000204	Slfn4	0.368514	0.063056	0.361868	417.4	557.58	665.494	3.35736	2.20673	2.25055	2.40513	1.72418	3.95559	0.40003	1.87933	0.403193	440.194	458.513	659.211	3.79686	2.83641	4.19225	2.58674	5.09373	2.64214
ENSMUSG00000000214	Th	0	0	0	0	0	0	0	0	0	0	0	0	0	0	0	0	0	0	0	0	0	0	0	0
ENSMUSG00000000215	Ins2	0	0	0	0	0	0	0	0	0	0	0	0	0	0	0	0	0	0	0	0	0	0	0	0
ENSMUSG00000000216	Scnn1g	0	0	0	0	0	0	0	0	0	0	0	0	0	0	0	0	0	0	0	0	0	0	0	0
ENSMUSG00000000223	Drp2	0	0.022513	0.009977	0.009489	0.067902	0.039097	0.020683	0	0.026574	0.015642	0.027511	0.025976	0.047055	0.121385	0.062942	0.00806	0.042337	0.052506	0	0	0.035424	0	0.015916	0.028155
ENSMUSG00000000244	Tspan32	2.25451	2.78531	1.38602	2.08918	0.733268	0.49582	4.4733	4.01371	2.20922	3.21573	2.29517	1.72003	1.49407	1.69068	1.24858	1.90823	0.399914	0.77308	2.83092	2.88916	1.86419	3.35202	3.22998	1.80239
ENSMUSG00000000247	Lhx2	0.103414	0.149385	0	1.76914	4.50028	6.15221	0	0	0.046516	0.105275	0.168405	0.153283	0.05031	0.151899	0.071306	2.85981	2.51674	6.50742	0.025489	0	0	0.167534	0.198483	0.122823
ENSMUSG00000000248	Clec2g	2.38544	0.073527	0.744909	0.944454	0.036239	3.36266	0.931155	3.35897	10.7998	2.15083	2.40206	8.21185	0	0	0.415866	1.52671	3.45015	0.693479	3.75443	9.59774	11.5177	8.23596	12.6445	7.17669
ENSMUSG00000000253	Gmpr	10.8731	10.7963	9.14426	2.90108	2.56837	1.94468	2.35202	3.37773	3.4575	2.55986	2.90638	2.91647	10.0369	11.6287	10.3556	2.47044	3.07801	1.8895	1.61493	2.55335	2.4203	1.74205	3.00095	2.23608
ENSMUSG00000000263	Glra1	0	0	0	0	0	0	0	0	0	0	0	0	0	0	0	0	0	0	0	0	0	0	0	0
ENSMUSG00000000266	Mid2	0.083848	0.4302	0.276084	0.029785	0.013279	0.131807	0.124092	0.061258	0.012353	0.04758	0.05966	0.023955	0.064513	0.340705	0.181879	0.254922	0.138676	0	0.027786	0.075854	0.078164	0	0.044599	0.022595
ENSMUSG00000000275	Trim25	71.1791	80.3047	80.6028	115.725	134.748	139.203	37.5844	37.9803	42.9003	40.9506	34.1028	39.2689	64.513	78.2294	65.1128	116.249	124.004	132.287	50.8227	40.4766	46.0417	45.3234	52.4955	44.136
ENSMUSG00000000276	Dgke	5.98613	6.53005	7.06449	4.92392	4.38103	4.98733	4.04806	5.59227	5.6587	5.07721	4.58115	5.67398	5.88485	7.43771	7.13216	4.83148	5.71429	4.56586	4.55117	5.57543	5.61307	4.47557	5.49678	4.72935
ENSMUSG00000000278	Scpep1	338.698	321.511	334.256	292.718	268.461	265.222	152.066	137.982	160.243	143.595	133.658	142.48	325.45	322.581	322.496	284.35	276.65	275.106	178.754	157.867	168.622	142.858	164.951	140.625
ENSMUSG00000000282	Mnt	39.5539	42.0069	51.4071	18.8584	20.2302	28.6894	16.5309	17.3465	22.897	17.1223	20.6234	21.7338	38.5483	48.1388	50.0131	20.1664	28.2786	28.038	16.026	21.7425	23.6367	15.848	22.466	20.1339
ENSMUSG00000000290	Itgb2	549.523	560.491	524.879	537.291	536.21	481.883	732.926	771.456	743.624	756.083	771.327	805.356	532.474	574.78	490.133	536.916	516.683	490.537	789.942	794.389	796.579	764.419	850.37	809.484
ENSMUSG00000000295	Hddc2	8.69591	10.6558	11.2261	4.7136	5.20902	3.92374	6.64053	9.41842	7.68316	8.25063	8.80897	7.51242	11.085	9.9204	8.90661	6.68064	7.6672	5.93242	5.35724	9.19949	6.45838	8.06038	7.63441	7.07771
ENSMUSG00000000296	Tpd52l1	0.093483	0	0	0	0	0	0	0	0.16139	0	0	0	0	0.225021	0.082209	0	0	0	0	0	0.430154	0.158202	0	0.218222
ENSMUSG00000000301	Pemt	2.47318	1.30307	0.609005	0.788035	1.08342	0.612888	3.68424	3.22739	2.42039	1.09925	3.12413	4.29575	1.68723	1.3673	1.58236	1.71406	0.72144	0.931332	3.88484	2.21138	3.07323	4.27633	2.72206	4.33694
ENSMUSG00000000303	Cdh1	0.157386	0.174152	0.064577	0.309453	0.230908	0.151652	0.058235	0.044119	0.080976	0.123631	0	0.099448	0.48289	0.085417	0.190659	0.355353	0.21201	0.036816	0.30707	0.103266	0.062167	0.298214	0.039087	0.019728
ENSMUSG00000000305	Cdh4	0	0	0	0	0	0	0	0	0	0	0	0	0	0	0	0	0	0	0	0	0	0	0	0
ENSMUSG00000000308	Ckmt1	0	0	0	0	0.10255	0	0	0	0	0	0	0	0	0	0	0	0	0	0	0	0	0	0	0
ENSMUSG00000000317	Bcl6b	0	0	0	0	0.020516	0.018561	0	0.019711	0	0	0.01849	0.037922	0.191542	0.092939	0.179722	0.34981	0.019009	0.619536	0.043222	0.01726	0	0	0	0.01882
ENSMUSG00000000318	Clec10a	6.05755	8.78243	5.14004	5.83635	3.54058	2.62264	1.67975	1.38383	2.55051	1.18784	0.49106	1.25165	6.00447	7.69392	11.2374	4.66015	3.67049	2.45167	1.11124	1.75276	1.90632	1.49416	1.25947	1.2045
ENSMUSG00000000320	Alox12	0.317399	0.692263	0.3687	0.89024	0.61015	0.576736	1.17287	1.34348	0.430233	0.620364	0.861023	0.459824	1.22439	0.156007	0.626557	0.905767	0.306011	0.479871	0.95195	0.470112	0.495627	1.14283	0.272487	0.399701
ENSMUSG00000000326	Comt	111.133	114.527	109.709	71.5825	73.7843	65.3052	49.7494	48.636	66.9872	45.6001	44.3479	45.7138	118.739	111.372	112.16	73.2885	72.4183	59.7174	45.007	57.2749	54.8735	46.8645	55.3157	46.8984
ENSMUSG00000000339	Rtca	23.993	25.5916	24.8913	30.1564	33.3489	34.0822	30.6281	33.1564	29.628	30.5066	29.2723	34.9604	23.5785	28.624	25.2058	32.2478	31.3438	32.6674	30.0757	30.5828	36.6001	36.346	32.6226	33.852
ENSMUSG00000000340	Dbt	10.0951	12.2124	13.0673	9.75943	11.6485	9.86597	12.5729	16.136	15.0702	14.1722	14.8017	16.5766	12.2394	12.3623	13.4881	10.9136	10.705	9.70604	11.7692	16.0197	19.1693	16.6793	13.9843	14.9746
ENSMUSG00000000346	Dazap2	397.548	415.176	411.824	327.378	331.31	318.239	283.586	311.496	351.989	295.294	299.764	338.835	404.495	417.971	433.569	303.358	332.397	329.022	274.486	337.796	338.635	300.467	341.15	332.937
ENSMUSG00000000355	Mcts1	83.0867	87.6213	78.0449	78.4112	79.8923	70.8917	80.0233	84.144	88.1151	74.5488	97.8549	75.275	87.6506	91.6213	95.4323	81.6139	89.4361	83.5802	76.912	86.95	85.3678	96.5441	85.6949	78.7145
ENSMUSG00000000359	Rem1	0.151355	0.193903	0.059072	0	0	0	0.052089	0	0	0.036774	0.080789	0.204597	0.290317	0.260828	0.054578	0	0	0	0.291949	0	0	0	0	0
ENSMUSG00000000365	Rnf17	0.438055	1.69306	2.10326	1.50036	2.53042	1.37744	0.696793	2.9175	1.58602	1.28244	2.11713	1.95925	0.740932	0.476372	0.723577	1.76223	2.2611	1.767	1.56014	1.29509	1.48486	2.03404	2.27728	2.55819
ENSMUSG00000000374	Trappc10	30.1215	35.2206	36.512	31.7432	31.9527	36.6159	33.6216	34.476	33.5548	35.7646	36.0728	33.3537	27.1845	35.4332	34.7478	32.8237	35.1628	32.9783	30.5622	34.9908	32.7055	31.7067	33.8948	34.0824
ENSMUSG00000000378	Ccm2	54.818	54.9131	62.6122	54.3094	59.5618	56.6689	58.2989	59.6229	63.4404	50.7496	51.6927	59.0469	60.7042	65.3541	62.7726	50.6851	61.9628	56.4367	53.5247	63.1677	59.6382	44.7757	63.5952	61.5262
ENSMUSG00000000381	Wap	0	0	0	0	0	0	0	0	0	0	0	0	0	0	0	0	0	0	0	0	0	0	0	0
ENSMUSG00000000384	Tbrg4	24.0094	25.3918	36.7857	21.9647	30.6045	35.4807	41.2359	38.5654	44.4042	46.1711	54.629	51.2253	29.2043	30.8608	29.9298	34.4101	29.9301	37.3072	39.1536	51.3821	46.2443	35.8547	49.2397	48.9956
ENSMUSG00000000385	Tmprss2	0	0	0	0	0.012282	0.011065	0	0	0	0	0	0	0	0.013821	0.023721	0.058847	0	0	0	1.38069	0.035723	0	0	0
ENSMUSG00000000386	Mx1	2.11563	8.65911	9.97594	897.361	1237.1	1191.53	37.1402	35.0399	52.4612	22.6348	27.7698	62.9674	5.63883	8.70164	7.55182	1108.68	1023.74	1432.64	120.288	55.2152	130.189	59.4502	72.88	51.4607
ENSMUSG00000000392	Fap	0.381608	0.278189	0.681994	0.076644	0.394094	0.824458	0.717066	0.167643	1.32483	0.299404	0.079789	0.224613	0.267428	0.528415	1.08285	0.849442	0.52717	0.750552	0.418992	0.347437	0.314429	0.598366	0.331664	0.436066
ENSMUSG00000000394	Gcg	0	0	0	0	0	0	0	0	0	0	0	0	0	0	0	0.077943	0	0	0	0	0	0	0	0.08383
ENSMUSG00000000399	Ndufa9	66.7119	70.8726	68.9958	76.951	82.8057	69.8294	63.4777	64.8153	73.7233	63.7089	66.008	70.988	65.8913	68.8552	64.8025	77.8819	77.9576	76.5097	66.9213	72.0372	66.6904	70.6349	69.1556	68.1462
ENSMUSG00000000402	Egfl6	0	0	0.059965	0	0	0	0	0	0	0	0	0	0	0	0	0	0	0	0	0	0	0	0	0
ENSMUSG00000000409	Lck	0.796339	2.94396	2.11606	1.42646	2.32181	0.37969	0.767073	2.92166	0.392563	0.519255	0.693724	0.416831	4.62023	0.448611	1.39598	3.25965	0.593983	0.800492	1.03257	0.397496	1.15259	1.49488	0.264167	0.785223
ENSMUSG00000000411	Tssk3	0	0.202206	0	0	0	0	0	0	0	0	0	0	0.066515	0	0	0.055603	0	0	0.136562	0	0	0	0	0.059444
ENSMUSG00000000416	Cttnbp2	0	0	0	0	0	0	0	0	0	0	0	0	0	0	0	0	0	0	0	0	0	0	0	0
ENSMUSG00000000420	Galnt1	90.1709	93.3007	81.7419	74.2121	71.5438	59.3279	69.9311	81.4474	70.9684	73.4861	72.7631	68.4776	84.2684	83.0123	92.0772	72.4533	71.7021	60.3484	76.6858	74.4531	76.5564	75.2099	72.1144	79.3494
ENSMUSG00000000435	Myf5	0	0	0	0	0	0	0	0	0	0	0	0	0	0	0	0	0	0	0	0	0	0	0	0
ENSMUSG00000000439	Mkrn2	7.28143	9.65663	16.284	9.08948	10.3071	9.29477	5.84275	8.87767	7.67058	6.62649	7.17929	7.71583	10.1127	8.46221	11.4586	9.60683	9.76679	11.5342	6.518	9.42821	7.95885	8.6985	7.78341	7.20483
ENSMUSG00000000440	Pparg	49.5278	63.0102	46.394	8.95039	11.5495	13.0952	5.35342	10.3529	13.8049	6.86743	7.73091	7.72967	57.1846	47.1822	54.5308	8.19646	10.6121	12.1026	4.15738	8.46026	9.78305	6.059	10.0391	4.97945
ENSMUSG00000000441	Raf1	75.7015	65.4459	80.3175	84.8715	78.7787	90.7681	50.6173	51.3315	54.8269	50.9233	53.9265	51.9587	68.1876	75.9341	82.4771	90.9382	97.0384	93.0176	60.4042	53.3267	56.7467	55.9742	53.685	54.9349
ENSMUSG00000000486	Septin1	1.20758	2.9314	3.60727	2.31193	6.2422	1.12386	2.18401	2.56868	2.48925	0.689201	0.961926	1.56442	7.00526	2.39638	7.26748	5.48069	1.59651	3.32491	6.00843	1.70439	5.41421	4.46639	1.62754	1.85696
ENSMUSG00000000489	Pdgfb	33.1708	36.5715	60.4368	4.75605	5.69505	8.4459	6.08985	8.89795	16.8336	9.22305	10.5332	11.9568	34.7396	59.0248	70.4135	4.10342	7.00725	7.94804	4.58525	11.6605	13.4425	8.05307	16.6937	13.3261
ENSMUSG00000000530	Acvrl1	18.1556	20.5893	19.2095	13.6791	15.0882	17.3427	16.9872	18.8709	21.7876	14.2116	18.9104	19.8911	18.5946	23.119	21.4932	15.1772	18.7353	20.0824	19.3114	20.3425	21.4333	18.2304	24.8492	19.5011
ENSMUSG00000000531	Tamalin	0.373068	1.25592	0.364971	0.104475	0.204044	0.400343	0.160897	0.269809	0.466313	0.28228	0.152701	0.546732	0.471985	0.624468	0.479975	0.295281	0.292637	0.111457	0.292164	0.208082	0.423599	0.328838	0.115711	0.469268
ENSMUSG00000000532	Acvr1b	19.3182	19.4302	16.499	19.0905	15.4757	14.9398	24.0967	21.1494	19.6088	23.855	19.8929	20.2861	17.0234	17.6844	15.8594	16.9418	15.7125	15.6057	24.8104	20.5183	21.8894	20.6943	22.6458	23.6788
ENSMUSG00000000538	Tom1l2	13.7598	13.5958	14.9293	14.4275	17.7321	18.8384	10.8685	12.3294	12.2304	9.02735	10.5903	11.0343	11.5981	15.9734	12.6675	18.2183	17.6013	20.5955	9.85523	10.6059	12.4527	9.62112	11.4908	11.1926
ENSMUSG00000000544	Gpa33	0	0	0	0	0	0	0	0	0	0	0	0	0	0	0.138501	0	0	0	0	0	0	0	0	0
ENSMUSG00000000552	Zfp385a	59.5452	58.0088	60.1893	51.8908	39.6822	41.9783	37.5161	35.3418	40.1529	34.5247	35.7652	29.3634	66.3771	52.4674	64.0524	46.8278	40.8895	39.2548	37.3036	36.5401	35.4932	36.5471	31.7515	31.6197
ENSMUSG00000000555	Itga5	54.284	46.9234	47.3723	97.1888	85.2016	84.441	193.982	168.644	111.127	271.614	251.235	204.237	46.8671	45.1563	53.2137	89.0277	76.239	89.5467	161.492	134.556	148.857	236.086	167.794	222.705
ENSMUSG00000000560	Gabra2	0	0	0	0	0	0	0	0	0	0	0	0	0	0	0	0	0	0	0	0	0	0	0	0
ENSMUSG00000000561	Wdr77	20.5734	19.812	19.8598	18.4233	19.3461	14.7756	24.818	29.1386	27.2131	37.1274	31.6135	32.4959	16.7423	20.0637	21.7777	16.7546	15.9141	12.7052	20.9779	28.5552	27.2786	32.2904	29.9599	29.6404
ENSMUSG00000000562	Adora3	0.639304	0.799926	0.976559	2.10725	1.96655	2.43904	1.19298	0.847632	0.476724	0.505241	0.613905	0.868672	0.767668	0.870993	0.91978	1.86908	2.3367	2.25328	1.98214	1.01386	1.04084	1.05906	0.789477	0.716385
ENSMUSG00000000563	Atp5pb	161.821	167.276	161.539	183.833	194.794	185.44	178.557	201.774	215.553	189.649	191.918	208.1	163.747	166.178	150.751	190.937	202.552	183.973	184.001	207.609	219.231	203.411	221.529	194.055
ENSMUSG00000000567	Sox9	0	0.01848	0	0	0	0.016364	0.117517	0	0	0	0	0.016601	0.01814	0.588936	0.205788	0.015459	0.016851	0.014468	0	0	0.08721	0.03324	0.01514	0.033179
ENSMUSG00000000568	Hnrnpd	80.2687	83.2373	99.7821	108.231	98.8785	110.248	116.335	114.18	134.464	135.987	150.861	157.893	102.859	93.4993	112.324	110.924	104.586	115.588	124.47	123.908	137.312	136.329	125.77	141.571
ENSMUSG00000000579	Dynlt1c	16.239	14.6335	24.5071	18.0741	14.7971	16.1576	24.7055	17.7146	16.4041	14.1477	21.3163	21.4837	16.1828	16.3073	19.5377	18.8244	20.7566	18.9165	16.9059	16.9295	21.3964	12.8606	16.9704	19.867
ENSMUSG00000000581	C1d	42.5574	33.2677	38.2705	44.9899	49.67	36.6072	35.3302	34.9802	37.2933	33.8978	41.3566	34.0537	27.6691	36.8339	36.9293	43.5948	41.1201	43.4509	42.2243	35.9751	38.6069	35.5659	29.7884	33.2232
ENSMUSG00000000594	Gm2a	165.497	173.394	154.143	106.871	114.62	103.738	77.8957	86.029	90.5673	66.0777	72.7599	68.4117	180.899	164.1	159.463	111.45	111.996	98.943	76.1561	91.3171	77.0231	69.9218	89.6701	70.3897
ENSMUSG00000000600	Krit1	19.7281	19.4783	25.6451	19.0157	20.2243	21.9188	18.2905	20.4713	19.638	18.7227	16.6576	23.0375	15.0494	23.1853	25.0303	20.8187	22.3902	21.6468	18.53	20.1224	24.2301	20.7367	23.1791	21.6827
ENSMUSG00000000605	Clcn4	46.1983	45.8408	49.7013	25.6567	24.7241	26.1393	33.3224	32.2781	35.3319	33.3577	32.5978	33.289	39.3065	49.2903	47.0664	25.7094	28.9894	24.0015	31.0935	34.5942	30.2315	32.7119	34.5132	32.2254
ENSMUSG00000000606	Vmn2r88	0	0	0	0	0	0	0	0	0	0	0	0	0	0	0	0	0	0	0	0	0	0	0	0
ENSMUSG00000000617	Grm6	0.117044	0.155613	0	0.054552	0	0	0.059303	0	0	0.012494	0	0	0.095642	0	0.090274	0	0	0	0.145673	0	0.062837	0.154493	0	0
ENSMUSG00000000627	Sema4f	0.017186	0	0	0.015964	0.015748	0.042602	0.014833	0.030424	0	0	0	0	0.048953	0.080007	0.061707	0.02031	0	0.012711	0	0	0	0.04395	0	0
ENSMUSG00000000628	Hk2	28.4788	22.1793	23.221	31.1509	24.068	21.1524	49.1055	46.0546	38.2818	50.0245	44.8021	44.5194	24.1392	20.2052	22.1381	30.1702	22.7406	21.7567	44.5408	42.7779	41.31	47.3463	46.5295	50.595
ENSMUSG00000000631	Myo18a	33.1633	35.3031	35.0723	31.2966	30.087	28.2125	25.3087	25.0005	27.8481	29.5426	30.0608	27.479	37.2746	33.0502	32.3666	33.1822	31.0223	29.3988	26.1591	25.8998	27.6486	25.4158	27.564	25.3623
ENSMUSG00000000632	Sez6	0	0	0	0	0	0	0	0	0.0181	0	0	0	0	0	0	0	0	0	0	0	0.015458	0	0	0
ENSMUSG00000000673	Haao	1.44548	1.15036	2.58291	0.571196	0.94995	0.62405	0.933778	2.91588	0.94717	0.017924	0.240926	0.082392	1.86361	1.17026	4.34232	0.478554	2.03257	1.19935	1.1131	0.361153	0.12895	1.09894	0.21991	0.287848
ENSMUSG00000000682	Cd52	491.237	562.202	544.1	2061.16	2188.26	2263.45	953.038	1084.87	1549.01	1220.77	1364.63	1654.95	623.87	623.601	494.306	2284.55	2311.86	2365.53	1236.41	1440.16	1569.66	1516.82	2217.95	1512.96
ENSMUSG00000000686	Abhd15	11.0758	12.1535	11.494	3.75396	3.59242	1.99736	2.41238	3.03037	6.88399	1.62547	2.45463	2.21892	11.8975	14.0114	12.488	3.14711	2.70862	1.85226	2.05196	4.96787	3.75067	1.60768	3.70153	2.82733
ENSMUSG00000000690	Hoxb6	0	0	0	0	0	0	0.056934	0	0	0	0	0	0	0.13905	0.061159	0	0	0	0	0	0	0	0	0
ENSMUSG00000000693	Loxl3	8.66107	5.74045	11.1063	15.9783	22.0419	23.4745	8.41382	8.58685	14.087	4.6734	4.92485	9.60137	9.11627	11.5948	12.8878	22.6663	27.2512	30.0524	10.338	14.0563	15.0534	6.95513	15.9941	8.50583
ENSMUSG00000000701	Tcl1b5	0	0	0	0	0	0	0	0	0	0	0	0	0	0	0	0	0	0	0	0	0	0	0	0
ENSMUSG00000000706	Btn1a1	0	0	0.022112	0	0	0	0	0	0	0	0	0	0	0	0	0	0	0	0	0	0	0	0	0
ENSMUSG00000000708	Kat2b	14.977	15.7106	19.6282	21.5862	28.733	31.4092	16.0361	17.6619	22.8	18.2106	16.8135	20.4409	12.8018	19.338	18.2865	25.5521	29.852	33.9686	23.0243	25.4425	27.6904	20.3822	27.1244	24.6332
ENSMUSG00000000711	Rab5b	95.3494	104.905	101.508	85.8618	78.467	77.277	87.211	90.4561	94.6253	84.7374	88.8018	86.9899	101.641	105.482	101.315	79.7326	83.8307	78.4088	83.6182	94.1791	87.4219	85.7389	92.5878	92.2963
ENSMUSG00000000724	Cryba1	0.164837	0	0	0	0	0	0	0	0	0	0	0	0	0.167412	0	0	0	0	0	0	0	0	0	0
ENSMUSG00000000730	Dnmt3l	1.4951	0.142253	0.083055	5.82311	1.5428	1.80363	24.2476	13.7027	4.58176	18.8432	13.0939	7.67572	0.404499	0.102098	0.608174	2.28038	0.842688	1.31835	21.064	8.24415	3.46913	19.005	11.0594	7.14983
ENSMUSG00000000731	Aire	0	0	0	0	0	0	0	0	0	0	0	0	0	0	0.079937	0	0	0	0	0.068449	0	0	0	0
ENSMUSG00000000732	Icosl	1.61103	2.34435	2.52874	5.06287	2.99768	1.78464	15.2877	9.62382	7.48963	17.6862	15.2664	11.5339	2.02355	1.78249	2.05396	4.0937	2.56064	1.86009	10.3875	7.73699	6.73801	16.964	12.5861	13.4293
ENSMUSG00000000738	Spg7	32.0867	32.1141	30.9783	29.0456	28.1807	27.5745	35.7009	33.809	27.5239	27.2124	30.0382	32.4972	29.4353	27.71	29.8917	32.4641	24.4528	27.7275	28.9909	29.9633	32.1456	32.4787	35.2263	31.3744
ENSMUSG00000000739	Sult5a1	0	0	0	0	0	0	0	0	0	0	0	0	0	0	0	0	0	0	0.018837	0	0	0	0.07268	0
ENSMUSG00000000740	Rpl13	925.507	1001.96	999.611	571.274	548.358	548.467	1105.6	1159.08	1127.32	1179.52	1281.93	1153.73	1041.37	1066.38	1030.46	612.89	623.732	570.727	977.704	1111.93	1102.61	1183.03	1165.83	1177.31
ENSMUSG00000000743	Chmp1a	109.501	114.219	127.646	117.718	125.288	121.148	95.0772	96.1304	101.743	97.0316	101.566	101.322	117.394	124.882	122.064	116.072	111.668	121.498	96.4158	101.155	106.808	104.37	101.087	104.692
ENSMUSG00000000751	Rpa1	49.0874	45.1531	48.5671	56.6686	65.8596	63.7701	44.7387	49.4827	59.4002	44.8458	45.273	54.0664	45.838	52.6157	47.7204	56.6968	63.6325	55.8548	43.4032	56.5426	53.2599	38.3487	63.8033	49.2001
ENSMUSG00000000753	Serpinf1	2.23198	0.118492	5.06126	0.343634	0.475365	0.93356	8.70547	0.918449	0.540744	0.093413	0.173389	0.475049	0.364098	5.02401	4.34961	0.165536	1.84194	0.47721	4.6533	1.83455	0.601372	0.914373	0.810728	0.628105
ENSMUSG00000000759	Tubgcp3	17.3566	19.0983	21.0904	17.389	16.1109	18.8517	14.0944	15.0594	18.0345	13.8997	13.9265	17.1382	16.2643	21.2637	22.5892	16.0383	22.0711	19.2518	12.3679	15.5614	16.5504	12.8064	16.084	18.1179
ENSMUSG00000000766	Oprm1	0	0	0	0	0	0	0	0	0	0	0	0	0	0	0	0	0	0	0	0	0	0	0	0
ENSMUSG00000000776	Polr3d	14.6215	13.5561	12.6706	15.3303	13.9854	19.0138	16.88	19.8919	18.6943	20.6357	22.5904	17.9223	9.87115	11.7244	14.6315	12.6328	13.671	16.464	16.4552	19.1291	21.2843	21.6018	18.0843	19.7959
ENSMUSG00000000782	Tcf7	1.32579	2.08914	1.30883	0.8661	0.563858	0.052461	0.934906	0.693173	0.632371	0.724023	0.517106	0.171709	3.6868	0.853823	1.81585	1.03933	0.161523	0.188289	0.672707	0.283451	0.383534	1.21025	0.073796	0.233832
ENSMUSG00000000787	Ddx3x	169.02	171.112	194.356	68.53	68.9453	74.5137	93.5154	99.8007	109.607	104.236	104.618	109.245	147.245	173.139	190.827	73.0984	76.1444	73.5063	85.2442	98.1451	100.874	100.516	104.551	109.907
ENSMUSG00000000791	Il12rb1	0.483845	0.349145	0.852597	11.0543	19.7245	25.3822	0.433809	1.61302	1.22397	0.299805	0.185752	2.46739	0.837392	0.847572	0.875688	22.636	17.9289	30.1657	2.81033	0.943905	5.73511	1.98632	0.824315	0.936683
ENSMUSG00000000792	Slc5a5	0	0	0	0	0	0	0	0.022114	0.065486	0.018513	0.081539	0.021233	0	0	0	0	0	0	0	0.155321	0	0	0.096248	0.020899
ENSMUSG00000000794	Kcnn3	0.035043	0	0	0.056515	0.016751	0.007572	0.0384	0.015883	0.067847	0.006696	0.015116	0	0.049206	0	0.023919	0.014366	0	0	0.044	0.013939	0.03281	0.030589	0	0.021864
ENSMUSG00000000804	Usp32	22.9522	21.9453	19.6675	17.1946	16.7449	15.4387	15.2667	14.7629	11.8524	15.1873	13.7201	13.9577	17.1631	19.6528	20.6529	15.7911	13.9799	14.7692	16.4501	13.7092	14.6445	16.2526	13.6265	11.804
ENSMUSG00000000805	Car4	0	0	0	0.891573	0.404366	0.490767	0.317843	0	0	0	0	0	0	0	0	1.16774	0.691425	0.653878	0	0	0	0	0	0
ENSMUSG00000000811	Txnrd3	5.41267	6.39799	6.76523	2.71938	2.32784	2.61741	4.75427	3.81459	5.87249	5.2565	5.92476	4.95159	6.15132	7.06534	7.63551	1.64544	2.92574	2.39241	3.35579	4.35211	3.92434	5.00025	5.33469	5.84049
ENSMUSG00000000817	Fasl	0	0	0.746611	0.42573	0	0.192589	0	0.12056	0	0.101462	0.114635	0.038726	0.085793	0	0.040121	0.290746	0.039034	0.067556	0.178314	0.105693	0.238524	0.193316	0.035851	0.038972
ENSMUSG00000000823	Zfp512b	15.7419	21.2164	25.9552	9.23593	10.5183	13.8124	9.28655	14.2959	16.0677	8.28514	10.8509	14.4157	15.3967	20.2328	22.5915	8.3692	14.5392	11.014	8.92189	15.0042	14.9379	10.4668	17.902	15.7397
ENSMUSG00000000826	Dnajc5	80.884	82.5453	83.8084	66.9957	68.8125	65.3292	49.4765	51.6342	59.1399	49.9725	49.9853	55.9509	74.0841	84.0561	83.9328	66.5025	68.4209	67.2275	50.2637	57.1802	56.6276	51.5131	59.7279	54.003
ENSMUSG00000000827	Tpd52l2	72.1563	64.5911	73.1935	62.3735	58.7142	63.5572	47.1834	52.7772	59.9879	53.3795	49.6099	56.7108	66.7196	61.3027	63.3354	56.948	61.2466	70.9169	55.9745	54.3242	56.9414	52.8819	48.1604	56.758
ENSMUSG00000000838	Fmr1	27.8053	32.7887	33.9587	33.1181	34.381	35.5407	24.6158	25.1466	29.7362	25.2251	28.8561	25.6194	26.2688	34.9573	33.54	36.5457	34.0053	40.3367	23.1342	29.8445	30.5974	28.7217	24.8972	28.2714
ENSMUSG00000000861	Bcl11a	0.441382	0.91879	0.625314	0.310688	0.594084	0.277175	0.458712	1.20506	0.30505	0.222087	0.397515	0.526829	0.908452	0.150827	0.730173	0.507993	0.057581	0.262782	0.761631	0.382917	0.414049	0.603835	0.452881	0.331704
ENSMUSG00000000869	Il4	16.5789	8.75368	10.3251	1.60014	1.39779	3.87776	0.865378	0.949619	0.834241	0.791237	0.287115	0	11.9947	5.03933	8.45714	4.08138	2.64993	1.95426	1.19661	1.01966	0.801723	2.80461	0.271844	0.292517
ENSMUSG00000000876	Pxmp4	11.7778	12.1105	13.0444	10.0129	8.22901	8.97389	8.68246	8.62162	9.44281	8.20007	6.66028	8.51036	16.277	13.0866	13.9779	8.37044	7.13058	8.0787	7.99648	9.03188	7.67832	8.04676	8.84188	8.41507
ENSMUSG00000000881	Dlg3	1.94467	2.78781	3.1455	0.979898	0.830141	1.01317	1.60121	1.92018	1.71243	1.96064	1.38506	1.74423	1.71733	2.72528	1.53686	0.713704	0.676493	0.756572	1.30151	1.95805	1.62222	1.28734	2.3122	2.06066
ENSMUSG00000000884	Gnb1l	2.20604	3.58318	1.41685	3.38715	4.23971	3.46445	2.7643	2.30096	1.27763	1.52132	2.69375	2.4561	2.74929	3.55248	2.17955	2.40529	5.00675	2.36137	2.08577	2.30016	2.02489	2.07998	2.14444	3.00531
ENSMUSG00000000889	Dbh	0	0	0	0	0	0	0	0	0	0	0	0	0	0	0	0	0.024776	0	0	0	0	0	0	0
ENSMUSG00000000901	Mmp11	0.567894	0.347912	0.675158	0	0.091388	0	0.115252	0.039079	0.077055	0.074166	0.136686	0.074994	0.443943	0.901044	1.65952	0	0	0.032727	0.137967	0.155113	0.074608	0	0.068325	0.139976
ENSMUSG00000000902	Smarcb1	36.6302	40.3761	36.7615	38.3967	41.06	37.0006	42.9147	43.5068	42.6769	39.6376	41.593	40.9359	36.9284	36.9441	38.368	39.5333	37.3835	37.343	43.0127	43.1517	44.774	42.2814	42.5333	40.7995
ENSMUSG00000000903	Vpreb3	0	0.22562	0	0	1.2398	0	0.412124	0.209478	0.201653	0	0	0	0.893047	0.476512	0.623891	1.28398	0	0	0.45099	0.180607	0	0.599659	0	0
ENSMUSG00000000915	Hip1r	0.577677	0.910723	0.384971	0.781633	0.614033	1.23315	3.42043	0.81289	0.541288	1.28036	0.58307	1.76784	2.85505	0.326166	1.86466	0.64316	0.962885	0.451772	1.45095	0.623933	1.23506	1.30745	0.677573	1.03347
ENSMUSG00000000916	Nsun5	5.7272	6.71878	6.79061	7.08652	7.77196	7.25379	7.15642	7.87471	5.68087	10.0069	8.73048	9.15409	6.90512	5.82042	11.9317	5.60615	7.1974	6.18775	7.17242	9.00059	8.22526	9.11256	8.41866	9.39188
ENSMUSG00000000934	Top1mt	3.6719	4.09098	3.74932	3.82597	3.24021	4.61121	4.0579	3.77142	3.56005	4.2193	3.95317	3.18729	3.38835	4.30883	3.86277	3.1686	3.59409	3.3843	4.35209	4.74708	4.24612	3.61242	3.70867	5.19918
ENSMUSG00000000938	Hoxa10	0.182123	0	0	0	0	0	0	0.168662	0.0822	0	0	0	0.056594	0.3083	0.027594	0	0.093997	0.044548	0.05863	0	0	0	0.048405	0.094112
ENSMUSG00000000942	Hoxa4	0.053475	0.207298	0.316228	0	0.197571	0.222614	0.18724	0	0.194866	0.041046	0.133039	0.188566	0.159577	0.113887	0.448975	0	0	0	0	0.174262	0.412365	0.09615	0.212486	0.136983
ENSMUSG00000000957	Mmp14	34.2513	29.4002	37.7318	460.543	321.374	354.486	631.323	520.279	459.188	609.522	570.1	539.912	48.3528	30.5826	51.9325	416.222	352.783	339.352	616.026	494.494	552.254	598.495	482.25	606.353
ENSMUSG00000000958	Slc7a7	116.672	116.233	113.541	143.687	158.058	138.386	112.021	132.519	137.759	93.1376	107.162	110.162	119.213	83.2609	127.111	152.272	114.497	162.272	125.116	110.757	138.324	99.6442	107.358	117.605
ENSMUSG00000000959	Oxa1l	43.4724	48.2059	50.3814	40.8619	36.5606	37.1756	28.3581	27.8199	30.137	29.0826	30.9544	31.0668	45.761	43.6847	47.0789	34.0556	36.5093	35.4376	29.1247	27.5574	30.2214	25.9496	28.8858	28.4889
ENSMUSG00000000976	Heatr6	11.4397	9.64732	11.8479	16.4972	14.1875	15.6379	22.1365	21.5288	17.3038	23.9577	23.4292	26.8099	13.1535	10.563	12.3512	17.8195	18.3464	15.8872	29.1517	19.1813	21.9192	26.8707	21.4975	24.323
ENSMUSG00000000982	Ccl3	57.2656	54.9654	81.7419	298.052	298.519	374.738	1193.97	880.458	461.443	2290.85	1721.87	918.242	86.9237	80.4477	116.765	295.754	266.597	411.289	1243.35	570.36	767.928	2185.93	505.4	1215.69
ENSMUSG00000000983	Wfdc18	1.15887	0.7605	2.91928	5.15128	2.61879	2.68054	4.32375	4.65708	3.34208	5.4775	2.96152	2.67067	4.47199	1.58538	1.25841	4.99931	3.17047	1.61543	7.90946	6.89072	5.58298	6.52632	5.36895	4.77123
ENSMUSG00000001014	Icam4	0.768765	0.288067	0.100945	0.479881	0.092593	0	0.353932	0.425996	0	0	0.260522	0	0.361526	0.488924	0.651971	0	0	0.151218	0.360465	0	0.07653	0	0.207227	0
ENSMUSG00000001016	Ilf2	16.5242	17.8427	17.0289	22.0257	22.5692	20.8813	24.5427	26.4563	23.6627	26.7075	28.0223	26.4587	18.5762	17.3942	18.9622	25.858	23.7865	20.9746	27.6246	24.0568	25.2681	32.1872	24.5771	26.7589
ENSMUSG00000001017	Chtop	63.8778	63.0714	64.0856	59.7118	61.7997	64.4084	66.2864	63.4458	68.0169	64.5267	65.1067	65.7324	57.438	58.9443	68.4434	59.7562	62.9194	65.9353	64.5717	63.2968	70.198	62.925	63.3319	63.8813
ENSMUSG00000001018	Snapin	90.9518	99.5881	92.3697	71.555	63.4391	64.1975	64.2779	65.8553	73.6857	67.2546	67.7568	67.7852	89.7205	94.995	96.1631	63.8996	73.035	61.2769	66.4703	67.1051	67.3649	68.9029	68.7439	64.8001
ENSMUSG00000001020	S100a4	131.225	168.877	193.47	13.2177	32.5872	24.6647	29.0662	33.8445	75.9165	41.6478	39.9381	68.4022	160.168	267.182	110.69	26.2361	47.7493	20.6727	47.4178	73.1512	39.1621	38.1033	179.555	54.1838
ENSMUSG00000001021	S100a3	0	0	0	0	0	0	0	0	0	0	0	0	0	0.063065	0	0	0	0	0	0	0	0	0	0
ENSMUSG00000001023	S100a5	0	0	0	0	0	0	0	0	0	0	0	0	0	0	0	0	0	0	0	0	0	0	0	0
ENSMUSG00000001025	S100a6	69.0909	97.976	96.6579	26.9772	36.6669	38.1217	27.4426	33.7542	56.3215	22.2515	34.5788	42.7433	78.0372	162.938	84.9673	29.644	46.7229	31.5211	36.7149	47.0493	37.5985	30.024	96.385	41.9146
ENSMUSG00000001027	Scn4a	0.092724	0.236484	0.060368	0.067683	0.047826	0.008597	0.027167	0	0.036305	0	0.017218	0	0.242932	0.095942	0.431801	0.065754	0.008846	0.038394	0.01009	0.016182	0.070087	0.017802	0.01629	0.026438
ENSMUSG00000001029	Icam2	6.97155	5.51506	11.829	3.53467	6.30332	3.72573	2.17233	2.32967	5.37343	3.35384	0.967571	3.54176	6.01037	8.22061	6.88829	6.17961	7.8297	6.66759	1.21183	2.71108	2.57861	1.91963	7.49176	2.50572
ENSMUSG00000001034	Mapk7	36.6079	38.6004	51.5312	34.3946	46.047	58.7443	36.8122	36.9925	42.0298	38.2198	32.9772	36.3576	35.4987	45.1673	46.378	33.7951	47.1655	50.3568	36.2339	36.3501	45.6182	37.8451	42.5403	44.7948
ENSMUSG00000001036	Epn2	0.689785	0.857326	0.728638	0.066182	0.164473	0.252536	0.660842	0.360177	0.310484	0.487161	0.483958	0.196437	0.495059	0.948201	1.09553	0.464879	0.95796	0.298404	0.311196	0.52369	0.449852	0.529243	1.19465	0.929523
ENSMUSG00000001039	B9d1	1.98498	0.660069	0.932682	2.17225	0.374505	2.18121	0.48786	0.371928	0.842479	1.76347	1.55557	2.57003	2.13864	1.67278	1.33055	2.38179	3.08057	2.65251	1.01323	1.1855	1.1253	1.54818	1.19238	1.16762
ENSMUSG00000001052	Sec24b	39.2774	49.0084	48.1662	42.1724	40.3061	35.7167	46.1183	38.734	44.9451	47.9985	52.3194	52.4803	44.7154	47.0989	45.3365	43.3922	41.4634	41.7232	39.7181	41.7857	44.122	46.8793	45.7478	51.0189
ENSMUSG00000001053	N4bp3	5.59269	4.82875	13.5199	2.51781	2.38233	5.74843	0.697253	0.90748	1.42553	0.734479	0.827192	0.958557	7.96283	11.6918	13.151	3.11843	3.97502	4.15359	0.492115	1.62215	0.878359	0.688541	0.899821	0.665775
ENSMUSG00000001054	Rmnd5b	31.4316	30.8336	30.8663	23.0888	26.0261	24.3647	19.8086	19.047	22.9979	14.7779	16.8326	14.5307	32.2431	32.1321	33.3355	24.4633	20.8933	21.4966	18.7673	20.2462	16.8131	15.8559	21.3633	15.2176
ENSMUSG00000001056	Nhp2	46.8436	45.7048	44.9486	41.6572	41.1673	37.7314	67.8174	70.6545	66.9747	92.6372	93.492	82.412	45.1027	50.4048	49.7992	40.8047	47.5022	38.2491	64.7897	65.8287	63.9936	76.7166	73.1582	81.5243
ENSMUSG00000001062	Vps9d1	23.9707	21.5626	28.4987	35.9543	31.7247	39.436	40.2069	32.5323	40.9497	26.0181	28.862	33.1293	24.8362	27.9888	24.1987	47.9718	36.3892	42.0967	37.0324	44.4958	46.2729	29.9355	38.5338	41.5478
ENSMUSG00000001065	Zfp276	18.257	18.3086	19.4666	21.2977	16.178	20.5262	13.7621	15.3874	16.5457	15.329	13.5053	19.933	18.0397	19.8482	19.2848	20.8075	19.2889	24.4125	18.2902	18.5503	19.9197	15.1473	18.8482	21.7408
ENSMUSG00000001076	C1ql4	0	0	0	0	0	0	0	0	0	0	0	0	0	0	0	0	0	0	0	0	0	0	0	0
ENSMUSG00000001082	Mfsd10	33.2642	33.7402	35.6636	23.4687	24.1001	24.9855	36.9546	35.0689	39.3058	29.8582	33.3114	39.5081	39.471	42.6706	37.6707	25.6021	28.9106	24.8043	35.8702	32.4844	46.3169	31.5998	40.6863	41.7375
ENSMUSG00000001089	Luzp1	8.55838	11.635	8.10619	17.4652	16.3723	14.3029	11.3524	12.5727	12.3363	14.317	15.0642	15.1887	6.8006	11.6041	8.72418	15.3292	15.106	16.7534	11.5528	13.2964	14.1426	14.3621	12.3878	14.8698
ENSMUSG00000001095	Slc13a2	0.37047	0.14798	0.1811	0.086997	0.028633	0.051733	0.163184	0.166167	0.272554	0.162854	0.387331	0.160354	0.350393	0.255778	0.689925	0.246878	0.079858	0.184589	0.33338	0.121521	0.257624	0.187303	0.220056	0.026423
ENSMUSG00000001098	Kctd10	48.6304	49.822	48.4287	35.8263	34.7578	32.6916	43.4221	42.2963	39.096	45.3077	45.0858	45.7036	48.2383	50.1555	45.8293	34.6377	33.2636	33.6129	39.8009	39.8983	43.7407	41.9287	43.0069	47.8433
ENSMUSG00000001100	Poldip2	31.5177	33.0533	35.0041	29.3491	27.1189	31.4818	33.2228	30.7815	32.7276	34.3155	35.3921	35.4293	32.3451	37.6923	35.7214	31.9141	35.3674	29.8497	29.2321	32.2252	34.2833	30.621	33.0411	31.1933
ENSMUSG00000001103	Sebox	0	0	0	0	0	0	0	0	0	0	0	0	0	0	0	0	0	0	0	0	0	0	0	0
ENSMUSG00000001105	Ift20	45.0102	60.4067	57.3918	53.852	54.979	56.631	55.9728	67.1488	59.8709	57.3011	59.9865	60.554	55.8832	57.3375	53.0612	55.9887	55.0429	60.2319	71.0669	66.8888	64.0705	62.3331	61.5772	54.8409
ENSMUSG00000001119	Col6a1	0.862669	0.049575	0.623706	0.031984	0.015783	0.128024	3.25429	0.091363	0.090168	0.165989	0.014133	0.14677	0.08186	3.39546	0.510609	0.040784	0.647025	0.203809	1.91365	0.334258	0.526753	0.839745	0.387284	0.420162
ENSMUSG00000001120	Pcbp3	0.38098	4.14968	1.34491	0.662664	1.17565	1.12931	0.50225	1.02949	1.42735	0.743631	1.29911	0.888644	0.566569	1.49727	2.72086	0.967806	0.868779	1.429	1.49254	0.984221	1.10454	1.00008	1.19828	0.877021
ENSMUSG00000001123	Lgals9	115.813	114.843	127.141	761.265	782.274	754.848	216.521	236.291	264.936	189.664	169.051	233.033	124.006	134.571	154.346	756.206	703.623	783.056	292.283	247.518	301.645	232.419	260.192	232.184
ENSMUSG00000001127	Araf	58.3836	76.2621	76.5	66.723	71.0373	61.1745	56.3545	62.7073	65.7438	59.6109	62.0905	64.7876	65.258	69.2878	76.9766	66.3513	65.9322	66.4506	58.0992	60.7045	65.4161	55.6962	67.888	62.8673
ENSMUSG00000001128	Cfp	524.71	560.072	552.391	855.444	831.676	771.895	954.868	1032	1223.19	850.742	951.565	1022.8	638.469	574.263	584.439	807.464	806.973	771.554	1013.76	1136	1189.65	956.386	1062.47	1090.4
ENSMUSG00000001131	Timp1	14.4914	5.6096	12.4424	25.4521	17.8807	37.6708	19.2165	5.50656	11.1613	5.79417	3.94665	6.39149	14.656	38.433	18.8101	29.5728	44.4374	35.7853	23.7763	12.952	7.53912	20.4053	9.30893	11.2852
ENSMUSG00000001134	Uxt	17.3484	20.8269	23.3793	18.6604	16.7775	22.0097	20.8201	24.0864	27.2931	23.5051	24.3826	19.7787	25.5491	20.5092	23.7258	17.9332	21.2597	24.2386	24.5919	20.9065	24.5974	22.325	24.4673	21.756
ENSMUSG00000001138	Cnnm3	14.5416	14.6142	23.0647	6.48764	5.75509	8.54953	3.88145	4.18643	5.75339	3.30037	5.4838	3.76509	20.8695	18.7831	14.0053	6.37683	9.55797	8.08708	3.81171	6.31929	5.34334	2.99046	6.90085	3.92862
ENSMUSG00000001143	Lman2l	21.5879	21.0462	20.2741	18.0518	17.9912	15.823	14.1194	17.0935	17.4416	12.8165	14.0189	14.147	21.0017	19.9446	16.9112	16.8294	14.8124	15.437	15.2898	17.0416	16.9952	16.0902	15.1625	15.7952
ENSMUSG00000001150	Mcm3ap	11.0222	11.2116	11.5466	12.2082	12.4324	12.536	13.0989	12.2255	12.2608	15.621	13.6023	13.1647	14.2416	10.5388	10.5555	13.0082	13.1537	15.4176	13.5227	11.4571	13.8555	12.7343	14.1822	14.0413
ENSMUSG00000001151	Pcnt	9.01352	8.32934	7.91691	6.03016	6.69305	8.21375	5.13476	6.05371	7.90819	5.97558	5.86046	7.88638	7.16547	8.28072	7.9303	7.79186	8.19521	10.0426	6.61248	7.36943	8.16675	5.65177	7.47442	6.12631
ENSMUSG00000001155	Ftcd	0	0	0	0	0	0	0	0	0	0	0	0	0	0	0	0	0	0	0	0	0	0	0	0
ENSMUSG00000001156	Mxd1	8.32129	8.46261	9.7372	22.0297	30.0335	33.9067	4.7013	5.03393	5.05393	3.99552	3.98946	4.32379	8.84918	9.01932	9.52302	23.4758	22.0898	37.7178	5.95402	5.1373	6.65487	4.44126	4.92401	4.22096
ENSMUSG00000001157	Gmcl1	15.9379	14.2625	13.7691	10.6036	12.5024	11.866	10.6673	10.1074	12.1157	11.3062	11.0716	11.0064	9.99539	13.9053	14.4093	12.3092	11.5094	11.8956	10.9203	10.6609	11.4486	10.45	12.9414	13.1283
ENSMUSG00000001158	Snrnp27	50.7782	45.9903	48.1011	67.7951	68.1269	64.5645	58.4323	57.8282	55.5488	59.9324	59.5514	57.8998	48.1372	44.8944	52.5094	65.0351	64.6409	63.0872	69.0847	59.6727	70.5729	69.4128	56.401	58.4874
ENSMUSG00000001166	Oas1c	1.72065	4.52272	3.84437	14.6439	17.6129	20.531	2.97349	4.14525	2.59025	1.45008	1.49449	3.07897	5.74514	3.92685	5.08728	13.7926	18.0867	22.0299	3.56257	4.16195	3.86255	2.68041	7.52816	3.66013
ENSMUSG00000001168	Oas1h	0	0	0.097582	0.139936	0.045912	0.374359	0	0.044632	0.087228	0.075121	0.166759	0.170967	0.047421	0.103158	0.133345	0.19817	0.553544	0.812714	0.194811	0.233861	0.225525	0.08586	0.354153	0.085135
ENSMUSG00000001173	Ocrl	17.1562	20.7625	21.951	30.3138	28.93	28.5085	40.3059	37.9967	39.4236	37.1787	35.872	39.0101	19.0959	22.5615	19.7141	29.5774	30.2537	30.3355	37.1053	41.8475	40.0996	37.0408	37.2988	38.9384
ENSMUSG00000001175	Calm1	365.376	333.758	339.278	508.388	547.237	450.062	763.889	831.321	831.768	845.512	892.311	940.57	336.92	335.761	353.691	478.712	456.149	494.567	741.359	806.999	809.322	869.161	925.773	912.667
ENSMUSG00000001211	Agpat3	101.53	111.609	113.37	103.068	93.3245	99.1155	164.083	176.376	187.063	170.408	190.13	192.039	105.826	106.747	126.684	98.1908	103.777	97.3867	150.021	176.468	177.967	161.455	194.586	199.99
ENSMUSG00000001225	Slc26a3	0	0	0	0	0	0	0	0	0	0	0	0	0	0	0	0	0	0.017113	0	0.029683	0	0	0	0
ENSMUSG00000001227	Sema6b	6.10139	5.94937	6.71272	4.79681	4.23485	4.86432	4.66579	4.18386	4.90942	3.56822	3.2919	3.67659	6.18911	7.26483	5.31948	5.6804	5.8129	4.21641	4.94279	5.01809	4.2426	3.93629	5.09247	4.00683
ENSMUSG00000001228	Uhrf1	4.93449	5.77532	5.31076	7.62345	10.9588	16.347	5.05859	5.3934	14.9657	5.13825	4.52992	10.7439	5.47616	9.00116	6.2521	11.4873	23.2731	18.1598	3.88634	13.5685	10.737	4.05451	17.2465	7.42068
ENSMUSG00000001229	Dpp9	28.8145	26.2641	27.5157	25.3336	27.1841	27.2921	29.2344	28.4048	31.4929	28.6781	28.8506	29.6876	27.2275	28.2738	26.6748	27.6197	27.7499	27.5307	27.8712	28.4802	30.7935	29.4149	32.0206	31.0511
ENSMUSG00000001240	Ramp2	0	0	0	0	0.269481	0	0.211335	0.111331	0.319834	0.214504	0	0	0	0.125611	0.280072	0	0	0	0	0	0	0.141485	0	0
ENSMUSG00000001247	Lsr	0.199413	0.568779	0.231807	0.280314	0.284225	0.184048	0.065452	0.080366	0.168034	0.034535	0.098857	0.236333	0.759017	0.380489	0.462446	0.095776	0.095336	0.282646	0.231199	0.158315	0.170424	0.17865	0.255791	0.035477
ENSMUSG00000001248	Gramd1a	31.1425	35.4867	40.4134	44.9025	46.6006	45.8715	168.767	175.238	169.539	197.152	228.826	215.68	40.2855	37.8056	45.8534	46.3134	48.1087	42.4664	143.429	174.378	174.873	186.236	196.626	215.976
ENSMUSG00000001249	Hpn	0.393486	1.82143	5.06791	5.0462	2.18589	2.72452	13.2972	14.8954	12.8529	15.992	23.8667	15.1697	2.02144	1.77038	1.41243	2.3149	2.61057	2.06833	10.742	12.4944	15.751	18.3941	12.8984	15.9446
ENSMUSG00000001260	Gabrg1	0	0	0	0	0	0	0	0	0	0	0	0	0	0	0	0	0	0	0	0	0	0	0	0
ENSMUSG00000001270	Ckb	241.768	229.263	259.096	195.92	255.388	276.533	109.443	133.256	251.339	89.22	107.823	142.704	240.267	250.35	215.664	193.404	236.744	246.095	92.1882	205.03	167.289	82.0227	224.382	133.427
ENSMUSG00000001280	Sp1	23.5945	26.1249	26.9119	21.9157	21.4888	27.8925	17.7553	19.4066	21.8065	19.3965	20.6825	21.7542	27.2204	27.1052	26.8124	23.1877	21.748	24.1402	18.2825	21.189	24.0448	27.2005	20.6935	26.8094
ENSMUSG00000001281	Itgb7	4.03823	6.23019	4.97177	6.9539	6.84038	11.9544	2.1009	2.11442	2.35017	1.32303	3.17956	2.91344	6.85771	7.73584	6.74325	8.19065	10.7274	10.4601	4.3223	4.27612	3.54256	2.89444	3.67111	2.02488
ENSMUSG00000001285	Myg1	25.0662	28.6644	30.681	24.2603	25.4353	24.0316	23.0158	21.5729	26.3162	20.0897	23.6833	24.1572	26.8983	30.1246	24.3369	22.3348	26.38	26.5867	20.9782	23.2807	22.1994	20.9752	24.0661	22.5146
ENSMUSG00000001288	Rarg	7.73447	5.8873	7.77706	7.14185	4.84714	5.68005	6.35624	4.30746	4.8563	5.00094	4.98044	9.03006	6.51521	9.07787	5.43175	5.40712	7.29593	5.65768	7.1371	7.27698	6.84596	7.66592	9.63943	6.61719
ENSMUSG00000001289	Pfdn5	175.19	167.313	181.745	146.598	126.991	131.848	141.678	152.15	145.034	138.66	141.712	155.188	208.776	167.068	169.845	146.697	139.687	138.027	142.13	143.979	157.168	149.486	161.787	145.811
ENSMUSG00000001300	Efnb2	0.346088	0.090406	0.292794	0.117357	0.116189	0.170765	0.464985	0.069457	0.290216	0.093396	0.260371	0.295077	0.223651	0.459028	0.673011	0.160438	0.257151	0.058419	0.245333	0.098013	0.176413	0.107797	0.143292	0.186662
ENSMUSG00000001305	Rrp15	9.12218	10.2516	11.7749	11.2844	10.1247	9.93982	15.345	17.398	16.3853	17.9401	20.0478	19.1146	13.2606	11.6214	11.335	11.7685	10.098	9.74046	14.0124	14.0083	16.0605	17.6252	17.474	16.8334
ENSMUSG00000001313	Rnd2	10.071	10.4441	7.54014	3.67747	3.25177	3.28204	2.08293	3.46837	3.6936	2.31577	2.4553	2.26422	8.83672	6.69137	9.54236	3.38028	2.3223	3.89176	2.05066	2.56612	1.9143	2.43054	2.60781	2.44342
ENSMUSG00000001323	Srr	12.6254	16.2818	17.1601	15.4976	17.1976	15.7688	9.22268	7.26325	14.5136	7.81985	6.53759	7.97055	16.9258	13.7363	20.7547	11.2291	12.4923	14.984	8.53634	10.1158	10.652	8.18384	12.4741	9.15134
ENSMUSG00000001333	Sync	0	0.114669	0.038891	0	0.106859	0.064648	0.116009	0.148201	0.068024	0.164407	0.127547	0.113642	0	0.070243	0.060985	0.030857	0.066824	0	0	0.090826	0.174635	0.057132	0.09017	0.391848
ENSMUSG00000001334	Fndc5	0	0.026355	0	0	0	0	0	0	0	0	0	0	0	0.028357	0	0	0	0	0	0	0.062145	0	0	0.023461
ENSMUSG00000001348	Acp5	34.48	44.0567	64.3365	278.775	257.404	208.734	412.438	495.667	505.115	368.821	463.055	418.85	55.1972	53.4287	45.4426	280.426	240.369	229.476	507.422	537.752	429.483	462.035	463.999	482.931
ENSMUSG00000001349	Cnn1	0.375703	0	0.066011	0	0	0.788693	0	0	0	0	0	0	0	0.238594	0.210607	0	0	0.024655	0	0	0.096125	0.085214	0	0
ENSMUSG00000001366	Fbxo9	29.7779	22.7748	26.1906	23.2995	22.1069	29.5286	23.0515	22.6008	24.7215	24.1586	21.6527	25.9025	26.5603	29.7722	27.799	20.5621	20.7638	25.5032	20.2968	24.1321	25.5949	23.3995	23.811	24.1421
ENSMUSG00000001376	Vps50	31.6336	28.7621	29.3107	33.6881	31.2454	30.1689	31.2545	28.1487	29.9984	28.0536	27.534	27.9864	30.2508	29.4667	29.9367	34.7746	28.4819	34	25.1223	27.4727	25.3891	32.023	26.7566	27.2269
ENSMUSG00000001380	Hars	34.8871	31.8635	31.3992	36.3945	35.8462	42.4792	56.9622	57.7811	56.0867	59.0403	65.8569	64.3837	30.1943	33.4815	28.726	41.6062	44.7421	38.1328	56.0529	56.0611	54.0476	61.3148	60.2345	60.4267
ENSMUSG00000001383	Zmat2	41.8509	44.602	44.4199	39.0992	43.1485	40.5374	30.9665	36.6277	39.5584	35.3696	35.7555	39.4074	46.6851	41.439	42.7514	39.0227	41.9664	37.8186	30.1102	41.8798	37.9857	33.971	39.3141	37.0194
ENSMUSG00000001403	Ube2c	15.7992	18.8225	13.8434	2.22592	2.693	5.55488	4.22159	3.30189	9.6785	3.6616	3.41802	10.4834	12.8364	20.7298	11.0813	4.3376	5.6905	4.58938	2.11227	7.17537	6.85221	4.19242	11.6999	3.66715
ENSMUSG00000001415	Smg5	25.8489	24.4403	27.6954	37.8075	36.6138	40.5056	33.1699	31.1529	44.3638	32.8158	41.0212	43.5264	21.5111	26.6939	27.8786	42.7355	39.1989	46.4956	32.2994	36.7911	46.0461	39.9373	41.4463	43.3691
ENSMUSG00000001416	Cct3	74.851	82.5098	77.8586	100.891	98.1459	87.9104	182.8	187.671	171.086	224.117	214.974	223.99	78.2735	84.2506	81.211	104.396	100.676	87.8626	178.169	179.659	171.499	208.085	198.816	216.307
ENSMUSG00000001418	Glmp	379.735	367.399	341.111	336.396	274.79	246.976	287.641	287.854	284.276	300.379	286.231	261.025	368.268	341.47	343.755	282.619	279.306	261.195	293.812	292.913	232.978	283.124	270.07	275.979
ENSMUSG00000001419	Mef2d	72.7374	70.0518	76.1995	50.4022	49.8399	53.2735	55.4947	55.1569	52.7185	66.9949	65.8821	56.5874	69.8932	73.1606	70.8707	43.1338	51.226	45.64	50.0914	56.9314	55.2149	57.4523	60.5118	54.9518
ENSMUSG00000001420	Tmem79	0	0.169037	0.343604	0.029665	0.385068	0.597953	0.276018	0.067964	1.0436	0.162734	0.169013	0.546156	0	0.457236	0.386123	0.387932	0.245685	0.258968	0.200227	0.310253	0.504311	0.231804	0.245842	0.377877
ENSMUSG00000001424	Snd1	51.7575	55.0498	56.7526	60.3357	68.4081	79.0502	94.9234	89.7922	92.2455	92.8483	102.682	93.525	50.7001	56.8414	54.6646	77.63	70.1097	76.6296	89.7423	90.0077	87.0345	89.422	98.8973	95.5193
ENSMUSG00000001435	Col18a1	4.38224	3.89854	6.62547	2.52669	2.34926	2.37797	3.20662	2.05714	3.45556	2.91957	2.52325	3.30599	2.18504	6.40527	2.42946	2.01904	3.44129	2.0915	1.91062	3.88738	2.10454	1.20897	5.14389	2.3324
ENSMUSG00000001436	Slc19a1	7.29724	6.27062	6.12359	5.32989	3.94251	4.03022	4.15938	4.21767	6.28462	4.54861	5.65675	7.05652	5.9502	7.08429	8.91085	4.14481	4.80835	3.75192	2.82082	6.11432	4.90326	4.31206	6.10104	5.06651
ENSMUSG00000001440	Kpnb1	64.7142	67.7511	68.0773	72.1435	76.9024	76.7287	147.581	143.212	134.753	155.17	159.488	160.934	59.9453	68.6494	71.3635	74.1312	83.1665	77.081	125.347	145.695	139.108	143.915	159.648	161.674
ENSMUSG00000001441	Npepps	68.324	55.8294	73.984	49.0662	39.6112	40.9264	54.2282	47.4417	47.9442	45.1291	45.9987	36.1691	61.5934	65.8674	68.6969	36.6935	34.4623	37.2574	45.2831	40.3494	42.4405	39.5323	48.5901	49.8098
ENSMUSG00000001444	Tbx21	0.059273	0.427183	0.347937	0.083354	0.108877	0.245754	0.129031	0.294842	0.343531	0.044925	0.049032	0.256856	0.257348	0.308727	0.431685	0.188661	0.15448	0.354657	0.233058	0.306717	0.629885	0.443371	0.115974	0.402099
ENSMUSG00000001445	Mrpl10	31.0081	31.9833	33.2395	33.4637	33.5558	32.6696	28.6055	29.0609	30.5528	30.234	31.2609	30.5944	29.6415	30.9405	27.3407	34.6606	34.044	32.4271	28.8642	29.364	29.0067	29.1227	30.6826	29.6743
ENSMUSG00000001467	Cyp51	19.1333	23.3659	15.3004	16.7348	12.1585	9.51194	17.9602	15.9633	15.5522	16.7168	17.6931	14.1168	17.1745	14.4533	20.9289	13.5366	9.8701	8.84792	13.3333	16.1994	11.9333	14.4976	21.806	13.0946
ENSMUSG00000001472	Tcf25	145.205	148.157	170.736	156.249	165.107	161.172	143.493	142.875	149.79	164.277	159.859	163.976	145.949	154.994	161.85	171.07	154.698	166.729	148.132	146.212	146.467	145.846	159.362	154.671
ENSMUSG00000001473	Tubb6	61.8201	55.2203	55.7515	56.1609	57.9693	49.8677	92.7444	86.5203	71.4309	102.922	108.797	104.679	56.4377	69.5685	54.4741	55.7397	54.4279	48.208	91.7607	79.6185	69.6594	96.426	91.0908	97.597
ENSMUSG00000001482	Def8	22.3152	21.0604	25.2211	44.4628	50.7673	60.6059	26.8129	31.1213	28.9761	25.7181	28.3273	28.4099	22.9132	24.4988	21.7569	56.9309	61.0354	56.5679	35.1502	38.044	30.8942	33.0369	36.4218	27.8407
ENSMUSG00000001493	Meox1	0	0	0	0	0	0	0	0	0	0	0	0	0	0	0	0	0	0	0	0	0	0	0.027314	0
ENSMUSG00000001494	Sost	0	0	0	0	0	0	0	0	0	0	0	0	0	0	0.068001	0	0	0	0	0	0	0	0	0
ENSMUSG00000001496	Nkx2-1	0	0	0	0	0	0	0	0	0	0	0	0	0	0	0	0	0	0	0	0	0	0	0	0
ENSMUSG00000001497	Pax9	0	0	0	0	0	0	0	0	0	0	0	0	0	0	0	0	0	0	0	0	0	0	0	0
ENSMUSG00000001504	Irx2	0	0	0	0	0	0	0.025939	0	0	0	0	0	1.05572	0.126202	0	0	0.026456	0	0.029667	0.023966	0.24338	0	0.023446	0.025473
ENSMUSG00000001506	Col1a1	5.75407	0.934187	8.70308	1.39385	3.81091	4.07721	14.645	0.664687	3.44241	1.55517	0.785281	2.43642	3.80186	16.9489	8.9202	1.59783	11.0222	4.27085	9.29539	4.06015	1.01435	3.88548	2.86913	2.83838
ENSMUSG00000001507	Itga3	0.309103	0.014183	0.028985	0.027609	0.243621	0.012304	0.025281	0	0	0.01101	0	0	0.3049	0.484922	0.170484	0.023466	0.012687	0.097462	0.070942	0	0.120436	0.038033	0	0.012493
ENSMUSG00000001508	Sgca	0	0	0.05809	0	0	0	0.359805	1.90059	0.746756	0.169258	0.240277	0.591349	0	0	0.218663	0	0.050588	0	0.49596	0.354189	0.953638	0.158335	0.574175	0.684961
ENSMUSG00000001510	Dlx3	0.176127	0	0.08588	0.027007	0	0	0.025145	0	0.025404	0	0	0.049464	0.083916	0.272949	0.026347	0	0	0	0	0.022615	0	0.024964	0.022489	0
ENSMUSG00000001517	Foxm1	6.65467	3.05378	4.30793	1.43686	1.37636	5.19162	1.48091	0.771829	2.88811	1.19789	0.569218	2.66525	3.33797	4.95746	3.3837	1.47522	4.6817	3.5439	1.92249	2.98832	1.93925	1.06232	3.22465	1.36395
ENSMUSG00000001518	Itfg2	5.67646	5.5704	6.84993	5.2211	6.17323	5.31637	5.97694	5.46771	6.83808	6.0998	5.81192	6.09342	6.0649	7.25636	7.41723	5.84666	5.33075	6.19881	7.66386	5.62652	7.14699	8.29628	7.7803	7.39307
ENSMUSG00000001520	Nrip2	0.093122	0.044483	0.090495	0	0.042369	0.019144	0.060498	0.267053	0.100305	0.017146	0.038188	0.078426	0.131509	0.241709	0.082333	0.018254	0	0.068019	0.156279	0.035692	0.068709	0.039259	0.089924	0.019458
ENSMUSG00000001521	Tulp3	3.69581	3.12176	4.34955	4.45371	3.40448	3.33347	6.21642	4.79308	5.51112	4.71303	4.03423	4.21922	2.63558	3.90977	3.50527	4.13965	4.2532	3.74521	4.97962	3.79313	4.78585	5.09622	3.62343	4.46918
ENSMUSG00000001524	Gtf2h4	11.7794	9.02579	12.1267	13.1479	11.7965	11.4808	10.7281	9.87779	10.1358	11.3766	12.234	15.2587	10.0434	9.72575	10.6434	11.5794	12.7703	11.7825	11.8556	11.0903	12.012	9.2422	16.1363	11.1196
ENSMUSG00000001525	Tubb5	184.109	171.814	159.282	314.081	302.993	283.723	725.216	736.935	685.024	751.041	776.937	779.36	172.414	187.722	151	319.644	344.085	292.576	666.622	718.499	628.935	715.77	794.555	745.992
ENSMUSG00000001542	Ell2	24.4769	28.6554	23.7239	142.982	164.811	145.468	142.244	142.753	110.397	185.502	179.029	180.586	19.2593	29.1578	31.4311	158.651	125.179	160.302	152.712	125.237	134.066	181.233	148.525	169.76
ENSMUSG00000001552	Jup	8.64614	20.9476	23.3933	1.76422	3.15936	3.68762	0.920652	1.53352	2.74245	0.572349	2.58373	1.79481	14.9556	15.3458	18.8398	3.10042	2.99812	3.39448	1.74979	1.41859	1.78458	1.23032	3.40101	2.02841
ENSMUSG00000001555	Fkbp10	1.0269	0.560725	1.19515	1.36038	0.155326	0.471766	1.25009	0	0.322619	0.376634	0.069945	0.169462	0.946827	3.65046	1.45811	0.322617	0.997989	0.315784	1.20775	0.529216	0.806315	0.606715	0.374954	0.524734
ENSMUSG00000001558	Klhl10	0.041048	0.078445	0.079486	0.03801	0.149803	0.097764	0.104257	0.104807	0.071082	0.122409	0.067943	0.139416	0	0.126126	0.417193	0	0.099818	0.060179	0.119009	0.031762	0.061233	0.20969	0.311899	0
ENSMUSG00000001566	Mnx1	0	0	0	0	0	0	0	0	0	0	0	0	0	0	0	0	0	0	0	0	0	0	0	0
ENSMUSG00000001569	Nom1	17.8393	19.061	26.2879	17.9278	20.2488	23.1939	19.9555	23.6075	21.8989	15.6552	14.218	18.9616	17.3623	22.1585	23.2631	22.0158	24.827	17.2483	16.1784	22.6732	18.5983	24.111	21.8399	22.9638
ENSMUSG00000001576	Ergic1	60.6539	73.1075	68.2962	60.9318	61.8775	58.9104	72.7846	73.5587	68.9464	75.6849	74.5484	75.3618	60.4219	67.3478	63.9374	60.0214	63.3438	61.6061	71.8037	72.7781	71.2512	70.4267	80.2632	74.9207
ENSMUSG00000001583	Tnk1	0	0	0	0	0	0	0	0	0	0	0	0	0	0	0	0	0	0	0	0	0	0	0	0
ENSMUSG00000001588	Acap1	1.7893	3.01412	3.36042	1.15633	2.68336	1.89141	0.972692	1.19703	1.12346	0.420813	0.558962	0.749424	6.28939	2.17436	4.31109	3.84171	0.970346	1.52427	2.61565	0.997655	2.71183	3.27375	1.15768	1.58053
ENSMUSG00000001604	Tcea3	0	0.3419	0.069451	0.066773	0.328366	0.358769	0.25254	0.064191	0.565065	0.107683	0.059613	0.30748	0.26982	0.58753	0.254198	0	0.307321	0.479073	0.280119	0.673468	0.162624	0.123795	0.395303	0.305165
ENSMUSG00000001622	Csn3	0	0	0	0	0	0	0	0	0	0	0	0	0	0	0	0	0	0	0	0	0	0	0	0
ENSMUSG00000001627	Ifrd1	42.4457	53.8007	52.3834	46.5744	52.0101	74.4396	63.3296	61.2145	62.1404	84.9266	85.8075	81.8252	41.4674	57.366	56.532	51.345	73.2849	65.4712	68.1034	51.063	55.2979	77.338	65.2573	73.4023
ENSMUSG00000001630	Stk38l	2.91575	3.75123	3.09323	2.89077	3.24298	3.76904	2.31099	2.00454	1.53104	2.42588	3.01263	2.83388	2.19668	3.18462	3.28491	2.02952	2.86971	3.01845	2.2004	1.51631	2.70834	2.85385	2.89748	2.39261
ENSMUSG00000001632	Brpf1	33.3158	31.1275	36.4141	34.1089	34.9439	39.1758	37.3738	35.7378	36.5994	35.8229	37.8978	41.6002	33.6154	38.3231	37.406	35.8192	38.8226	40.6782	37.8261	36.7978	43.8472	37.6719	38.0412	43.0212
ENSMUSG00000001642	Akr1b3	156.942	153.321	147.532	158.175	159.167	145.017	129.12	137.159	145.168	126.448	133.509	137.442	137.304	156.606	156.129	169.351	148.803	148.587	129.041	138.123	133.344	122.626	136.285	135.834
ENSMUSG00000001655	Hoxc13	0.095541	0.061036	0	0.029548	0	0	0.110207	0	0	0	0.026121	0	0	0.132242	0.057381	0	0.027336	0	0.030962	0	0.023796	0	0.024622	0
ENSMUSG00000001656	Hoxc11	0	0	0	0	0	0	0.068095	0	0	0	0	0	0	0.040613	0	0	0	0	0	0	0	0	0	0
ENSMUSG00000001657	Hoxc8	0	0	0.135891	0	0	0.114752	0	0	0	0	0	0	0.132199	0	0.082328	0	0	0	0	0	0	0	0.035673	0
ENSMUSG00000001661	Hoxc6	0	0	0	0	0	0	0.0465	0	0	0.079755	0	0	0	0.054956	0.04755	0	0.045735	0.079023	0	0	0.040094	0	0	0.045184
ENSMUSG00000001663	Gstt1	0.738941	0.088909	0.270434	9.31172	8.09987	8.12186	4.78152	5.33472	2.25672	4.01898	2.44082	3.47212	0.26357	0.763829	0.330805	10.1457	9.14293	6.9326	4.59	5.75725	4.85033	2.62907	2.50885	4.35726
ENSMUSG00000001665	Gstt3	8.30562	5.9925	7.69191	3.76299	3.51327	1.89988	1.2343	0.873318	1.38657	1.7563	0.885403	0.871107	7.32314	7.37603	7.94771	2.78148	1.83008	2.4036	1.84246	1.02067	1.63188	2.445	1.09702	1.0836
ENSMUSG00000001666	Ddt	75.1416	62.7072	73.4175	90.8336	69.9281	72.0016	96.7662	89.9201	74.1083	108.801	103.906	98.4304	80.1099	71.8174	75.6428	82.8522	63.2528	65.5359	113.892	82.6251	78.9999	123.235	78.8557	103.077
ENSMUSG00000001670	Tat	0	0	0	0	0	0	0	0	0	0	0	0	0	0	0	0	0	0	0	0	0	0	0	0
ENSMUSG00000001672	Marveld3	0	0	0	0	0	0	0	0	0	0	0	0	0	0	0	0	0	0	0	0	0	0	0	0
ENSMUSG00000001674	Ddx18	27.6927	28.9681	24.7714	32.2106	29.8713	33.496	45.2047	47.4451	43.2405	51.0439	58.3957	50.2366	26.6049	29.6738	29.9289	37.0902	33.4916	32.1677	44.8439	45.5501	46.9526	48.2455	46.1945	49.8508
ENSMUSG00000001687	Ubl3	158.429	184.406	158.104	100.974	100.234	96.3249	89.4591	94.0918	95.5873	90.4952	85.8079	84.8813	166.398	167.586	170.767	107.821	99.0379	90.851	87.7908	95.1355	90.866	89.9304	86.0902	81.7108
ENSMUSG00000001700	Gramd2b	16.4765	18.7501	21.5074	7.99005	8.78229	9.59542	9.80768	7.51753	9.24005	7.68749	8.18774	10.4633	16.0887	22.0735	19.2248	6.0611	11.4124	6.80259	8.60664	11.2342	8.6976	6.30878	10.7228	7.47394
ENSMUSG00000001707	Eef1e1	9.74325	8.35677	6.94488	11.7349	10.3947	9.50515	20.3282	23.7103	18.7968	26.802	29.449	26.2311	7.08497	7.73212	7.00624	11.3054	10.4952	9.02167	20.7297	23.1713	17.2496	25.2879	19.4547	25.5016
ENSMUSG00000001729	Akt1	263.865	259.503	282.126	124.247	118.788	130.471	164.462	160.092	183.155	170.348	177.939	175.864	271.808	273.888	274.093	128.97	131.858	120.91	152.874	179.978	168.043	163.669	175.966	181.976
ENSMUSG00000001739	Cldn15	0.322406	0	0.126848	0	0.079413	0.036	0.075664	0	0.037817	0	0.14314	0	0.523528	0.573911	0.154823	0.0685	0.40897	0.032052	0.168003	0	0	0.037091	0.032714	0
ENSMUSG00000001741	Il16	10.3921	12.7752	11.9499	7.31299	7.61449	5.29472	2.99186	4.28175	8.2934	1.46927	2.10908	3.24687	15.6453	12.4669	13.4251	8.04238	6.54276	5.87178	3.58303	5.59608	5.93326	3.46335	5.7857	3.43437
ENSMUSG00000001750	Tcirg1	656	659.823	829.316	651.068	695.76	775.206	399.811	375.839	460.221	367.452	380.108	453.5	689.601	749.682	764.662	725.126	729.7	776.566	468.667	437.504	459.751	386.766	486.974	415.017
ENSMUSG00000001751	Naglu	194.504	172.69	186.194	117.208	108.627	113.221	57.4517	57.23	64.6465	48.4979	50.2251	48.6549	184.598	172.16	190.077	102.306	106.69	104.408	56.9128	59.2799	56.9274	47.0696	51.1204	52.4844
ENSMUSG00000001755	Coasy	21.0309	19.2762	19.4704	22.6257	18.4048	21.7522	18.0834	17.6682	18.8226	19.4416	18.2409	19.7963	23.5995	19.0125	17.0246	18.585	23.6363	18.4503	19.8356	20.7313	20.8722	16.4505	21.2724	17.7966
ENSMUSG00000001761	Smo	6.44255	4.36406	6.74747	0.838035	0.668518	0.541122	0.772063	0.635315	1.02351	0.500385	0.476747	1.18379	5.01202	5.63409	8.25295	0.473172	0.816682	0.791309	0.691471	0.702812	1.32574	0.551887	0.606542	0.929011
ENSMUSG00000001763	Tspan33	2.49551	2.7207	3.84283	1.13077	1.16197	1.73356	0.600586	0.374973	0.945654	1.40776	0.654107	1.42733	2.59646	2.95516	3.81684	1.34538	1.03201	1.33178	0.404149	0.645259	0.867415	0.718195	1.09175	0.853965
ENSMUSG00000001767	Crnkl1	15.4107	15.7388	17.7579	16.3722	16.9917	17.0363	10.6176	12.6007	13.4621	12.8283	12.2025	13.6851	15.4876	20.1505	16.4278	17.4532	18.4795	16.0393	11.7482	13.4296	16.8826	13.3657	13.3259	13.8526
ENSMUSG00000001768	Rin2	30.7267	45.8877	38.0302	46.8318	53.0619	53.1557	17.3273	15.6002	17.3982	14.2716	13.4888	19.3736	33.4062	45.0994	37.2596	48.808	48.8116	57.0945	22.5239	19.2858	20.6773	16.191	22.8033	20.2312
ENSMUSG00000001773	Folh1	0	0	0	0	0	0	0	0	0	0	0	0	0	0	0	0	0	0	0	0	0	0	0	0
ENSMUSG00000001774	Chordc1	42.218	43.9828	36.2744	43.4223	46.8654	51.9969	57.8541	49.8428	46.9069	58.8345	51.4271	50.2734	28.4938	30.8542	45.6991	56.7615	38.0424	48.9469	58.4216	50.5856	45.3181	65.2841	43.874	41.1608
ENSMUSG00000001783	Rtcb	81.7108	80.2165	80.6563	84.9936	74.8201	73.5875	78.1077	74.9979	77.363	74.5675	75.4783	79.2422	87.0661	78.0645	80.2931	78.4519	77.5697	69.2867	76.0575	72.991	77.2719	82.7427	80.1575	83.0597
ENSMUSG00000001785	Pwp1	22.4051	23.6251	26.2121	33.5158	38.8195	38.273	45.2359	46.9126	44.6539	54.254	60.9192	66.4945	23.0478	24.3137	24.3144	34.7253	39.4523	39.436	43.0848	44.5469	49.1666	58.0323	52.7115	57.377
ENSMUSG00000001786	Fbxo7	15.7054	17.8701	18.8978	23.8716	36.0799	30.649	12.7651	10.7566	12.8316	8.39725	10.3217	10.661	18.3661	14.1624	16.3508	28.747	28.3597	31.485	19.0885	10.558	15.6703	10.1547	11.0263	11.9031
ENSMUSG00000001794	Capns1	443.057	454.508	434.223	463.736	476.225	438.47	593.962	583.87	606.201	601.054	626.589	626.863	435.53	441.02	442.213	445.567	443.654	454.736	560.242	595.054	618.551	593.017	624.861	687.906
ENSMUSG00000001802	Lrp3	0.18548	0.150312	0.291285	0	0	0	0.088296	0	0	0	0	0.031657	0.072159	0.213722	0.160246	0	0.047923	0.041139	0	0.01454	0	0.032193	0	0.030943
ENSMUSG00000001804	Dsg4	0	0	0	0	0	0	0	0	0	0	0	0	0	0	0	0	0	0	0	0	0	0	0	0
ENSMUSG00000001815	Evx2	0	0	0	0	0	0	0	0	0	0	0	0	0	0	0	0	0	0	0	0	0	0	0	0
ENSMUSG00000001819	Hoxd13	0	0	0	0	0	0	0	0	0	0	0	0	0	0	0	0	0	0	0	0	0	0	0	0
ENSMUSG00000001823	Hoxd12	0	0	0	0	0	0	0	0	0	0	0	0	0	0	0	0	0	0	0	0	0	0	0	0
ENSMUSG00000001827	Folr1	0.52129	1.70658	0.325749	0.205568	0.476926	0.087701	1.47907	0	0.366443	0	0	0	4.70918	2.00206	4.35876	0.083124	0.090072	0.07774	0.102073	0.348706	0.092824	0.451332	0.082216	0
ENSMUSG00000001829	Clpb	14.9143	15.701	12.2292	13.7915	11.9097	11.2504	14.0094	13.1206	13.2502	13.1364	14.2336	12.5669	15.3352	13.1202	14.6768	13.2222	13.1751	13.1651	10.4447	12.0623	14.274	14.3105	15.5887	16.1366
ENSMUSG00000001833	Septin7	115.32	129.216	119.544	130.828	130.97	120.387	148.309	158.436	151.206	160.087	155.432	166.745	110.664	124.356	127.294	122.048	127.518	125.546	139.722	151.711	158.58	157.674	166.949	157.432
ENSMUSG00000001844	Zdhhc4	39.6851	46.5351	46.9857	36.3329	46.3726	41.1225	31.1034	22.1048	27.9786	23.8329	26.8015	27.2729	46.9874	43.0714	40.7178	37.2121	44.208	42.9457	25.1865	30.5982	30.0942	24.5597	34.4962	27.5838
ENSMUSG00000001847	Rac1	343.255	358.27	322.883	360.716	332.618	286.903	418.243	436.805	452.355	421.638	441.234	430.039	349.664	346.285	346.762	332.441	305.503	310.179	402.646	441.725	428.494	439.096	441.065	430.7
ENSMUSG00000001855	Nup214	27.4779	34.6538	29.2206	43.2365	42.9614	49.8805	34.8252	42.2292	38.6791	37.0333	42.5139	34.971	27.0087	28.7075	31.4725	44.2413	43.1105	46.8685	32.3009	39.648	38.5541	29.7381	37.7018	34.939
ENSMUSG00000001864	Aif1l	0.267282	0.023221	0	0.022603	0.044607	0	0.021342	0	0.084638	0	0	0	0	0	0.193652	0	0	0	0	0	0.054547	0	0	0.020618
ENSMUSG00000001865	Cpa3	1.32011	1.72999	0.203203	1.15265	1.2047	0.643536	0.486187	0.781714	0	0.354269	0	0.173118	2.52785	0.286089	1.32515	1.26037	0.529329	0.254103	1.27518	0.105188	0.561188	1.2705	0.107562	0.058549
ENSMUSG00000001870	Ltbp1	0.404351	0.700497	0.379052	0.084892	0.139417	0.170245	0.129673	0.171034	0	0.017944	0.07984	0	0.191096	1.40315	0.865454	0.144222	0.237255	0.195268	0.119539	0.068686	0.438481	0.097747	0.101282	0.162049
ENSMUSG00000001891	Ugp2	106.206	105.508	94.3608	89.5335	92.1788	87.7455	94.9504	103.79	92.6428	102.654	95.7197	93.4678	85.0912	93.864	94.8628	85.0296	89.5937	86.1441	101.653	102.418	98.2004	102.763	96.4633	96.7506
ENSMUSG00000001901	Kcnh6	0	0	0	0	0	0	0	0	0	0	0	0	0.020094	0	0.019005	0	0	0	0	0	0	0	0	0
ENSMUSG00000001909	Trmt1	35.9448	46.4605	66.264	33.8944	33.4731	28.1297	48.1046	39.7433	46.3137	55.6099	61.3397	53.6381	36.623	44.6518	47.6406	37.7933	33.0233	30.2531	41.71	44.8501	50.2172	41.1627	46.9325	47.4711
ENSMUSG00000001910	Nacc1	52.5997	59.4134	51.0475	55.3466	54.0109	55.2058	60.4005	56.5594	56.083	64.4499	62.3433	64.6749	54.6532	54.88	49.6163	53.2633	52.8357	52.7285	55.1346	58.3826	59.3835	61.5907	63.5709	63.7262
ENSMUSG00000001911	Nfix	4.94352	6.00882	4.65419	4.59015	5.43272	4.44852	1.7746	0.895748	1.26624	0.58394	0.357953	1.15397	3.3316	5.83324	3.93717	4.59048	5.66499	3.73026	1.19654	1.2494	1.75263	0.732973	0.687126	0.678713
ENSMUSG00000001918	Slc1a5	8.5478	10.7366	11.7036	3.83431	3.76643	4.31522	5.85721	6.03435	6.87413	4.82734	5.65286	6.708	12.2073	13.0304	8.61519	6.14589	5.82637	4.01394	8.00884	7.26295	7.48265	6.71789	9.11269	6.65101
ENSMUSG00000001924	Uba1	118.082	120.655	121.503	146.866	139.548	133.243	162.993	164.459	170.349	179.217	182.493	176.831	116.248	122.109	122.377	145.186	136.918	139.076	178.895	163.937	171.309	170.714	178.88	175.931
ENSMUSG00000001930	Vwf	23.9088	30.0335	24.9419	2.69905	2.28572	5.86649	2.45295	2.57818	2.30969	1.9118	3.12504	1.09127	25.42	28.2404	24.2858	3.08699	3.75415	2.28679	2.77306	2.58469	2.43376	1.67478	2.78336	1.191
ENSMUSG00000001942	Siae	31.3363	30.8694	30.1229	25.2526	21.8646	15.6372	11.0556	13.6649	17.8303	11.9095	12.615	13.1181	28.2031	30.5508	29.2724	20.6761	21.3818	16.5076	10.5077	14.7461	17.6529	13.054	12.8746	13.1482
ENSMUSG00000001943	Vsig2	1.62559	2.3196	0.846598	0	0.447028	0	0	0.452461	0	0	0	0	1.47873	0	0.729892	0.166939	0.347698	0.295037	0.358606	0.369991	0.058121	0.497068	0.091171	0.489168
ENSMUSG00000001946	Esam	0.426445	0.811319	0.238699	0.2792	0.116515	0	0.262493	0.114414	0.224705	0.128084	0.319517	0.146734	1.25472	0.044077	0.571111	0.441438	0.110106	0.480351	0.208362	0.033414	0.32213	0.82695	0.526555	0.218113
ENSMUSG00000001948	Spa17	0.982379	1.33866	1.15566	0.896115	0	0.331701	0.628459	0.528797	0.345748	0.147545	0.328606	0.847732	1.12581	1.43461	2.43767	2.73455	0.169287	0.581885	0	0.765947	0.296289	0.507012	0.154332	0
ENSMUSG00000001962	Fam50a	93.6336	109.275	97.9525	56.8952	59.7019	66.1948	45.3102	50.3167	55.247	46.4698	46.3916	44.2098	99.0921	94.7384	104.157	54.848	57.7044	59.5913	47.2483	51.2761	53.0407	47.7443	45.3518	48.4533
ENSMUSG00000001964	Emd	45.1902	49.2438	39.647	40.4226	46.5198	38.9169	53.8647	51.6761	54.42	60.5146	61.8977	66.4521	45.5586	46.6977	44.9329	43.5381	45.297	47.1727	42.9894	58.2733	57.9125	53.0293	61.4284	59.376
ENSMUSG00000001983	Taco1	8.48804	9.8365	9.32428	13.4385	11.735	10.3552	8.63273	8.91955	10.6443	8.33906	9.7762	7.96927	11.3893	9.3974	9.17726	11.358	11.1395	11.0982	11.1057	10.7069	7.93498	7.53731	9.13143	9.15887
ENSMUSG00000001985	Grik3	0	0	0	0	0	0	0	0	0	0	0	0	0	0	0	0	0	0	0	0	0	0	0	0
ENSMUSG00000001986	Gria3	0.329877	0.539732	0.330357	0.259107	0.132911	0.175997	0.564662	0.646727	0.855741	0.231338	0.43306	0.550725	0.457061	0.527761	0.587268	0.160491	0.080373	0.11464	0.397627	0.736777	1.27627	1.57326	0.624493	0.621888
ENSMUSG00000001988	Npas1	0.283817	0.273396	0.119021	0.110595	0.14434	0.065544	0.135464	0.106054	0	0.08828	0.064311	0.067301	0.235303	0	0.110917	0.188252	0.034346	0	0.076687	0.092894	0.088828	0.24006	0.090965	0.066224
ENSMUSG00000001995	Sipa1l2	13.4547	14.1814	18.1329	10.7968	12.8391	17.0836	21.14	22.4372	26.6071	19.3238	22.1225	27.4248	11.1504	18.0189	18.2988	11.4166	16.1453	17.824	17.6093	27.3841	27.6041	16.9469	23.4966	28.5309
ENSMUSG00000001998	Ap4e1	10.0393	11.4132	10.934	8.52607	8.41419	8.65221	8.31889	8.91155	7.4051	9.22407	7.94907	7.80399	9.14965	11.4426	10.7172	8.02863	8.09376	8.0708	8.05502	8.14135	8.71564	7.17638	8.40843	8.66489
ENSMUSG00000001999	Blvra	215.857	261.412	233.725	144.888	167.411	155.077	152.274	172.757	194.118	155.704	169.773	161.115	239.294	227.954	246.633	146.916	158.722	165.842	135.405	193.801	181.154	147.24	166.058	167.42
ENSMUSG00000002006	Pdzd4	0.177651	0.340744	0.231508	0.20242	0.098132	0.117886	0.16954	0.111215	0.243056	0.044272	0.0649	0.09158	0.207718	0.297446	0.285196	0.062506	0.033938	0.05868	0.038347	0.015479	0.04447	0.051192	0.110712	0.049905
ENSMUSG00000002007	Srpk3	0.711135	0.340178	0.75395	0.171781	0.42337	0.508537	0.138704	0.478886	0.192659	0.10045	0.032858	0.189154	0.963668	0.366983	1.27064	0.378965	0.176836	0.769317	0.223229	0.237338	0.158034	0.707669	0.165013	0.183973
ENSMUSG00000002010	Idh3g	114.428	117.074	124.723	76.6142	74.5268	80.5949	77.8853	76.8173	86.2502	74.0579	82.2561	74.0775	120.379	109.566	123.574	77.7723	83.0331	71.8652	67.5333	83.7526	78.751	68.4936	84.1624	78.6961
ENSMUSG00000002012	Pnck	0	0.373978	0.245469	0.12034	0	0	0	0.116485	0.106156	0.041889	0	0.110427	0	0.133115	0.049736	0.044401	0	0	0	0	0.084345	0	0	0
ENSMUSG00000002014	Ssr4	155.152	144.375	138.007	147.711	147.362	133.85	172.2	173.251	173.124	182.588	190.778	174.135	146.343	136.419	147.987	137.142	139.325	133.986	178.592	185.585	166.625	192.369	182.057	193.997
ENSMUSG00000002015	Bcap31	299.732	309.792	279.128	290.341	271.038	264.37	269.004	268.634	252.213	259.612	249.365	256.015	304.095	285.831	297.577	273.94	272.128	261.822	279.049	251.432	253.164	257.5	255.854	250.188
ENSMUSG00000002017	Fam98a	10.8123	12.2411	11.7304	17.1549	16.7094	15.7091	17.4476	19.0391	16.565	20.0004	20.0059	19.3923	10.8213	10.4968	10.26	16.2429	16.4634	16.1462	16.8297	19.1616	17.636	20.9549	19.758	18.5343
ENSMUSG00000002020	Ltbp2	2.97471	2.14807	1.07523	0.43681	0.75246	0.600555	1.01448	0.19473	0.520016	0.447478	0.321553	0.639163	2.09551	6.88819	2.26588	0.863743	1.30018	0.60086	1.5287	0.559934	0.942972	1.45856	1.14552	1.11784
ENSMUSG00000002028	Kmt2a	13.0539	12.9727	17.349	11.0197	10.5722	13.0873	10.5605	8.44296	10.693	10.9209	8.83353	12.1764	9.85559	15.0905	14.6041	11.4821	12.2952	13.5463	10.8073	9.74353	11.9513	9.85513	10.9151	10.7843
ENSMUSG00000002031	Ift46	32.023	39.0552	40.9542	24.867	22.9849	23.2238	20.3646	19.7117	23.5294	16.3913	16.4601	18.5295	39.6741	38.5968	39.8061	28.7392	30.4333	23.3355	19.2004	18.4026	15.9103	22.4398	19.5759	16.432
ENSMUSG00000002032	Tmem25	0.895546	1.15624	0.597777	0.680401	0.229455	0.050797	0.026593	0.162898	0.252281	0.045565	0.170372	0.154516	0.656676	0.393934	0.300577	0.234635	0.204656	0.174807	0.207784	0.166758	0	0.131162	0.489472	0.051719
ENSMUSG00000002033	Cd3g	0.251519	0.443315	0.103585	0.520734	0.355279	0.087468	0.836358	0.649266	0.13061	0.234142	0.291877	0.087668	1.14768	0.10911	0.43865	2.15958	0.533511	0.383607	0.909777	0.189357	0.310702	1.5509	0.162737	0.087716
ENSMUSG00000002043	Trappc6a	82.385	76.3772	79.9602	37.8905	45.8296	32.1923	34.2339	37.2289	41.6924	28.6494	35.4527	28.7324	77.8908	73.5583	74.4784	31.8303	37.544	28.6994	29.3342	38.961	29.8693	26.9963	34.5909	32.1742
ENSMUSG00000002052	Supt6	34.9129	37.0542	37.2801	33.891	36.1382	38.4666	35.9775	34.8112	36.6235	38.9495	40.6001	40.4024	35.134	37.9495	36.4996	34.7041	36.7825	40.0446	37.4788	37.0244	36.6219	37.5558	41.5971	38.6756
ENSMUSG00000002055	Spag5	3.40367	3.18762	2.54834	1.69195	1.63633	2.00657	0.448673	0.52041	1.75726	0.169574	0.793521	1.12846	2.38543	2.96222	1.65303	0.882651	2.5171	1.46659	0.700536	1.41301	1.20394	0.702651	1.8477	1.33436
ENSMUSG00000002057	Foxn1	0	0	0	0	0	0	0	0	0	0	0	0	0	0	0	0	0	0	0	0	0	0	0	0
ENSMUSG00000002058	Unc119	45.0593	49.0425	48.0536	21.1758	15.6954	18.1255	38.5282	37.475	48.2537	43.2866	40.7444	49.4286	51.6446	52.311	40.6424	20.1393	17.5507	14.5237	35.4028	50.1011	40.174	39.199	64.1455	44.975
ENSMUSG00000002059	Rab34	19.2917	22.1959	27.4376	4.47335	4.90976	5.43984	7.52499	7.73284	7.54315	6.52591	8.38567	4.25713	19.7589	21.3913	25.7703	6.20033	6.7944	4.15326	8.16541	8.05826	6.08742	7.72133	7.96082	6.48171
ENSMUSG00000002064	Sdf2	62.9581	57.4885	63.2779	59.5559	69.5109	58.097	48.8706	49.627	44.9058	50.8625	50.4861	48.6342	60.7613	62.5697	60.7091	63.0769	59.3164	61.2361	49.856	48.1294	48.6238	50.7875	52.1481	50.7299
ENSMUSG00000002068	Ccne1	3.35947	3.29134	2.22661	5.31322	6.4311	8.03947	4.26065	4.23432	6.01396	2.99094	3.42332	5.79097	3.8273	5.61501	3.29829	6.19939	11.8488	7.4986	5.50583	6.22943	5.48724	3.28755	8.46426	4.32629
ENSMUSG00000002076	Hsf2bp	0.120009	0	0	0.07406	0.502302	0.415051	0	0	0.071416	0	0.066185	0.067749	0	0	0.024271	0	0.254207	0.492854	0.077438	0	0.102148	0	0.062463	0.067497
ENSMUSG00000002083	Bbc3	18.6837	18.9818	30.8376	19.2955	15.1966	15.4719	7.13606	6.10574	11.087	7.62251	7.32653	14.0218	21.0853	27.8652	26.4177	12.9986	18.2839	12.1059	6.18859	10.5715	8.88434	9.1467	14.0244	7.09516
ENSMUSG00000002100	Mybpc3	0.390185	0.211247	0.497646	0.173631	0.374101	0.295049	0.73377	0.675857	0.726441	0.902575	1.29603	0.971227	0.321632	0.281327	0.441025	0.174518	0.290151	0.226297	0.689904	0.879488	0.609014	0.784527	0.932863	0.670365
ENSMUSG00000002102	Psmc3	130.613	147.674	146.689	166.762	181.991	164.776	165.493	172.441	191.64	167.415	186.313	175.849	149.423	146.499	157.205	173.293	179.555	165.791	176.382	174.932	188.06	187.368	179.038	189.897
ENSMUSG00000002103	Acp2	124.07	126.854	126.18	526.549	527.523	477.687	310.919	303.101	303.049	284.195	295.583	287.181	129.202	128.883	143.398	541.261	483.148	503.124	316.691	307.902	322.296	299.588	325.386	325.945
ENSMUSG00000002104	Rapsn	2.92327	4.83719	4.41285	2.17917	2.42501	0.809564	0.4423	0.556813	4.2756	0.535988	0.725015	0.977406	8.53694	6.63514	4.87884	0.561428	1.78272	1.22241	1.46641	1.27294	1.58897	0.582402	1.76567	1.05918
ENSMUSG00000002105	Slc39a13	22.6944	23.4506	25.9625	39.426	37.1092	31.1308	82.4624	90.2151	100.817	73.1978	87.844	96.2587	29.6873	32.1553	23.3708	35.5098	40.3106	38.6789	75.6315	97.5353	86.5449	84.6663	97.4977	92.2015
ENSMUSG00000002107	Celf2	69.2071	80.088	83.4008	75.6779	82.681	90.2256	81.8871	91.6971	97.8501	69.3806	76.3572	81.5285	58.2174	85.495	79.6102	80.8942	90.2646	89.7806	74.0736	96.7428	90.0598	72.0924	84.613	80.4159
ENSMUSG00000002108	Nr1h3	55.6516	64.6393	60.0299	233.067	277.942	268.864	208.169	225.081	219.999	196.729	230.874	213.336	61.3401	54.6334	70.9564	247.153	212.484	272.691	201.032	209.645	251.268	205.899	192.353	231.324
ENSMUSG00000002109	Ddb2	5.42348	5.85999	6.5752	3.29006	2.91281	3.33094	2.45202	2.72496	3.48505	2.76472	3.30323	3.36767	5.53672	5.31409	6.62321	4.07017	3.28949	3.71343	2.94582	3.45802	3.21559	2.87675	2.20736	2.62034
ENSMUSG00000002111	Spi1	291.31	299.666	330.277	406.052	459.516	501.984	506.263	536.624	586.922	505.554	547.997	602.773	326.898	328.722	314.474	418.818	462.203	510.572	470.817	549.871	589.409	526.783	580.103	566.692
ENSMUSG00000002129	Sf3a1	21.3855	18.724	19.0009	20.7007	21.5579	22.5404	20.714	20.9751	20.8201	19.9481	21.5643	22.8374	16.5758	18.2803	20.1324	21.0396	22.0549	20.9185	20.2535	19.5339	22.0239	20.7275	21.8929	22.4187
ENSMUSG00000002147	Stat6	102.859	109.29	110.394	95.1994	103.573	103.139	85.2734	75.9693	87.9489	72.9464	74.7346	87.8627	111.055	107.519	109.314	96.2411	97.7349	103.356	82.8017	86.5371	98.6075	86.4536	97.638	92.5023
ENSMUSG00000002190	Clgn	0	0.039695	0	0	0.033843	0	0	0.032422	0	0	0	0	0	0.021381	0.032448	0	0	0	0	0.015821	0	0.03117	0	0
ENSMUSG00000002204	Napsa	19.4169	27.7124	36.0263	8.71293	15.1318	14.4248	7.26767	11.2089	10.4591	4.22985	6.92691	10.5578	32.2464	33.1967	25.4221	12.5785	13.2585	11.2294	11.2681	10.2456	11.5983	12.8841	13.4088	9.5252
ENSMUSG00000002205	Vrk3	33.5374	32.4548	36.9721	48.8748	45.0083	49.7469	24.5995	27.8305	29.2541	24.7997	20.6245	22.3075	36.7722	39.3093	33.5282	48.9921	45.9293	47.7628	23.8214	23.9044	27.4606	20.3533	25.1911	23.1235
ENSMUSG00000002210	Smg9	25.8362	24.9088	28.6208	39.2719	42.6708	52.7963	29.152	30.4285	30.7928	35.0498	39.1654	37.5249	26.8911	27.3174	25.7073	44.3681	43.8919	57.4725	34.5601	31.3226	36.519	32.9797	35.5571	38.8716
ENSMUSG00000002221	Paxip1	10.9853	12.023	17.478	10.1509	12.6414	12.574	10.9544	10.7877	8.71156	9.42413	11.4493	7.72105	12.6609	13.6406	14.0007	13.5289	16.8333	12.1726	7.51706	10.4962	11.0956	8.35082	9.7003	9.9457
ENSMUSG00000002222	Rmnd5a	39.8508	46.0855	47.7235	25.4435	26.9393	24.7734	27.7021	32.9977	35.1558	28.8175	30.1709	28.5341	40.5912	48.0665	45.0534	24.4339	24.2496	22.4416	28.2062	33.1169	29.2207	32.2529	32.7085	30.1789
ENSMUSG00000002227	Mov10	11.885	12.0958	16.0874	88.9523	91.2598	80.9803	14.1956	15.2868	21.0563	12.4622	11.7164	20.9172	14.0896	14.9257	15.0058	89.3856	77.9111	89.1513	29.4596	18.6776	30.4655	19.8292	25.2125	19.369
ENSMUSG00000002228	Ppm1j	0.372817	0.536742	0.955804	0.737079	0	0.154156	0.160973	0.124234	0.040779	0	0.038202	0.1191	0.266671	0.627777	0.629478	0.22043	0.079877	0.172236	0.045136	0.108902	0.139419	0.200311	0	0
ENSMUSG00000002233	Rhoc	146.796	153.886	161.915	67.1039	63.8236	58.4573	72.9989	64.5555	71.566	78.7172	75.6669	80.1481	141.978	154.409	140.359	56.6107	60.5301	52.5778	69.7507	66.2574	64.0791	68.319	86.9883	75.5521
ENSMUSG00000002240	Prr27	0	0	0	0	0	0	0	0	0	0	0	0	0	0	0	0	0	0	0	0	0	0	0	0
ENSMUSG00000002249	Tead3	0.083285	0	0.120815	0	0.052132	0	0.073443	0	0.026633	0	0.024913	0	0.058889	0.508357	0.193502	0.04092	0.017698	0	0.059746	0	0.038683	0.026084	0.023526	0.076686
ENSMUSG00000002250	Ppard	29.9922	24.4848	30.0182	19.1532	16.4373	18.1965	11.3117	11.9822	15.2156	12.295	9.68871	9.53742	31.3522	25.7885	35.54	15.6745	21.6132	16.6551	11.6223	12.7013	12.9716	13.435	9.22428	15.0136
ENSMUSG00000002257	Def6	16.8635	15.8259	17.8719	18.778	15.9999	17.254	16.697	15.7697	19.8978	15.1304	17.2443	21.6099	16.4784	16.5582	18.6664	15.5161	17.951	14.1016	14.592	20.3809	18.2346	15.3536	22.067	17.12
ENSMUSG00000002265	Peg3	0.008536	0.024457	0.016683	0	0	0	0	0	0	0.006321	0	0	0	0.008831	0.0824	0	0	0.012627	0	0	0	0.014476	0.006704	0
ENSMUSG00000002266	Zim1	0	0	0	0	0	0.008777	0	0	0	0	0	0	0	0	0	0	0	0	0	0	0	0	0	0
ENSMUSG00000002274	Metrn	14.0695	14.1024	13.2369	9.26647	7.57761	8.52092	6.15864	7.24421	12.156	4.91946	6.70445	6.8041	14.4771	16.5581	15.8315	11.4482	12.6667	8.60495	5.69653	8.40375	8.04802	5.34016	9.21343	8.15251
ENSMUSG00000002279	Lmf1	19.0639	17.8569	18.4277	14.832	16.345	13.2435	14.7481	13.3213	14.8088	13.1057	13.2606	13.5751	19.5058	18.0508	17.2281	15.3586	14.9987	12.9234	14.7037	12.4981	14.234	10.915	14.4208	13.4369
ENSMUSG00000002280	Ciao3	24.2033	20.0749	25.7201	19.6193	23.1411	23.2997	19.1115	21.3069	28.6789	17.4573	21.5936	17.9064	26.3806	23.0132	21.6703	25.7093	24.8975	21.9968	18.1384	18.2541	20.9483	19.5339	20.7335	21.2598
ENSMUSG00000002289	Angptl4	22.6126	19.2405	12.6627	2.67499	0.85709	0.858852	0.861093	0.225029	0.776982	0.553895	0.411117	0.335937	22.2414	16.3369	16.6173	1.26008	0.768386	0.77909	0.290006	0.505818	0.452334	0.704499	0.367924	0.233378
ENSMUSG00000002297	Dbf4	13.4678	13.1574	15.4037	13.0834	11.818	15.2061	7.86521	9.11522	13.1288	7.61204	7.11069	10.7625	10.2782	14.0866	13.8765	13.3934	14.8413	15.4719	8.66938	11.0141	12.4378	7.20531	9.75059	7.68436
ENSMUSG00000002307	Daxx	27.8506	30.9162	26.4218	152.474	194.153	187.654	35.1012	36.9539	38.8296	41.5806	35.5464	50.267	30.1353	31.2924	30.2363	158.182	144.072	219.736	58.9192	40.0385	63.1779	41.0739	49.0936	47.1197
ENSMUSG00000002308	Cd320	5.3565	6.80268	7.99482	8.04301	4.24427	2.29352	5.12572	7.27989	4.82336	6.45584	9.16011	4.47472	9.11298	4.62096	4.90953	7.85022	4.80339	3.00508	5.22466	8.38183	4.36821	5.98647	5.26611	8.56214
ENSMUSG00000002319	Ipo4	23.3574	22.2268	28.84	12.7129	15.1124	18.7007	34.8781	36.3256	40.5357	41.9247	46.9696	43.6784	20.3923	30.7255	27.5055	12.1227	16.3655	13.3185	31.3924	39.4817	40.0779	37.9395	41.1366	40.4772
ENSMUSG00000002320	Tm9sf1	72.0885	69.4261	70.6327	64.5258	62.5988	65.993	58.4624	53.1073	72.1276	50.2778	53.3436	61.1811	67.1552	76.0209	70.6391	62.5122	66.2831	60.5111	60.2255	63.4918	62.508	51.8473	63.7094	63.7078
ENSMUSG00000002324	Rec8	0.034898	0	0	0	0	0	0	0.118794	0	0	0	0	0	0	0	0	0	0	0	0	0	0	0	0
ENSMUSG00000002325	Irf9	22.0455	23.1533	28.5352	73.9949	75.2334	78.1304	41.9499	44.1068	48.8955	37.7667	39.2598	54.8926	27.3096	34.5777	33.489	68.5633	72.5494	78.1672	52.8218	48.8497	63.1574	45.5057	51.6813	47.2355
ENSMUSG00000002326	Gmpr2	24.5169	27.9675	21.603	38.3982	30.2381	35.3651	36.6473	43.8133	37.4839	41.3365	38.4641	38.679	29.1104	29.9422	23.901	34.9569	37.0588	39.3652	39.8999	42.2002	38.5129	44.5504	43.2693	46.6681
ENSMUSG00000002329	Mdp1	24.2325	25.2292	27.5569	25.2229	26.1227	24.9251	13.1232	13.0082	15.7028	9.79771	11.5956	10.7632	27.0687	28.3817	27.29	25.1517	24.3938	24.7228	13.2555	17.2577	16.3785	10.8022	12.5381	11.3493
ENSMUSG00000002332	Dhrs1	69.6807	75.6389	70.8715	80.9971	78.2787	74.1343	90.5262	110.976	113.742	74.3703	87.3613	92.4446	70.667	70.262	68.0398	83.4424	83.1465	76.4091	103.363	117.46	102.153	87.428	103.13	98.8512
ENSMUSG00000002341	Ncan	0	0.009275	0	0	0.026482	0	0	0.025557	0	0	0	0	0	0	0	0	0.008218	0	0	0	0.007174	0	0	0
ENSMUSG00000002342	Tmem161a	24.0687	25.6207	26.1574	23.0467	38.6935	30.5094	16.8634	24.0216	24.2738	27.5987	25.1728	26.2022	23.4207	27.5945	26.6893	22.755	24.4692	24.7319	19.1592	21.0125	27.8953	20.0287	19.4907	24.7685
ENSMUSG00000002343	Armc6	3.25434	3.47954	4.06031	3.4452	3.22016	2.59579	8.10833	7.35196	6.14374	8.67009	8.11112	6.45688	4.14223	2.84091	3.54699	2.05351	3.37211	3.33448	7.52497	6.98202	7.72263	6.69117	9.39001	6.81119
ENSMUSG00000002345	Borcs8	47.9928	49.014	48.2293	32.0459	33.4414	34.8671	27.4278	27.0578	28.3123	27.5802	23.6756	20.6339	52.1748	48.3978	47.3325	31.9992	33.8349	32.8389	26.8691	25.9616	25.9111	27.6051	27.1885	21.6225
ENSMUSG00000002346	Slc25a42	2.21165	1.37307	1.46371	1.06329	1.90581	1.38135	1.45922	1.353	1.69997	0.693926	0.748386	0.909297	0.977797	1.50262	1.66416	1.36591	1.50659	1.26564	1.12511	1.86677	1.19227	1.43567	1.0405	1.01609
ENSMUSG00000002365	Snx9	96.5517	96.867	100.107	45.9704	37.9701	42.7768	41.157	40.8251	43.7256	39.199	39.0727	36.3983	96.2226	97.9162	93.6397	43.1406	44.2572	39.2346	38.7261	42.2667	40.1566	38.7144	36.9218	35.5248
ENSMUSG00000002372	Ranbp3	37.6161	40.7152	43.7705	42.156	39.7731	50.6486	36.5526	34.2074	39.6063	37.6456	39.3326	40.964	37.6332	39.6372	38.5091	39.6327	43.0732	43.9486	34.5446	36.7089	38.6824	39.0016	45.8883	39.0167
ENSMUSG00000002379	Ndufa11	127.942	117.917	115.146	171.964	163.596	160.623	173.628	157.943	158.035	152.337	165.416	142.777	133.662	121.22	130.41	160.031	168.507	179.456	172.36	168.36	163.191	153.256	162.246	165.197
ENSMUSG00000002384	Bmp8b	0	0	0	0	0	0.043001	0	0.059264	0	0.019345	0	0	0	0	0	0	0	0	0	0	0	0.022265	0.020291	0
ENSMUSG00000002393	Nr2f6	18.0068	19.5143	17.1685	16.0368	13.3643	12.9944	11.4901	13.258	11.4298	11.7705	17.0684	12.9453	18.3002	20.1125	18.9982	11.4312	11.3411	12.4411	11.4214	11.9685	11.7585	13.2902	12.3669	12.3266
ENSMUSG00000002395	Use1	124.16	131.204	135.575	138.702	143.104	143.276	116.589	130.479	141.967	115.707	133.16	124.053	143.253	131.759	128.816	130.448	132.357	147.891	102.158	131.143	131.814	112.167	140.638	140.127
ENSMUSG00000002396	Ocel1	18.1577	15.2518	17.0326	27.3294	27.3042	26.9065	22.2084	23.0489	22.8574	22.8815	23.415	21.4341	18.1749	17.1018	20.4324	24.0184	24.6855	27.6618	18.7006	21.3211	23.955	19.363	26.101	27.7495
ENSMUSG00000002409	Dyrk1b	11.741	12.3518	14.2534	9.05401	9.70543	11.0042	3.7486	3.13292	6.21546	2.69717	3.01466	3.7425	13.235	14.4337	14.2104	8.14681	8.60345	9.6686	3.09115	4.1919	4.64123	2.48419	4.80569	3.58355
ENSMUSG00000002413	Braf	17.2699	18.4044	22.3245	16.1975	17.6822	19.5944	17.3381	19.0527	18.6863	20.9134	19.2269	22.6108	14.0225	21.2703	23.364	21.2314	19.3105	20.3367	19.3123	17.5888	21.8077	22.2434	19.2455	20.8215
ENSMUSG00000002416	Ndufb2	69.2639	79.8316	77.0491	48.6775	58.5013	53.9199	93.8759	89.1658	96.0772	76.0539	99.0628	83.6124	78.0169	83.7491	91.3382	48.0727	71.5633	54.9939	76.5356	85.7541	86.3546	85.0873	87.2378	91.2491
ENSMUSG00000002428	Hltf	17.7063	17.1669	17.9095	23.3945	19.382	16.5539	12.5002	12.841	13.914	12.7545	9.93694	13.7712	17.9129	15.3287	17.5751	20.5603	20.5653	18.731	13.1465	13.4047	13.0625	13.3278	15.5628	12.3148
ENSMUSG00000002455	Prpf6	42.8887	43.4241	40.7907	32.0351	33.4056	35.878	26.4567	25.0983	29.6374	27.3758	26.1335	27.5686	40.0021	40.722	39.7884	33.1639	33.2318	31.8537	26.3258	26.9115	28.1265	28.2883	27.4106	28.6294
ENSMUSG00000002458	Rgs19	77.8303	84.5693	87.4088	103.33	90.033	100.203	106.702	118.092	120.112	115.202	123.752	115.608	95.933	74.4569	80.0915	97.9641	93.8099	94.4161	109.351	116.718	111.811	105.52	114.222	115.276
ENSMUSG00000002459	Rgs20	0	0	0	0	0	0	0	0	0.043288	0	0	0	0	0	0.088998	0	0	0	0	0	0	0	0.038717	0
ENSMUSG00000002475	Abhd3	6.26694	6.73639	7.4697	3.63551	2.27646	2.03741	1.48691	1.8073	1.51433	1.58935	2.13485	1.90922	6.19845	7.105	6.81349	2.35806	2.10734	2.36689	4.6043	1.69784	1.89623	2.70056	2.01247	1.6068
ENSMUSG00000002477	Snrpd1	54.2891	55.8929	49.7367	58.6646	63.6364	64.4686	79.3621	78.196	83.6356	80.8134	81.3129	81.4916	60.5694	50.6726	53.7584	71.0877	70.1443	60.7978	72.9973	81.267	77.9333	81.5656	80.816	88.8152
ENSMUSG00000002486	Tchp	4.85341	6.72035	8.22731	5.33628	7.76866	6.18972	2.23813	4.82464	7.70531	2.6114	1.64746	1.85781	7.64159	8.36104	10.6708	6.02108	7.02073	6.97379	2.66844	2.66341	4.78025	2.23328	4.08605	3.93839
ENSMUSG00000002489	Tiam1	1.48923	1.57657	1.36732	1.47265	1.33219	1.3989	0.542059	0.82807	1.02383	0.552132	0.593729	0.502848	1.46623	1.1257	1.85079	0.869677	1.72616	1.87431	0.736214	0.761391	0.782454	0.371046	0.865798	1.87793
ENSMUSG00000002496	Tsc2	29.2639	28.6915	39.3761	26.8873	25.7502	26.9419	26.457	25.3295	25.7639	25.7421	25.4411	29.8403	33.6067	32.9096	29.6806	25.729	27.7484	27.1064	23.6322	25.7996	29.169	23.1538	28.9906	27.788
ENSMUSG00000002500	Rpl3l	0	0	0	0	0	0	0.331864	0	0	0	0	0	0.089538	0	0	0.149566	0.161947	0	0	0	0	0	0.074011	0
ENSMUSG00000002504	Nherf2	0.071353	0.045199	0.092021	0	0	0	0	0	0.070416	0	0.145626	0.079182	0.78106	0.222264	0	0	0	0.103903	0	0.144718	0.028368	0.138278	0.110115	0.031706
ENSMUSG00000002524	Puf60	78.9034	82.0928	77.5034	86.2499	87.5666	87.0566	92.6121	92.159	90.4135	89.6595	100.993	99.8442	81.5199	77.3886	77.4964	84.3382	83.9751	84.6489	79.9701	83.9443	90.2373	86.7576	86.6329	101.064
ENSMUSG00000002546	Golga2	36.1582	37.7081	35.2697	35.8675	37.9858	38.4208	35.189	36.6376	39.5332	35.8326	43.55	39.2364	37.4557	44.4643	36.8663	37.3412	42.5826	45.4785	40.7739	36.3613	38.906	39.2965	39.8258	38.0633
ENSMUSG00000002550	Uck1	25.037	27.2301	30.1615	29.7883	32.3462	35.5703	18.387	16.9215	24.4385	18.8149	16.5608	21.2417	25.8924	33.9541	28.7533	28.0677	30.3002	32.3506	19.0023	23.6026	21.4654	18.5692	23.0007	23.2061
ENSMUSG00000002565	Scin	0	0.10399	0.030477	0.145259	0.250487	0.159043	0.071445	0.238458	0.259642	0.060216	0.067815	0.345336	0.058265	0.140402	0.190796	0.099166	0.115586	0.120145	0.184702	0.062793	0.282825	0.25268	0.127397	0.133291
ENSMUSG00000002578	Ikzf4	0	0	0.068574	0.064064	0.012917	0.034972	0.08536	0	0.01223	0.047052	0.034808	0.083635	0	0.02904	0.074811	0.055555	0.059058	0.031253	0.193228	0.08026	0.117527	0.2109	0.021868	0.0475
ENSMUSG00000002580	Mien1	73.2037	76.9534	73.019	76.2798	78.0447	77.3016	75.9913	65.2353	69.2383	79.9124	73.4494	69.8192	82.3758	62.0815	83.162	77.5703	74.3548	80.3608	77.4827	69.9967	66.4327	73.3681	58.1505	71.4087
ENSMUSG00000002588	Pon1	0	0	0.245625	0	0	0.286492	0	0	0	0	0.414955	0	0	0	0.22454	0	0	0	0	0	0	0	0	0
ENSMUSG00000002602	Axl	88.0157	176.878	169.296	81.1988	130.726	141.186	8.98346	14.0624	15.5286	7.32898	13.9197	13.9169	144.703	179.397	239.794	119.23	101.215	137.481	18.1521	14.1023	20.0651	16.3896	10.5909	15.2692
ENSMUSG00000002603	Tgfb1	345.509	351.123	336.176	234.406	207.91	210.684	327.271	309.113	330.675	331.611	342.09	306.193	352.601	321.908	316.774	220.55	212.184	206.756	279.831	311.812	289.517	295.945	309.845	320.147
ENSMUSG00000002608	Ccdc97	42.8332	37.7434	37.7953	38.5658	40.7354	45.8932	24.3507	20.1315	21.083	20.9275	22.6629	21.1134	38.7862	35.0028	35.2937	36.4903	36.7255	40.2096	27.1508	25.4395	26.6472	24.0856	23.6902	24.8742
ENSMUSG00000002617	Zfp40	3.16092	4.22995	4.77209	4.9325	5.41425	6.08301	3.36368	6.45585	5.725	4.40131	2.84597	5.51802	4.12134	5.25375	3.08081	5.2933	6.13279	7.3006	3.96535	5.69009	6.20355	3.68181	5.92416	6.63819
ENSMUSG00000002625	Akap8l	34.4834	33.6022	40.9414	36.1599	35.1887	35.4097	23.8643	21.4307	23.5353	20.0907	22.2901	20.3587	45.506	39.634	36.9338	38.7972	34.9826	32.9575	23.5921	24.669	25.2708	21.7318	20.2177	20.9081
ENSMUSG00000002633	Shh	0	0	0	0	0	0	0	0	0	0	0	0	0	0	0	0	0	0	0	0	0	0	0	0
ENSMUSG00000002635	Pdcd2l	29.9923	40.1099	26.7112	23.4107	31.1423	34.4606	26.7762	22.4774	23.1219	23.0522	21.647	20.2709	27.2723	31.681	28.2044	27.376	29.547	33.9911	28.9883	26.2322	27.1995	23.3214	29.2071	25.7836
ENSMUSG00000002658	Gtf2f1	51.414	56.3738	54.7287	71.5264	83.7235	85.5965	59.3265	68.0416	66.1803	67.1798	69.3152	72.2768	58.6469	52.5528	54.5044	78.5295	81.1978	91.7868	68.8217	64.8538	69.9691	67.9525	66.9944	72.0289
ENSMUSG00000002660	Clpp	31.2587	30.6109	27.7782	25.0004	24.2878	22.9224	25.6659	23.3265	24.6151	23.4207	24.7808	23.9461	32.63	30.557	28.2373	24.2562	23.7209	20.3569	20.7054	22.9381	22.5052	24.3185	27.3687	25.0576
ENSMUSG00000002661	Alkbh7	9.81202	11.0534	11.664	12.5837	11.2441	12.9988	13.9823	14.3334	12.2623	10.4182	13.2733	10.904	12.9131	13.3116	12.7093	14.1088	13.5951	12.1307	10.0613	10.3938	13.4776	12.1949	15.8154	12.9897
ENSMUSG00000002664	Pspn	0	0	0	0	0	0.809723	0	0	0.411371	0	0	0	0	0	0	0.376701	0	0	0	0	0	0	0.723826	0
ENSMUSG00000002668	Dennd1c	23.0208	27.4958	35.4358	49.5303	45.1464	62.8547	29.6028	34.9864	35.2288	29.5339	32.342	42.0645	33.9602	36.4479	40.9519	49.3886	47.8006	57.5218	36.1773	40.6569	46.5348	31.0861	39.9824	32.7643
ENSMUSG00000002679	Med6	23.7047	29.2671	30.0925	38.352	38.6406	38.587	32.7118	29.0966	31.8873	36.2732	36.2697	30.8686	27.2282	29.2817	29.958	39.4578	39.3487	47.2267	26.7115	33.5514	35.3449	27.0594	32.7461	30.4166
ENSMUSG00000002688	Prkd1	0.021365	0	0	0	0	0.035369	0.055983	0	0	0	0	0	0	0.065967	0.018819	0.033644	0.018088	0	0.08264	0.032922	0.015841	0.018098	0.033221	0
ENSMUSG00000002699	Lcp2	40.6679	44.7473	58.1177	120.045	142.266	160.789	186.768	194.985	211.488	222.59	237.214	257.764	50.7367	56.5012	63.7137	143.683	152.807	169.251	180.805	199.72	237.32	231.924	219.277	256.601
ENSMUSG00000002718	Cse1l	29.7046	31.5146	30.1642	36.7486	38.7466	31.8365	46.8596	48.2383	48.5595	51.3907	51.1656	53.0223	27.1177	30.5345	34.1635	44.6903	39.0381	36.1059	44.1866	53.9424	48.7882	51.732	56.0982	50.1797
ENSMUSG00000002728	Naa20	94.64	96.4014	93.6198	95.4801	97.2158	98.6858	83.1705	97.1514	89.1521	96.3907	82.9147	99.5134	88.964	81.2131	81.1794	97.1732	96.038	94.1106	86.341	91.7087	86.4543	79.3481	90.0283	90.4408
ENSMUSG00000002731	Prkra	25.2803	29.262	27.3699	19.8041	21.0514	22.0583	21.4101	22.1659	29.4408	20.2693	20.3806	22.1691	29.3175	29.0123	27.1051	20.5445	21.4692	19.4009	21.6447	28.4296	23.1602	22.9312	26.2308	23.7351
ENSMUSG00000002732	Fkbp7	7.35535	6.85568	3.09116	3.68732	1.80531	3.34238	2.20433	1.83742	1.12675	0.215383	2.0277	0.801727	3.5301	5.28037	4.66066	2.34459	2.14898	2.5402	2.29519	1.83424	1.60188	2.8812	0.687169	2.2281
ENSMUSG00000002733	Plekha3	25.5475	25.961	24.9637	26.5143	26.9143	26.3447	42.0407	45.4596	39.1458	49.4896	54.1526	45.2934	21.8714	26.6438	26.7738	29.1514	28.3475	27.2196	38.2991	41.3263	38.0482	46.3005	42.6301	47.8089
ENSMUSG00000002741	Ykt6	84.5125	89.3969	87.2122	87.2269	85.2801	80.792	79.2796	77.7251	87.0736	83.4492	82.6162	87.4618	75.6431	86.1244	82.8878	79.1217	83.4591	83.6287	74.2402	80.4193	80.7215	83.3755	82.1615	86.9517
ENSMUSG00000002748	Baz1b	39.103	38.5236	41.3251	53.3214	52.8875	54.8388	42.943	42.3633	43.6978	42.6885	38.3599	40.9104	38.5569	41.0686	39.7343	54.2231	54.5237	59.4154	39.7701	44.4563	46.4706	40.7725	45.2612	43.7019
ENSMUSG00000002763	Pex6	24.2546	25.7799	24.0555	17.8439	18.4386	15.7658	15.9464	15.9147	17.039	14.8351	15.499	16.0157	28.4119	23.7161	22.4869	16.6955	16.4229	15.1743	15.7085	16.0047	14.9808	14.1415	19.2847	15.4128
ENSMUSG00000002767	Mrpl2	45.6257	39.2823	46.4107	54.3691	52.7944	64.8583	41.375	43.5758	48.93	44.6542	49.4467	44.0648	41.0629	44.1667	42.9046	57.9216	56.2559	56.8642	43.0612	44.9529	49.7348	40.9202	45.1708	41.3743
ENSMUSG00000002768	Mea1	54.3688	46.2763	47.7095	67.35	67.6596	62.7797	62.2272	63.6476	69.1338	66.4092	72.3106	75.4593	52.6395	48.7312	48.642	64.6797	56.5393	57.5178	58.3712	67.605	71.8906	64.3099	62.977	70.7721
ENSMUSG00000002769	Gnmt	0.316846	1.09232	1.38031	0.086523	0.339371	0.940267	0.362941	0.46921	0.477707	0.1395	0.153835	0.158837	0	1.17969	0.333466	0.196827	0.886103	0.299594	0.453124	0.581595	0.163764	0.261494	0.655839	0.235795
ENSMUSG00000002771	Grin2d	0.192315	0.142773	0.07276	0.129869	0.056599	0.253934	0.202926	0.274144	0.264867	0.197215	0.143153	0.171324	0.089198	0.161584	0.203691	0.08102	0.098362	0.065226	0.232396	0.17977	0.097428	0.275975	0.301057	0.258331
ENSMUSG00000002778	Kdelr1	111.906	112.216	110.401	90.6403	70.1851	83.8653	71.6224	67.3534	73.0579	69.444	72.5659	75.6895	107.605	104.698	107.467	86.9399	86.5992	81.4562	79.1558	70.2675	78.822	71.6711	75.4112	71.1101
ENSMUSG00000002781	Tmem143	13.2157	15.2112	11.3278	10.6961	9.68628	7.77705	8.72998	5.52972	10.5478	8.08916	6.14787	6.1011	17.1634	14.0609	14.6319	9.8137	10.1624	8.05567	6.98744	6.27126	5.64264	5.35289	8.72499	9.24398
ENSMUSG00000002797	Ggct	6.43544	1.69503	4.86297	20.9216	16.371	21.3139	8.85742	15.2456	9.10243	13.0479	10.1652	14.2835	6.26712	2.10904	10.7712	19.1927	20.7705	22.6536	14.1449	8.86243	13.6358	19.3939	17.7621	15.1674
ENSMUSG00000002799	Jag2	0.110137	3.04678	0.081029	0.101082	1.41021	0.17884	0.131576	0.072354	0.059774	0.010064	0.010999	0.227879	0.911911	0.071947	0.088201	0.751862	0.152828	1.02461	0.117908	0.084981	0.030396	0.023475	0	0.056672
ENSMUSG00000002803	Btbd6	7.98685	14.0607	10.2851	9.26151	3.34998	5.35471	5.85817	3.58332	10.1056	5.96195	4.21093	5.71762	7.76988	9.58703	9.64296	9.37905	5.39846	4.57292	3.35988	5.49324	4.75706	5.27456	4.95069	4.51427
ENSMUSG00000002804	Nudt14	11.2762	16.582	12.9426	13.8833	9.48407	7.9419	6.2987	6.10105	8.32246	4.62112	9.89593	7.15192	14.8575	15.1322	13.6136	14.4212	8.62256	10.5109	5.8571	8.12713	5.93285	4.16047	8.66562	6.53419
ENSMUSG00000002808	Epdr1	0.385372	0.594236	0.27245	0.28948	0	0	0.091552	0.092405	0.060784	0.233274	0.028867	0.088743	0.330381	0.541597	0.773337	0.137567	0.148506	0.025627	0.304748	0.08103	0.129682	0.415718	0.497391	0.176579
ENSMUSG00000002812	Flii	75.1376	84.9595	95.2242	83.2873	101.364	109.378	96.0729	98.1983	103.002	101.619	114.155	111.629	75.2443	85.9696	79.4004	83.6434	94.9903	109.407	99.6922	95.3937	106.865	97.9324	113.107	116.141
ENSMUSG00000002814	Top3a	8.86608	11.8006	18.0087	8.88108	11.9011	15.236	6.06987	5.83075	9.03687	5.04742	6.59629	9.05768	10.0254	15.0085	16.0174	9.20035	13.9778	14.3838	6.11993	8.41424	9.40823	5.46305	8.57068	8.78428
ENSMUSG00000002820	Atg4d	10.26	10.297	11.0274	12.3434	15.3674	18.7931	9.81928	7.41792	8.57778	10.2468	11.1538	8.60034	8.6962	11.3643	8.47219	15.7512	12.1755	13.7898	12.1814	8.86268	11.9422	8.2291	10.9828	12.2693
ENSMUSG00000002825	Qtrt1	3.98596	5.99019	10.0969	7.22194	8.09369	8.39707	8.205	6.46292	9.86405	6.40922	8.01475	6.92896	12.5602	8.41567	10.1377	6.57202	6.74674	8.67542	5.51709	8.38234	9.87936	8.95973	5.94377	8.40341
ENSMUSG00000002831	Plin4	0.035568	0.011341	0.023166	0.011069	0	0.00985	0.010315	0.009474	0.031181	0.026528	0.019633	0.050907	0.02241	0.012281	0.021199	0	0	0.008803	0	0.027755	0	0	0.018573	0.060302
ENSMUSG00000002833	Hdgfl2	25.6719	23.5024	29.5624	24.6444	22.9014	23.1635	22.0673	25.1055	25.636	23.8758	22.5967	24.1401	28.1811	30.6486	28.7836	23.2844	27.114	25.4052	26.0574	25.6299	26.8861	22.8967	24.3246	24.2841
ENSMUSG00000002835	Chaf1a	4.77305	2.79895	4.89051	3.78576	5.47301	5.59572	2.75694	2.82453	5.04922	2.13929	2.81425	2.88358	2.59608	3.59089	4.17695	5.20113	5.85346	7.5523	3.51294	4.6198	5.73133	2.4284	4.47239	3.15962
ENSMUSG00000002844	Adprh	30.6672	29.4893	28.1909	47.7193	52.5896	51.0752	44.9404	42.4805	41.7052	48.6935	54.066	51.6739	27.5714	27.616	27.8839	44.7708	41.135	49.1113	46.0708	39.8525	46.4018	48.5446	45.9471	52.0973
ENSMUSG00000002845	Tmem39a	14.2392	11.2	16.2568	16.7893	13.3292	22.1482	15.1195	12.0917	21.3535	18.0193	13.9606	18.2773	11.6557	14.0463	17.1001	12.4996	24.3254	21.4002	14.3286	18.8493	17.2321	18.5195	14.2133	19.8436
ENSMUSG00000002846	Timmdc1	13.5637	13.501	11.1653	13.3324	15.121	10.8214	13.5894	14.7188	10.3858	14.3537	14.1133	12.0182	11.9594	9.27599	11.4589	13.0433	11.3794	10.4196	13.4503	11.8086	13.9418	12.4664	13.4137	13.632
ENSMUSG00000002847	Pla1a	0.04036	0.154832	0.118098	0.910681	3.12889	1.08175	0.179558	0.145361	0.249183	0.305487	0.203643	0.349711	0.266838	0.41626	0.359031	1.16304	2.31474	1.23577	0.596131	0.254606	0.337658	0.701199	0.224746	1.15657
ENSMUSG00000002870	Mcm2	12.7982	12.305	15.6003	15.7501	21.3952	27.1256	9.50672	9.77761	19.2533	7.212	8.21583	13.2338	12.9712	16.3563	13.9601	19.1869	28.0196	24.6745	9.21109	17.9661	13.4013	8.27231	17.518	11.1912
ENSMUSG00000002871	Tpra1	210.894	270.02	312.323	150.403	142.575	164.07	57.6887	55.0688	95.1006	41.8102	38.333	41.1922	237.155	289.345	283.469	135.407	132.037	150.517	78.3074	72.845	57.3556	72.8061	48.5784	51.2728
ENSMUSG00000002881	Nab1	35.6084	34.1585	33.359	57.7671	59.4537	61.278	62.7635	65.7748	60.6172	77.8501	74.2578	79.085	30.8913	31.4842	35.8008	56.6317	59.9971	63.4687	64.4152	64.3913	72.4253	75.266	74.7582	82.0529
ENSMUSG00000002885	Adgre5	196.573	175.354	186.098	37.8385	45.2036	47.6198	50.6648	53.9542	62.0987	58.1673	67.3008	80.1912	211.897	173.191	175.449	42.1366	45.18	47.0254	41.4604	63.7551	56.3013	55.2722	68.0772	65.1956
ENSMUSG00000002897	Il17ra	52.6372	37.9564	46.3469	35.0292	29.1212	38.9274	21.7071	21.883	18.6293	27.6156	25.4182	32.1261	37.394	43.9684	43.2589	32.5833	38.5406	41.1969	28.5442	22.3304	30.3087	27.389	20.9576	34.508
ENSMUSG00000002900	Lamb1	0.257082	0.097387	0.345866	0.082975	0.03514	0.168683	0.758107	0	0.171429	0.009473	0.031636	0.166959	0.348043	0.97299	0.793985	0.080592	0.291496	0.20677	0.438905	0.151911	0.20922	0.195706	0.11942	0.248321
ENSMUSG00000002908	Kcnn1	2.91048	1.59475	1.37844	1.03533	1.08741	0.920066	1.6075	1.14248	1.75516	0.736656	0.855213	1.22474	0.866058	0.827278	0.2685	0.593632	0.920438	0.609767	1.45209	1.26205	0.839882	1.10674	1.06814	0.544028
ENSMUSG00000002910	Arrdc2	19.7035	19.1897	28.9596	14.2636	12.8863	19.0453	6.08675	6.36508	8.13165	7.04565	10.8368	8.48629	24.8166	28.2281	25.4585	13.5554	16.294	20.0563	9.2089	8.73133	8.74059	9.97051	7.51313	6.955
ENSMUSG00000002930	Ppp1r17	0	0	0	0	0	0	0	0	0	0	0	0	0	0	0	0	0	0	0	0	0	0	0	0
ENSMUSG00000002944	Cd36	1486.48	1512.24	1492.73	572.661	518.587	531.102	1087.43	1032.21	1123.59	1259.38	1118.62	1266.63	1062.98	1602.9	1218.62	521.029	676.174	538.002	1129.41	1234.26	999.836	1106.73	1579.51	1119.19
ENSMUSG00000002948	Map2k7	25.3053	28.0782	39.12	30.2462	27.8964	31.1447	26.7668	25.782	28.8979	29.6547	31.8706	28.1657	28.5776	32.6744	34.8538	29.7794	31.2319	35.0945	24.2015	27.9925	27.5631	28.1231	33.3112	30.5923
ENSMUSG00000002949	Timm44	37.2467	37.0434	41.1602	42.2886	40.442	46.0778	32.4959	34.9873	40.5642	35.6932	44.0675	39.5862	39.1554	43.314	45.5082	46.5417	46.6233	46.1052	33.84	37.7212	46.1279	34.4511	41.2227	45.715
ENSMUSG00000002957	Ap2a2	66.0662	67.1812	74.8888	68.4639	61.7256	55.2912	73.7054	71.9291	76.9745	64.0549	65.7457	62.5962	72.4167	74.2604	67.8582	65.1686	60.5193	54.6172	66.1376	70.3208	69.0994	62.8735	71.2127	66.8024
ENSMUSG00000002963	Pnkp	27.2755	22.1846	25.9214	34.1895	32.117	37.8223	35.7893	32.4168	46.1324	29.6545	37.3278	33.8443	28.8047	28.0804	29.5735	36.8423	34.8288	34.0855	33.8982	39.7893	36.9123	35.3843	37.972	37.9622
ENSMUSG00000002968	Med25	30.2797	37.3644	38.373	30.2692	28.0557	28.963	29.0308	28.6103	27.9897	24.1907	27.5329	29.8981	36.3676	34.4589	31.2431	30.5146	28.6012	27.1254	27.3215	27.6884	29.2178	28.1551	26.6631	32.6764
ENSMUSG00000002980	Bcam	0.062074	0.267824	0.060632	0.805195	0.671651	0.253314	1.92008	1.33516	1.61434	1.82302	1.90285	1.16184	0.386006	0.450578	0.168363	0.929391	0.705672	0.181845	1.8989	1.79261	1.09844	1.76975	2.43535	1.07734
ENSMUSG00000002981	Clptm1	132.548	127.927	123.512	163.442	158.616	131.395	124.265	121.75	131.126	125.624	134.788	142.708	124.063	121.824	119.423	147.196	135.52	134.001	130.067	126.909	134.657	131.702	137.59	129.174
ENSMUSG00000002983	Relb	16.2918	14.7622	16.1805	50.2743	50.6088	56.1928	62.6582	58.7006	62.7755	66.629	79.4783	72.9993	18.7279	15.7596	17.4329	50.6213	52.8998	53.098	55.9536	59.4845	61.2311	69.6849	69.804	70.5742
ENSMUSG00000002984	Tomm40	49.8175	46.7777	44.3811	49.7746	57.2371	48.6024	86.5203	82.084	78.2377	90.5596	92.9433	93.0017	45.1328	49.6219	45.8229	50.8833	55.2217	53.8576	75.9578	78.9913	79.387	80.2162	92.3204	88.1604
ENSMUSG00000002985	Apoe	46883.4	42666.5	45289.7	21554.6	19609.3	20981.9	12714	12476.1	13037.7	11583.9	11870	10693.8	55060.3	43658.6	47855.7	20807.8	17734.8	18774.9	13268.3	11699.5	12396.6	13685.8	8327.1	12383.8
ENSMUSG00000002992	Apoc2	54.8912	49.7788	53.5913	38.764	38.4981	46.5975	12.2364	14.8363	22.0336	5.61914	10.6105	10.1845	57.0375	64.2211	41.2507	37.7074	48.8741	40.8535	15.4018	12.9007	17.5141	8.38722	10.3131	9.45385
ENSMUSG00000002996	Hbp1	97.7565	111.694	131.487	68.1374	69.399	82.1437	48.3972	54.7929	69.7496	56.9376	58.7748	69.9565	102.315	120.738	111.893	66.1295	89.4882	86.4322	52.1587	64.548	67.4762	56.3138	73.0099	61.3866
ENSMUSG00000002997	Prkar2b	16.6187	14.7852	13.7881	6.56694	5.35475	4.43503	29.3875	27.1394	23.4621	42.4982	38.5136	30.5305	13.9937	13.7201	14.0238	6.03769	4.75332	4.32135	26.0367	25.9845	20.5048	31.7524	30.6875	31.9102
ENSMUSG00000003031	Cdkn1b	31.5044	32.4864	30.3387	14.1922	13.3439	12.9822	14.1529	15.1822	18.9594	12.6184	14.9934	16.5327	33.4916	32.8479	27.5923	16.4711	13.9826	13.7651	12.86	19.2491	17.2323	13.3565	19.1202	16.0665
ENSMUSG00000003032	Klf4	1.99559	2.71937	2.67615	1.25643	2.64809	3.17097	0.994642	0.204645	1.0596	0.495762	1.05429	1.20207	3.70169	2.9859	2.25166	2.07661	2.13067	2.53137	0.899142	0.940355	0.458697	0.618881	0.991783	0.60483
ENSMUSG00000003033	Ap1m1	42.9544	48.7333	49.1853	55.2532	50.5741	53.2401	63.4611	61.5005	65.6308	65.6413	66.1623	71.6199	44.9592	49.5887	50.3618	49.3222	52.9269	55.5023	57.5903	65.2124	67.3848	61.8013	60.1883	72.4407
ENSMUSG00000003037	Rab8a	88.5612	101.545	113.295	126.068	118.201	131.186	67.1931	86.1066	94.4102	86.7731	86.2462	108.185	83.8438	108.943	103.375	104.798	130.804	111.745	82.5142	87.8786	101.959	97.4135	97.3648	113.696
ENSMUSG00000003038	Hmgn2	201.348	235.948	212.861	200.713	236.298	219.68	142.804	156.591	178.462	140.808	134.074	158.661	219.157	208.361	235.678	200.197	216.771	231.128	139.408	154.972	182.259	136.648	155.242	154.021
ENSMUSG00000003039	Fam32a	65.9212	61.4517	65.8105	55.2497	52.3477	54.0743	49.5433	48.3262	53.8465	51.4338	50.0369	50.4858	63.1594	58.6852	64.7948	51.148	47.8227	51.3119	44.2154	45.6692	50.4114	45.9166	44.652	48.573
ENSMUSG00000003051	Elf3	0	0	0	0	0	0	0	0	0	0	0	0	0	0	0	0	0	0	0	0.063995	0	0.035231	0	0
ENSMUSG00000003053	Cyp2c29	0	0	0	0	0	0	0	0	0	0	0	0	0	0	0	0	0	0	0	0	0	0	0	0
ENSMUSG00000003062	Stard3nl	71.0701	71.2859	76.026	102.457	112.828	105.012	88.9112	95.201	112.459	79.3228	82.3778	96.46	71.4626	83.0055	76.7984	104.356	105.25	103.738	90.5425	99.262	108.497	85.8363	93.5284	93.0757
ENSMUSG00000003068	Stk11	64.1769	67.5587	66.3396	63.2931	63.8959	60.4755	63.5816	54.4815	59.7888	59.9939	61.6135	59.8903	67.1052	61.9348	60.1205	58.4434	57.9905	60.2217	54.088	60.7331	61.4371	52.487	68.3327	67.6372
ENSMUSG00000003070	Efna2	0.187798	0.072301	0.221199	0.069823	0.102975	0.093168	0.160966	0.033346	0.165508	0.167359	0.15303	0.064012	0.290408	0.15743	0.068396	0.029646	0	0	0	0.264732	0.056191	0	0.144863	0.157509
ENSMUSG00000003072	Atp5d	196.978	208.822	197.17	188.782	171.544	155.311	209.81	207.526	209.891	211.73	226.76	214.15	204.761	188.8	177.59	184.7	174.181	160.107	203.533	197.689	208.669	185.026	229.547	224.136
ENSMUSG00000003099	Ppp5c	43.4789	45.5434	47.3725	67.7367	72.4301	75.238	83.0538	87.1585	109.762	87.3358	96.0344	99.9012	46.8741	51.3199	45.4612	68.3223	74.1687	78.7076	85.8726	98.8968	95.7732	87.8096	101.983	93.4498
ENSMUSG00000003119	Cdk12	12.4181	14.5715	16.679	16.3775	18.1812	18.439	13.8248	13.5854	15.8627	14.6053	13.1492	16.6676	12.5483	17.5831	15.9145	16.6353	18.9157	21.3655	13.6245	15.7375	16.9267	13.6663	15.8133	15.3143
ENSMUSG00000003123	Lipe	8.82131	7.65075	7.40458	21.2643	21.7424	20.4709	15.1083	17.1535	17.2557	15.5227	14.6446	17.9169	9.34104	8.78118	7.62358	23.3197	17.3316	24.0069	18.0516	14.8219	20.4703	16.1799	18.3021	16.5755
ENSMUSG00000003131	Pafah1b2	43.0079	50.0539	46.5113	50.3791	57.2217	50.0356	54.8259	55.409	53.5956	63.2868	57.9798	54.501	37.2997	47.5052	46.0215	49.0914	50.7998	51.7108	61.6227	55.1415	57.0008	58.0484	57.95	63.7562
ENSMUSG00000003134	Tbc1d8	13.5734	12.0999	13.7491	14.6262	10.7517	7.77439	10.1542	12.0909	12.5561	7.03943	7.18941	6.57671	15.6987	14.3379	12.991	11.0995	10.2144	7.34065	7.65416	10.407	8.33224	6.0797	11.4463	5.99859
ENSMUSG00000003135	Cnot11	13.8154	13.6625	15.9237	11.1936	10.6073	12.0488	14.0477	13.0658	13.7704	13.3666	14.12	14.1889	14.3198	14.8973	15.9142	11.3777	11.7812	11.6053	12.041	14.2127	12.7411	13.7358	16.4744	13.947
ENSMUSG00000003153	Slc2a3	3.53559	2.54231	5.6806	1.41082	2.39508	1.48683	2.51132	3.52805	3.07158	1.90279	2.50707	3.72706	3.33071	1.8688	4.51239	3.31363	2.72636	3.08914	3.25603	4.58636	2.66079	2.77742	1.1612	2.78982
ENSMUSG00000003154	Foxj2	12.9251	13.3378	13.5369	12.0727	11.601	13.2113	10.9217	11.0189	12.1594	10.3956	9.81215	10.9026	12.6872	12.9242	13.9158	12.1714	11.8207	12.9017	10.3185	11.7792	12.4554	10.7201	12.2546	12.7937
ENSMUSG00000003161	Sri	154.435	162.74	168.287	154.224	160.657	133.292	159.35	164.801	167.609	155.472	179.91	151.175	159.836	148.52	171.533	153.98	150.977	142.948	178.15	171.783	170.9	180.379	161.51	172.018
ENSMUSG00000003166	Dgcr2	27.7797	25.7694	27.2674	26.0186	28.0808	23.6366	24.5052	20.2231	23.8404	20.8028	22.8907	23.9074	26.1004	27.6637	30.1462	25.4443	21.9494	26.0937	22.05	23.1395	24.1807	22.823	22.4587	25.0721
ENSMUSG00000003184	Irf3	48.4716	49.2099	55.2455	42.3171	39.6368	52.1039	48.1222	47.196	51.2409	47.8684	53.2728	48.43	58.9238	52.1012	54.9674	45.4118	50.9116	47.511	42.5194	51.4522	53.8549	43.5182	47.8782	44.5158
ENSMUSG00000003190	Bcl2l12	14.0841	12.8296	13.2682	15.1368	13.0993	14.4322	11.8752	10.4502	14.3201	10.0645	9.45536	10.1152	11.7897	13.2835	12.5069	11.3545	13.403	16.6428	9.52651	12.7631	15.0827	9.4316	10.2313	12.3105
ENSMUSG00000003198	Zfp959	6.72195	10.5471	6.11569	6.30997	8.25915	7.62724	6.19104	5.51867	7.5017	7.66944	5.78934	7.08489	10.4284	9.37462	8.84681	5.56389	7.87787	7.05969	6.29198	5.4357	7.12095	6.36692	5.49712	7.33928
ENSMUSG00000003199	Mpnd	30.5502	28.2793	26.6674	37.1076	30.6553	25.1462	50.164	50.1835	49.4999	47.8163	52.8482	45.8597	30.4729	28.7671	25.4656	35.4655	32.4136	26.6333	46.7672	48.8322	47.4154	48.8159	53.3384	44.5352
ENSMUSG00000003200	Sh3gl1	60.447	56.9901	61.9475	59.6678	56.5072	54.1591	54.0815	59.482	61.9723	46.0707	43.9751	45.6502	66.7385	61.0654	67.1271	63.23	54.714	54.7726	49.0823	56.1047	56.278	43.3388	54.5328	51.0263
ENSMUSG00000003206	Ebi3	21.2506	24.3486	25.057	98.2509	96.6275	123.704	229.2	230.297	248.213	248.269	277.166	285.107	31.5745	32.2021	29.8341	90.5295	102.981	112.907	200.523	239.295	224.07	244.629	298.113	281.068
ENSMUSG00000003208	Yju2	7.63654	8.75273	10.6169	12.9957	12.1519	13.6067	10.5617	8.97957	9.27068	10.5647	11.4407	11.6507	8.1231	9.16282	10.0495	12.2154	14.5986	16.0941	9.30634	11.7609	9.87464	11.4037	11.8715	10.5736
ENSMUSG00000003226	Ranbp2	45.3641	50.9507	34.9702	65.5197	70.9318	42.2826	41.7447	45.037	29.2282	42.0509	41.5217	26.4013	35.2735	33.3867	53.3668	68.2439	44.6811	68.4583	44.175	28.5839	50.4035	43.7207	28.1781	44.9848
ENSMUSG00000003227	Edar	0	0	0	0	0	0	0	0	0	0	0	0	0	0	0	0	0	0	0	0	0	0	0	0
ENSMUSG00000003228	Grk5	4.04367	4.41574	5.01981	4.04836	3.18134	3.06172	6.60285	8.30509	11.1208	7.40727	8.48458	8.87044	4.31943	4.87696	5.47918	3.53166	3.59383	3.30324	6.14713	8.49997	8.19662	6.96115	10.4145	9.07944
ENSMUSG00000003233	Dvl3	13.4358	13.974	17.1209	12.4908	13.2089	14.6216	10.7768	10.3564	12.457	12.8596	10.9874	10.6541	13.2518	15.0706	15.647	13.2526	13.0699	15.1557	9.6071	10.5634	12.2425	9.74823	12.2925	13.5259
ENSMUSG00000003234	Abcf3	30.2509	28.6223	32.6765	43.7611	28.8088	29.7427	27.3717	26.6364	28.56	30.7413	37.9204	40.4405	39.6888	28.3336	29.4874	37.3043	29.309	32.5167	28.2166	37.9573	42.3045	29.8083	31.8876	33.0715
ENSMUSG00000003235	Eif2b5	26.251	27.2197	24.8539	26.1845	27.659	26.4127	29.046	26.9574	29.1937	31.0105	29.972	30.1826	27.8908	26.8317	24.8519	26.2504	29.547	24.5463	29.803	28.6395	28.9889	28.9604	31.566	30.4577
ENSMUSG00000003269	Cyth2	39.4198	54.4584	47.5434	45.3217	50.9537	47.8714	50.2908	48.8375	47.4066	60.0136	64.2193	49.1839	48.9836	45.8962	49.1897	46.5213	47.4422	49.396	54.2338	51.8247	48.2683	53.6098	52.3061	49.6723
ENSMUSG00000003271	Sult2b1	1.45019	0.126394	0.33228	1.31668	0	0.166531	0.066853	0.068334	0.10652	0.296717	0	0	2.45266	1.99189	1.57637	0.262021	0.109191	0.296312	2.27986	1.07387	0.526905	0.444169	1.23514	0
ENSMUSG00000003273	Car11	1.10104	0.470251	0.821085	0	0.450547	0	0.13332	0	0.182208	0	0	0	0.810374	0.557926	0.628345	0	0.088892	0.076143	0	0.121928	0	0	0.039859	0.172763
ENSMUSG00000003279	Dlgap1	0	0	0	0	0.013779	0	0	0.012937	0.037729	0.032161	0	0.084265	0.095597	0.031436	0.05149	0.07911	0.031449	0.073208	0	0	0.055193	0	0.034766	0
ENSMUSG00000003282	Plag1	0.934635	1.59888	2.87566	0.558556	1.05355	3.12509	0.09484	0.357195	0.361732	0.165393	0.119994	1.43858	0.358648	3.47845	1.04411	0.548705	2.08296	2.12471	0.390762	0.671093	0.642547	0.116437	0.43732	0.477441
ENSMUSG00000003283	Hck	57.4644	57.49	58.9426	291.1	347.576	354.185	345.286	383.25	385.829	321.279	372.102	424.697	70.5002	59.5264	63.8518	335.458	314.258	367.474	408.181	408.213	469.951	390.298	408.739	419.52
ENSMUSG00000003299	Mrpl4	52.8655	53.9507	55.7971	56.7537	55.5593	62.6503	51.2283	49.0473	54.6714	42.2071	51.3966	53.0718	52.8146	55.7281	48.103	59.0085	58.4403	57.8309	48.1967	48.7241	53.9854	45.9249	52.5999	48.0747
ENSMUSG00000003308	Keap1	29.5063	30.1471	33.8004	63.2345	70.8747	67.6227	28.1421	25.9215	30.0608	25.1277	24.5274	29.3985	27.1979	33.0257	30.227	67.9621	58.078	72.4125	32.2733	31.3699	34.0368	31.5613	36.6556	29.5173
ENSMUSG00000003309	Ap1m2	0	0.183845	0	0.090112	0.153502	0	0.042649	0.086453	0.042314	0	0	0	0.090568	0	0.128015	0.038379	0	0.250806	0.14168	0.133009	0.036517	0	0.038149	0
ENSMUSG00000003316	Glg1	57.8561	69.8158	65.2952	39.8484	39.9498	30.2285	80.3754	88.1832	88.3328	89.282	94.3678	100.267	51.5969	68.3324	59.2297	34.2905	36.592	30.8967	69.516	92.4147	81.003	77.2812	111.178	96.1221
ENSMUSG00000003341	Atp8b3	0	0	0.036211	0	0.017193	0	0.069346	0.033168	0.603492	0.027883	0.030973	0.016029	0	0.019182	0.016541	0.012604	0.015925	0.055282	0.092782	0.058254	0.028046	0.04808	0.137206	0.06343
ENSMUSG00000003344	Btbd2	31.4063	28.8336	31.8812	24.2804	22.3714	23.7106	14.7207	15.0024	17.1543	12.906	15.8733	14.1619	35.8778	32.5688	32.4918	23.8668	23.0755	21.9446	13.7794	15.506	15.7334	13.7872	14.6969	13.9202
ENSMUSG00000003345	Csnk1g2	77.4853	79.3289	79.3781	40.3289	47.6587	42.7137	46.6092	44.3747	50.5588	43.8625	50.2746	43.7914	88.1213	83.2007	86.5394	43.4997	46.0384	43.5755	40.2323	51.8681	52.1954	43.1608	52.1935	48.8438
ENSMUSG00000003346	Abhd17a	69.5575	70.1742	70.9471	60.9984	51.956	49.0399	51.9728	50.879	58.0959	50.7538	58.612	52.0966	79.9517	73.1057	72.0815	55.5957	54.774	47.4882	53.2589	54.8222	50.8208	48.6617	60.3488	57.2109
ENSMUSG00000003348	Mob3a	53.8889	48.6988	47.4329	39.5001	38.5822	40.9612	47.4849	47.2316	48.253	50.9012	51.2568	49.9281	54.8988	46.9098	49.7667	35.2027	37.9229	37.4624	44.5999	46.5744	46.218	48.4536	53.0971	58.8009
ENSMUSG00000003352	Cacnb3	1.01437	0.733984	1.61042	0.729939	3.44756	2.24605	3.07244	2.25155	1.96353	0.526732	2.38175	3.0637	0.612293	2.35317	1.51008	1.80834	2.84682	2.32491	1.34601	0.901588	5.26163	1.59985	3.66551	1.7747
ENSMUSG00000003354	Ccdc65	0.043287	0.082834	0	0.120908	0	0	0	0	0	0	0	0	0	0	0	0	0.036811	0	0	0	0	0	0.034057	0
ENSMUSG00000003355	Fkbp11	1.85801	1.12911	2.46621	0.243837	0.423147	0.140194	0.820535	0.292081	0.492266	0.250558	0.217027	0.397165	2.05889	2.74413	1.04543	0.816771	0.31501	0.123792	1.168	0.130161	0.25255	1.03482	0.569363	0.843223
ENSMUSG00000003360	Ddx23	49.5455	47.2702	46.8926	54.5032	56.3368	49.9003	55.4425	63.9803	62.7131	56.9446	50.2501	51.9789	46.8862	49.7774	44.4255	48.6456	50.7318	59.9599	53.5451	53.7158	57.6757	50.0647	65.2141	55.0604
ENSMUSG00000003363	Pld3	1190.89	1170.6	1109.04	670.866	588.246	540.812	387.226	368.306	357.99	359.152	369.021	285.838	1208.48	1085.03	1222.1	599.912	520.357	530.06	413.652	369.284	326.048	383.343	306.374	336.227
ENSMUSG00000003378	Grik5	0.504124	0.430692	0.767866	0.224324	0.231445	0.321383	0.216433	0.06973	0.262735	0.203771	0.929149	0.237753	0.78242	0.722666	0.805909	0.158128	0.241401	0.810889	0.143922	0.146213	1.38748	0.113161	0.270425	0.337356
ENSMUSG00000003379	Cd79a	2.77362	7.67266	3.7829	3.72719	7.71166	0.724951	2.94334	5.27539	0.863054	0.39048	1.00866	1.04278	9.39697	2.93006	10.396	6.39664	0.696216	2.10919	7.057	1.26791	3.62074	8.43212	1.13702	1.86858
ENSMUSG00000003380	Rabac1	230.544	235.128	228.469	141.599	125.397	130.267	168.778	158.597	157.401	156.488	169.677	152.341	246.059	250.579	206.177	136.801	138.375	115.95	172.66	169.561	144.839	157.056	193.43	172.889
ENSMUSG00000003382	Etv3	37.5157	36.0639	47.162	52.5726	74.1414	97.5513	17.4277	20.1371	38.351	16.7683	18.7306	25.4401	31.0333	45.4053	44.0646	56.2635	81.0523	92.0642	19.2493	30.4181	30.8617	16.5699	32.0028	23.2368
ENSMUSG00000003402	Prkcsh	85.7375	76.3252	83.017	94.8627	108.342	116.771	79.6404	82.3069	78.2516	79.2165	87.343	82.8219	84.356	80.8655	79.2832	104.583	109.208	114.647	91.1194	82.8142	84.1211	81.6788	79.4371	79.1682
ENSMUSG00000003410	Elavl3	0	0.041271	0	0	0.022768	0	0	0	0	0	0	0.021231	0.013612	0	0	0	0	0	0	0	0	0.021397	0	0.048543
ENSMUSG00000003411	Rab3b	0.023372	0.022298	0.089602	0.043059	0.535758	0.077088	0	0	0	0	0	0	0.177514	0.659876	0.082024	0.073211	0	0	0	0	0.034422	0	0	0.078263
ENSMUSG00000003418	St8sia6	0.09675	0.144554	0.128748	0.091921	0.175545	0	0.18186	0.360965	0.370628	0.071937	0.12003	0.111743	0.288654	0.045579	0.609695	0.13195	0.038	0.073667	0.19448	0.160308	0.220698	0.367821	0.069065	0.265166
ENSMUSG00000003420	Fcgrt	141.87	152.941	174.266	92.6985	83.9753	82.714	42.258	57.7842	78.5354	31.1683	39.0748	41.411	200.575	193.701	178.948	79.3509	88.7514	74.9941	41.4661	64.099	59.0795	40.1743	46.0999	47.002
ENSMUSG00000003421	Nosip	55.495	47.712	58.7345	69.6542	72.7075	74.5587	45.5267	44.0576	51.7592	41.3541	35.7114	47.7821	55.3656	60.3387	56.9579	75.3094	75.6672	73.3478	42.9621	43.9208	56.942	44.0616	47.2017	53.2871
ENSMUSG00000003423	Pih1d1	43.0795	48.9371	44.663	39.1087	37.6661	37.5025	34.7903	40.0661	38.951	34.4177	36.0324	37.5428	44.7477	53.3424	44.6763	38.0779	41.5553	34.8902	34.7223	40.8246	41.8211	32.5232	39.5467	41.4163
ENSMUSG00000003429	Rps11	692.553	763.506	782.939	448	418.718	416.016	676.467	721.787	736.266	695.881	740.991	742.06	835.526	791.475	793.391	457.093	454.485	428.941	617.226	717.713	691.716	701.428	724.854	788.888
ENSMUSG00000003435	Supt5	70.3752	69.0339	73.7011	73.7094	78.6989	82.0023	62.5943	64.9353	74.4365	64.7373	69.0224	68.3713	73.6667	73.146	71.4169	74.6564	76.2392	80.8463	65.4657	64.4307	67.9127	66.61	66.1243	70.9678
ENSMUSG00000003436	Dll3	0	0	0	0	0	0	0	0	0	0	0	0	0	0	0	0	0	0	0	0	0	0	0	0
ENSMUSG00000003437	Paf1	55.6375	60.7123	58.5297	32.7772	36.1214	45.0243	38.6928	41.386	46.2672	42.4118	42.2425	46.9567	53.2952	62.7155	53.3762	38.6726	45.556	43.0278	40.1725	44.1073	42.4055	43.5342	46.2083	42.753
ENSMUSG00000003438	Timm50	31.3257	35.7246	32.738	35.7189	37.0952	41.9923	41.1566	37.726	38.4403	46.7781	43.1653	46.9234	33.1817	32.8573	32.4843	41.9499	44.6261	39.1634	36.6745	46.9017	40.3255	40.1501	45.0838	45.693
ENSMUSG00000003444	Med29	18.4209	17.5024	16.4321	14.4638	15.1087	14.8471	13.8589	11.7867	14.6275	15.2437	18.0011	13.4772	13.9901	14.7373	15.0723	11.0733	13.1192	14.2935	14.0639	13.5872	13.2166	14.2628	14.4695	15.9153
ENSMUSG00000003452	Bicd1	0.164976	0.256249	0.327795	0.017561	0.036734	0	0.024768	0.017906	0.041699	0.006795	0.024186	0.016172	0.3848	0.211646	0.169863	0.171448	0.075445	0.039356	0.040095	0.007258	0.067845	0.046864	0.015093	0.087815
ENSMUSG00000003458	Ncstn	101.409	104.162	115.422	135.143	131.131	123.002	121.093	119.25	120.186	114.722	120.439	122.171	106.827	112.778	114.095	133.792	128.338	122.04	137.73	123.069	129.598	124.617	127.069	124.553
ENSMUSG00000003464	Pex19	57.4115	58.1763	56.7033	53.0682	59.5584	47.0908	52.9111	49.3028	54.4621	51.7419	52.0469	45.188	55.4613	51.7304	55.8178	54.2801	50.9798	48.1665	45.4995	46.4386	50.8282	43.6255	46.3745	47.2785
ENSMUSG00000003469	Phyhip	0.805171	1.04746	1.32225	0.334491	0.4707	0.638863	1.47744	0.907745	1.21007	1.00558	1.30023	1.54841	5.25947	0.700499	0.842243	0.691519	0.352813	0.591915	1.48541	0.477754	3.06124	1.20714	1.31095	1.03396
ENSMUSG00000003476	Crhr2	0	0	0	0	0	0	0	0	0	0	0	0	0	0	0	0	0	0	0	0	0	0	0	0
ENSMUSG00000003477	Inmt	0	0	0	0	0	0	0	0	0	0	0	0	0	0	0	0	0	0	0	0	0	0	0	0
ENSMUSG00000003484	Cyp4f18	23.9802	17.0468	19.6592	4.01089	3.99563	3.38983	3.01488	2.06387	3.56246	2.71814	1.40904	1.78198	28.1364	19.942	17.1188	4.08958	4.02236	3.75643	2.30007	2.28845	1.67216	1.46314	3.11277	1.60096
ENSMUSG00000003500	Impdh1	15.6204	18.6185	15.0139	5.56894	5.76461	7.08773	25.6556	23.7919	23.895	25.449	30.2117	24.2034	13.0532	16.2686	13.3957	7.71896	7.45238	5.70826	19.4294	23.9208	15.6679	20.1539	28.6752	21.2266
ENSMUSG00000003505	Psg18	0	0	0	0	0	0	0	0	0	0	0	0	0	0	0	0	0	0	0	0	0	0	0	0
ENSMUSG00000003518	Dusp3	178.154	161.716	175.13	57.2659	64.4535	85.8088	40.8913	40.0373	39.7162	43.9473	39.0472	38.7781	155.789	173.851	167.522	62.5305	64.7042	69.253	33.7264	43.2481	36.3256	26.8172	42.1049	31.6509
ENSMUSG00000003526	Prodh	7.2819	7.39711	9.11947	2.15909	3.77708	2.14979	2.33587	1.75552	1.95254	1.61574	1.79822	1.57716	7.11774	6.42625	7.65178	4.50776	2.72578	1.86792	1.42739	2.29094	1.45591	1.36184	2.75387	1.1494
ENSMUSG00000003527	Ess2	15.7805	14.3304	15.6919	15.6003	17.9729	17.1237	14.2713	11.9117	15.1302	15.0239	15.1997	14.9514	18.3191	17.2657	16.6701	19.037	15.7286	18.3203	15.0834	12.7919	15.9105	13.4864	13.7455	14.2787
ENSMUSG00000003528	Slc25a1	70.8831	69.4035	77.0857	63.3435	65.6044	66.1812	71.9566	64.0076	63.7736	70.0678	71.3197	75.857	74.0593	71.1413	76.2092	65.5846	67.1526	60.9132	69.4811	67.3681	61.9184	65.1531	88.0283	75.0645
ENSMUSG00000003531	Dgcr6	28.6663	25.8007	27.2891	27.8242	29.1386	26.7633	16.5299	16.7565	17.0397	15.1874	14.922	16.374	26.7824	22.1471	24.5541	26.0541	23.913	24.225	16.0739	15.3763	16.5882	15.095	16.0344	15.6241
ENSMUSG00000003534	Ddr1	0.181056	0.139582	0.139585	0.312311	0.162698	0.077112	0.73412	0.087557	0.051371	0.556823	0.488946	0.067136	0.484449	0.354978	0.305444	0.622105	0.084053	0.125089	0.150891	0.106477	0.243097	0.220714	0.230135	0.352724
ENSMUSG00000003541	Ier3	40.3564	37.1417	34.0503	85.8633	71.972	53.0027	118.058	81.9792	62.1953	116.767	68.1173	57.3501	43.4919	37.1485	35.2886	75.6055	63.5856	51.0871	104.27	67.2193	70.89	99.6529	59.424	78.7014
ENSMUSG00000003545	Fosb	0.525298	0.422162	0.287305	0.320604	0.01887	0.017036	0.068047	0	0.116156	0.073075	0.050549	0	0.861936	0.434759	0.130423	0.015559	0.068974	0.060616	0.019868	0.13735	0.058797	0.01761	0.07619	0.034564
ENSMUSG00000003546	Klc4	86.8193	88.1214	84.1381	51.6981	42.5745	42.5221	19.3077	17.7024	24.9572	14.0908	12.3985	11.7357	86.2985	80.1234	83.4366	44.8559	40.4072	38.9207	20.6972	21.5099	17.5645	13.7421	17.2882	13.6242
ENSMUSG00000003549	Ercc1	16.194	19.4244	22.5756	14.0499	13.0224	17.1199	15.715	16.6666	16.048	14.0365	15.6624	15.4419	17.132	19.433	20.6997	13.1427	15.8658	16.8934	15.0707	13.7833	16.3311	14.9548	21.6669	18.6629
ENSMUSG00000003555	Cyp17a1	0.032983	0	0	0	0	0	0	0	0	0.024737	0	0	0.043888	0	0	0	0	0	0	0	0	0	0	0
ENSMUSG00000003559	As3mt	2.67821	4.6159	6.90554	5.6757	5.95313	6.16217	3.73939	5.65846	8.27873	3.79459	3.86775	6.29119	5.06875	7.22547	7.16293	6.96243	6.75683	5.96853	6.78712	7.19166	6.0806	6.63867	6.13026	5.75936
ENSMUSG00000003573	Homer3	50.2693	49.7067	47.6345	24.9416	20.814	25.2705	21.7113	18.6519	20.2446	22.2269	18.5464	16.6128	42.9919	51.6313	53.9162	22.4351	27.6183	22.7701	17.8919	21.0642	17.716	18.8444	19.0398	16.5592
ENSMUSG00000003575	Crtc1	6.68856	6.15394	7.48074	5.80457	6.10754	3.76284	5.74176	4.71976	4.40412	6.24335	4.78217	4.70183	6.02206	7.09675	5.69271	5.68989	5.87753	4.67248	4.04274	4.74633	5.17211	3.951	4.33651	4.50634
ENSMUSG00000003581	Rnf215	17.996	18.927	17.1369	19.8796	16.6701	17.0073	8.95516	9.103	14.6401	11.5372	9.3891	9.55715	15.5202	16.6323	19.0243	17.2041	15.7522	15.5207	11.3916	11.9281	12.1776	8.20832	10.1324	9.14029
ENSMUSG00000003585	Sec14l2	0.400387	0.474498	0.195167	0.053419	0.068386	0.023784	0.100421	0.255111	0.130633	0.150037	0.266792	0	0.737635	0.318984	0.350365	0.068128	0.097871	0.276743	0.111532	0.081087	0.129255	0.221631	0.117771	0.146104
ENSMUSG00000003604	Aven	7.50327	6.24744	6.05559	5.8565	6.5034	4.81809	11.2665	9.77847	10.1418	10.9713	11.6762	12.8602	8.68028	6.51329	5.4236	7.39687	6.03699	4.39	9.52319	10.3859	8.30777	11.2087	10.0894	10.7044
ENSMUSG00000003617	Cp	1.33743	1.42855	1.22742	113.053	98.5826	70.0038	168.481	173.303	148.065	147.092	138.638	208.779	1.9743	2.1581	4.24039	129.122	81.7647	86.0298	257.317	179.918	243.013	253.547	164.204	200.326
ENSMUSG00000003623	Crot	28.9582	30.4929	29.347	25.4258	25.897	24.8242	13.6312	14.3265	19.0451	12.6405	11.9682	13.2131	28.3781	29.2508	29.0588	24.9416	27.6031	23.4725	16.4993	16.6974	15.1523	12.7938	15.0097	13.1584
ENSMUSG00000003644	Rps6ka1	54.0249	60.05	59.3515	71.1017	67.7157	68.0019	97.8435	104.994	126.896	101.565	112.97	116.405	65.1096	62.7324	60.2696	75.8628	66.7088	64.4618	94.1873	115.619	116.185	101.882	119.621	118.109
ENSMUSG00000003657	Calb2	0	0	0	0.057069	0	0	0	0	0	0.139606	0.101209	0	0	0	0	0.097128	0	0	0.361213	0	0.045924	0	0	0.078759
ENSMUSG00000003660	Snrnp200	41.4363	45.633	50.4754	46.4425	48.7213	46.6888	39.7938	42.1	45.8575	41.1252	43.1247	48.9831	42.8492	51.0901	47.2988	51.2069	51.6798	51.508	42.8583	43.0845	46.7759	41.0516	47.2832	46.4389
ENSMUSG00000003662	Ciao1	29.0393	41.1453	30.5755	37.7512	31.0021	44.1811	21.3083	29.314	33.7524	24.8607	30.9502	28.7347	33.8496	31.6855	33.7936	45.4451	35.7654	44.4065	29.6759	23.7326	32.5529	22.3372	23.6046	29.7743
ENSMUSG00000003665	Has1	0.037425	0	0.109702	0.020946	0	0.030588	0.516344	0.455468	0.542227	0.599293	0.746477	0.716468	0	0.116276	0.033802	0.118576	0.082918	0.060774	0.266728	0.615069	0.443643	0.322088	0.967971	0.625255
ENSMUSG00000003680	Taf6l	14.9493	16.8685	15.3317	17.3784	19.4543	17.7584	14.1375	14.8975	13.6578	12.4421	13.936	15.4198	15.7132	13.2263	14.1752	17.895	16.9902	17.2823	13.5286	14.7539	15.1752	12.4934	14.0354	13.0187
ENSMUSG00000003721	Insig2	26.9158	35.4142	24.7172	19.6299	25.9195	21.134	22.4853	18.9979	24.7112	19.7455	21.2139	20.5571	25.2393	22.2595	26.2546	21.2536	27.8432	20.2597	18.4998	22.5475	18.1659	16.1867	19.1803	24.0403
ENSMUSG00000003731	Kpna6	30.0014	30.5442	32.409	30.5931	31.229	30.9225	35.9951	35.3835	34.3301	37.3756	35.1673	36.4249	25.5153	30.4183	30.8496	34.662	34.4727	32.5582	31.9219	30.8403	36.5472	35.2762	33.796	34.6285
ENSMUSG00000003746	Man1a	27.6625	29.0482	23.5611	20.0328	21.5741	18.9029	53.188	59.4685	57.0851	41.3521	41.644	37.2746	23.2214	24.7369	24.3315	20.6217	21.1739	17.405	39.2241	55.1321	39.9588	40.7912	51.9407	45.3905
ENSMUSG00000003752	Itpkc	4.7139	4.21981	4.05741	3.87411	3.70392	4.08096	5.649	4.25496	5.26457	6.5345	5.43688	6.29935	4.76993	4.48055	4.30932	3.56426	3.83912	3.12157	4.87061	6.31344	5.94223	5.09394	5.74237	5.64091
ENSMUSG00000003762	Coq8b	16.9458	15.6163	17.2982	16.8754	15.1737	15.9498	15.5879	16.0931	16.6844	12.1107	12.3062	12.3239	16.5018	15.7385	16.0454	15.1846	13.3899	14.2256	13.4696	12.3206	13.9079	14.1571	12.9745	12.1662
ENSMUSG00000003778	Brd8	20.4147	24.6282	23.7787	22.8896	25.6308	25.5175	19.7108	22.6664	22.959	20.3429	22.4457	23.5844	19.9275	25.3925	25.1052	24.8819	25.8762	26.3393	19.672	21.1664	23.3815	22.5321	20.4405	21.8927
ENSMUSG00000003779	Kif20a	6.09647	6.36621	5.69251	1.12289	1.31734	2.80822	1.79971	1.44172	2.9275	1.08882	1.29267	2.28588	4.32784	7.31536	4.40778	1.77415	2.60108	2.12759	2.12694	2.14012	1.39056	1.18799	3.36467	1.99289
ENSMUSG00000003808	Farsa	32.9198	29.8898	32.4528	34.5928	35.834	33.9827	49.6528	52.0189	49.8821	51.5008	53.9179	55.0605	33.7111	32.082	29.9942	40.5904	41.2102	38.4232	53.2279	49.535	53.3318	52.2154	59.263	58.6078
ENSMUSG00000003809	Gcdh	13.9818	15.631	18.0918	12.6943	13.9105	14.1901	8.91219	11.484	16.6266	9.54702	8.53954	11.146	17.5753	15.1766	14.6601	14.7075	14.6073	12.6295	10.306	13.0829	10.0031	11.3572	10.5743	10.2958
ENSMUSG00000003810	Mast2	14.8335	11.7905	11.4726	12.9859	14.6543	16.8474	18.2687	19.3748	16.2505	17.7482	20.0343	19.0485	12.6098	15.448	13.6463	14.4191	15.1614	16.8682	16.2191	17.8956	16.7603	18.2676	17.7699	19.8898
ENSMUSG00000003812	Dnase2a	172.014	187.103	170.193	92.204	85.3182	73.5359	66.0011	66.4324	74.4799	62.8377	62.789	51.4412	173.506	165.325	173.87	81.5226	77.1821	80.3878	70.7667	69.4557	65.0225	60.2969	57.2935	60.776
ENSMUSG00000003813	Rad23a	61.9012	51.2259	45.8923	77.2683	78.9425	78.0801	75.5588	71.301	82.1428	73.9499	79.9227	79.1436	52.3191	50.9268	57.8842	72.0863	78.8872	77.0964	67.2102	73.7851	84.5977	78.3452	80.8562	84.0954
ENSMUSG00000003814	Calr	602.262	573.209	506.431	430.48	437.661	416.201	789.536	882.887	815.092	764.948	800.131	853.28	604.074	576.401	527.344	516.318	516.104	391.647	974.241	915.436	815.284	929.677	1039.16	826.211
ENSMUSG00000003824	Syce2	11.8743	9.54262	8.25426	6.74204	8.84694	8.72577	4.09872	3.39206	8.57899	4.19321	4.90123	6.18115	13.8452	10.6972	9.25601	5.56094	14.4503	10.2714	4.24772	6.90232	4.9723	5.78218	5.73383	5.76967
ENSMUSG00000003847	Nfat5	14.9348	16.2876	20.7067	17.833	17.8592	20.9039	15.9009	17.2237	15.0239	15.8371	16.0534	17.3207	10.1751	20.0008	17.8919	16.959	20.2804	20.7075	16.3144	15.789	15.9382	17.1752	16.5477	17.1744
ENSMUSG00000003848	Nob1	9.33267	12.5289	11.4376	13.4877	13.8504	13.8743	20.9811	23.9576	20.492	30.028	28.0708	24.7854	12.2541	13.9315	15.9792	14.7964	14.9692	13.5805	17.7387	19.9216	20.4531	24.1331	22.6934	23.8484
ENSMUSG00000003849	Nqo1	3.05222	2.4249	3.76901	0.923692	0.802417	0.780154	6.62343	6.0676	3.04713	8.32472	8.46786	5.20322	2.16147	3.44087	3.93075	0.739315	1.09193	0.645279	8.86272	5.51443	4.67154	10.1569	7.96808	7.15092
ENSMUSG00000003863	Ppfia3	0.374913	0.529279	0.432877	1.93307	0.977275	0.572706	21.2906	22.8972	14.2821	37.0465	41.5121	25.7258	0.095199	0.686234	0.690667	0.683311	0.55092	1.10442	14.0197	18.3301	11.5148	28.1893	19.7127	29.7743
ENSMUSG00000003865	Gys1	7.38852	8.23515	6.72281	7.2033	6.88289	5.67547	14.307	11.1542	10.8748	13.5842	12.7797	12.8406	6.71095	7.90302	6.73689	6.88393	6.29934	6.04199	12.03	10.6532	11.4003	11.7545	13.5701	13.9796
ENSMUSG00000003868	Ruvbl2	14.9224	21.5673	13.4336	18.704	20.6953	25.4604	28.4351	36.0138	23.7982	30.5843	33.0757	29.0304	21.2486	18.8598	18.771	21.1421	22.0771	24.7402	25.466	21.6546	24.689	26.3434	28.3749	28.2713
ENSMUSG00000003872	Lin7b	1.09281	0.739983	0	0	0	0	0.835694	0	0	0.122904	0.133874	0.553092	0.323707	0.172496	0.605643	0.130044	0.285461	0	0	0.128043	0	0	0	0.375899
ENSMUSG00000003873	Bax	157.543	166.471	166.008	155.085	154.233	152.055	228.047	213.967	225.846	253.1	263.84	251.666	172.451	181.547	181.592	151.1	157.403	147.176	215.752	234.557	245.688	261.645	254.138	257.818
ENSMUSG00000003882	Il7r	224.069	244.73	215.204	16.533	18.5854	27.913	4.27682	4.96271	6.30675	4.04441	2.76077	3.45134	197.532	214.988	241.568	11.5308	23.2976	29.3213	5.36275	5.50547	3.26579	4.17538	7.8304	4.15178
ENSMUSG00000003923	Tfam	19.4416	21.13	31.282	19.3912	22.977	19.9034	12.7761	15.2349	19.3454	14.0626	15.7688	16.0679	25.8591	21.6178	28.301	18.0121	26.4679	21.563	18.3625	20.2098	17.7831	17.2313	22.967	20.9274
ENSMUSG00000003929	Zfp81	4.50129	6.34008	5.83336	4.73451	4.638	6.03822	3.85332	6.60236	6.61059	4.60171	5.72693	4.97601	6.1156	7.47827	5.91135	5.98818	8.3413	8.15063	4.23309	5.52347	6.08371	7.35583	3.62787	5.37458
ENSMUSG00000003934	Efnb3	0	0.043365	0.022173	0.021134	0	0	0	0.040668	0.060079	0.051146	0	0.019545	0.043188	0.046918	0.10201	0	0.039013	0.016827	0.022181	0.125074	0	0.019728	0.070905	0.096099
ENSMUSG00000003948	Mmd	27.186	36.9303	27.8433	9.62491	10.184	10.0389	12.8451	15.3136	16.2792	12.9751	15.2521	16.6421	32.9756	34.9326	32.2666	9.72572	11.0813	9.37457	13.72	17.3636	16.1806	14.1365	19.9823	14.3841
ENSMUSG00000003949	Hlf	0.041805	0.160454	0.013641	0.090453	0.038615	0.011685	0.085032	0.072714	0.024148	0.030618	0.069475	0.058729	0.324577	0.057729	0.866532	0.088256	0.028393	0	0.094525	0.023472	0.36279	0.105125	0.021695	0.023632
ENSMUSG00000003955	Fam162a	62.8386	55.5462	53.8728	36.4911	30.5193	37.392	85.134	79.5586	67.533	95.3076	74.8259	62.843	70.0517	52.0162	57.6874	32.7938	36.7789	23.9301	52.0874	67.6761	63.1701	84.4729	74.3054	72.87
ENSMUSG00000003970	Rpl8	740.208	785.852	794.898	525.22	487.317	502.869	898.255	945.56	928.803	981.422	1024.78	1040.59	831.308	821.031	800.307	534.841	548.06	491.275	849.414	906.48	911.167	965.527	1031.11	1030.19
ENSMUSG00000003974	Grm3	0	0	0	0	0	0	0	0	0	0	0	0	0	0	0	0	0	0	0	0	0	0	0	0
ENSMUSG00000003992	Ssbp2	2.91738	4.31378	5.342	2.04032	2.67713	2.708	1.01315	2.05557	1.20011	1.03566	0.754961	0.932964	7.73955	5.725	3.80918	3.59525	3.78462	4.56725	1.64543	1.39575	1.67047	1.02674	0.734558	2.01354
ENSMUSG00000004018	Fancl	5.31282	5.01689	5.42733	4.58652	4.06866	3.21524	9.62448	5.42853	7.48855	4.98851	8.20697	6.19247	5.29467	7.00389	3.63192	3.11761	3.61924	3.16351	7.2819	5.49793	5.69097	5.15324	6.40322	6.82248
ENSMUSG00000004031	Brinp2	0	0	0	0	0.031368	0	0	0	0	0	0	0	0	0	0	0	0	0	0	0	0	0	0	0
ENSMUSG00000004032	Gstm5	9.67625	10.9925	10.8421	4.78227	2.94367	3.29374	3.2006	3.20771	4.16351	1.47837	3.56007	1.66158	10.3762	8.2865	10.7843	3.57622	2.1723	1.87576	1.34873	2.15313	2.16877	3.06591	2.28498	2.5398
ENSMUSG00000004035	Gstm7	0	0.287214	1.38248	0.119472	0.352793	0.126	0.267934	0	0	0	0.125209	0.110193	0.497646	0.261678	0.226159	0	0.164295	0	0	0	0	0.130431	0	0.054822
ENSMUSG00000004038	Gstm3	0	0	0	0	0	0	0	0	0	0	0	0	0	0	0	0	0	0.050267	0	0	0	0	0	0
ENSMUSG00000004040	Stat3	47.167	60.133	57.923	81.3569	119.624	119.951	64.1597	66.3095	86.0174	54.77	66.9956	89.0088	53.3967	56.0179	54.6594	108.346	105.188	117.256	96.0241	73.627	107.165	73.6243	73.7346	81.2745
ENSMUSG00000004043	Stat5a	14.4725	13.5576	13.1307	11.1191	11.7174	13.7035	18.7662	19.8512	12.3806	19.8385	15.2245	17.5923	13.6072	14.1771	14.3407	11.3837	8.98181	11.344	19.3618	14.063	18.5584	14.1793	16.5717	19.5183
ENSMUSG00000004044	Cavin1	1.60895	1.33983	1.49058	0.078033	0.230139	0.39701	1.60165	0.20663	0.166392	0.251894	0.138319	0.125872	2.65159	3.45491	1.46762	0.099365	0.683976	0.341333	1.14595	0.148296	0.251606	0.255232	0.325698	0.495831
ENSMUSG00000004054	Map3k11	34.457	33.049	32.9133	36.5768	40.9904	42.6567	33.9151	38.0098	39.4099	33.8789	36.0511	38.1186	34.1037	32.1572	35.8622	39.9319	32.2331	39.5541	35.4399	39.3665	39.6764	34.464	41.4026	46.5297
ENSMUSG00000004056	Akt2	65.801	64.8421	66.3018	51.0018	48.3683	45.6439	38.718	40.9709	46.6878	38.2809	38.3738	40.4281	72.982	70.6933	65.6974	43.7821	43.557	42.8699	40.9209	46.7852	45.9058	39.6728	46.1129	42.0187
ENSMUSG00000004069	Dnaja3	25.5274	26.0548	19.7777	26.2802	25.2932	25.3002	28.0271	27.3688	27.2181	29.8906	27.5833	25.4958	25.0243	22.4375	25.1422	25.2036	28.6595	25.7651	24.9838	24.7128	26.394	26.4914	27.6234	26.3769
ENSMUSG00000004070	Hmox2	137.67	139.445	139.772	231.401	272.227	261.215	96.6964	105.071	121.349	95.1471	98.51	98.5118	157.75	144.894	134.235	230.694	233.869	264.603	107.775	127.584	112.055	94.2476	119.595	97.7363
ENSMUSG00000004071	Cdip1	29.5855	30.4788	36.3672	16.7847	14.0465	20.3249	10.2685	10.1968	14.2262	12.8258	11.8222	9.82254	36.5995	39.4468	38.579	14.7317	16.9607	18.7996	10.1336	10.9454	11.5054	10.8859	13.8694	12.2534
ENSMUSG00000004085	Map3k20	9.60326	9.66679	9.93244	6.28058	6.74811	7.93183	5.11427	5.49243	7.55099	5.38216	6.32625	9.05541	7.91057	10.8732	10.0911	7.04365	8.56355	7.48525	5.38935	7.09878	7.37804	5.85016	8.44713	8.11022
ENSMUSG00000004096	Cwc15	141.81	138.486	132.1	153.781	159.749	163.01	136.58	158.35	158.597	157.627	156.006	161.42	139.179	137.47	140.686	170.05	170.391	172.633	154.415	162.587	181.6	166.73	160.125	162.95
ENSMUSG00000004098	Col5a3	0.584649	0.139892	0.396847	0.39355	0.224093	0.29251	2.03942	0.060115	0.346249	0.386033	0.119109	0.479802	0.669785	0.932811	0.948089	0.246055	0.67259	0.255886	1.78824	0.457887	0.225916	1.01596	0.457327	0.675811
ENSMUSG00000004099	Dnmt1	41.4556	33.7868	38.9299	43.5885	39.0639	44.7972	22.7936	24.4108	34.5966	22.9857	21.7682	25.0184	31.6011	40.8426	38.8355	41.7273	45.7354	48.352	21.4675	30.9072	27.9224	22.5928	33.8602	25.5915
ENSMUSG00000004100	Ppan	12.6118	12.0894	17.9289	11.6095	12.3963	12.8335	30.3516	30.1476	29.4049	39.3194	38.9829	33.2527	14.3006	15.6076	14.7658	12.8915	15.2384	14.5753	22.7264	27.0932	27.1908	31.3973	36.4021	38.1751
ENSMUSG00000004105	Angptl2	31.6805	28.4935	29.028	1.59926	1.30176	2.60421	3.10812	1.05552	1.40487	1.17201	1.26249	1.16562	20.1512	25.3201	24.7431	1.01988	2.96649	1.82741	2.87237	1.33376	1.15414	1.9586	2.43872	1.52298
ENSMUSG00000004110	Cacna1e	0.110279	0.437618	0.174289	0.219633	0.282653	0.068414	0.05902	0.165274	0.090404	0.010699	0.032081	0.059719	0.135545	0.162567	0.965651	0.104728	0.058409	0.248928	0.154823	0.080675	0.254378	0.106332	0.037718	0.166213
ENSMUSG00000004113	Cacna1b	0.08525	0.231785	0.442655	0.203324	0.019836	0.106719	0.106369	0.668814	0.195291	0.194611	0.143728	0.319314	0.262901	0.105296	0.364525	0.0344	0.12008	0.060205	0.069811	0.119381	0.148991	0.142917	0.24093	0.336673
ENSMUSG00000004127	Trmt10a	3.08419	2.12783	3.15636	2.04743	1.66642	0.914105	1.88189	2.48977	4.51749	3.11238	3.62449	2.08491	2.75475	2.38963	2.47907	2.71202	1.16097	2.6311	2.63192	3.33797	1.97063	3.61449	3.41698	3.98347
ENSMUSG00000004151	Etv1	0.668927	0.949926	0.972089	2.44977	2.30769	2.17853	1.8814	1.59458	2.65108	1.50388	1.16098	2.84368	0.729098	1.18596	1.07597	2.18237	2.47775	3.16408	2.2458	2.01589	2.03306	1.49711	2.75456	2.74106
ENSMUSG00000004187	Kifc2	2.30871	2.59735	4.23692	0.587487	0.397178	0.394868	0.26525	0.159805	1.17586	0.256171	0.305635	0.258955	2.40521	2.38513	2.05581	0.712663	0.939331	0.228664	0.506017	0.439805	0.440966	0.163572	0.291563	0.236379
ENSMUSG00000004207	Psap	15036.2	13587.5	12891.7	7998.43	7715.64	7913.02	3847.16	3623.4	3868.58	3759.52	3604.22	2969.13	14283.9	12789.4	13383.8	7760.24	7659.38	7831.46	3810.53	3546.07	3321.57	3655.61	3134.32	3168.2
ENSMUSG00000004221	Ikbkg	40.6806	40.2974	45.1024	31.9491	32.0347	34.6285	44.786	35.3847	35.8799	62.3353	52.0766	38.4015	36.0169	44.5025	47.317	33.9858	30.3536	33.5984	36.0369	33.595	39.0101	42.9192	36.5548	40.4143
ENSMUSG00000004231	Pax2	0	0	0	0	0	0	0	0	0	0	0	0	0	0	0	0	0	0	0	0	0	0	0	0
ENSMUSG00000004233	Wars2	3.37191	3.04448	7.99621	2.8851	4.87269	4.48538	4.01194	3.15132	4.43905	2.104	1.43112	1.93458	3.17109	4.18874	4.48217	2.75529	3.21764	6.47946	1.7929	1.92939	2.48372	1.58018	2.2178	3.39664
ENSMUSG00000004263	Atn1	24.1179	24.1849	19.9499	21.8589	16.703	22.1902	19.6463	22.1448	19.5316	23.4888	23.3353	25.4382	24.3423	24.0552	24.0238	20.7875	25.4381	17.5364	20.0217	18.1594	19.5431	21.079	26.0668	24.5503
ENSMUSG00000004264	Phb2	98.0315	104.973	98.6938	100.377	103.044	98.916	146.208	149.78	151.429	166.147	179.907	167.065	101.867	107.037	103.003	104.662	105.676	102.126	140.923	154.36	148.535	162.04	177.567	162.517
ENSMUSG00000004266	Ptpn6	120.307	138.677	126.751	293.687	341.096	307.946	439.764	477.8	500.878	438.703	474.115	498.291	146.377	118.541	121.836	301.305	304.244	308.348	429.173	486.832	479.013	465.123	534.655	493.321
ENSMUSG00000004267	Eno2	12.0627	7.47746	8.7824	6.65383	7.16686	15.8119	7.39195	12.2445	7.4517	16.9054	19.8569	18.5456	8.47768	15.9079	14.1469	7.35856	9.56826	13.3476	5.31473	6.5221	10.3301	18.3265	19.3946	14.0866
ENSMUSG00000004268	Emg1	34.3287	37.3929	37.098	44.3683	36.3108	36.3441	66.9715	65.05	57.7905	69.5556	68.2512	76.2062	35.6003	36.9622	35.8393	41.8321	40.2264	37.715	54.9133	57.8846	63.6187	67.5924	67.3129	73.0885
ENSMUSG00000004270	Lpcat3	36.7566	44.7006	38.3569	30.2835	29.8497	26.2245	37.5953	36.389	37.115	32.5771	34.5869	35.1186	41.9419	36.3035	37.4451	27.5815	25.6845	29.3614	32.1131	34.42	33.1309	33.6271	46.1627	34.9517
ENSMUSG00000004285	Atp6v1f	332.824	339.76	347.553	322.824	343.599	318.526	276.356	281.026	288.927	280.574	301.774	271.083	355.846	334.333	328.308	300.074	304.985	299.033	280.683	276.896	275.827	307.095	271.611	289.831
ENSMUSG00000004296	Il12b	0.096135	0.460372	0.234584	2.1091	4.76157	1.37977	1.82844	2.29234	1.30032	1.21456	3.02299	2.53594	0.224901	0.496309	0.758264	4.97858	1.93393	2.10378	6.6319	0.930197	3.02527	4.57745	0.795327	2.87301
ENSMUSG00000004317	Clcn5	14.2048	17.8662	19.3106	18.4911	18.4272	16.9419	25.4115	25.2407	25.1989	19.4823	23.0222	25.5246	13.3456	15.3642	14.7018	16.8556	20.6722	16.4204	21.3691	25.1263	24.3821	21.8607	23.2368	21.1684
ENSMUSG00000004319	Clcn3	22.5467	23.2384	23.4989	15.6579	13.3985	13.3479	18.4354	21.4406	19.7056	21.747	20.1369	19.3381	18.149	23.1836	24.7169	13.7956	15.4947	13.8993	16.9092	20.3001	18.5816	19.3338	20.9727	20.1085
ENSMUSG00000004328	Hif3a	0	0.010953	0	0.32102	0.190662	0.093324	0.322866	0.356734	0.42053	2.35473	0.902526	0.476214	0	0	0.010141	0.506008	0.038326	0.121992	0.203059	0.260389	0.400473	0.259287	0.444363	0.627535
ENSMUSG00000004341	Gpx6	0	0	0	0	0	0	0	0	0	0	0	0	0	0	0	0	0	0	0	0	0	0	0	0
ENSMUSG00000004344	Gpx5	0	0	0	0	0	0	0	0	0	0	0	0	0	0	0	0	0	0	0	0	0	0	0	0
ENSMUSG00000004347	Pde1c	0.638201	0.628488	0.970959	0	0.018147	0.029516	0	0	0	0.068597	0.042205	0.029101	0.445427	0.718059	1.04681	0	0	0.038611	0.045163	0.019258	0.092813	0	0	0.067644
ENSMUSG00000004356	Utp20	10.1709	9.36982	9.63786	7.1373	8.24478	7.39743	15.9998	16.6654	15.2253	19.4236	19.9748	19.1588	6.55819	12.5183	8.41449	6.77515	9.46809	5.94989	15.0586	16.6326	16.6808	15.8911	22.8683	18.1101
ENSMUSG00000004359	Spic	22.8505	40.6602	48.1279	57.3852	96.9116	110.345	56.41	115.134	128.392	63.0347	111.225	133.658	34.6222	43.8542	58.5459	79.2948	99.5493	121.576	85.4642	119.875	164.99	100.796	82.3552	163.265
ENSMUSG00000004360	9330159F19Rik	0	0	0	0	0	0	0	0	0	0	0	0	0	0	0	0	0	0	0	0	0	0	0	0
ENSMUSG00000004364	Cul3	67.6963	76.3996	78.2109	64.9916	62.596	61.3461	73.8444	80.0495	72.2749	87.5661	88.743	85.2193	69.5955	77.4008	79.6379	62.7326	64.5774	64.0538	73.4994	76.8188	79.2979	86.4394	85.2646	86.351
ENSMUSG00000004366	Sst	0	0	0	0	0	0	0	0	0	0	0	0	0	0	0	0	0	0	0	0	0	0	0	0
ENSMUSG00000004371	Il11	0.101218	0.195292	0	0	0	0	0	0	0	0	0	0	0	0	0	0	0.086203	0	0.041345	0	0	0	0.033135	0
ENSMUSG00000004383	Large1	18.4303	22.587	20.2327	4.69618	5.32689	5.85874	5.29155	5.81314	5.2133	4.30224	5.31666	4.52036	19.6907	21.4248	21.9735	6.0043	6.00462	6.20325	5.2529	5.8912	4.72688	4.39614	6.19601	4.45022
ENSMUSG00000004393	Ddx56	25.6719	27.8244	31.0551	27.836	29.1305	32.6341	39.5081	31.8044	36.3974	39.3185	41.7306	38.6704	22.8741	26.4283	25.9594	34.172	33.0751	35.3557	36.1545	37.1143	34.359	41.575	37.1742	38.0436
ENSMUSG00000004394	Tmed4	52.4063	51.8506	52.8487	55.1765	45.8472	47.8165	50.1466	47.2884	48.8443	43.2143	42.3034	43.3836	52.2253	56.789	55.4446	53.4629	48.8847	47.6642	46.7689	49.6786	49.9961	44.3874	44.4183	45.3174
ENSMUSG00000004415	Col26a1	0	0	0	0	0	0	0	0	0	0	0	0	0.28519	0	0	0	0	0	0.026266	0	0	0	0	0
ENSMUSG00000004446	Bid	21.6321	20.0243	27.7802	34.9637	36.8107	40.4395	22.099	20.8067	26.4299	13.3468	12.5007	19.9983	19.7528	26.0098	24.8033	34.8336	37.3533	39.538	24.2209	25.0669	32.6584	18.0261	28.9848	23.5273
ENSMUSG00000004451	Ralb	48.6685	53.3251	50.6026	57.1084	63.9233	64.1705	67.5119	73.4261	70.7024	71.3707	72.591	74.4725	53.3271	51.9206	55.7952	61.7909	61.5053	62.445	65.6028	72.5186	75.6804	73.7192	78.1296	78.1168
ENSMUSG00000004455	Ppp1cc	235.417	236.492	221.534	165.846	137.433	140.756	141.406	139.148	143.767	124.603	131.564	130.481	226.685	220.955	234.691	146.017	135.229	131.988	128.875	144.189	145.566	132.718	137.186	142.399
ENSMUSG00000004460	Dnajb11	95.1093	88.451	93.6311	137.089	137.504	145.864	133.717	146.881	136.772	129.097	130.001	138.927	97.6157	104.082	95.3854	145.407	144.21	141.848	154.97	144.802	138.951	141.981	144.357	132.036
ENSMUSG00000004462	Tbccd1	15.9978	14.4509	16.6263	13.1094	14.1459	16.8956	10.1429	9.5926	11.6285	8.39406	10.5944	10.1354	15.1971	15.3169	13.1481	12.9132	13.1628	14.3023	7.53477	10.9888	9.52481	7.3579	9.05597	9.06043
ENSMUSG00000004473	Clec11a	0.207742	0.07443	0.100831	0.071794	0.070747	0.021293	0.044973	0.022889	0.067592	0.038472	0.085183	0.065891	0.049153	0.106907	0.161616	0.101547	0.043925	0.018982	0.050063	0.060171	0.019237	0.044224	0.06019	0.08705
ENSMUSG00000004500	Zfp324	2.91848	2.22095	2.60105	3.56412	3.40672	3.67086	3.06983	3.34844	3.0016	2.06244	2.22439	3.07642	2.96893	3.05585	2.71334	3.26397	3.69668	3.74238	3.29979	3.67859	3.06368	2.57128	3.70136	2.9074
ENSMUSG00000004508	Gab2	38.2516	39.5805	51.1837	31.6393	30.5426	36.3722	31.9503	32.9281	36.6424	32.6363	32.6491	36.4956	35.8454	48.9318	42.731	27.9695	37.782	33.1445	30.595	34.1842	34.0311	28.756	34.9471	31.5913
ENSMUSG00000004530	Coro1c	208.593	198.148	200.286	136.504	135.395	144.32	148.845	127.808	133.747	132.738	135.293	139.122	183.297	194.623	190.482	119.243	130.437	135.491	119.833	133.811	129.349	129.13	151.248	147.181
ENSMUSG00000004535	Tax1bp1	162.206	161.216	152.48	146.493	148.6	155.128	118.797	114.811	118.517	119.356	112.541	135.232	146.493	156.639	153.18	150.129	158.143	157.871	130.949	119.5	128.658	127.167	132.853	128.202
ENSMUSG00000004540	Psg17	0	0	0	0	0	0.065693	0	0	0	0	0	0	0	0	0	0	0.067079	0	0	0	0.029453	0	0	0
ENSMUSG00000004542	Psg19	0	0	0	0	0	0	0	0	0.051105	0	0	0	0	0	0	0	0	0	0	0	0	0	0	0
ENSMUSG00000004552	Ctse	1.11955	0.556835	1.49393	0	0.207378	0.093675	0	0.100357	0.078347	0.113196	0.090016	0.03292	0.951671	1.08605	1.64084	0.149147	0.096054	0.251739	0.146604	0.175803	0.084766	0	0.029583	0
ENSMUSG00000004558	Ndrg2	0.038235	0	2.79339	0.766256	0	0.063245	0	0	0	0.028533	0	0	1.62413	0.235006	0.033882	0.190965	0.03244	0.028144	0	0.118721	0	0.198519	0.029905	0.064705
ENSMUSG00000004561	Mettl17	28.6403	30.924	41.0052	22.596	27.2461	26.7876	18.8478	16.1092	19.1049	13.0419	14.6722	23.0514	27.159	23.0071	30.8028	27.9141	21.6588	28.5914	18.5521	12.4842	22.7591	10.8222	14.3089	21.186
ENSMUSG00000004562	Arhgef40	3.32653	1.68411	3.81317	4.77445	1.04246	1.87567	0.893204	0.561449	1.52067	0.658166	1.51024	0.64335	1.17767	1.14269	2.92352	3.42027	1.28392	2.60924	3.71626	2.13257	0.624711	0.393952	0.529801	0.767975
ENSMUSG00000004565	Pnpla6	27.4707	24.1069	24.0801	25.8766	14.783	20.5647	18.6271	14.5668	13.9384	13.9402	11.5789	16.7664	32.4159	25.7624	26.4479	23.6347	21.3661	18.9864	13.687	15.2215	17.0817	12.3618	17.4514	16.1874
ENSMUSG00000004567	Mcoln1	98.454	102.01	106.474	66.2197	67.3789	76.6765	50.9702	45.5439	61.3862	48.9641	47.9977	48.6553	102.174	101.626	119.801	66.1635	69.3697	67.9307	50.6886	47.2119	52.8492	45.3145	43.6938	51.6236
ENSMUSG00000004568	Arhgef18	6.96018	6.19145	6.12337	5.05332	5.29926	2.79569	3.25446	3.09457	3.14448	3.56107	3.1116	2.11059	7.94674	2.97678	7.92115	6.4024	1.65657	4.98402	4.33366	1.06934	3.0364	5.3457	1.22022	3.32081
ENSMUSG00000004591	Pkn2	15.0621	14.8815	20.5095	18.1119	20.1924	18.9105	19.2973	19.156	20.0342	21.868	18.1678	25.3705	13.7329	21.3283	18.1608	16.7495	18.117	19.1507	19.1597	19.3154	21.6079	20.6984	22.869	23.6658
ENSMUSG00000004609	Cd33	15.3396	29.2322	21.9109	25.1461	10.1387	11.2533	20.1771	8.15747	10.7138	7.34659	4.2958	5.8176	13.6643	24.4025	33.0373	21.8346	14.5913	10.7452	26.1193	11.6489	7.97075	9.47656	8.49162	6.69504
ENSMUSG00000004610	Etfb	141.808	136.17	137.496	109.96	76.7965	84.9399	128.713	124.123	117.964	116.704	143.633	128.486	139.942	140.415	146.005	69.7749	80.0305	63.6238	117.584	127.648	123.096	129.885	119.898	118.783
ENSMUSG00000004612	Nkg7	0.720804	0.916048	0.824791	1.24794	0.999344	3.16808	0.541752	0.109959	1.77201	1.26782	0.20328	1.88001	1.93984	0.49751	1.51084	6.99115	2.72624	2.17523	2.41037	1.05276	3.70896	2.70077	0.859598	1.87215
ENSMUSG00000004626	Stxbp2	207.825	195.273	266.865	189.662	180.399	242.272	162.011	166.58	196.599	151.955	168.822	191.634	275.62	243.818	257.385	185.128	225.174	230.136	158.484	207.619	216.202	165.686	216.693	204.028
ENSMUSG00000004630	Pcp2	0	0	0.290745	0.170144	0	0	0	0	0	0	0	0	0	0	0	0	0	0	0	0	0	0	0	0
ENSMUSG00000004631	Sgce	0	0.174035	0.352065	0.143818	0.163991	0	0.230139	0.23033	0.106351	0.260646	0.243726	0.101072	0.346941	0.906169	0.312651	0	0.353469	0.203449	0	0.496786	0.178068	0.181023	0.183164	0.396666
ENSMUSG00000004633	Chn2	6.70497	6.81941	5.31898	2.55822	1.57601	1.10234	1.2766	0.949347	1.54196	0.44959	0.669472	0.391177	5.94941	5.48463	6.40778	2.09857	1.25498	1.34695	1.1853	0.908886	0.58378	0.867243	0.661105	0.242657
ENSMUSG00000004637	Wwox	8.20437	6.20671	8.11203	6.87144	4.87596	5.22952	4.46903	4.9499	4.62784	5.74775	5.35474	5.78296	7.06713	7.48235	8.78547	5.86399	5.38883	5.55316	5.0163	5.48388	4.57893	5.53735	5.82302	5.22327
ENSMUSG00000004642	Slbp	27.7426	29.1091	28.6993	29.9986	33	36.2639	27.7267	26.8185	28.9406	25.0635	25.1493	29.6181	28.6756	30.88	32.9331	31.5314	38.6222	33.2781	25.4135	30.2526	30.0684	26.9609	30.3184	27.5643
ENSMUSG00000004651	Tyr	0	0	0	0	0	0	0	0	0	0	0	0	0	0	0	0	0	0	0	0	0	0	0	0
ENSMUSG00000004654	Ghrhr	0	0	0	0	0	0	0	0	0	0	0	0	0	0	0	0	0	0	0	0	0	0	0	0
ENSMUSG00000004655	Aqp1	0.169476	0.081308	0.11054	0.052917	0	0.282714	0.198111	0.025253	0.024842	0.042376	0.047013	0.219102	0.562097	2.19359	0.075855	0	0.145702	0.063212	0.303788	0.022156	0.042686	0.463862	0	0.168766
ENSMUSG00000004661	Arid3b	7.966	7.19142	11.6932	7.55253	7.01145	8.64686	19.209	19.9765	23.1703	21.8471	23.3253	28.7816	7.43839	10.2082	12.0647	7.37786	8.20628	9.41321	15.7026	22.9116	21.9015	20.1157	24.9475	25.0296
ENSMUSG00000004665	Cnn2	8.45089	7.5716	7.21275	3.36347	4.81127	3.63022	30.1003	29.3047	34.6194	31.9283	36.406	42.0666	9.85101	7.79024	9.67853	5.32085	3.72398	3.87619	24.1906	34.8075	30.9461	36.3731	50.5718	39.6448
ENSMUSG00000004667	Polr2e	57.8479	59.2233	57.1211	40.9883	36.3119	38.9208	44.481	43.9491	42.7158	41.9927	48.9808	49.0421	67.1791	58.5812	57.685	40.5618	38.3635	35.492	41.3927	46.9532	39.0942	41.8287	48.0346	47.0231
ENSMUSG00000004668	Abca13	0.070661	0.040472	0.055273	0.048317	0.021879	0.035717	0.115864	0.078245	0.032805	0.142294	0.102582	0.115914	0.122689	0.077229	0.119142	0.041214	0.004017	0.048752	0.110253	0.097165	0.084042	0.202504	0.12569	0.128889
ENSMUSG00000004677	Myo9b	138.299	134.304	130.44	95.6991	97.9354	100.938	65.0886	62.2718	69.2598	62.8044	69.6187	59.6519	136.535	131.625	138.81	91.1922	85.9192	95.5835	70.3118	74.2714	67.2482	65.1619	64.9098	67.9502
ENSMUSG00000004698	Hdac9	4.56713	2.79445	2.48405	5.66166	0.996497	0.805206	3.36462	3.08855	1.82215	1.93051	1.75598	2.10968	2.87232	3.02315	3.12745	3.46678	1.01004	0.878972	4.56038	2.68023	2.88538	1.91518	2.50492	1.92121
ENSMUSG00000004707	Ly9	200.956	213.822	216.853	272.491	265.283	251.798	227.764	233.183	275.488	278.14	258.31	252.197	223.689	207.196	235.226	250.117	267.455	252.334	194.618	236.409	253.661	254.492	258.626	252.456
ENSMUSG00000004709	Cd244a	2.5164	2.24539	2.83093	4.80754	4.68141	7.47574	7.84185	10.8147	17.2172	8.384	8.98351	13.5035	1.71889	2.05993	1.84068	4.10627	5.10962	6.5252	10.2138	18.6818	19.7297	8.13617	17.4672	16.4342
ENSMUSG00000004730	Adgre1	641.549	672.025	747.397	2302.67	2148.74	1418.93	6779.5	6592.57	5847.26	6536.61	6531.16	5684.16	699.071	762.584	651.839	2155.27	2138.32	1500.64	6099.37	6438.38	5127.54	6209.66	6617.72	5832.04
ENSMUSG00000004748	Mtfp1	1.4496	0.907903	2.18993	0.461147	0.509088	0.773829	0.107865	0.275079	0.539531	0.506616	0.20348	0.104911	1.01925	0.519305	1.20077	0.294468	0.265643	0.459441	0.419083	0.672346	0.09257	0.264799	0.287972	0.260253
ENSMUSG00000004768	Rab23	2.51125	2.96764	3.79672	2.80717	1.61839	2.54284	2.78235	3.38878	3.54341	5.22509	2.54323	6.33539	3.1563	4.67433	4.46216	3.99705	3.79218	4.6134	2.12631	2.766	3.0716	2.45094	5.69302	3.89829
ENSMUSG00000004771	Rab11a	235.229	256.216	222.825	314.933	319.676	310.73	347.027	411.102	364.404	370.331	403.968	420.626	223.873	261.58	249.115	301.118	267.718	319.575	354.896	362.117	384.011	375.541	379.405	448.655
ENSMUSG00000004788	Eif2b2	38.1405	24.5687	24.7972	31.9178	38.6898	42.4766	27.2961	22.2958	35.7795	20.4985	33.2215	27.4728	24.8006	27.3378	25.8242	33.3498	33.5774	39.6181	22.121	24.2337	26.9928	33.4597	24.0724	42.8895
ENSMUSG00000004789	Dlst	62.6641	67.37	67.4206	75.6142	67.9157	79.2117	105.12	97.8764	95.367	108.692	103.638	116.584	66.5404	75.6065	75.5166	70.455	76.4925	70.4787	95.5334	102.325	103.909	108.146	114.162	111.849
ENSMUSG00000004791	Pgf	0.20977	0	0	0.537227	0.048093	0.436993	0.183874	0.233726	0.09176	0.274785	0.254098	0.285472	0.035589	0.077274	0.14034	0.166198	0.044906	0.395307	0.539063	0.163667	0.315685	0.090094	0.164557	0.26648
ENSMUSG00000004798	Ulk2	42.7391	43.3516	42.7638	21.952	21.4501	20.4812	22.9266	26.1975	27.4668	20.4781	22.8224	21.067	39.7456	41.9297	43.1994	21.2641	22.1228	19.4518	21.2436	25.329	22.6339	18.7305	23.9324	21.4677
ENSMUSG00000004814	Ccl24	0.143179	0.600313	0.138694	0.350938	1.35168	0	0.126915	0	0.268538	0	0.059466	0	0.951078	0.220047	0.274652	0.987748	0.818322	0.263701	0.302534	0.483872	0.709252	0	0.730643	0
ENSMUSG00000004815	Dgkq	11.2253	12.5604	17.112	8.99826	10.3104	11.518	8.56204	4.86662	8.9888	7.92945	6.87908	7.18325	7.33338	12.8765	11.8718	9.22802	12.2979	9.8116	7.26878	6.76215	8.5058	6.99878	10.0817	7.64772
ENSMUSG00000004821	Tmed11	0	0	0	0	0	0	0	0	0	0	0	0	0	0	0	0	0	0	0	0	0	0	0	0
ENSMUSG00000004837	Grap	6.77874	3.74895	6.05854	4.52459	3.38488	3.60132	6.15799	4.49179	3.74072	10.3462	7.00008	8.99266	14.982	3.83944	4.51402	8.48075	3.0057	4.3341	7.02139	3.21625	4.84885	11.8855	7.68296	8.61706
ENSMUSG00000004842	Pou1f1	0	0	0	0.048686	0	0	0	0	0	0	0	0	0	0	0	0	0	0	0	0	0	0	0.163996	0
ENSMUSG00000004843	Chmp2b	60.6855	62.8515	65.5161	48.4977	54.0648	53.8968	41.3904	41.4518	50.0113	46.2229	40.744	42.7677	61.1716	64.0187	62.2928	53.0838	53.7283	55.5897	45.6746	48.0546	49.0729	42.5308	47.5419	39.8872
ENSMUSG00000004846	Plod3	81.2492	72.9682	63.8761	123.448	100.998	96.2852	76.4829	87.843	70.4485	68.1411	75.2672	66.457	73.9361	67.2198	68.4255	105.486	99.8314	95.9902	108.415	88.1013	73.7913	86.1211	80.115	74.5909
ENSMUSG00000004849	Ap1s1	159.716	156.227	125.852	158.538	167.99	166.603	217.622	194.815	237.43	220.708	234.482	219.28	151.459	146.665	142.453	138.22	148.027	136.912	185.629	207.388	219.613	228.252	262.451	225.701
ENSMUSG00000004864	Mapk13	0.049776	0.241297	0.347295	0.076929	0.112992	0	0.145389	0.261139	0.286442	0.337458	0.267592	0.064728	0.385103	0.15448	0.137743	0.593688	0.070966	0.263725	0.202178	0	0.177669	0.1174	0.301514	0.070172
ENSMUSG00000004865	Srpk1	21.0749	23.0642	25.8177	24.7986	26.3209	24.44	20.9046	19.8492	25.5485	23.5853	20.6956	24.4497	18.9648	25.9927	23.5237	18.412	26.0535	25.4542	20.7107	23.5527	23.4817	22.3808	27.0231	27.1762
ENSMUSG00000004872	Pax3	0	0	0	0	0	0	0	0	0	0	0	0	0	0	0	0	0	0	0	0	0	0	0	0
ENSMUSG00000004880	Lbr	12.668	12.2431	13.5706	7.5515	10.2996	8.43298	9.32972	10.2945	11.9552	10.8534	8.70026	13.9992	12.1918	15.6367	12.9297	10.2501	11.4386	8.7222	9.6744	10.1106	11.6464	11.8156	12.741	11.8449
ENSMUSG00000004885	Crabp2	0	0.108914	0	0	0	0.378589	0.20068	0	0.098761	0	0	0.096437	0	0.348676	0.100669	0.179407	0.096964	0	0.110338	0	0	0	0.267003	0
ENSMUSG00000004891	Nes	1.44104	1.41113	3.36731	1.34721	1.85153	2.79083	0.167098	0.010362	0.40843	0.261162	0.192096	0.867615	0.91449	3.86164	1.77062	1.12245	2.38795	3.66721	0.135818	0.221444	0.161116	0.477969	1.02253	0.448314
ENSMUSG00000004892	Bcan	0.030957	0	0	0	0	0	0.097475	0	0.040025	0	0	0	0	0	0	0	0	0	0	0.035555	0	0	0	0
ENSMUSG00000004894	Hapln2	0	0	0.032155	0	0	0	0	0	0	0	0	0	0	0	0	0	0	0	0	0	0	0	0	0
ENSMUSG00000004895	Prcc	20.3966	21.8267	19.9898	17.3744	18.0138	17.6915	16.7157	16.2012	15.1793	17.773	17.1741	14.7353	22.5985	19.3688	19.8712	19.4867	17.8879	18.3041	16.5547	15.9208	16.3079	16.8797	18.7741	15.519
ENSMUSG00000004896	Rrnad1	9.87524	9.50291	11.8169	7.71859	7.78806	9.2512	7.19182	6.33447	8.3129	7.58524	7.75808	9.7171	9.13327	10.3579	11.4787	8.9552	11.2685	9.38535	6.5366	9.95897	9.94748	7.23006	9.36572	8.64627
ENSMUSG00000004897	Hdgf	95.0515	97.4112	104.959	105.454	99.6831	108.427	123.488	129.397	124.392	138.515	142.056	132.569	105.576	98.3368	100.024	103.148	119.084	101.275	135.09	128.372	131.887	140.751	134.621	141.27
ENSMUSG00000004902	Slc25a18	0.251102	0.120389	0.530532	0.116144	0.038121	0.172807	0.21723	0.073884	0.181574	0.371673	0.308387	0.106357	0.357349	0.518737	0.336746	0.395184	0.071219	0.123362	0.564122	0.161736	0.093479	0.427634	0.226767	0.24571
ENSMUSG00000004929	Thop1	8.42917	8.90328	8.13213	9.42485	8.00824	7.49262	13.0959	12.7827	12.7787	13.5338	15.5004	15.5561	9.40529	9.65198	8.95975	8.28372	8.96167	6.71506	10.5053	12.9202	13.2367	11.2352	14.978	13.4441
ENSMUSG00000004931	Apba3	23.4494	22.2201	27.894	23.7224	24.8219	25.8069	18.3483	19.1039	19.6252	22.3479	20.092	18.8593	21.1471	27.9213	25.1745	22.3154	20.8223	25.1171	22.1703	15.2256	17.9156	18.8872	15.9535	16.681
ENSMUSG00000004933	Matk	14.616	18.3508	21.8995	0.919661	1.29924	0.893565	0.689968	0.764705	2.03233	0.934714	0.509563	1.1345	21.5607	22.049	16.8266	2.29421	1.2108	0.837712	0.553982	1.28881	0.916851	0.679106	1.29742	0.696423
ENSMUSG00000004934	Pias4	22.6039	18.674	19.2385	19.8818	18.2785	23.7907	18.4928	17.5741	21.2818	24.2355	26.6764	21.61	18.9553	21.1753	22.0223	18.4842	19.2792	23.9473	18.1629	21.9119	22.8489	18.754	22.9179	26.4974
ENSMUSG00000004936	Map2k1	58.2044	66.0026	65.8015	102.079	111.378	103.775	81.9139	74.0177	67.2399	81.2561	79.8666	81.9516	58.6268	69.0999	61.7796	111.082	103.91	107.07	89.6182	71.6667	74.9949	80.6873	82.6475	80.768
ENSMUSG00000004937	Sgta	63.0024	72.849	74.6995	75.0651	72.7424	86.5512	69.2049	64.3485	68.6231	69.1927	70.8794	64.2173	68.0678	75.6345	65.8171	75.1949	75.4971	80.9334	64.6992	63.1739	63.5488	69.8189	69.948	70.8138
ENSMUSG00000004939	Nmrk2	0	0	0	0	0	0	0	0	0	0	0	0	0	0	0	0	0	0	0	0	0	0	0	0
ENSMUSG00000004945	Tmem242	77.0157	74.0604	80.0029	88.0781	83.7178	94.2023	53.2519	51.1967	66.3615	58.4912	51.9081	49.3349	79.2055	78.7008	77.0925	90.994	91.3912	90.899	54.5831	60.7513	66.5614	51.2639	55.6321	56.1156
ENSMUSG00000004947	Dtx2	7.46862	7.7255	12.0396	35.5653	39.859	46.9158	57.8666	61.0352	69.1637	48.031	56.5637	59.6431	8.82965	10.0663	7.68888	33.4887	39.5273	45.3796	60.9807	67.238	70.8912	54.9516	61.9137	59.6897
ENSMUSG00000004948	Zp3	0	0	0	0	0	0	0.057367	0	0	0	0	0	0	0	0	0	0	0	0	0.153945	0	0	0.051317	0
ENSMUSG00000004951	Hspb1	1.2731	1.55047	4.01335	0.633833	0.408938	1.41385	0.986879	0.521986	0.70384	0.521849	0	1.44717	2.46805	3.80598	2.31331	0.539169	1.19642	0.762194	1.12339	0.990298	0.519775	1.52041	0.874911	0.572963
ENSMUSG00000004952	Rasa4	121.737	114.445	183.987	268.108	275.529	350.831	263.671	261.532	326.925	265.871	274.342	317.386	128.448	152.218	162.062	271.069	331.225	363.537	267.052	308.875	329.37	258.052	311.404	316.129
ENSMUSG00000004961	Syt5	0	0	0.089115	1.43465	0.083632	0	0.079271	0	0	0.067953	0	0.116873	0	1.09708	0	0	0.039089	0	0	0.106533	0.034207	0.039109	0	0.517589
ENSMUSG00000004980	Hnrnpa2b1	604.849	602.635	652.789	514.093	495.343	528.455	565.538	615.919	659.97	586.463	596.032	645.146	591.541	656.113	712.753	504.64	542.958	548.268	551.679	677.49	660.886	617.656	659.609	619.65
ENSMUSG00000004988	Fxyd4	0.219403	0.234929	0.760125	0	0	0.134991	0.121906	0.072547	0.328909	0.121995	0.512152	0.069045	0.594145	0.63313	0.216322	0.301756	0	0.119621	0	0	0	0	0	0.068902
ENSMUSG00000004994	Yju2b	17.7166	10.0833	16.713	10.0602	11.8429	15.819	7.77296	9.72669	9.16259	9.75156	7.6064	12.0152	12.1546	13.7323	15.6338	12.8932	17.9816	12.5193	8.6663	12.9027	12.9114	8.94143	7.6642	13.7439
ENSMUSG00000004996	Mri1	9.30334	10.3108	10.948	6.5314	6.85146	5.47349	6.49465	10.238	9.30867	7.34331	8.6232	8.95397	8.11872	11.8155	9.2325	6.38507	6.89177	4.4012	7.50922	8.1697	7.03346	8.09279	8.63706	9.69502
ENSMUSG00000005034	Prkacb	83.3736	83.1332	84.835	69.1108	65.4927	60.1342	66.2599	74.4191	85.6912	66.7732	64.7261	66.987	74.3222	88.4738	89.896	63.5381	66.56	62.0493	63.7939	77.5086	69.8116	62.3636	76.0883	69.1907
ENSMUSG00000005043	Sgsh	62.5424	58.7548	64.8969	32.9348	22.5506	26.9378	12.725	11.4345	19.4926	10.8338	9.29417	9.9341	58.8584	62.1999	62.6688	24.1351	27.9703	22.6805	9.92955	15.4504	11.609	8.40947	12.0412	10.5275
ENSMUSG00000005045	Chd5	0.153772	0.112039	0.135964	0.013609	0.009978	0.047049	0.028076	0.009584	0.062192	0.008041	0.008913	0.027777	0.124714	0.2277	0.118023	0.005782	1.23531	0.037907	0.073394	0.033692	0.05459	0.024996	0.056858	0.024645
ENSMUSG00000005054	Cstb	1484.84	1537.15	1407.43	2203.46	2054.76	2128.01	1760.9	1733.48	1683.27	1933.21	1907.72	1745.06	1500.83	1378.63	1580.86	2023.88	2005.43	2060.69	1848.64	1678.93	1761.59	1911.33	1615.9	1825.09
ENSMUSG00000005057	Sh2b2	66.7214	64.9654	43.5778	30.528	42.7478	83.6985	33.0887	26.1862	54.1753	12.356	17.7263	33.4826	36.0162	32.9257	46.7909	52.2069	70.0441	56.288	22.541	48.1074	44.6764	9.98941	34.7597	20.3537
ENSMUSG00000005069	Pex5	28.8131	28.857	31.9481	21.662	19.9516	18.3783	21.0937	18.9721	22.0626	18.0243	20.3249	22.156	29.133	31.7389	29.8677	19.3634	21.6086	17.3695	19.5616	22.0222	22.6778	18.5142	21.2317	20.8101
ENSMUSG00000005078	Jkamp	32.3949	31.697	32.085	29.9755	32.5067	31.1492	31.7594	32.6093	30.2243	34.1244	29.4714	30.5273	30.83	30.298	30.604	31.1084	33.7425	29.4789	30.7182	30.4021	29.4861	31.3863	29.3235	31.0156
ENSMUSG00000005087	Cd44	219.432	234.651	257.509	122.988	113.072	125.403	223.237	205.524	189.237	295.611	293.896	265.256	205.513	258.244	215.805	133.241	137.292	126.884	185.366	191.095	185.518	253.362	220.683	258.073
ENSMUSG00000005089	Slc1a2	0.083367	0.259649	0.082315	0.238359	0.17752	0.138412	1.15521	1.41239	0.954337	2.07421	2.49254	2.2135	0.604979	0.167432	0.074274	0	0.03841	0.28524	0.799855	1.22209	0.642739	2.43756	2.46432	2.50226
ENSMUSG00000005102	Eif2ak4	11.8811	13.5815	13.3176	7.50375	6.23951	7.34793	5.51712	4.60262	6.68704	5.33642	5.46644	7.057	11.3598	11.683	12.6963	6.94009	8.49253	8.56503	5.48569	7.0913	6.38764	4.34207	7.72041	6.43911
ENSMUSG00000005103	Wdr1	216.892	226.54	228.589	224.69	217.712	221.236	472.429	503.095	529.573	523.255	549.322	577.385	212.908	233.865	229.872	221.53	227.502	239.159	439.228	510.628	490.798	513.252	562.713	574.188
ENSMUSG00000005107	Slc2a9	7.35195	6.58155	9.51739	32.7479	34.7052	40.2686	10.4455	10.4944	19.2403	7.78805	8.60342	13.9565	7.81187	11.5071	8.95501	29.1662	35.6786	33.9285	14.4914	18.4563	19.6976	10.0916	18.4736	13.7278
ENSMUSG00000005124	Ccn4	0.092387	0.088364	0.256235	0.238751	0	0.025773	0.307175	0	0.133252	0	0	0.051787	0.072017	0.271233	0.243096	0.036511	0.06546	0.056681	0.122744	0.24907	0.079531	0.245264	0.035802	0.104126
ENSMUSG00000005125	Ndrg1	28.3314	24.6188	30.5324	1.12086	2.32887	0.955091	60.7974	106.785	160.972	54.2098	88.6924	126.292	26.6766	26.649	19.5444	0.904048	1.56146	1.37269	23.0112	120.113	108.083	39.7475	155.107	108.478
ENSMUSG00000005131	4930550C14Rik	0.214502	0.649481	0.760284	0	0.095346	0	0.556973	0	0.182587	0	0.174567	0.209582	0.695233	0.568097	0.092367	0.166995	0.212776	0.393316	0.243229	0.233494	0	0	0	0.282803
ENSMUSG00000005142	Man2b1	747.953	707.543	734.06	278.949	243.448	204.634	191.033	205.662	240.397	179.611	177.701	170.552	757.356	696.547	714.254	243.95	227.411	205.403	212.923	216.244	191.037	179.125	188.531	184.257
ENSMUSG00000005148	Klf5	0.02401	0.023121	0.191544	0.022907	0	0	0.021417	0	0.043482	0	0.041114	0.042179	0.022556	0.131856	0.256567	0.045948	0.024619	0	0.112786	0.038414	0	0.024467	0	0.042323
ENSMUSG00000005150	Wdr83	18.7379	20.0408	20.6936	21.6482	25.2893	22.7726	18.0916	18.8075	19.6913	17.1984	19.7717	17.5768	21.5685	21.4552	21.13	24.1978	18.511	23.4093	19.8451	19.9251	20.8139	21.9939	15.4584	19.8182
ENSMUSG00000005161	Prdx2	124.696	121.839	123.643	211.078	207.194	166.144	171.992	177.335	191.449	159.148	173.123	174.34	130.799	133.862	116.719	206.232	196.838	176.253	181.978	188.657	170.16	173.339	213.655	177.219
ENSMUSG00000005198	Polr2a	85.1487	90.884	90.6793	55.0596	54.0448	56.0781	39.9893	43.3643	51.5952	42.6094	44.7665	48.1608	81.4667	89.059	83.4405	50.1353	55.6809	55.8528	39.0905	44.0474	48.0958	41.4564	54.7134	46.3012
ENSMUSG00000005202	Shbg	0	0	0	0	0	0	0.05301	0.499707	0	0	0	0	0	0.124716	0	0	0	0	0	0	0	0	0	0
ENSMUSG00000005204	Senp3	92.4176	103.505	103.475	76.8366	86.1427	101.879	79.7493	87.5277	123.753	88.8495	93.9869	100.287	106.28	96.4701	101.77	79.0009	82.7299	85.3849	96.9655	86.6944	97.0968	79.8968	103.901	106.116
ENSMUSG00000005220	Corin	0.049002	0.049095	0.016056	0	0	0	0.014548	0.02919	0.014499	0.024551	0	0.04256	0.015267	0.034034	0.028808	0.013189	0.014186	0.024604	0.048649	0.012861	0	0.042296	0	0.021971
ENSMUSG00000005225	Plekha8	6.59906	7.02128	6.15075	6.54788	5.15792	4.93324	5.43732	4.3999	5.81156	5.87931	4.99647	5.67741	3.97124	5.50887	6.79679	4.4156	4.40685	5.72602	4.53656	4.72055	5.08132	6.7756	5.50375	5.14092
ENSMUSG00000005232	G6pc2	0	0	0	0	0	0	0	0	0	0	0	0	0	0.05281	0.134611	0	0	0	0	0	0	0	0	0
ENSMUSG00000005233	Spc25	11.469	11.5803	10.2491	10.3323	10.9172	13.8892	3.33028	3.64767	8.28864	3.4722	3.33127	3.01913	9.34945	14.1855	10.6199	10.568	16.9929	11.8681	4.02044	5.15894	4.52357	2.5227	5.68313	4.13085
ENSMUSG00000005237	Dnah2	0.353687	0.699874	0.978184	0.637753	0.882903	1.10709	0.14756	0.207045	0.407569	0.118564	0.090697	0.157815	1.18182	1.04599	0.896721	0.412365	0.932217	1.20331	0.231682	0.201243	0.309631	0.132006	0.210591	0.181701
ENSMUSG00000005251	Ripk4	0	0	0	0.037665	0.055809	0	0	0	0	0	0	0	0	0.020991	0	0	0	0	0.019608	0	0	0	0	0
ENSMUSG00000005262	Ufd1	53.3307	57.1242	55.8196	48.7306	61.0743	63.6162	52.6875	57.2443	62.0766	57.7293	64.292	67.0371	54.0923	61.5354	61.0203	51.7963	60.3107	56.9939	55.8937	55.0961	59.7446	62.9267	59.125	63.7056
ENSMUSG00000005267	Zfp287	2.4609	2.00437	3.1218	2.63041	4.49354	3.73446	1.39883	1.86831	2.12947	1.76791	1.39473	2.22036	2.04679	2.88265	2.86017	3.0621	4.41755	4.32816	2.07057	2.16525	2.83033	1.57571	2.72823	2.63423
ENSMUSG00000005268	Prlr	0.008277	0	0.13357	0	0	0	0	0	0	0	0	0	0	0	0	0	0	0	0	0	0	0	0	0
ENSMUSG00000005299	Letm1	28.3966	38.7978	26.9724	30.1328	32.7189	31.3197	26.5535	22.8515	27.8427	26.047	25.5093	27.1704	30.3942	26.8672	26.9705	30.3877	35.1052	29.5006	25.9076	24.0467	21.4008	25.9793	25.4763	28.2656
ENSMUSG00000005312	Ubqln1	72.6478	78.368	73.3467	72.2818	73.6281	69.4777	88.152	89.2515	84.3825	95.5004	95.9922	97.7086	65.8458	73.2032	72.8392	72.7812	71.8328	70.6221	82.9347	82.3281	82.604	87.7554	90.6733	94.1201
ENSMUSG00000005320	Fgfr4	0	0	0	0	0	0	0	0	0.459229	0	0	0	0	0	0.03879	0	0	0	0	0	0	0	0	0
ENSMUSG00000005338	Cadm3	0	0.028485	0	0	0.027436	0.024746	0	0	0	0	0.022762	0	0	0.028265	0	0	0.011689	0	0	0	0	0.131853	0	0.109298
ENSMUSG00000005339	Fcer1a	0	0	0.225179	0.528682	0.311445	0.096263	0.302872	0.677344	0.196783	0.113794	0	0	1.09104	0	0.302748	0.542264	0	0.45009	0.221097	0	0	0.95786	0	0
ENSMUSG00000005354	Txn2	96.0203	88.2609	94.499	107.394	91.7048	92.7127	141.522	131.326	136.758	138.428	142.115	130.554	98.9873	100.291	91.4473	103.407	104.03	91.7902	131.541	136.672	129.488	137.445	126.845	138.906
ENSMUSG00000005355	Casp14	0	0	0	0	0	0	0	0	0	0	0	0	0	0	0	0	0	0	0	0	0	0	0	0
ENSMUSG00000005357	Slc1a6	0	0	0	0	0	0	0	0	0	0	0	0	0	0.039546	0.034251	0	0	0.02855	0	0	0	0	0	0
ENSMUSG00000005360	Slc1a3	0.942372	2.42814	2.70988	0.294238	1.15629	0.793074	0.23996	0.863798	0.89515	0.424364	1.46842	0.870336	1.53859	2.61628	4.26738	0.686999	0.553911	0.863955	0.398826	0.862964	0.956946	0.728868	1.3443	1.21931
ENSMUSG00000005362	Crbn	34.1511	35.5874	35.0438	58.4437	68.1866	67.2003	27.3234	28.126	27.8602	28.805	27.2751	28.1445	30.0119	38.1077	35.0065	68.0895	62.6606	72.753	33.0149	29.6271	32.7562	29.8224	27.6815	27.5047
ENSMUSG00000005364	Il5ra	0.373386	0.987413	0.349988	0.192353	0.835461	0.044433	0.181818	0.355866	0.033959	0.057555	0.222901	0.057917	0.652252	0.215293	0.87012	0.504073	0.033336	0.303698	0.222791	0.28486	0.550321	0.488742	0.01789	0.038921
ENSMUSG00000005370	Msh6	9.00291	8.97502	8.6851	8.52671	7.80078	8.81371	5.47505	6.02362	9.39155	6.20293	5.55201	7.50689	8.80369	8.83434	9.01567	7.64444	9.25135	8.79203	6.16892	8.33452	7.67367	6.92614	7.92207	6.62658
ENSMUSG00000005371	Fbxo11	37.393	42.1117	44.6451	31.6178	25.2295	27.8439	29.7281	30.0648	32.5611	31.3283	33.7721	33.2513	34.616	40.4554	42.0276	26.4537	28.6105	29.9266	27.6728	31.0998	33.7212	28.8615	32.082	32.4799
ENSMUSG00000005373	Mlxipl	0	0	0	0	0	0	0	0	0.125291	0	0	0	0.021687	0.200219	0.477518	0.345898	0.166285	0	0	0	0.050483	0	0	0
ENSMUSG00000005374	Tbl2	3.86356	4.51717	4.05895	4.76257	5.70046	5.02803	6.93623	6.57759	7.02198	5.49565	5.801	6.11428	3.52895	5.18772	3.81633	5.23173	3.88708	7.63625	4.37327	4.16107	6.0985	4.22618	6.32278	6.09758
ENSMUSG00000005378	Bud23	36.5789	40.8072	35.2234	29.3884	35.2324	40.5647	34.6424	48.9186	49.9613	35.051	45.084	42.1503	32.9814	32.9123	33.3115	32.0133	33.8265	38.5018	29.4177	37.5708	39.0954	30.572	48.0141	32.7924
ENSMUSG00000005397	Nid1	0.571206	0.181886	0.53411	0.143705	0.120446	0.217566	2.58606	0	0.103536	0.114311	0.127983	0.151661	0.525603	1.84486	2.32619	0.112853	0.384659	0.210804	0.8182	0.174519	0.451335	0.201893	0.259568	0.422731
ENSMUSG00000005410	Mcm5	14.6195	15.5921	10.8819	25.6463	37.9009	39.467	11.3074	14.1316	27.2491	9.47131	11.3204	19.6863	13.6832	17.3881	11.0264	31.2734	44.9893	40.5084	11.5032	25.5347	18.3065	10.8718	30.3503	16.5125
ENSMUSG00000005413	Hmox1	983.27	931.342	944.1	1417.22	1538.55	1474.53	1696.08	1387.53	1173.89	1831.43	1559.8	1155.16	880.475	968.237	963.865	1617.04	1599.62	1727.35	1385.91	1253.32	1241.18	1381.87	1016.43	1335.36
ENSMUSG00000005417	Mprip	33.9391	32.5983	44.5567	23.4422	23.7045	25.8125	20.3818	22.0022	22.2117	19.2488	19.3537	21.8702	34.9762	40.2405	40.0689	21.9314	26.0232	23.0732	16.4243	20.4514	24.0524	17.2154	20.0863	23.2949
ENSMUSG00000005442	Cic	85.4825	144.267	97.02	104.112	97.9254	108.778	90.6081	103.492	94.7037	71.639	79.1446	89.5726	103.519	98.4514	102.802	92.9791	98.693	104.312	69.0946	88.9892	85.9949	72.1605	99.5685	84.1377
ENSMUSG00000005447	Pafah1b3	12.6184	17.2852	16.7952	9.96203	9.28411	9.27244	5.93937	10.247	7.28928	5.46075	5.64526	8.3309	11.681	15.9373	15.1237	10.5951	8.83113	10.3936	7.53794	6.52484	7.67759	6.17907	8.74344	6.59945
ENSMUSG00000005465	Il27ra	0.384903	1.14136	1.41478	0.310856	0.680722	0.693407	0.605399	0.838718	0.413508	0.532353	0.528782	0.809143	1.391	0.658888	1.03132	1.12241	0.686279	0.65895	1.15597	0.711433	0.636315	1.15977	1.38861	0.916705
ENSMUSG00000005469	Prkaca	62.2809	59.381	56.3672	51.4058	47.7489	41.5352	47.6494	49.1143	53.4131	44.5453	50.0432	49.5895	64.1153	59.9228	54.5029	46.2596	41.4156	41.5518	45.0271	52.7561	48.7954	45.5321	52.5559	48.9673
ENSMUSG00000005470	Asf1b	10.3352	8.96349	7.61917	5.74639	8.81056	10.3582	4.80024	5.11041	9.29792	4.53445	4.5719	6.08044	7.92878	9.85734	7.34094	6.61965	12.157	10.2402	4.2757	7.49376	5.8675	4.44568	9.52756	5.65037
ENSMUSG00000005474	Myl10	0.660764	0	0.257524	0.982373	0.473971	0	0	0	0	0	0	0	0.765909	0.492151	0.710481	0	0.229365	0.197029	0	0	0.203064	0.23083	0	0.359792
ENSMUSG00000005481	Ddx39a	27.989	30.7404	29.4288	36.7505	37.732	40.7939	67.7995	69.3409	62.4785	74.7201	76.9183	83.4875	26.6776	32.0805	31.5374	40.6547	39.0528	42.0865	64.5972	64.0876	74.3624	76.5236	68.8893	86.2918
ENSMUSG00000005483	Dnajb1	13.6083	13.0536	12.5993	15.2	15.793	14.4142	16.1902	13.87	12.8943	17.1254	14.9474	14.1621	16.3697	14.1388	13.876	16.1368	15.4532	16.517	14.4931	13.1999	14.4711	13.8888	16.6854	16.0265
ENSMUSG00000005493	Msh4	0	0	0	0	0.027681	0	0	0	0.026031	0	0	0	0	0	0	0	0	0	0	0.063381	0	0.061716	0.044653	0
ENSMUSG00000005501	Usp40	9.7509	10.8878	10.6143	11.2646	10.9472	11.2828	8.72507	8.35038	10.425	9.6817	8.72405	10.0008	9.27036	12.0775	11.5912	11.3536	12.801	11.9531	9.15149	9.28796	9.4857	9.64568	11.7059	9.48814
ENSMUSG00000005503	Evx1	0	0	0	0	0	0	0	0	0	0	0	0	0	0	0	0	0	0	0	0	0	0	0	0
ENSMUSG00000005505	Kbtbd4	16.792	17.345	15.7326	15.3945	19.5623	15.7857	11.4554	11.5664	11.6723	11.1933	12.7002	9.06721	17.6111	12.8063	14.9245	17.1308	13.3674	18.6607	13.4269	13.2298	13.4574	12.6116	11.8631	10.8906
ENSMUSG00000005506	Celf1	27.5022	32.2608	50.6858	27.2885	25.3156	30.5273	33.2991	32.323	31.2267	38.2132	34.8804	34.4574	20.2076	30.1757	42.3723	26.7167	25.847	30.38	30.075	30.4191	30.4875	34.6669	30.7747	33.8946
ENSMUSG00000005510	Ndufs3	91.8593	91.2879	89.7277	111.284	120.625	121.199	81.2224	82.0735	88.3372	74.2563	76.6496	80.7964	91.7093	96.0639	92.2777	115.314	115.173	115.863	80.9989	82.0794	90.9011	77.0281	80.7062	82.3486
ENSMUSG00000005514	Por	427.696	389.816	416.904	555.302	589.625	623.638	323.713	325.161	368.824	293.864	282.97	322.443	382.427	395.449	420.565	509.973	536.547	650.87	292.431	331.651	369.841	266.656	318.188	317.89
ENSMUSG00000005533	Igf1r	2.68302	2.66019	3.30896	0.952349	0.437966	0.344679	1.64276	0.806406	0.836543	1.23751	1.66847	1.30316	2.40834	3.14631	2.32906	0.934787	1.06799	0.324022	1.02197	0.773492	0.684484	0.918231	0.84836	0.602027
ENSMUSG00000005534	Insr	12.8735	13.6641	15.5258	9.30002	8.16624	8.14497	8.51494	8.15414	10.8239	6.9764	6.81127	9.42555	13.0257	15.4663	14.1966	7.52248	9.64006	8.19661	8.96595	10.7754	8.02777	7.88384	10.5933	7.92328
ENSMUSG00000005540	Fcer2a	0	0.742464	0.086438	0.032539	0.064187	0	0.061362	0.186354	0	0.078387	0.028993	0.059757	0.594078	0.036042	0.196121	0.306622	0	0	0.290412	0.027201	0.078615	0.059845	0	0.426266
ENSMUSG00000005547	Cyp2a5	0	0	0	0	0	0	0	0	0	0	0	0	0	0	0	0	0	0	0	0	0	0	0	0
ENSMUSG00000005553	Atp4a	0	0	0	0	0	0	0	0.018462	0	0	0	0	0	0	0	0	0	0	0	0	0	0	0	0
ENSMUSG00000005566	Trim28	57.5422	62.9123	61.7564	53.1873	52.7977	57.322	70.1721	71.4538	82.0468	70.1579	69.0278	89.3451	58.9116	63.0366	67.283	56.9103	60.648	57.1643	68.998	72.8157	70.5664	62.8487	85.5925	78.8346
ENSMUSG00000005575	Ube2m	101.136	94.7315	95.1641	139.114	145.911	133.073	208.31	204.12	192.359	222.339	235.617	226.277	107.831	103.133	99.3992	151.426	138.675	156.576	191.678	197.737	196.6	213.962	219.635	229.704
ENSMUSG00000005580	Adcy9	10.0806	8.70383	9.28927	5.17029	4.58979	3.84185	4.42282	4.2038	3.76078	4.54461	4.11727	3.04641	7.51998	8.43064	8.88731	4.10167	3.92117	4.03275	4.25368	3.46644	3.048	3.3713	3.75319	3.15653
ENSMUSG00000005583	Mef2c	35.1903	28.7436	28.0554	21.1212	17.5134	12.7889	8.46966	13.3267	8.88473	6.89037	6.35091	10.4734	25.4933	29.0095	25.3588	19.3143	18.3866	14.3003	13.9032	9.20268	8.53958	10.3635	9.38673	8.3342
ENSMUSG00000005609	Ctr9	14.5895	14.7744	14.5831	13.9424	14.4088	12.7571	16.7247	18.3771	17.4363	19.8875	18.677	18.7219	15.5478	14.0194	15.6385	14.0938	15.3227	15.1828	16.8368	16.4789	16.2444	17.6092	18.5118	18.655
ENSMUSG00000005610	Eif4g2	301	311.831	311.037	331.812	329.634	336.112	916.724	949.615	823.97	1029.5	1016.91	1116.13	268.715	318.289	309.823	329.716	352.948	335.129	853.65	916.543	881.643	1009.04	1058.21	1044.36
ENSMUSG00000005611	Irag1	0.24147	0.33422	0.094884	0.23258	0.40484	0.241667	0.121443	0.518513	0.060497	0.098157	0.208797	0.047341	0.595433	0.086069	1.1291	0.241547	0.153408	0.421865	2.33888	1.2776	0.152252	1.69964	0.097627	0.105924
ENSMUSG00000005615	Pcyt1a	71.3434	75.6657	97.5666	34.9102	34.8495	43.4801	20.6054	20.0279	25.7142	18.7724	19.2982	21.2621	64.144	82.3198	80.611	31.5591	35.6267	40.0459	19.6591	23.2191	23.755	19.6272	23.8055	18.2266
ENSMUSG00000005621	Zfp592	11.4063	13.3003	14.5068	16.5004	14.6759	16.7142	9.87962	16.7541	14.1851	14.7063	13.5067	13.8011	14.0757	13.1098	17.8863	15.3894	13.4687	16.6487	14.8832	14.6837	18.7574	15.7482	18.0564	20.1089
ENSMUSG00000005625	Psmd4	104.671	111.015	110.672	150.682	144.236	145.425	125.394	129.017	140.351	133.398	137.732	141.103	113.04	103.102	114.539	138.449	145.254	153.89	133.987	136.9	140.604	137.039	129.804	135.483
ENSMUSG00000005628	Tmod4	0.117147	0.610695	0	0	0.183506	0	0	0	0	0.119123	0.226885	0.097782	0.376263	0.196825	0.181001	0.162246	0	0.111331	0.112272	0.089731	0.056759	0.313579	0.124068	0.351553
ENSMUSG00000005640	Insrr	0	0	0	0	0.067595	0.024377	0.011589	0	0	0	0	0.012558	0	0	0.013249	0	0.012597	0	0.014229	0	0	0	0.011423	0
ENSMUSG00000005649	Cabp5	0	0	0	0	0	0.903042	0	0	0	0	0	0	0	0	0	0	0.042128	0	0	0	0	0	0	0
ENSMUSG00000005656	Snx6	88.5905	83.5814	84.7512	168.115	160.648	130.605	178.825	167.688	165.319	133.281	148.08	166.553	86.3839	89.5617	93.0761	165.042	143.654	135.943	166.595	167.691	190.716	162.26	147.95	172.98
ENSMUSG00000005667	Mthfd2	8.10131	10.4848	9.71642	43.0997	65.0604	71.2454	32.7754	33.056	42.2523	30.9901	30.997	47.7555	6.80834	10.6594	12.6798	52.4912	68.4428	81.2122	37.5043	38.2825	51.7898	37.7505	52.2197	38.2556
ENSMUSG00000005672	Kit	0.284971	1.45458	1.0378	0.453676	1.51925	0.743526	0.975909	0.770636	0.595475	0.517774	0.523944	1.65813	2.45051	3.46095	3.20366	0.819366	1.08391	0.840551	1.91786	1.46105	3.6024	3.27937	0.689164	1.64641
ENSMUSG00000005674	Tomm40l	23.1438	28.9368	21.4318	26.0894	25.8409	23.4659	25.1445	24.4465	30.3599	30.1018	26.5194	22.2715	22.8469	33.2074	24.4644	28.6303	26.1452	25.0712	30.3683	30.6656	32.7874	23.3141	22.2136	28.7197
ENSMUSG00000005677	Nr1i3	0.02752	0	0.057076	0	0.124452	0.073916	0.079934	0.052155	0.079127	0.021283	0.048015	0.075674	0.083029	0.060696	0.168887	0.022543	0.077718	0.157981	0.085143	0.095911	0.154127	0.103482	0.115081	0.024338
ENSMUSG00000005681	Apoa2	0	0.541592	0.536028	0	0.480724	0.430453	0.49753	0.350547	1.15373	1.25171	0.63549	1.38203	0.428343	1.68055	0	3.48964	1.90612	0.982948	1.12542	0.428683	2.02819	1.76048	0.431882	0.746232
ENSMUSG00000005682	Pan2	4.64503	6.00421	7.78951	4.61539	3.96423	5.08625	3.60247	3.46401	3.86747	2.34544	3.01053	2.86331	7.09048	6.3363	7.05235	5.12936	5.02598	4.85534	3.54474	3.59477	3.88702	3.27135	3.37094	3.34729
ENSMUSG00000005683	Cs	84.2772	84.8224	86.2704	95.2502	94.0095	81.5629	128.836	127.451	128.301	137.86	132.398	129.171	82.8057	88.6528	85.0499	89.7436	92.0568	84.8913	123.819	126.146	115.585	134.81	138.796	126.276
ENSMUSG00000005686	Ampd3	29.6409	22.871	21.9684	32.7297	31.0465	25.2332	62.5502	55.9883	37.7175	90.6636	73.006	44.0713	24.8363	25.6307	23.1715	31.9957	29.775	25.2939	51.5503	39.5618	37.0866	68.2071	45.5986	55.7782
ENSMUSG00000005687	Bcas2	57.2303	61.6126	61.9983	36.4472	43.8661	49.9426	31.3581	35.4708	39.8142	29.1539	29.6858	32.9475	57.0823	60.0157	59.0346	40.6567	43.3182	43.8015	28.6252	35.3314	36.4498	27.8369	36.0735	34.0925
ENSMUSG00000005696	Sh2d1a	0.134742	0.129678	0.240416	0	0.120954	0	0	0	0	0.123769	0	0	0	0.13772	0	0.211074	0	0	0	0	0	0	0	0
ENSMUSG00000005698	Ctcf	40.8929	37.9085	36.872	35.3181	35.1603	35.8064	29.7089	32.1925	36.7799	31.1251	27.2173	31.5546	36.6728	39.9552	40.101	36.6607	33.2866	39.1927	28.6406	33.1339	31.8782	28.585	34.8623	32.8203
ENSMUSG00000005699	Pard6a	7.66428	9.04008	6.01924	6.17231	5.50739	8.00118	5.60412	5.3114	2.75318	4.52363	3.96492	3.93167	6.59422	9.69718	5.19099	5.82453	8.21758	7.65125	4.72283	7.78924	4.86609	3.70279	5.29202	5.65945
ENSMUSG00000005705	Agrp	0	0.192378	0	0	0	0	0	0.182873	0	0.123485	0	0	0	0	0.542202	0.321412	0.284133	0.150505	0.194152	0	0.153698	0	0	0
ENSMUSG00000005716	Pvalb	0.221587	0	0	0	0	0	0	0	0	0.083602	0	0	0	0	0	0	0	0	0	0	0	0	0	0
ENSMUSG00000005718	Tfap4	2.32965	3.23542	3.19436	1.34452	1.41982	2.08589	1.25344	2.08645	1.412	1.26967	0.885044	2.14223	1.85198	5.70934	3.37514	1.0012	1.68238	1.45609	1.20934	2.37296	1.05291	0.52962	1.67837	1.33164
ENSMUSG00000005732	Ranbp1	85.4052	82.2286	83.1441	85.9967	101.582	105.611	158.615	181.148	168.904	196.411	193.26	205.302	80.0611	87.785	80.5965	101.827	103.832	104.734	143.666	168.448	174.687	181.221	186.951	195.234
ENSMUSG00000005763	Cd247	0.990981	0.483426	0.396996	0.491296	0.36014	0.72818	0.496333	0.137171	0.044773	0.230529	0.529443	1.07125	0.770292	0.240461	0.901655	0.690217	0.356065	0.424317	0.684962	0.080028	0.270215	1.03985	0.241928	0.365163
ENSMUSG00000005774	Rfx5	4.36645	7.02104	6.29632	6.3558	6.77002	5.88926	5.3867	5.01279	6.9874	3.10822	3.94007	5.47784	5.41413	5.76045	6.81956	7.97682	6.08828	8.5375	5.04522	4.74165	5.65027	4.4584	5.01587	4.99055
ENSMUSG00000005779	Psmb4	174.509	167.142	159.25	228.73	250.217	233.297	256.794	234.48	224.928	240.856	241.591	260.677	161.167	176.565	176.132	241.161	231.882	241.111	241.686	234.564	268.229	251.492	247.145	269.96
ENSMUSG00000005800	Mmp8	28.8504	36.5417	49.2146	17.7896	14.3544	12.8396	18.019	16.9374	14.996	10.65	10.0778	10.0224	37.8832	61.2815	40.5815	15.9353	16.9506	10.6082	25.1804	19.2751	12.9372	14.2455	28.8792	10.9884
ENSMUSG00000005802	Slc30a4	4.81378	3.93525	4.308	0.797385	0.767401	0.901046	1.32129	1.17208	1.60919	1.42369	0.958364	1.10015	4.04425	4.72866	3.68785	0.998736	1.07107	0.691291	1.49795	1.278	0.661504	1.5519	1.56972	0.753807
ENSMUSG00000005803	Sqor	40.0994	40.3166	44.3685	50.1458	51.9599	45	69.4636	59.4692	59.0373	84.3178	76.1427	57.5841	47.9835	43.4939	40.9327	53.0732	50.7121	46.8746	82.2541	61.8094	56.0552	78.9206	64.7722	68.3426
ENSMUSG00000005804	Bloc1s6	44.1799	46.5594	57.5923	82.2882	106.807	97.4272	38.9743	41.0349	62.2969	42.3561	37.8786	51.1081	48.8576	56.5714	45.3454	98.9991	99.8723	97.6987	45.5625	48.459	62.1882	52.2103	41.6217	45.7358
ENSMUSG00000005813	Metap1	22.1095	22.8192	21.8829	34.1065	30.6234	28.914	35.2168	33.9542	31.0838	35.5779	34.4595	35.5467	19.7852	25.147	23.3684	31.0977	32.3939	32.2955	36.39	36.0462	35.4907	34.8594	36.5296	36.3349
ENSMUSG00000005823	Gpr108	46.7109	48.4856	47.8657	62.8289	66.4904	60.1142	43.4928	44.1818	45.6095	44.0061	44.5744	45.2852	53.3034	49.0687	46.3542	59.8111	52.8242	54.5388	49.9193	47.9631	52.5056	43.6804	48.5796	49.2316
ENSMUSG00000005824	Tnfsf14	0.260092	0.665688	0.465585	0.684399	0.594776	0.502939	0.489703	0.115407	0.189033	0.128985	0.035676	0.184677	0.576269	0.358566	0.698691	0.959526	0.926044	0.866383	0.503643	0.202172	0.227193	0.334403	0.168692	0.073141
ENSMUSG00000005836	Gata6	0	0	0	0	0	0	0	0	0	0	0	0	0	0	0.042502	0	0	0	0	0	0.01776	0	0	0.059172
ENSMUSG00000005846	Rsl1d1	58.0082	54.8743	60.4151	53.0879	54.5969	66.594	77.5915	80.9816	69.2436	91.9777	78.7278	88.0381	50.4361	53.9148	58.0752	66.064	70.921	65.4218	64.8246	82.7016	81.4269	88.1048	87.7822	82.1328
ENSMUSG00000005864	Cnga2	0	0	0	0	0	0	0	0	0	0	0	0	0	0	0	0	0	0	0	0	0	0	0	0
ENSMUSG00000005871	Apc	17.1029	23.0951	19.5785	16.3726	12.2632	17.4677	12.5228	11.5791	12.2868	13.1686	11.4772	9.74886	19.42	25.5058	21.5558	12.9589	13.8156	15.6613	12.1457	10.4992	16.1942	9.68091	14.6989	11.4713
ENSMUSG00000005873	Reep5	109.214	115.648	109.928	89.8583	85.815	89.6067	121.835	129.924	130.423	115.497	126.069	119.192	112.876	110.593	109.81	92.3241	99.4618	86.267	110.1	128.892	114.557	118.479	127.509	119.799
ENSMUSG00000005881	Ergic3	147.965	148.686	137.9	140.702	143.301	124.061	94.9223	96.6724	107.699	89.7756	98.2391	97.6879	149.031	146.58	146.381	126.605	133.744	125.238	103.811	101.33	101.927	96.8802	99.3111	103.155
ENSMUSG00000005882	Uqcc1	26.0627	25.5306	26.682	34.6375	34.6996	31.3385	34.9255	28.3015	31.0208	24.5481	29.2976	36.1336	28.2101	23.8791	20.0603	33.5881	36.2528	28.1833	21.8969	25.8707	32.1531	33.3208	27.9205	28.913
ENSMUSG00000005883	Spo11	0.021952	0.020983	0.04287	0	0	0.055219	0	0.019324	0	0	0	0	0	0.083999	0.019239	0.069775	0	0	0	0	0.719857	0.018623	0	0
ENSMUSG00000005886	Ncoa2	23.5131	23.1298	25.9643	24.803	24.3466	26.7416	20.6141	21.6963	22.4562	24.2622	23.9396	23.5607	19.5303	26.6897	24.211	23.5067	25.7757	23.7458	18.8316	21.2004	23.7875	22.1095	21.7403	22.6057
ENSMUSG00000005891	Prl4a1	0	0	0	0	0	0	0	0	0	0	0	0	0	0	0	0	0	0	0	0	0	0	0	0
ENSMUSG00000005892	Trh	0	0	0	0	0	0	0	0	0	0	0	0	0	0.383245	0	0	0	0	0	0	0	0	0	0
ENSMUSG00000005893	Nr2c2	12.6699	15.4478	17.0789	9.20561	10.2465	8.61046	6.88392	8.26069	10.0688	8.56789	10.0032	10.3553	10.3073	17.5749	16.1422	9.19372	10.5892	8.5369	7.23656	9.57493	8.32884	9.057	10.705	8.53141
ENSMUSG00000005897	Nr2c1	7.64776	9.12604	10.3026	8.51293	8.03834	9.2664	7.43234	7.68771	9.08075	7.64841	7.02433	7.06678	7.87719	11.2578	9.47869	8.29564	7.86155	10.0169	6.90254	7.41872	9.33698	6.66852	8.21776	7.89248
ENSMUSG00000005899	Smpd4	21.9132	16.4948	20.993	21.4388	21.7518	25.7647	15.4946	15.1638	19.831	14.686	19.0809	18.0751	15.9667	21.0906	17.6543	21.8397	24.4818	24.8857	19.0171	15.7454	21.394	16.8535	17.4902	19.172
ENSMUSG00000005907	Pex1	15.6429	13.0312	20.9912	8.61568	9.93033	11.103	8.57947	8.07888	7.60804	5.40345	6.96919	5.86829	16.7595	21.8597	18.268	9.96156	13.3298	9.77712	7.19188	7.79968	8.69979	9.71151	7.55638	7.00808
ENSMUSG00000005917	Otx1	0	0.026272	0	0	0	0	0.395533	0.048544	0	0	0	0	0.052265	0.056712	0	0.010594	0	0	0.026523	0	0	0.267066	0	0
ENSMUSG00000005936	Kctd20	35.4126	38.5781	43.1549	37.4177	31.1883	31.7344	28.0706	33.6272	32.2182	29.3215	30.7434	30.0898	42.5641	47.2139	41.7486	32.8846	27.9671	37.7648	27.2266	27.2397	32.7294	30.0734	29.9996	34.585
ENSMUSG00000005947	Itgae	0.057998	0.110766	0.261921	0.124563	0.053133	0.06323	0.033722	0.051112	0.083375	0.014342	0.031613	0.032855	0.109108	0	0.085003	0.075404	0.180182	0.07046	0.074319	0.014937	0.028765	0.048779	0.045045	0
ENSMUSG00000005949	Ctns	38.431	36.9372	38.0933	23.725	20.9247	24.774	11.0241	10.1562	14.0806	9.08516	7.42624	9.78442	34.1664	37.5416	44.0544	21.6353	20.5282	22.7803	11.1392	14.2236	15.3322	9.16948	10.925	10.2917
ENSMUSG00000005950	P2rx5	0.09526	0.273791	0.247785	0.14874	0.205499	0.105972	0.480451	0.398249	0.3073	0.26295	0.291684	0.575553	0.270105	0.295176	0.198192	0.202416	0.136265	0.189166	0.279873	0.274355	0.504582	0.41197	0.552031	0.298757
ENSMUSG00000005951	Shpk	3.60836	3.14688	5.24645	3.78312	4.05171	3.83302	1.75205	1.80389	2.66073	1.15681	1.30612	2.261	3.6481	4.32972	4.40358	3.51432	3.556	3.77638	1.81703	2.53858	2.34337	1.6497	2.27957	1.74651
ENSMUSG00000005952	Trpv1	0	0	0	0	0	0	0	0.025378	0	0	0	0	0	0	0.025433	0	0	0	0	0	0	0	0	0.024242
ENSMUSG00000005958	Ephb3	0.016632	0.019859	0.178929	0	0	0.027411	0	0	0	0.015356	0	0.053002	0	0.103706	0.105118	0.013104	0	0.015343	0.016055	0.016077	0	0	0.012838	0
ENSMUSG00000005968	Tuft1	4.40342	3.45108	4.73287	3.15677	3.51069	3.24912	2.57991	3.47699	3.79861	2.92047	2.466	2.38349	3.24661	4.13988	6.00418	2.79855	2.64862	3.5079	1.75687	2.55114	2.71174	1.97921	2.74436	2.42001
ENSMUSG00000005973	Rcn1	4.43289	3.41939	5.30861	4.35255	5.65998	4.18138	6.06269	6.08756	6.48423	4.63396	5.42988	9.44413	4.48793	7.5446	4.68216	6.0542	6.25663	5.54816	12.7641	6.24326	11.6706	8.99008	7.27044	6.59869
ENSMUSG00000005980	Dnase1	1.51652	1.85994	1.33006	0.730499	0.929256	0.603145	1.38864	1.20941	1.9466	1.58933	1.01432	0.886108	1.72748	1.32115	1.15136	1.5048	0.693918	0.456788	1.16874	1.23602	0.997543	1.19212	0.617854	0.9883
ENSMUSG00000005981	Trap1	48.7616	48.9761	43.5437	43.258	44.5047	37.0424	49.7118	50.1038	49.1192	53.6748	49.4868	48.0641	46.1544	43.147	44.7734	43.6162	45.1539	38.0654	47.2877	49.4196	45.6453	46.1328	48.0745	49.596
ENSMUSG00000005982	Naa60	69.2726	70.3677	71.66	81.7084	69.437	65.16	66.2336	59.6117	71.6221	52.217	57.2139	57.4298	70.7646	72.6501	76.3062	77.1939	77.1365	67.424	64.9539	66.4207	63.9995	60.5745	60.2241	61.8043
ENSMUSG00000005983	1700037C18Rik	5.59455	4.5279	4.72761	6.09991	9.30755	6.40402	1.87596	7.14531	3.00495	2.22689	2.82408	4.72547	2.55067	2.13264	2.52644	3.98894	2.13781	4.73467	2.37139	2.69471	5.60802	1.19138	0.338534	2.479
ENSMUSG00000005986	Ankrd13d	8.36873	8.13147	7.41672	9.98912	9.57617	8.57746	14.5089	15.5831	14.1132	12.2532	13.4665	11.778	9.62915	7.05305	9.42124	9.64374	10.5257	6.62571	13.4542	16.228	17.8559	15.4562	16.4102	16.7053
ENSMUSG00000005994	Tyrp1	0	0	0	0	0	0	0	0	0	0	0	0	0	0	0	0	0	0	0	0	0	0	0	0
ENSMUSG00000006005	Tpr	60.9356	62.6257	65.2763	64.6899	67.1694	67.5061	79.3243	87.9529	85.841	85.699	83.56	92.6538	66.7115	61.1392	65.5226	64.2919	63.5916	68.9047	76.1333	85.7693	91.3636	89.015	95.2576	99.914
ENSMUSG00000006007	Pdc	0	0.051868	0	0	0	0	0	0.047647	0	0	0	0	0	0	0.023331	0	0	0	0	0.021165	0	0	0	0
ENSMUSG00000006010	Odr4	28.4271	35.4516	37.2324	43.8317	43.4997	51.9561	31.5454	32.8213	49.384	32.4452	29.987	41.0776	31.2179	43.751	40.232	41.802	48.2834	47.1055	31.7345	36.093	36.5705	38.7118	32.3023	35.6175
ENSMUSG00000006014	Prg4	25.3775	7.73939	7.19711	7.11198	0.34089	2.92597	4.37533	1.08797	3.50544	8.09693	2.13934	4.24335	6.59832	12.2759	10.5271	7.55466	9.84147	4.61708	9.6137	3.50917	1.34195	10.2746	3.08612	3.0231
ENSMUSG00000006019	Dhx34	17.4771	18.3739	17.8124	19.8892	22.2203	20.9203	9.67542	10.5021	12.6065	9.33818	9.18604	10.0295	18.6068	18.3175	16.802	19.4213	19.2977	21.3824	10.5068	10.8103	12.2006	10.0204	11.4899	10.2629
ENSMUSG00000006021	Kptn	7.31112	7.44483	7.94153	7.32745	7.62501	7.74871	10.4504	10.8186	7.03362	6.39231	6.93564	5.95419	7.74041	7.70157	8.59295	8.01429	6.59837	5.80096	9.29811	8.2559	11.114	9.22013	8.53669	7.0827
ENSMUSG00000006024	Napa	117.05	134.64	132.687	88.0462	98.7115	125.548	93.4905	82.4207	95.4595	98.2442	96.5072	100.11	126.621	127.804	142.668	98.1122	102.501	116.509	90.6903	100.68	102.305	83.9956	104.349	99.3439
ENSMUSG00000006050	Sra1	58.3321	55.0962	49.4368	65.6091	68.137	64.7432	70.0142	66.2283	64.9758	64.527	76.2529	75.7978	52.876	49.2256	49.4067	62.33	68.0534	65.684	70.1117	67.5262	74.3223	72.965	70.9908	69.8179
ENSMUSG00000006056	Calcoco2	0	0	0	0	0	0	0	0	0	0	0	0	0	0	0	0	0	0	0	0	0	0	0	0
ENSMUSG00000006057	Atp5g1	146.345	144.41	127.427	131.216	113.234	106.964	205.747	198.245	177.537	192.154	208.367	191.578	131.054	139.633	127.601	117.281	114.036	100.118	184.515	206.786	183.608	195.576	209.211	208.819
ENSMUSG00000006058	Snf8	70.4328	69.4714	68.7739	89.6276	85.581	83.1937	74.7292	77.2746	85.3684	73.9477	81.4328	70.0994	76.2848	73.5454	66.098	83.0526	80.7169	87.1251	87.0893	78.2475	83.8072	82.0384	82.3958	81.895
ENSMUSG00000006095	Tbcb	61.0601	65.2145	62.5142	74.0343	69.9773	75.4077	89.8327	99.8087	107.065	101.454	99.5541	100.727	76.1782	60.613	67.9913	74.0815	76.7445	85.931	95.232	92.8188	103.45	95.993	100.447	112.183
ENSMUSG00000006127	Inpp5k	43.3791	51.4068	54.6768	40.5468	43.9963	48.073	19.9579	21.0118	29.3064	19.0745	17.5318	22.7478	54.8254	55.6124	47.7552	47.4531	45.2153	51.1714	22.936	25.4232	25.2966	18.4696	26.7351	22.7356
ENSMUSG00000006134	Crkl	20.0279	19.4682	18.7971	24.6964	27.9277	23.8071	16.1265	15.1702	16.5346	15.7293	13.6614	17.1567	19.3566	19.2026	20.0957	29.3581	22.5375	26.1461	17.4904	15.3444	19.0813	15.9009	18.0154	18.5539
ENSMUSG00000006143	Upk3bl	0	0	0	0	0	0	0	0	0	0	0	0	0	0	0	0	0	0	0	0	0.283515	0	0	0.652646
ENSMUSG00000006154	Eps8l1	4.12793	3.87009	4.13392	1.78623	0.654945	1.84273	0.682974	0.648014	1.29637	1.79977	0.237982	1.41714	10.7028	0.696785	3.80617	5.4368	0.126183	1.13148	3.30949	0.043145	0.643304	2.57322	0.077257	0.714717
ENSMUSG00000006169	Clint1	66.3145	69.1413	72.0088	64.003	67.4373	70.2542	71.5571	66.3786	65.2726	73.2183	74.5038	79.4171	63.4661	68.3512	69.5288	64.0435	63.8607	70.4038	72.022	70.2624	79.2616	73.155	71.4858	79.4412
ENSMUSG00000006179	Prss16	1.33781	0.659216	0.739294	0.192432	0.300626	0.937881	0.807299	0.39471	0.290132	0.78587	0.728557	0.708888	1.1529	0.750854	0.911356	0.115646	0.994706	0.162418	0.290881	0.478582	0.69334	0.462467	1.73463	0.468807
ENSMUSG00000006191	Cdkal1	7.87002	9.02998	8.99294	8.43498	8.43014	9.74607	7.76261	7.77035	8.02186	6.87442	8.34199	8.90224	7.20115	10.0607	9.25764	9.72991	10.2051	8.97018	9.03261	9.52618	8.57407	7.68418	8.74978	8.46844
ENSMUSG00000006200	Rhox6	0	0	0	0	0	0	0	0	0	0	0	0	0	0	0	0	0	0	0	0	0	0	0	0
ENSMUSG00000006204	Cdcp3	0	0	0	0	0	0	0	0	0	0	0	0	0	0	0	0	0	0	0	0	0	0	0.018912	0
ENSMUSG00000006205	Htra1	6.98364	3.28565	2.75951	13.4335	5.31289	5.33435	7.50009	5.33783	3.32499	6.09754	4.34708	2.8821	4.50904	3.49294	2.65806	8.58536	5.83948	2.82894	6.33141	3.62057	2.86908	5.49717	3.66903	2.86543
ENSMUSG00000006215	Zbtb17	9.40489	10.8771	11.8322	12.607	12.3576	13.8536	9.54518	10.331	11.3482	9.93641	11.0677	10.4081	10.7176	14.2745	13.9467	12.4148	12.6885	13.0726	9.04553	10.6726	10.8951	9.17346	10.6295	11.0119
ENSMUSG00000006216	Clcnkb	0	0.030176	0.030782	0.029268	0	0	0	0	0	0	0	0.053707	0	0.097958	0	0	0.026954	0	0.732875	0	0	0.026916	0.024498	0
ENSMUSG00000006218	Fam131c	0	0	0	0	0	0	0	0	0	0	0	0	0	0	0	0	0	0	0	0	0	0	0	0
ENSMUSG00000006219	Fblim1	213.418	233.247	199.003	139.624	136.205	145.478	60.0439	54.3659	80.8017	45.1311	43.1036	51.7059	212.954	194.034	217.872	120.974	133.701	145.992	57.0921	63.0804	60.0023	41.5902	54.3807	42.5249
ENSMUSG00000006221	Hspb7	0.026594	0.127589	0.364248	0.024593	0.024237	0.021914	0	0	0.046243	0	0.021685	0	0.101269	0.523866	0.095691	0.062791	0.090726	0	0	0	0	0.068017	0.081965	0
ENSMUSG00000006235	Epor	13.1918	15.6836	17.6468	2.18597	3.26869	1.88115	1.28088	2.633	2.54333	0.369497	1.0315	1.03246	14.5868	15.5255	17.8174	2.48167	2.19756	1.8337	1.40114	2.54088	1.65867	1.01582	2.42338	1.25122
ENSMUSG00000006241	Ccdc159	1.48608	1.29339	1.51513	0.980635	1.00642	1.12206	1.34633	1.42213	2.61495	1.30045	1.31938	0.676288	2.62921	1.87076	1.67611	1.26021	1.05687	1.53467	0.877644	2.13923	1.99581	0.902848	1.96171	0.900857
ENSMUSG00000006262	Mob1b	14.995	17.001	20.6406	22.924	19.9262	20.5936	19.9262	18.0404	20.8065	23.4945	20.1904	21.1999	11.8765	19.3281	18.8384	21.7424	21.9527	21.5172	20.3673	21.0138	21.6567	19.2179	24.2682	21.0388
ENSMUSG00000006269	Atp6v1b1	0	0	0.161869	0.154009	0	0	0	0	0	0.082517	0	0	0	0	0	0	0	0.086967	0	0	0	0	0	0
ENSMUSG00000006270	Vax1	0	0	0	0	0.081491	0	0	0	0	0	0	0	0	0	0	0	0	0	0	0	0	0	0	0
ENSMUSG00000006273	Atp6v1b2	534.731	578.081	533.877	354.99	386.241	380.76	302.425	330.905	323.528	345.824	363.381	346.9	502.089	525.061	545.562	356.897	361.814	387.288	288.752	322.081	306.251	337.042	346.653	334.333
ENSMUSG00000006276	Eps15l1	33.0229	33.5594	36.5179	38.4392	35.0797	38.7103	42.5453	40.4985	41.9937	40.8404	42.1855	41.8792	34.291	37.6096	35.5396	39.6784	37.2506	34.8861	39.1713	42.1581	45.0737	39.7825	42.6259	43.5397
ENSMUSG00000006281	Tep1	53.2799	51.6806	55.8888	73.8825	87.1265	67.9236	53.3952	62.4607	67.0103	52.3327	56.6537	56.5206	58.6039	72.7545	56.593	82.8947	87.7673	80.3081	57.4423	69.3879	60.9477	52.2411	64.341	65.0909
ENSMUSG00000006288	Ttc5	28.7882	31.5369	32.1314	25.4	26.2168	25.0927	18.3719	18.9697	21.731	15.9468	16.7216	17.8204	27.4308	33.7741	28.9452	25.3142	25.2028	23.7026	19.2033	20.0598	18.7722	18.2447	19.0456	20.4105
ENSMUSG00000006289	Osgep	42.9162	41.5143	38.5458	40.769	38.9613	39.328	22.6745	27.9515	33.4737	28.4812	26.4452	25.3678	54.4401	47.3752	52.3546	40.7786	51.2536	34.6492	27.3158	40.4321	34.1038	24.9874	37.4501	28.3576
ENSMUSG00000006299	Aamp	126.743	127.989	130.258	88.6709	85.361	79.4355	122.05	126.643	129.437	130.849	139.035	124.462	132.194	133.794	127.645	84.5521	89.1475	82.5213	110.304	127.435	119.531	123.457	129.939	128.163
ENSMUSG00000006301	Tmbim1	79.3788	71.6188	73.1663	42.7544	37.7097	42.7475	40.7732	39.445	39.571	42.062	45.5641	37.9127	74.5543	69.0097	67.7758	37.4559	42.4741	36.5451	41.9693	42.4369	40.51	39.3034	38.5715	43.0826
ENSMUSG00000006304	Arpc2	771.178	780.537	752.081	875.826	868.033	834.5	1165.67	1233.94	1270.66	1259.69	1260.33	1447.87	786.285	747.42	779.182	849.223	852.415	912.475	1115.5	1244.44	1333.42	1245.41	1324.66	1387.01
ENSMUSG00000006307	Kmt2b	19.9894	19.2927	21.9951	17.7769	19.9241	19.7748	20.1023	15.6201	21.9364	19.7908	15.7573	25.026	16.2771	20.4075	19.6789	19.9217	24.7009	22.8814	15.5145	20.222	21.7281	21.7682	23.1098	21.9266
ENSMUSG00000006310	Zbtb32	0.179783	0.302029	0.175751	0.249558	0.573232	0.371795	0.386958	0.545575	0.469117	0.232625	0.589221	0.457165	0.342102	0.232849	0.363371	0.743684	0.778614	0.763604	0.485234	0.243428	0.502193	0.38328	0.416776	0.526571
ENSMUSG00000006311	Etv2	0	0	0	0	0	0	0	0	0	0	0	0	0	0	0	0	0	0	0	0	0	0	0	0
ENSMUSG00000006313	Upk1a	0.354758	0.170257	0.461902	0.110291	0.054289	0.395598	0.310288	0.316551	0.311234	0.398476	0.244953	0.658754	0.448557	0.24481	0.264562	0.187864	0.559436	0.219737	0.172793	0.277249	0.222834	0.356102	0.232067	0.150073
ENSMUSG00000006315	Tmem147	78.0493	68.2946	81.2619	61.5668	55.858	46.7171	71.5328	75.6306	75.8694	67.487	71.2464	76.5295	69.5753	65.6246	65.5898	54.7023	52.8674	41.222	68.8502	72.6351	67.1345	72.7882	80.2842	71.784
ENSMUSG00000006333	Rps9	967.049	1022.31	1041.29	878.729	955.328	895.61	1094.48	1135.19	1168.26	1089.39	1163.11	1157.01	1115.97	1087.18	1071.03	902.442	912.083	888.45	1044.94	1072.44	1137.89	1053.82	1180.03	1136.3
ENSMUSG00000006335	Tfpt	19.5496	15.8359	20.6204	20.5538	15.2755	20.6803	19.6121	14.5007	18.4598	15.3769	16.204	14.8009	14.7317	16.0355	21.9727	20.4898	20.5932	22.3476	15.167	15.9622	19.4761	17.0227	16.0143	17.0384
ENSMUSG00000006342	Susd2	0.100096	0.09609	0.202897	7.46912	3.48391	1.77229	23.7692	22.2926	9.3746	39.4767	37.5349	18.8156	0.031767	0.095523	0.28928	6.12058	2.58	1.36605	41.6065	16.7201	12.3793	44.8929	22.2086	21.6059
ENSMUSG00000006344	Ggt5	2.2858	2.52232	3.63596	0.667365	1.37748	1.71374	2.46267	2.52087	1.04923	3.77172	3.07492	0.751641	3.4966	3.20835	4.00963	0.850252	1.55734	0.791229	1.05516	1.28072	0.680592	1.84191	2.99681	1.60086
ENSMUSG00000006345	Ggt1	0	0	0.147579	0	0.032638	0	0.361753	0.241084	0	0.079443	0.18366	0.242593	0.098443	0	0	0	0	0.052663	0.165263	0	0.113551	0.030454	0.055586	0
ENSMUSG00000006356	Crip2	1.87102	2.75993	3.48644	0.32304	0.262862	0.576809	1.50707	0.259678	1.16658	0.173379	0.754549	0.296327	3.66999	6.34988	5.37314	0.320274	1.99539	0.646881	0.821301	0.637525	0.609122	0.871747	0.490766	0.532219
ENSMUSG00000006360	Crip1	314.595	388.881	266.171	56.3894	45.1656	42.4502	25.2541	31.0702	59.3784	22.9385	35.6384	32.8431	368.959	317.681	262.248	45.7264	61.2523	49.5994	34.4321	42.5443	25.1212	30.175	62.7872	42.8392
ENSMUSG00000006362	Cbfa2t3	2.38755	4.59113	1.65721	0.216788	0.370761	0.174615	0.238635	1.14246	0.162796	0.141833	0.194245	0.14066	2.20187	1.76764	2.23304	0.524831	0.611933	0.092884	0.849247	0.055831	0.276257	0.284573	0.335051	1.15038
ENSMUSG00000006369	Fbln1	0.079407	0	0	0	0	0	0.172686	0	0.087203	0	0.027336	0.028362	0	0.234148	0.047559	0	0.028466	0	0	0	0.049734	0.056951	0.077569	0.083862
ENSMUSG00000006373	Pgrmc1	112.373	111.746	101.804	60.2312	56.254	60.1504	66.2218	68.4284	69.8754	74.1903	70.9563	70.9397	107.225	110.273	104.884	58.3676	67.1044	60.5737	73.0363	68.8252	64.8024	76.6761	71.2467	72.3424
ENSMUSG00000006378	Gcat	0.519531	1.00421	2.0118	1.56949	0.407613	0.500146	2.19619	0.561983	2.27612	2.06302	0.536646	1.29671	2.22045	0.986209	0.967492	0.996461	0.461899	0.564798	2.0288	1.38278	0.762727	0.44494	1.48268	2.70828
ENSMUSG00000006386	Tek	0	0	0.017796	0.016989	0.046636	0.045436	0	0.048385	0	0	0.014044	0	0	0	0.01612	0	0	0	0	0.014126	0	0.031039	0	0.028686
ENSMUSG00000006389	Mpl	0.148739	0.247026	0.119224	0.198048	0.174985	0.091334	0.101812	0.228558	0	0.094298	0.32342	0.043184	0.73468	0.079901	0.350768	0.146111	0.154575	0.191626	0.122857	0	0.273818	0.188934	0	0.092136
ENSMUSG00000006390	Elovl1	206.705	222.849	222.063	215.159	198.984	211.943	285.364	266.713	264.511	284.392	286.969	286.471	224	227.944	217.266	204.694	213.707	210.455	267.623	265.531	246.981	275.07	270.005	271.83
ENSMUSG00000006392	Med8	71.6217	71.0477	76.1079	77.4835	97.8667	97.2261	78.617	81.6055	77.9074	82.7259	90.9067	90.6691	76.7033	74.9449	75.6452	88.9792	89.7763	108.217	73.9219	86.265	102.7	90.1911	87.9073	95.873
ENSMUSG00000006395	Hyi	70.3946	76.0985	76.2765	51.1189	51.758	62.0503	39.8392	47.1697	47.4493	45.2357	44.1257	47.6385	79.3299	74.7528	70.1662	51.5144	54.8123	54.595	43.5644	44.0802	51.3026	40.8873	43.4913	43.4186
ENSMUSG00000006398	Cdc20	7.23209	4.98278	6.0502	0.62575	2.34628	2.11816	2.34928	1.88369	2.6097	1.20998	1.18548	1.23111	4.92638	8.25486	4.20827	1.81159	2.267	1.36266	1.35569	3.02243	2.86999	1.78355	2.21144	0.988782
ENSMUSG00000006403	Adamts4	0.132412	0.018802	0.161597	0.072147	0.053362	0.04823	0.827453	0.359057	0.156155	1.923	1.05278	0.455651	0.018617	0.162324	0.157758	0.015338	0.069736	0.036232	0.612533	0.302331	0.108942	1.55483	0.439672	0.738124
ENSMUSG00000006411	Nectin4	8.6098	7.01338	9.01961	26.5092	27.7476	24.7863	6.74682	5.66717	9.14197	4.23851	3.52685	7.309	9.21947	8.39797	10.5905	25.6387	20.2116	26.096	9.47388	7.40697	10.3239	6.14812	6.33284	6.05578
ENSMUSG00000006412	Pfdn2	26.8185	24.1995	34.5208	28.3943	32.148	31.1812	36.2014	45.7503	35.2981	47.7903	29.2041	38.7736	19.8586	34.4961	20.1062	33.6478	25.3776	26.9379	49.0313	35.7018	36.385	45.4306	42.0925	38.0705
ENSMUSG00000006418	Rnf114	46.9901	45.3291	56.8243	176.359	203.102	191.909	92.5932	98.2241	102.198	88.2666	92.943	111.673	50.9677	53.3004	54.1942	173.192	171.622	212.501	104.463	101.65	122.489	103.441	108.386	108.103
ENSMUSG00000006423	Steep1	50.3357	51.5703	47.8342	37.8585	40.7057	43.6813	27.0493	28.8019	31.4034	28.4185	28.5585	29.9303	42.362	49.896	56.7907	41.1267	41.6197	40.2618	25.9391	30.2671	30.7362	30.8756	30.9811	30.8168
ENSMUSG00000006435	Neurl1a	0.302102	0.20322	0.201119	0.342308	0.326575	0.39639	1.73366	2.18022	2.74922	1.57362	2.36574	3.05295	0.31931	0.278107	0.580311	0.151632	0.212751	0.274472	1.24628	3.19165	2.55757	1.7396	3.27067	2.71781
ENSMUSG00000006442	Srm	23.263	20.9194	19.3764	16.3344	18.2364	18.4212	60.119	56.9136	46.4783	60.8475	68.5231	50.7233	17.2262	20.9154	19.2009	17.1597	20.2887	17.4178	40.3172	50.499	42.0852	54.0881	50.5793	53.0803
ENSMUSG00000006445	Epha2	0.162415	0.069184	0.247145	0.100336	0.082517	0.089403	0.093025	0.0636	0.062828	0.026653	0.044274	0	0.205599	0.916765	0.599372	0.042675	0.153917	0.066657	0.291872	0.097748	0.026848	0.076913	0.041841	0.13615
ENSMUSG00000006456	Rbm14	17.2623	16.8397	14.4288	13.1243	13.5052	12.8136	17.501	14.7148	12.6544	18.1533	17.9745	16.8092	14.9513	15.2237	16.5504	13.4551	11.6498	12.4341	14.8885	13.8416	14.4477	15.0458	17.1882	20.598
ENSMUSG00000006457	Actn3	0.025205	0	0	0	0	0.041785	0.043587	0.133695	0	0.037398	0.246124	0.021492	0.02387	0	0	0	0.043081	0.018651	0.048725	0.019563	0.074982	0.064587	0.019628	0.063605
ENSMUSG00000006462	A530013C23Rik	0.35863	0.176163	0.418256	0.25497	0.279305	0.252919	0.239024	0.296012	0.344576	0.226015	0.100633	0.206922	0.144856	0.116624	0.309838	0.313331	0.389281	0.157458	0.117946	0.377092	0.27244	0.103786	0.189628	0.205744
ENSMUSG00000006463	Zdhhc24	16.4041	17.5553	18.5224	21.4217	23.5377	26.6874	14.2514	15.0396	13.5942	13.5441	12.2466	14.098	18.6883	18.9583	20.0252	21.9636	20.7214	23.6955	13.3763	14.8524	15.1141	11.5218	13.8143	15.162
ENSMUSG00000006464	Bbs1	0.434768	0.549989	0.72034	0.522512	0.587482	1.04123	0.210812	0.134919	0.359081	0.175987	0.137203	0.173846	1.40506	1.22924	1.1929	2.12181	1.54313	1.72033	0.965894	0.269737	0.720008	0.341611	0.192707	0.417704
ENSMUSG00000006469	Slc34a3	0	0	0	0	0	0	0	0	0	0	0	0	0	0	0	0	0	0	0	0	0	0	0	0
ENSMUSG00000006471	Ndor1	22.2684	29.7292	34.3946	20.7537	23.1169	27.8007	21.3684	21.2338	18.8132	18.8336	21.9567	20.9979	29.6946	32.583	31.324	22.0751	21.7216	23.1629	22.3207	23.5345	18.694	19.1151	20.5649	19.4998
ENSMUSG00000006476	Nsmf	15.4419	24.1928	22.3671	9.76051	9.77461	11.0505	18.2769	20.1849	23.9096	19.3124	25.0625	28.8559	21.5488	22.133	23.4933	12.632	12.1392	10.9379	19.0459	18.5539	24.9965	20.7318	21.6639	23.7195
ENSMUSG00000006488	Prl7a1	0	0	0	0	0	0	0	0	0	0	0	0	0	0	0	0	0	0	0	0	0	0	0	0
ENSMUSG00000006490	Prl8a9	0	0	0	0	0	0	0	0	0	0	0	0	0	0	0	0	0	0	0	0	0	0	0	0
ENSMUSG00000006494	Pdk1	22.6651	27.1118	27.1556	10.2102	5.88813	5.12809	17.2409	19.1288	18.2383	19.7224	14.9237	19.3153	20.8518	27.4492	27.377	9.59524	6.38123	6.422	15.1607	17.8945	18.9395	12.2154	21.7252	14.2219
ENSMUSG00000006498	Ptbp1	157.602	167.899	137.835	119.138	137.668	148.732	205.51	186.872	174.365	193.746	199.179	231.247	176.938	152.885	150.673	134.414	153.526	139.321	156.6	179.426	181.296	184.476	207.488	185.708
ENSMUSG00000006517	Mvd	16.8293	20.1442	17.8335	17.6779	12.6918	12.3781	18.2953	14.13	16.0316	14.5803	14.4998	12.4243	20.0075	17.8645	22.2711	15.9168	11.4878	11.2083	17.6865	16.9309	11.9572	14.3613	25.8859	14.1584
ENSMUSG00000006519	Cyba	2032.51	1959.06	1843.55	2002.22	1839.22	1805.02	1730.42	1577.48	1558.44	1669.06	1826.79	1486.77	2042.88	1847.98	1831.32	1953.67	1702.19	1697.64	1752.4	1546.14	1516.81	1643.74	1521.74	1559.06
ENSMUSG00000006522	Itih3	0	0	0	0	0	0	0	0	0	0	0	0	0	0.051827	0	0	0	0	0	0	0	0	0	0
ENSMUSG00000006526	Stimate	10.3789	9.10454	12.4702	15.3726	15.9521	15.1726	16.1901	13.9008	17.3464	16.0484	14.9436	15.0657	8.75628	9.72401	13.7032	14.8825	14.8401	16.7356	13.4742	12.9233	19.9808	21.5534	21.9708	21.4495
ENSMUSG00000006527	Sfmbt1	22.5178	20.9254	26.1704	22.0006	21.9954	27.8979	18.5599	18.04	20.8686	18.8199	17.1979	18.6694	16.3817	27.4065	25.1918	22.3329	25.8008	30.3324	16.9635	19.0274	20.9632	16.8079	20.5238	20.5889
ENSMUSG00000006529	Itih1	0	0	0	0	0	0	0	0	0	0	0	0	0	0	0.021251	0	0	0	0	0	0	0	0	0
ENSMUSG00000006538	Ihh	0.06014	0.057947	0.029491	0	0.081624	0.049993	0.025528	0.026744	0.026657	0.156276	0.096875	0	0.146581	0.062997	0.232941	0	0.10393	0.067031	0.05962	0	0.022452	0.234531	0.045842	0.074719
ENSMUSG00000006542	Prkag3	0.328818	0.15375	0.155206	0.147954	0.210121	0.089108	0.528058	0.624125	0.438164	0.377841	0.229068	0.388405	0.062583	0.081299	0.071494	0.189564	0.045787	0.048286	1.00581	0.124769	0.51208	0.206071	0.397171	0.465405
ENSMUSG00000006546	Cryba2	0	0	0	0	0	0	0	0	0	0	0	0	0	0	0	0	0	0	0	0	0	0	0	0
ENSMUSG00000006567	Atp7b	0.017644	0.114717	0.072787	0	0.039312	0	0.015412	0	0.015433	0.026346	0.029237	0.009137	0.040237	0	0.123433	0.013977	0	0	0	0	0	0	0	0
ENSMUSG00000006570	Defb2	0	0	0	0	0	0	0	0	0	0	0	0	0	0	0	0	0	0	0	0	0	0	0	0
ENSMUSG00000006574	Slc4a1	0	0	0	0	0	0	0	0	0	0	0	0	0	0	0	0	0	0	0	0	0	0	0	0
ENSMUSG00000006575	Rundc3a	3.39663	2.91788	2.60025	0.911038	1.34794	0.761382	1.021	0.825701	1.13588	0.654721	0.914684	1.25828	2.18856	3.24396	3.10109	0.883255	1.00945	0.979802	1.0372	1.85179	1.29097	0.96688	1.05669	1.27056
ENSMUSG00000006576	Slc4a3	1.34112	2.20685	1.46408	1.39887	0.958706	0.14993	1.44812	0.986343	2.60138	0.855296	1.85586	2.80619	1.51486	2.11665	0.737535	0.370976	0.776402	0.538839	2.2382	1.69036	1.11192	1.43392	1.92213	1.2416
ENSMUSG00000006585	Cdt1	33.4413	39.7997	60.5011	28.7363	32.8003	54.8959	28.7664	25.6508	37.356	27.8436	31.6623	38.2652	38.8473	64.714	57.6865	27.6608	44.6674	55.9728	22.472	40.1613	40.7192	24.7208	33.6186	41.9788
ENSMUSG00000006586	Runx1t1	0.027411	0	0.032676	0	0	0.039472	0.076335	0	0	0.017409	0	0	0	0.024226	0	0	0	0.024925	0	0.026241	0	0	0	0.020067
ENSMUSG00000006587	Snai3	0	0	0.100911	0	0.046053	0.041907	0	0.089511	0	0	0	0	0.098933	0	0.13975	0	0	0.26351	0	0.039124	0	0.086495	0	0
ENSMUSG00000006589	Aprt	232.605	207.921	213.682	163.002	128.598	139.801	264.805	236.06	265.283	290.238	294.471	287.681	196.793	201.348	192.758	141.669	149.736	131.439	248.967	251.52	246.003	254.707	294.265	280.716
ENSMUSG00000006599	Gtf2h1	38.9542	38.7644	40.5913	37.0617	33.8415	38.7846	34.2319	34.7843	31.3468	37.8837	37.0339	36.5091	40.5097	44.712	41.1752	34.3805	38.5778	40.517	29.6385	33.6407	30.914	38.7977	33.4395	33.3504
ENSMUSG00000006611	Hfe	57.732	58.7878	66.4873	54.4755	54.9828	51.2192	19.405	26.1544	45.7236	10.4112	13.6379	14.7685	71.8398	62.5248	59.506	56.2364	59.1269	45.5616	23.4083	35.537	30.6269	15.5427	18.637	17.607
ENSMUSG00000006638	Abhd1	0.82783	1.1686	1.27377	1.21025	1.32528	1.26908	0.353583	0.980889	1.30641	0.242648	0.642178	0.754299	1.56903	1.1067	1.16668	1.85254	1.95731	2.22341	0.812049	0.668937	0.734286	0.99344	0.873119	1.04328
ENSMUSG00000006641	Slc5a6	2.17646	3.46735	3.72903	4.71036	4.5539	7.46996	2.8545	1.85684	2.72449	3.07787	1.70945	4.21315	4.43446	4.42587	5.79967	4.20177	3.95987	5.45796	2.58776	3.54907	2.98996	1.98259	3.02431	4.02607
ENSMUSG00000006642	Tcf23	0	0	0	0	0	0	0	0	0	0	0	0	0	0	0	0	0	0	0	0	0	0	0	0
ENSMUSG00000006649	Nphs1	0	0.041727	0	0	0	0	0.038238	0	0	0.032125	0.035892	0	0.041015	0.044813	0	0.03418	0	0.063644	0	0.066696	0	0.073312	0	0
ENSMUSG00000006651	Aplp1	1.22441	1.23656	1.03896	0.414823	0.873285	0.685897	1.55994	0.849444	0.950594	0.663919	0.962315	0.813999	0.987162	1.13933	1.23301	0.579299	0.658925	0.947	1.01718	1.24246	0.881094	0.603334	1.54828	1.01408
ENSMUSG00000006673	Qrich1	76.5978	80.1458	82.0259	67.404	62.5296	69.8829	67.0288	67.4758	73.2034	71.9002	74.3446	83.9294	70.1667	79.7859	79.1601	67.5822	70.9288	73.3044	69.459	69.8086	75.7095	70.7678	72.9902	76.4133
ENSMUSG00000006675	P4htm	0.816432	0.985488	1.23602	0.079483	0.117115	0.035421	0.285322	0.7378	0.694236	0.06376	0.319576	0.07298	0.956985	1.09995	0.633311	0.06762	0	0.063465	0.132983	0.233845	0.448686	0.302149	0.033136	0.107772
ENSMUSG00000006676	Usp19	78.8074	79.6085	87.0853	71.7903	66.1843	68.9825	56.1087	54.0735	65.6844	53.23	57.6417	69.3039	71.4879	84.4654	80.8996	63.9466	68.1905	68.1654	53.3147	60.5058	61.2746	57.9223	70.5957	57.743
ENSMUSG00000006678	Pola1	3.02444	3.93632	3.9011	4.29586	5.47078	5.08386	1.93978	2.69998	4.91878	1.85571	2.06766	3.14319	2.96358	4.8306	2.54122	5.11357	7.67291	6.36786	2.96994	4.05023	3.59457	2.36002	4.65259	2.98143
ENSMUSG00000006699	Cdc42	689.737	709.927	678.787	816.812	850.462	775.656	845.621	914.319	894.326	906.966	870.117	949.467	679.005	673.324	717.912	804.405	811.102	819.115	813.381	908.656	906.305	899.029	917.274	896.945
ENSMUSG00000006705	Pknox1	11.8	12.9967	12.8974	10.9163	12.4015	12.1227	12.1285	9.17398	15.4834	13.9835	13.5804	11.7277	12.1249	14.8105	12.3364	9.51302	12.3036	9.50507	9.11871	12.4103	10.2581	10.712	9.96508	13.4452
ENSMUSG00000006711	D130043K22Rik	0	0	0	0	0	0	0	0	0	0	0	0	0	0	0	0.011712	0	0.01093	0	0	0	0	0	0
ENSMUSG00000006715	Gmnn	38.2049	33.0377	39.2085	29.5444	33.8914	33.4076	12.61	15.1061	28.4396	10.7145	11.7902	16.8448	35.767	32.8345	32.4083	28.1581	42.076	39.5011	12.6963	26.2258	20.2494	10.0815	23.704	18.2125
ENSMUSG00000006717	Acot13	50.8082	56.6124	50.7114	46.0544	45.2549	41.2398	24.4362	26.6658	29.3671	17.7672	25.987	16.8966	58.3676	50.3447	53.236	41.4708	39.4622	37.0907	27.7587	27.1759	24.0183	20.9928	25.385	15.6604
ENSMUSG00000006720	Zfp184	0	0.189121	0.076595	0.035965	0.035378	0	0	0	0	0.085838	0	0	0.074236	0.04038	0.103387	0.030589	0	0.056631	0.087706	0	0.028526	0	0	0
ENSMUSG00000006724	Cyp27b1	0.064746	0	0	0.030007	0	0	0	0	0	0	0.106405	0	0	0	0.027959	0	0	0.047741	0	0	0.024129	0	0	0
ENSMUSG00000006728	Cdk4	83.0266	78.0043	75.0018	54.8821	52.9375	63.4989	64.7933	78.2998	86.3089	70.4282	60.8201	69.1561	79.589	84.8394	84.7353	55.2681	65.5664	57.9498	67.2489	69.8373	67.2555	63.4296	70.0088	63.958
ENSMUSG00000006731	B4galnt1	41.1006	34.1615	40.3745	34.3282	29.0035	27.7504	26.2136	23.3592	29.0709	18.5691	19.8264	21.9445	42.945	38.004	37.1173	30.7859	26.7252	23.9775	24.0524	26.377	24.4321	23.1115	27.1755	21.8043
ENSMUSG00000006732	Mettl1	5.93145	5.45283	6.26491	5.4921	5.73673	7.11712	17.5457	16.5663	12.7441	15.7854	18.2371	16.7177	4.83895	6.27246	7.06958	7.71931	5.84639	5.77673	11.8002	12.5571	13.5641	16.7714	13.652	16.7128
ENSMUSG00000006736	Tspan31	90.0381	91.7007	94.2734	120.937	116.675	115.459	97.1637	97.3984	97.0557	97.9149	88.4996	96.1824	97.7195	93.4176	97.2919	116.732	109.033	119.091	108.214	98.7987	95.6243	102.365	100.94	99.5442
ENSMUSG00000006740	Kif5b	63.4462	68.9761	62.1888	71.821	74.8739	68.0638	96.2067	108.581	90.5863	105.995	104.64	106.714	49.329	62.7351	63.2298	69.8102	72.8231	76.7207	91.9398	98.4318	95.3127	103.74	104.611	106.331
ENSMUSG00000006763	Saal1	4.04595	3.98691	3.66592	5.04237	6.07817	4.93712	3.9578	3.07121	4.48095	3.77162	4.33625	4.46525	4.27843	3.53389	2.84887	4.79512	6.03397	5.91711	3.48764	4.57124	5.10373	4.04632	4.45193	4.46984
ENSMUSG00000006764	Tph2	0	0	0	0	0	0	0	0	0	0	0	0	0.05863	0	0	0	0	0	0	0	0	0	0	0
ENSMUSG00000006777	Krt23	0	0	0	0	0	0	0	0	0	0	0	0	0	0	0	0	0	0	0	0	0	0	0	0
ENSMUSG00000006782	Cnp	27.3178	27.3139	26.2728	82.5878	94.0147	79.2334	27.3136	31.3026	33.5459	20.4972	20.1285	25.9817	32.2692	27.1699	28.7935	82.9744	72.0676	89.3152	33.6838	30.6077	36.9539	23.3621	31.047	24.3325
ENSMUSG00000006784	Odad4	0.068963	0.031827	0.17067	0.161656	0	0.057594	0	0	0.030346	0	0	0.089391	0.065102	0.152664	0.092079	0.196381	0.029587	0.01227	0	0	0.042629	0.029842	0.054629	0
ENSMUSG00000006800	Sulf2	88.1542	90.3117	74.9103	10.2528	11.3312	5.81621	2.1241	2.38929	2.75671	1.86565	2.45426	2.56004	88.8626	84.1194	79.648	8.02497	7.58019	4.53109	1.67688	2.5744	2.21948	2.28279	2.82142	2.39594
ENSMUSG00000006818	Sod2	68.315	73.9386	79.9931	1213.23	1141.43	1041.54	1995.94	1816.67	1422.43	2021.97	1962.21	2071.98	70.0919	84.968	81.2305	1345.31	1044.45	1056.69	2551.1	1739.67	2066.57	2289.08	1778.24	2144.5
ENSMUSG00000006850	Tmco6	6.49748	9.59798	7.40362	9.18578	6.96735	5.96417	11.8045	11.6126	9.32358	11.8296	8.51364	9.86246	7.08813	5.66078	7.82942	9.47535	6.31947	6.49612	8.56523	9.15074	9.68876	10.8176	9.15794	7.26522
ENSMUSG00000006906	Stambp	18.6246	21.1644	20.377	18.2127	19.5813	19.1247	15.7269	15.8394	18.3815	17.0947	16.0016	18.9657	18.6965	20.4322	21.7817	19.5136	20.6793	20.6123	16.9361	15.3737	15.8268	14.5497	16.7621	16.3045
ENSMUSG00000006920	Ezh1	34.8237	32.4903	32.6076	35.395	32.3537	34.0593	18.7456	19.1231	21.851	17.6631	18.217	18.7586	31.943	33.2403	32.765	32.5821	33.2731	33.0743	19.8675	17.8241	22.3893	18.0246	20.8919	19.8101
ENSMUSG00000006930	Hap1	0.239516	0.167009	0.454438	1.39668	0.401033	0.745485	0.174629	0	0.037774	0.016005	0	0.03678	0.218757	0.510066	2.62935	0.516495	1.19962	0.428045	0.041734	0.056157	0.016111	0.092805	0.028042	0.060719
ENSMUSG00000006931	P3h4	0.520993	0.166835	0.475024	0	0.127929	0.173424	0.579466	0.031592	0.093276	0.185516	0	0.060499	0.602442	1.08473	0.473489	0.138601	0.272336	0.078132	0.137266	0.083406	0.185574	0.153545	0.109454	0.266461
ENSMUSG00000006932	Ctnnb1	520.891	463.484	437.778	202.158	177.116	174.6	152.401	152.263	155.353	166.102	149.253	141.748	433.557	393.669	465.723	167.225	169.7	178.237	147.449	153.871	146.774	148.177	167.018	149.831
ENSMUSG00000006941	Eif1b	65.5569	58.2021	52.6075	71.1955	75.4211	74.2087	54.7005	61.8862	60.0092	62.4199	55.9654	60.419	57.6459	55.2829	60.3049	64.2536	70.428	76.6582	53.1067	69.8058	62.0736	61.127	64.3456	59.7761
ENSMUSG00000006948	Klk4	0	0	0	0	0	0	0	0	0	0	0	0	0	0	0	0	0	0	0	0	0	0	0	0
ENSMUSG00000006958	Chrd	0	0	0.09199	0	0	0	0	0	0	0	0	0	0	0.024751	0	0	0	0	0	0	0	0	0	0
ENSMUSG00000006998	Psmd2	169.763	176.989	173.447	176.459	176.73	164.959	183.882	184.091	189.571	194.174	195.891	201.331	165.808	172.301	170.551	169.725	182.882	169.086	186.319	188.459	188.462	191.667	203.254	202.682
ENSMUSG00000007021	Syngr3	0	0.127172	0.215674	0	0.079682	0	0	0.115531	0.075931	0.128847	0	0.110693	0.077809	0.045688	0.079223	0.137922	0.074778	0.03234	0	0.202323	0.064933	0.148689	0	0.073034
ENSMUSG00000007029	Vars	20.6924	22.2623	24.5798	22.32	25.1678	23.9706	35.3275	34.6278	34.5067	38.461	34.3798	37.4822	22.4698	23.5316	28.5633	26.3944	28.6867	20.9668	34.0747	36.7202	36.5523	37.9557	43.264	38.6341
ENSMUSG00000007030	Vwa7	0.116826	0.127987	0.097803	0	0.098864	0	0.070412	0.031834	0.062854	0.079847	0.073437	0.030526	0.04774	0.138183	0.016492	0.064845	0.05627	0.012173	0.017352	0.056554	0.10982	0.083508	0.063107	0.030166
ENSMUSG00000007033	Hspa1l	1.06778	1.49178	1.70034	0.365011	0.94134	0.637603	0.515595	0.495396	0.362714	0.471785	0.695103	0.151459	1.06266	1.17108	1.09739	0.41786	0.932357	0.823914	1.26717	0.843436	0.422962	1.10403	0.534718	1.07796
ENSMUSG00000007034	Slc44a4	0	0.03285	0	0	0	0	0	0	0	0	0	0	0	0	0	0	0	0	0	0	0.025828	0	0	0.029168
ENSMUSG00000007035	Msh5	0.708126	0.717011	1.38796	0.419069	0.686835	0.696757	0.167046	0.448395	0.946691	0.874886	0.330494	0.614898	1.18995	0.817407	0.870769	0.267691	1.11435	0.699331	0.475165	0.902723	1.08453	0.592557	0.838601	0.750597
ENSMUSG00000007036	Abhd16a	63.5191	73.0257	81.7433	53.3399	69.5177	62.6264	53.8042	43.3278	59.1959	49.873	59.572	61.8505	67.6063	67.9787	69.7238	60.3331	70.6454	69.1609	58.7882	58.0271	72.7018	53.6782	62.7947	61.5357
ENSMUSG00000007038	Neu1	80.8183	75.9157	73.7145	73.3218	70.0728	71.9109	62.4057	59.4961	61.2515	63.6042	64.2791	58.4264	77.4995	74.3077	82.3614	71.7741	69.7937	72.9415	71.0271	61.4797	60.438	67.7986	64.8024	68.9909
ENSMUSG00000007039	Ddah2	4.08556	3.82762	4.47722	1.01715	1.79566	0.862404	1.26504	1.19801	1.0657	0.900879	1.59364	2.01356	4.60049	3.98139	4.10591	0.970368	0.668468	1.35846	0.741939	2.10513	0.958702	0.771253	1.68104	0.804252
ENSMUSG00000007041	Clic1	303.39	299.702	304.869	394.85	411.875	397.714	335.028	366.029	396.431	343.35	366.069	404.817	311.193	302.314	291.617	370.24	391.759	409.469	350.589	379.441	403.46	355.223	388.548	384.67
ENSMUSG00000007050	Lsm2	29.1035	25.6752	24.2868	18.0104	21.1172	22.3538	34.1199	31.1252	32.5698	32.3949	32.755	37.058	25.468	28.5139	23.3915	18.861	29.0372	25.3368	28.5709	30.7386	29.2772	32.641	40.0708	36.6207
ENSMUSG00000007080	Pole	1.33494	1.45687	2.11647	2.0967	4.57885	5.31354	0.867291	1.36503	4.42969	1.51655	0.702643	2.02985	1.92377	2.57548	2.75613	2.52935	5.99518	4.12543	0.954984	3.36639	2.14557	1.52992	4.16301	1.71237
ENSMUSG00000007097	Atp1a2	0	0	0	0	0	0	0	0	0	0.014766	0	0	0	0	0	0.017884	0	0.008378	0	0	0	0	0.453842	0
ENSMUSG00000007107	Atp1a4	0	0	0	0	0	0	0.019161	0.057889	0.018925	0	0.036166	0.018567	0	0.022422	0	0	0	0	0	0.033783	0	0.018577	0.017055	0.018462
ENSMUSG00000007122	Casq1	0	0.293219	0.098897	0	0	0	0	0.091929	0	0	0	0	0.289027	0	0.27141	0	0.087646	0.075866	0	0	0.07752	0	0.035011	0
ENSMUSG00000007207	Stx1a	1.36134	0.104853	0.553468	0.763782	0.197311	0.179188	0.150286	0.218704	0.188187	0.439612	0.711255	0.17809	0.55531	0.955518	0.458886	0.284352	0.150568	0.080117	0.533255	0.083527	0.417162	0.092047	0.579598	0.175691
ENSMUSG00000007209	Ceacam9	0	0	0	0	0	0	0	0	0	0	0	0	0	0	0	0	0	0	0	0	0	0	0	0
ENSMUSG00000007216	Zfp775	1.48803	1.64109	1.90822	1.16634	1.67492	1.65395	0.787058	0.778538	0.992671	0.728748	0.71972	0.806797	1.53107	1.95028	1.78866	1.0458	1.47054	1.12055	0.799327	0.629996	1.14332	1.20685	0.772463	0.855086
ENSMUSG00000007279	Scube2	0	0	0.03063	0	0	0	0	0	0	0	0	0.027124	0	0	0	0	0	0	0	0	0	0	0.016353	0
ENSMUSG00000007338	Mrpl49	18.634	22.7218	17.8592	25.1645	23.9091	22.6455	15.835	17.2652	18.5463	18.5376	17.0217	15.3839	19.7372	17.5441	18.3733	19.6664	22.782	23.6985	14.8842	17.46	18.609	16.8014	19.5634	15.5751
ENSMUSG00000007379	Dennd2c	0.998488	1.29476	1.07294	0.271072	0.351493	0.165191	0.370048	0.510657	0.689508	0.339841	0.228914	0.49224	0.809885	0.892346	0.93319	0.221	0.419498	0.254779	0.222254	0.441645	0.411443	0.452416	0.431784	0.41058
ENSMUSG00000007411	Mark3	20.4687	23.1282	24.0847	20.5555	21.4103	20.9566	19.2926	17.332	20.1762	20.7828	18.7068	19.6677	21.763	21.9984	22.4711	21.9737	19.8045	20.8594	18.6759	19.2216	21.6538	19.8674	20.4478	22.0521
ENSMUSG00000007415	Gatad1	65.3305	61.3728	64.9522	73.3383	83.3728	73.3456	87.1138	109.448	97.6489	108.612	108.813	120.64	68.8829	69.4051	69.3483	69.5443	74.5419	79.0004	89.7494	108.884	89.9935	101.982	108.035	116.93
ENSMUSG00000007440	Pcdha10	0	0	0	0	0	0	0	0	0	0	0	0	0	0	0	0	0	0	0	0	0	0	0	0
ENSMUSG00000007458	M6pr	321.561	321.435	289.659	410.738	384.739	339.525	531.741	519.289	450.915	620.379	587.634	562.164	307.744	295.811	304.222	396.578	373.418	359.714	578.507	495.965	503.713	607.18	513.868	566.31
ENSMUSG00000007476	Lrrc8a	11.9519	11.5549	11.7306	7.20579	6.78462	8.5683	6.31138	5.40813	6.54215	5.89277	5.44925	5.36163	10.6495	11.429	10.7772	6.96732	7.88067	7.75543	5.51678	5.33137	5.94944	5.01964	6.15692	5.74254
ENSMUSG00000007480	Mc5r	0	0	0.020127	0.019143	0	0	0	0	0.217848	0	0	0	0.019291	0	0.018032	0	0	0	0	0	0	0	0	0
ENSMUSG00000007564	Ppp2r1a	173.993	167.248	164.203	160.324	147.555	146.41	182.442	166.252	158.887	183.05	185.693	183.644	159.553	161.945	153.487	151.606	143.764	146.379	164.695	157.328	159.569	169.472	180.201	181.349
ENSMUSG00000007570	Fance	28.4815	26.2666	35.0951	13.6845	12.0839	12.8876	11.6634	12.3108	11.9121	12.8879	11.2854	11.6191	27.2065	28.6752	26.0808	11.7218	13.4781	11.6946	11.5125	11.8976	10.2382	10.0468	11.1455	11.2606
ENSMUSG00000007589	Tinf2	14.8501	12.8167	10.2542	10.0885	15.2859	16.169	10.0698	9.30208	14.7036	7.17825	9.07888	10.2371	11.2361	15.5566	16.1373	11.6109	16.1523	17.0049	8.08661	11.25	9.82727	6.35905	13.1494	11.2896
ENSMUSG00000007591	Tssk4	0.146206	0.280479	0.190485	0.570442	0.194204	0.644806	0.342179	0.087676	0.30051	0.294686	0.272327	0.294893	0.276439	0.309508	0.202725	0.233566	0.742817	0.332506	0.287291	0.351445	0.444254	0.25365	0.397043	0.167315
ENSMUSG00000007594	Hapln4	0.039441	0.037785	0.096163	0	0	0.032584	0.068996	0	0.104851	0.029804	0.032768	0.153586	0.037636	0	0	0	0.016978	0.01465	0.077517	0.031211	0.014909	0.034494	0.108315	0.050406
ENSMUSG00000007603	Dus3l	17.0166	19.3297	22.0868	15.9305	15.1063	20.0632	18.1944	19.2584	19.2396	18.7859	21.029	19.0816	19.8998	20.6594	19.7636	16.8718	16.742	17.3517	18.4502	19.6696	18.3836	17.746	20.417	19.5508
ENSMUSG00000007610	Gtpbp3	11.5664	12.1723	11.6804	15.3728	15.9896	14.8633	13.3181	9.65358	11.0209	13.1535	11.0098	11.7472	12.6084	13.0329	10.3968	15.8513	13.1009	14.0648	14.2727	13.919	13.5828	13.511	14.8149	12.4665
ENSMUSG00000007613	Tgfbr1	118.332	126.249	103.644	44.2088	33.9936	32.3391	21.3065	21.51	24.4674	21.6689	18.6742	19.6493	89.8052	106.357	123.026	36.532	34.8011	31.6678	20.3074	22.4502	21.0542	20.2327	19.7599	20.3018
ENSMUSG00000007617	Homer1	12.1645	12.9681	15.2247	14.9034	13.304	14.4721	12.6153	13.1605	12.323	11.9651	10.0013	11.6569	10.1134	15.9019	15.2582	16.8365	16.8889	15.7869	13.7408	11.9773	11.9017	13.3708	10.7753	12.6652
ENSMUSG00000007646	Rad51c	0.634127	0.640891	0.487531	0.66855	0.45029	0.426314	0.324542	0.25749	0.327619	0.172379	0.034749	1.03331	0.763967	0.920585	0.653853	0.682377	0.836521	0.536047	0.283366	0.16236	0.237739	0.095522	0.488562	0.212319
ENSMUSG00000007653	Gabrb2	0	0	0	0	0.109022	0	0	0	0	0	0	0	0	0	0	0	0	0	0	0	0	0	0	0
ENSMUSG00000007655	Cav1	0.636784	0.265888	2.86353	4.66941	2.1679	0.829201	13.7363	14.2767	4.98494	12.9726	16.527	7.68846	1.23245	3.08951	3.59314	2.42821	2.0081	1.03244	23.0692	12.534	8.38715	21.8471	9.98906	14.3246
ENSMUSG00000007656	Arpp19	52.3564	43.5494	69.0949	39.8724	37.3305	35.2066	35.4148	31.7262	37.1666	37.6599	30.5843	36.4646	45.753	57.78	62.5274	31.2375	42.1385	43.2931	33.9192	32.3456	35.3268	36.8805	41.6268	37.4572
ENSMUSG00000007659	Bcl2l1	33.7604	46.2937	42.311	55.2424	61.3311	66.0979	34.2079	38.9034	42.9036	37.0797	34.0427	52.0242	32.6632	45.6872	46.8252	58.247	59.1956	78.3916	38.4184	48.1674	49.5632	36.2048	49.6392	44.5094
ENSMUSG00000007670	Khsrp	45.4591	45.1691	46.3376	35.3226	35.5874	41.5721	40.4357	41.1629	43.5681	42.9828	43.5689	45.1301	46.7362	51.8526	47.7256	39.1551	37.9734	41.0947	38.206	41.1885	41.2399	40.2551	49.5605	44.0921
ENSMUSG00000007682	Dio2	3.2267	3.13381	2.86556	0.522696	0.394329	0.393711	0.180042	0.107318	0.071436	0.050233	0.068731	0.104145	1.2746	2.27697	2.06563	0.250675	0.47943	0.384367	0.146719	0.12594	0.030451	0.068918	0.150059	0.093393
ENSMUSG00000007721	Ccdc124	40.7802	43.4445	39.2733	36.7894	32.7061	33.1571	40.5942	44.5335	38.9565	39.4233	42.4506	40.2121	43.0158	40.6864	39.7517	31.4403	28.1289	30.6732	37.6445	37.7611	37.7724	39.8649	37.242	41.0954
ENSMUSG00000007739	Cct4	104.097	113.415	120.791	108.679	109.928	105.23	159.297	167.031	161.312	182.044	173.05	196.183	112.166	118.579	107.87	101.462	116.001	100.455	151.639	155.776	159.662	179.482	179.997	182
ENSMUSG00000007777	0610009B22Rik	42.7908	51.4091	44.6608	38.352	37.6301	35.3524	25.4744	26.4024	31.2497	25.6425	20.6854	23.1009	46.1064	46.9971	47.3209	41.6341	40.4042	37.0575	26.5981	25.4739	21.914	25.3611	25.7117	23.8597
ENSMUSG00000007783	Cpt1c	0.265058	0.582639	0.185655	0	0.077742	0.114866	0.108082	0.090531	0.398271	0.021026	0.116186	0.160629	0.108292	0.676396	0.64196	0.062399	0.11407	0.019998	0.777452	0.280339	0.099087	0.044618	0.26725	0.589824
ENSMUSG00000007805	Twist2	0.340489	0	0	0.062544	0	0	0.934518	0	0	0	0	0.172391	0.065775	0	0.123447	0	0	0	0.263203	0	0.151752	0	0	0
ENSMUSG00000007812	Zfp655	38.029	47.3799	59.3203	30.5174	36.3428	47.1392	19.1952	22.3324	29.8893	23.9119	24.4239	28.1143	41.0474	59.521	63.7371	33.7821	42.2221	43.9643	19.6243	25.8402	28.5218	24.3397	23.9849	27.7032
ENSMUSG00000007815	Rhoa	413.907	420.86	390.184	325.275	330.168	321.829	420.263	450.122	442.553	446.702	452.792	462.548	413.774	389.244	393.453	325.426	325.52	328.411	407.389	457.788	443.351	449.24	480.93	450.105
ENSMUSG00000007817	Zmiz1	132.188	133.874	130.483	79.5319	67.5606	82.2686	53.0021	62.379	67.371	60.4337	61.7526	54.0864	108.666	127.249	125.381	75.1106	79.5853	82.4229	47.5372	52.3905	48.7897	52.8236	54.0049	50.3432
ENSMUSG00000007827	Ankrd26	6.99013	3.52874	5.44053	2.83774	6.00935	5.90763	4.79486	4.69867	4.58027	2.19446	1.93799	3.83011	2.3931	2.81081	3.47305	4.4076	2.71361	3.91781	4.67722	2.11966	4.54967	4.55122	4.4857	5.43605
ENSMUSG00000007833	Aldh16a1	35.5963	30.122	37.5535	24.2688	31.7833	36.3531	23.2651	27.9974	30.7197	21.3105	22.4101	24.6661	32.9942	33.0223	33.0419	23.2194	27.0422	25.2066	19.6735	29.3423	25.2946	18.7495	28.5565	23.5402
ENSMUSG00000007836	Hnrnpa0	83.5097	89.7026	84.0573	69.1088	68.2367	70.8771	82.2129	81.5905	84.2501	83.2673	88.3384	87.4273	76.3102	86.2112	80.4979	69.6383	65.6655	68.1265	74.4776	79.6939	80.0189	77.5057	85.7485	88.3585
ENSMUSG00000007837	Prrg2	34.5575	35.4524	33.0186	51.6791	43.5823	54.5991	28.2175	25.7569	30.4222	22.4035	29.2886	29.9623	37.9587	36.0537	36.0545	48.632	56.2621	55.0321	24.3911	27.7296	30.1406	23.4889	30.9869	26.6986
ENSMUSG00000007850	Hnrnph1	232.612	275.085	264.9	163.04	152.861	168.303	266.471	277.12	282.521	282.627	289.53	299.352	202.428	262.985	271.093	180.376	187.107	176.6	267.147	294.587	290.13	275.434	293.827	296.98
ENSMUSG00000007867	Ift43	14.1342	15.7084	11.2724	10.6806	11.7811	10.5489	8.09363	7.51476	8.45469	12.1286	10.0738	6.96254	15.483	12.827	14.2606	10.9516	8.99233	9.53853	10.9595	7.60431	7.16583	12.5858	8.503	11.9809
ENSMUSG00000007872	Id3	121.25	107.494	110.052	51.1558	57.869	60.7278	28.4553	28.1581	48.8023	24.2207	20.9575	26.8224	121.941	120.796	114.223	43.843	71.6843	56.1716	26.5879	41.4076	33.539	21.4307	18.0125	32.404
ENSMUSG00000007877	Tcap	0	0	0	0	0	0	0	0.096994	0	0.080548	0.436129	0	0.10734	0	0	0.084854	0.280324	0	0	0	0	0	0	0.179127
ENSMUSG00000007880	Arid1a	28.3853	28.2273	26.7666	29.3972	28.4273	27.1319	34.9606	32.0894	30.7896	36.9955	33.4948	30.8983	24.9828	27.6577	27.2732	27.4615	25.5692	27.327	30.0742	30.6641	31.8299	32.5029	34.8114	34.5207
ENSMUSG00000007888	Crlf1	0.346718	0.707039	0.096671	0.601367	0.044557	1.2227	1.09891	0	0.0435	0	0	0.27226	0.670736	1.64686	1.49166	0.232316	0.170145	0	2.33079	0.038751	0.110725	0.601325	0	0.287814
ENSMUSG00000007891	Ctsd	21508.9	19911.8	19551.1	7825.23	7654.84	7263.62	5018.77	5107.18	5825.09	4815.91	4883.47	4392.23	20640.2	19855.7	19666.2	7007.89	7929.02	6889.66	4887.1	5564.64	4643.21	4762.51	5118.89	4558.76
ENSMUSG00000007892	Rplp1	3023.47	3189.42	3112.23	1792.47	1766.66	1684.73	2506.42	2527.14	2788.59	2605.4	2930.55	2818.83	3210.66	3222.72	3286.8	1767.15	1765.01	1700.15	2185.51	2481.22	2616.95	2389.81	2786.79	2875.45
ENSMUSG00000007907	Cabs1	0	0	0	0	0	0	0	0	0	0	0	0	0	0	0	0	0	0	0	0	0	0	0	0
ENSMUSG00000007908	Hmgcll1	0	0	0	0	0	0	0	0.238522	0	0	0	0	0	0	0.023504	0	0	0	0	0	0	0	0	0
ENSMUSG00000007944	Ttc9b	0	0.117908	0.079956	0	0.074145	0	0	0.107408	0.03577	0.06287	0.033297	0	0.125937	0.040838	0	0	0.033104	0	0.036978	0.03129	0.030492	0	0.030485	0.066163
ENSMUSG00000007946	Phox2a	0	0.095125	0.048262	0	0	0	0	0	0	0.114567	0	0	0	0.051929	0.046147	0	0	0	0	0	0	0	0	0
ENSMUSG00000007950	Abhd8	14.3068	15.0803	14.1955	8.91567	6.33914	8.64334	5.2627	5.71729	7.08416	4.1551	3.89951	4.37301	12.6874	14.503	13.0483	8.54639	9.13632	7.61788	5.33232	7.43967	4.27022	4.44032	6.88749	5.99319
ENSMUSG00000007987	Ift22	14.4055	21.0327	21.4195	35.6013	43.6848	51.7155	31.4659	26.1062	23.3529	19.9913	26.5526	30.5529	13.5792	19.9567	20.4852	29.4734	38.2773	42.1776	25.9596	33.2179	44.7352	23.2653	29.9888	30.277
ENSMUSG00000007989	Fzd3	0.006304	0	0.018725	0	0	0.00547	0.011168	0.00551	0	0.00464	0.010744	0	0.01745	0.026451	0.032775	0.005102	0.01096	0.009473	0.006252	0.004874	0	0	0.005016	0.005493
ENSMUSG00000008028	1700008O03Rik	0.037593	0.20033	0.405035	0.171504	0.101191	0.030598	0	0.091278	0.178744	0.084743	0	0	0.13135	0.114912	0.698902	0.842526	0.414594	0.054056	0	0.205793	0.591798	0	0.222028	0.369499
ENSMUSG00000008035	Mid1ip1	50.7168	54.8835	54.8517	30.1159	31.3524	36.3488	23.2121	23.1705	29.0942	25.9625	37.3069	27.3793	54.4876	50.3295	55.6853	22.769	33.5783	37.9481	19.2802	28.1272	32.596	19.9084	39.0206	29.0401
ENSMUSG00000008036	Ap2s1	346.004	339.06	325.177	381.195	340.016	318.61	367.787	361.244	412.76	336.931	368.176	362.366	371.466	328.721	334.571	341.363	344.535	319.284	368.85	375.382	385.831	371.942	364.063	355.424
ENSMUSG00000008090	Fgfrl1	3.99033	4.5587	4.90809	0.785811	1.36767	1.34494	0.536136	0.494505	1.78321	1.66323	0.240661	0.58356	2.80021	5.50345	2.37489	0.436605	0.561338	1.23361	0.599392	0.919423	0.685054	0.961317	0.846128	0.738468
ENSMUSG00000008129	Brme1	0.409728	0.427863	0.409216	0.130461	0.16094	0.174877	0.055345	0.112789	0.13886	0	0.144824	0	0.208663	0.359088	0.156105	0.212528	0.054279	0.155758	0.068046	0.109193	0.100612	0.09011	0.131464	0.059194
ENSMUSG00000008136	Fhl2	0.301617	0.058014	0.531689	0.113903	0.050262	0.273614	0.24058	0.146396	0.053513	0.045978	0.050998	0.046873	0.463822	0.562347	0.921396	0.130413	0.46834	0.317293	0.119604	0.085462	0.16487	0.23545	0.096605	0.046619
ENSMUSG00000008140	Emc10	73.2693	66.5557	65.721	52.0769	50.1455	46.0352	68.5898	65.8625	68.0502	61.5153	65.4882	68.6362	65.8539	68.1523	68.7662	53.1035	51.5699	49.3888	65.9433	62.7131	62.7075	58.4852	72.2059	70.6065
ENSMUSG00000008153	Clstn3	0.149032	0.109384	0.385032	0.314052	0.826792	0.039885	0.06592	0.101127	0.273636	0.035613	0.081989	0.032555	0.126222	0.126351	0.430992	0.030149	0.048882	0.310176	0.036882	0.088843	0.142471	0.114078	0.014836	0.032118
ENSMUSG00000008167	Fbxw9	17.8155	19.0564	21.5993	10.2432	8.23033	8.55158	10.0006	7.19196	9.26577	6.76486	10.0365	8.84991	18.6087	16.0657	19.7405	8.06788	10.1502	7.68773	7.92487	8.78572	7.76413	7.26342	10.4349	9.40117
ENSMUSG00000008193	Spib	0.778609	4.45592	1.72957	1.22114	3.24323	1.22763	5.0259	7.2132	5.06552	8.89623	7.04949	7.25253	3.89837	1.22151	6.41504	3.58974	0.824039	1.65786	4.07051	3.90686	5.46662	9.98491	7.85549	7.95154
ENSMUSG00000008200	Fnbp4	53.6913	53.8778	74.6749	86.6764	93.1667	128.387	49.5145	58.2943	72.1727	52.6977	51.4582	60.6552	49.8918	70.4918	70.3403	98.9432	118.941	122.464	67.1273	64.1432	77.1047	54.47	60.3011	65.6774
ENSMUSG00000008206	Cers4	0.982678	1.42495	1.80146	0.232863	0.904472	0.6892	0.728528	0.833417	0.781329	0.233312	0.204918	0.685702	0.653406	1.72082	1.09954	0.739236	0.82896	0.406452	0.340767	0.604135	0.566976	0.194755	1.35979	0.643148
ENSMUSG00000008226	Scrn3	11.185	13.3559	13.7657	6.66295	6.72194	6.32156	4.92222	4.79786	6.47512	7.06184	4.1698	4.37101	14.3238	13.6264	14.0835	10.3173	7.23078	6.83922	2.3898	5.36908	5.27037	4.49933	5.4531	3.28262
ENSMUSG00000008301	Phax	24.4658	23.4964	24.9287	16.585	19.5625	18.2598	17.0178	19.0903	17.5997	18.6507	19.6681	18.2892	23.8285	22.904	21.7879	19.4669	20.6358	17.0689	15.6565	19.7117	18.36	17.8639	20.4841	16.9864
ENSMUSG00000008305	Tle1	13.5925	20.1264	15.8312	2.46762	3.30538	2.57689	15.8555	18.4893	15.7437	17.6429	25.3094	15.7821	17.0094	16.7488	14.6548	3.34132	2.96251	3.15332	10.1629	14.2407	13.9775	13.6157	17.7215	17.3646
ENSMUSG00000008307	1700109H08Rik	2.05128	3.22769	5.45817	0.927441	1.84745	2.28865	1.87007	1.20962	1.50751	1.32984	3.38984	1.83762	1.49504	2.05639	3.52903	3.92526	2.32964	1.59399	1.26314	1.64133	1.22886	1.67949	1.82427	1.11096
ENSMUSG00000008318	Relt	6.51853	6.11168	3.84927	15.8231	12.71	14.5141	10.5022	10.7284	28.5478	4.37715	7.23389	17.1896	4.0129	4.94935	5.79603	18.7244	20.3947	12.5776	18.9615	23.1523	19.3392	12.4377	15.1039	10.604
ENSMUSG00000008333	Snrpb2	46.4315	47.2136	46.7408	37.9722	42.1974	36.2744	39.1857	29.3259	34.1249	39.0706	34.0309	43.927	44.382	50.2596	52.9912	41.0479	49.8437	52.0494	34.5379	32.5643	39.8078	47.523	39.5615	30.7617
ENSMUSG00000008348	Ubc	3031.04	3276.24	2680.27	3574.73	3833.35	3934.49	1849.71	1796.96	1691.51	1798.76	1938.65	1632.55	3462.79	2635.05	2762.67	3561.76	4043.24	4065.35	1873.54	1566.9	1733.8	1928	1608.69	1475.46
ENSMUSG00000008373	Prpf31	35.6115	34.2042	35.1558	46.3461	41.0826	41.804	59.4476	55.1408	56.3551	61.15	65.7259	62.4746	37.2058	35.4621	33.0509	45.3268	44.7931	41.6115	55.7864	56.9912	60.2038	63.0916	59.7467	58.6984
ENSMUSG00000008384	Sertad1	34.2408	36.0085	42.7192	35.321	34.6774	45.2554	41.5674	34.0405	42.3501	36.3863	43.3577	49.1697	31.9215	44.9428	37.7849	33.5924	42.6724	49.0996	37.9569	41.4533	51.5279	40.019	41.66	53.6353
ENSMUSG00000008393	Carhsp1	16.0327	16.2613	16.9851	41.9798	54.7368	56.3252	16.3335	17.0639	20.6266	18.1581	21.1739	21.6915	15.546	22.1603	19.7363	39.0632	46.3778	60.7769	18.9789	22.2527	21.6226	17.7155	20.6409	22.7044
ENSMUSG00000008398	Elk3	25.5223	23.3513	21.9086	44.5576	32.1329	33.119	27.4563	25.9234	18.5718	26.3451	21.3694	24.2652	21.8634	21.8882	23.8584	35.56	32.7439	33.9765	30.5531	22.6737	24.2337	26.438	21.0286	27.7818
ENSMUSG00000008429	Herpud2	53.118	55.5814	51.5295	40.9496	40.2335	42.1476	32.7639	33.4528	35.8068	34.4105	31.8742	31.7234	49.4898	53.9586	52.2609	38.3427	41.0387	41.7911	33.663	33.3004	35.1522	32.0788	34.5824	32.7793
ENSMUSG00000008435	Rdh13	12.3872	11.4342	19.7832	8.83657	12.1094	12.1361	10.088	10.2294	9.18849	13.3779	12.0472	12.0026	13.4952	12.0886	13.9905	8.96372	12.8712	12.0857	10.9826	10.8473	11.0397	11.3193	10.4453	16.3143
ENSMUSG00000008438	Adam21	0.115065	0.054817	0	0.026231	0.129417	0.074312	0.173804	0.173226	0.048769	0.062556	0.140721	0.166125	0	0.029358	0.075041	0.133798	0.119282	0.103361	0.109088	0	0.166631	0.07121	0.241347	0.142824
ENSMUSG00000008450	Nutf2	27.2621	15.7744	25.0751	27.0311	24.8424	12.8528	15.7413	27.2936	23.014	25.0426	28.6708	22.6032	16.8844	18.331	22.4092	28.2057	26.6287	23.8355	24.0062	29.457	31.2931	28.7145	29.8341	39.216
ENSMUSG00000008461	Fut1	0	0	0	0	0.075973	0	0	0	0	0.062305	0	0	0.055955	0	0	0.02353	0	0	0	0	0	0	0	0
ENSMUSG00000008475	Arpc5	463.149	504.614	464.359	506.95	554.271	502.063	712.351	767.702	755.295	799.723	808.64	856.233	460.137	477.214	489.415	496.529	485.316	538.039	629.222	765.943	761.118	761.883	809.451	813.854
ENSMUSG00000008482	Rnf151	0	0	0	0	0	0	0	0	0	0.114382	0	0.065227	0	0	0	0	0.065838	0.056944	0	0.278448	0	0	0	0.064688
ENSMUSG00000008489	Elavl2	0	0	0	0	0	0	0	0	0	0	0	0	0	0	0	0	0	0	0	0	0	0	0	0
ENSMUSG00000008496	Pou2f2	7.17091	7.2351	6.23841	39.9163	32.7646	37.5446	73.6729	77.0224	79.2685	70.2628	71.5823	79.5767	9.61979	6.84435	8.5109	40.0514	37.7462	39.6608	65.1569	75.4707	73.6532	68.4624	80.2028	80.9224
ENSMUSG00000008540	Mgst1	607.575	595.712	590.575	291.934	166.421	173.39	176.579	142.182	127.095	191.638	102.76	100.108	645.25	635.062	631.896	252.745	197.319	187.707	197.947	126.937	113.644	190.671	84.0508	87.7852
ENSMUSG00000008575	Nfib	0.037979	0.072178	0.046982	0.112542	0.044917	0.073699	0.0918	0.031785	0.025121	0.021029	0.032272	0.089494	0.035099	0.168107	0.18634	0.007663	0.065883	0.049845	0.065763	0.03681	0.04283	0.03212	0	0.296484
ENSMUSG00000008590	Htr3b	0	0	0	0	0	0	0	0	0	0	0	0	0	0	0	0	0.057659	0	0	0	0	0	0	0
ENSMUSG00000008601	Rab25	0.086953	0.083621	0.424199	0	0.215427	0	1.23301	0.224456	0	0.266309	0	0.073895	0	0	0.111993	0	0	0.356678	0.345294	0	0.189029	0	0.067775	0.146049
ENSMUSG00000008604	Ubqln4	22.8702	24.0757	21.4373	25.4532	22.3734	24.0684	26.6546	24.5291	26.652	29.6929	26.0645	25.0489	23.585	22.5505	24.9464	23.2125	24.3386	23.3172	25.0292	24.4291	24.6928	23.6716	25.6298	26.595
ENSMUSG00000008658	Rbfox1	0	0	0	0	0	0	0	0	0	0	0	0	0.02541	0	0	0	0.095555	0	0.134949	0	0	0	0	0.065143
ENSMUSG00000008668	Rps18	1000.6	1075.13	1063.32	676.979	636.063	610.247	1260.92	1326.42	1313.12	1342.1	1429.13	1462.34	1121.93	1105.79	1096.76	700.856	717.93	624.946	1134.64	1238.63	1327.38	1338.59	1388.15	1444.79
ENSMUSG00000008682	Rpl10	704.192	727.32	605.491	423.629	426.068	414.382	678.878	863.543	862.03	736.968	676.279	981.647	873.159	779.524	878.529	441.274	569.397	497.629	765.1	765.611	865.202	852.077	936.497	912.516
ENSMUSG00000008683	Rps15a	339.823	358.067	361.855	267.043	267.923	239.135	362.277	363.801	402.084	387.1	425.699	434.056	345.341	365.223	368.446	284.55	266.945	264.945	341.484	364.105	360.159	365.432	384.871	408.334
ENSMUSG00000008690	Ncaph2	53.006	57.3107	56.7588	41.8915	42.6757	42.2555	41.1842	39.8694	48.9208	39.1288	47.3358	47.524	52.4653	52.2968	55.9604	43.67	48.2598	44.29	38.1345	44.7547	44.7991	39.0648	46.2763	43.2575
ENSMUSG00000008730	Hipk1	47.1364	50.0831	50.2006	34.4512	30.7056	32.2744	27.457	31.8466	34.043	30.3203	29.0114	31.3399	36.5487	49.4474	49.6646	33.5313	33.51	32.6291	28.8157	32.1032	32.586	28.8501	34.7507	31.7033
ENSMUSG00000008734	Gprc5b	2.91306	1.46251	3.49401	4.27693	2.07059	2.65417	0.319628	0.028241	0.278157	0.42707	0.224175	1.75213	1.79862	2.40195	2.01286	2.45494	1.58875	3.66242	0.309327	0.247837	0.143065	1.00076	0.423286	0.378281
ENSMUSG00000008763	Man1a2	17.6998	28.815	19.138	14.6587	20.2725	14.2348	19.4894	16.1783	15.0601	15.3731	14.411	13.5231	15.6895	17.5777	18.4441	18.2123	12.6259	13.3908	12.8527	20.123	13.6772	15.0388	18.3174	14.9452
ENSMUSG00000008789	Ceacam5	0	0	0	0	0	0	0	0	0	0	0	0	0	0	0	0	0	0	0	0	0	0	0	0
ENSMUSG00000008813	Tppp2	0	0	0	0	0	0	0	0	0	0	0	0	0	0	0	0	0	0	0	0	0	0	0	0
ENSMUSG00000008822	Acyp1	16.0662	18.2385	13.436	12.4534	9.99876	7.71346	7.79635	6.58161	10.0667	7.45763	4.89427	6.36809	17.22	14.8607	15.8871	10.3929	8.75117	7.59359	8.77366	6.4553	6.72988	6.3354	5.87129	4.78788
ENSMUSG00000008843	Cldn13	0	0	0	0	0	0	0	0	0	0	0	0	0	0	0	0	0	0	0	0	0	0	0	0
ENSMUSG00000008845	Cd163	2.96195	9.00448	11.1017	1.13597	1.00908	0.483867	4.37902	4.87406	2.17192	1.91649	1.93297	0.716626	4.1892	12.8284	10.6389	1.24593	0.959032	0.252653	3.90004	2.6353	2.45761	2.48693	1.33566	1.64143
ENSMUSG00000008855	Hdac5	72.3135	75.6849	72.9693	42.6677	45.6097	52.6084	28.4173	23.4441	36.0111	28.8848	23.6626	27.2001	79.7347	71.5795	66.3051	41.6703	47.6192	52.8255	24.0697	37.7509	33.6201	23.0858	38.0308	27.3475
ENSMUSG00000008859	Rala	42.6191	47.0205	43.3853	36.5841	46.5266	44.6737	45.8849	50.7432	46.8688	56.0461	51.4184	58.4514	41.0077	44.7618	42.1365	41.4244	46.5605	48.8126	45.0737	48.8737	48.5881	56.8024	56.8882	56.9064
ENSMUSG00000008874	Clec3a	0	0	0	0	0	0	0	0	0	0	0	0	0	0	0	0	0	0	0	0	0	0	0	0
ENSMUSG00000008892	Vdac3	94.0975	91.8315	94.3204	139.459	148.907	142.51	141.672	156.62	151.516	158.978	159.831	177.718	87.3557	93.9777	88.5561	151.847	167.454	148.823	149.888	151.613	167.613	164.405	175.253	167.388
ENSMUSG00000008932	Slc1a7	0	0	0	0	0	0	0	0	0	0	0	0	0	0	0	0	0	0	0	0	0	0	0	0
ENSMUSG00000008958	Vps72	38.1179	32.4515	42.359	50.3134	46.2583	51.7955	34.9081	33.9744	33.9111	36.1346	32.5989	32.9443	43.4073	38.6842	44.6676	47.067	48.2741	49.527	26.7097	31.7133	36.3132	30.0196	31.5213	38.1914
ENSMUSG00000008976	Gabpa	21.0792	24.4419	22.1203	16.0316	18.4817	19.6934	18.2054	19.6045	17.7997	21.596	20.5123	20.9546	18.8519	23.5657	22.8902	19.0811	20.2832	18.8256	18.4809	18.5859	19.8067	19.8942	20.5693	19.2637
ENSMUSG00000008999	Bmp7	0.058635	0	0.019072	0.018259	0.036004	0	0.136368	0.017433	0.088974	0.04395	0.083438	0	0.148415	0.607716	0.105066	0.124018	0.016783	0.029032	0.076259	0	0.014704	0.151891	0.03062	0.115965
ENSMUSG00000009013	Dynll1	64.3296	60.4322	59.2653	95.5259	125.324	116.024	94.2838	94.1167	92.0075	109.332	104.706	107.2	65.9718	60.226	62.595	102.853	106.646	117.809	87.4331	98.1643	89.1973	115.148	106.187	118.932
ENSMUSG00000009030	Pdcl	37.879	36.9713	31.2233	28.5276	26.9708	26.5439	26.6491	25.9975	27.5632	27.6203	29.1126	29.513	27.7119	38.173	33.7134	29.3069	26.8047	28.0242	26.7674	27.0243	24.647	29.7149	27.7845	25.3565
ENSMUSG00000009035	Tmem184b	69.8443	57.336	73.2138	110.566	109.594	116.547	40.5815	30.1892	31.7626	38.5249	34.3478	31.198	59.8847	68.9992	53.8204	100.893	90.4952	104.53	38.1578	33.7131	26.7925	32.7754	41.7606	40.0724
ENSMUSG00000009047	Gm5965	0	0	0	0	0	0	0	0	0	0	0	0	0	0	0	0	0	0	0	0	0	0	0	0
ENSMUSG00000009070	Rsph14	0	0	0	0	0	0	0	0	0	0	0	0	0.046099	0	0	0	0	0	0	0	0	0	0	0
ENSMUSG00000009073	Nf2	41.9935	42.2789	44.9625	25.9457	19.6704	24.447	24.5399	24.6651	24.8647	29.3703	25.4468	27.1436	41.5943	36.0579	42.498	22.0317	21.0751	28.2679	26.0779	28.4259	29.3721	27.1387	27.0958	26.3294
ENSMUSG00000009075	Cabp7	0.258238	0.110081	0	0.105845	0	0.023458	0	0.025271	0	0.020951	0.023185	0.096768	0.054513	0.029568	0.102803	0.044907	0.024241	0.063065	0	0.04389	0.021096	0.063319	0.109758	0.071539
ENSMUSG00000009076	Zmat5	30.6094	31.5094	39.0885	45.655	41.9603	46.1681	34.9378	39.054	42.2522	28.7849	35.3128	29.9585	40.9545	36.4483	43.4693	43.8733	39.648	42.3364	33.8571	32.5516	36.5495	26.736	32.236	29.5406
ENSMUSG00000009079	Ewsr1	212.056	229.522	315.406	208.604	225.24	299.712	221.671	228.149	270.425	218.218	241.444	254.816	220.928	313.218	316.139	233.135	279.688	268.612	206.235	275.872	277.295	228.146	259.93	259.494
ENSMUSG00000009090	Ap1b1	138.602	139.3	153.614	139.581	121.34	114.733	76.2994	84.1098	107.674	53.9061	63.2852	73.2692	151.53	143.976	147.536	121.13	127.661	121.623	72.0675	86.1423	96.4294	67.0019	90.4446	74.377
ENSMUSG00000009092	Derl3	0.979893	0.56609	1.25449	0.182249	0.298565	0.16367	0.950112	0.921211	0.740027	0.820377	2.00074	0.68819	0.653406	0.582921	0.73608	1.0233	0.4126	0.19397	0.379655	1.36816	4.0627	1.3043	1.2148	1.17112
ENSMUSG00000009093	Gstt4	0	0	0	0.825088	0.401172	0.747113	0.792268	0.396065	0.09909	0.67429	0.553619	0.844622	0	0.116614	0	0.96255	0.485586	0.990642	1.0739	0.795247	0.416147	1.04336	0.873771	0.65617
ENSMUSG00000009097	Tbx1	0	0	0	0	0	0	0	0	0	0	0	0	0	0	0	0.074473	0	0	0	0	0	0	0	0
ENSMUSG00000009108	Gnat2	0	0.086376	0.174092	0	0.110929	0	0	0	0	0.202257	0	0.14845	0	0.42054	0.498137	0	0.034226	0	0	0.339785	0.060224	0.034371	0.101643	0
ENSMUSG00000009112	Bcl2l13	17.0188	16.0495	14.403	14.6752	8.37107	15.8384	10.6197	12.9073	14.8048	8.34792	8.11358	15.6606	20.3575	22.9541	12.1225	10.871	15.4229	12.8308	11.1904	10.6831	13.6803	15.3458	16.7877	7.65036
ENSMUSG00000009114	2610028H24Rik	0	0	0	0	0	0	0	0	0	0	0	0	0	0.207716	0	0	0	0	0	0	0	0	0	0
ENSMUSG00000009115	Spatc1l	0	0	0	0	0	0	0	0	0	0	0.053057	0.075688	0	0	0.058022	0	0.132023	0	0	0	0	0	0.050239	0
ENSMUSG00000009145	Dqx1	0.865865	0.887973	1.1226	0.871037	1.06291	0.636076	1.33755	1.43983	0.973984	0.851067	0.663628	1.32794	1.27563	0.740799	1.24719	0.706115	0.551659	0.445035	1.44861	1.03808	1.2512	1.04544	1.06331	1.14938
ENSMUSG00000009185	Ccl8	3.6848	10.8336	4.77398	103.535	227.655	200.994	3.29652	4.79249	5.27774	3.37309	2.34083	8.79813	16.1403	5.45466	11.3217	161.283	170.576	171.499	7.5368	3.4805	15.6122	9.51105	7.6052	5.78705
ENSMUSG00000009207	Lnpk	13.1723	14.6188	13.0443	13.2872	17.6971	16.9851	19.5919	17.0414	17.1565	20.9357	18.5332	17.9952	9.46336	11.0505	16.343	15.0214	15.5343	21.9115	14.2847	14.407	19.407	24.3812	16.2151	20.048
ENSMUSG00000009210	Prr29	0.10159	0	0.099343	0	0	0	0	0	0.130843	0	0	0	0	0	0	0.079766	0	0	0	0.34943	0.100933	0.128955	0	0
ENSMUSG00000009214	Mymk	0	0	0.060467	0	0	0	0	0	0	0	0	0	0	0	0	0	0	0	0	0	0	0	0.117806	0
ENSMUSG00000009216	Fam163b	0	0	0	0	0	0	0	0	0	0	0	0	0.07096	0	0	0	0	0	0	0	0	0	0	0
ENSMUSG00000009246	Trpm5	0	0.051905	0.038548	0	0.033352	0	0.037409	0.052382	0.073953	0	0	0	0.160086	0.020427	0.251435	0.046801	0.043996	0	0.104151	0.178742	0.542705	0	0.266759	0.036125
ENSMUSG00000009248	Ascl2	0.10368	0.049752	0.050402	0.239236	0.186564	0.29596	5.62643	4.81766	4.35846	5.00477	6.359	5.62031	0.050256	0.053791	0.09462	0.501018	0.178833	0.114377	3.23827	3.44697	3.22663	4.96284	6.58473	6.71809
ENSMUSG00000009281	Rarres2	0.112761	0.035019	0.07387	0	0.082406	0	3.78394	0.099851	0	0.027976	0	0.06546	0	0.240393	0.032112	0	0.065333	0.05716	0.356873	0	0	0.095912	0	0
ENSMUSG00000009291	Pttg1ip	121.804	125.791	134.148	94.2049	89.3238	84.9377	94.7837	97.8123	104.434	94.8492	102.084	106.984	128.94	140.083	124.841	87.9185	91.933	84.2343	95.5407	102.627	99.4593	94.4207	109.114	107.658
ENSMUSG00000009292	Trpm2	6.08113	7.05594	9.15342	22.8447	20.1015	16.3158	27.7691	36.6208	44.5294	25.3578	29.5153	34.0882	11.839	16.2089	10.5016	20.3742	25.9724	17.587	30.7601	36.0835	50.9544	39.7887	37.4485	38.795
ENSMUSG00000009293	Ube2g2	44.7178	47.3784	45.8055	58.2486	60.303	63.189	60.1298	54.3158	56.7312	56.171	63.2216	63.7787	42.8821	51.6468	43.7711	58.0174	60.2379	61.0194	57.244	61.0041	55.699	52.0413	62.2219	58.9099
ENSMUSG00000009350	Mpo	3.01933	3.42236	1.73038	1.57713	0.596567	0.840055	0.374776	0.722469	0.24338	0.045947	0.076337	0.026387	5.57628	2.83045	3.93529	1.88533	0.822122	1.79496	1.01405	0.096131	0.346996	0.158672	0.061901	0.182139
ENSMUSG00000009356	Lpo	0	0	0	0	0	0	0	0	0	0	0	0	0	0	0	0	0	0.037404	0	0	0	0	0	0
ENSMUSG00000009376	Met	0.651819	1.43517	2.23177	4.86095	5.03674	4.58744	12.8493	11.339	5.81175	14.8208	12.1102	11.376	0.766987	1.54519	1.04656	4.43231	4.40413	4.52904	12.8098	9.73635	9.13503	13.9792	10.6802	12.3595
ENSMUSG00000009378	Slc16a12	0	0	0.020111	0	0	0.017375	0	0	0	0	0	0	0	0.042612	0	0	0	0	0	0	0	0	0.01617	0
ENSMUSG00000009394	Syn2	0.11018	0.079277	0.07726	0	0.050562	0	0	0	0.028722	0	0	0	0.0528	0.200113	0.024885	0.021843	0.071206	0.041025	0	0	0	0	0	0
ENSMUSG00000009406	Elk1	10.765	12.372	12.4763	10.7572	11.7527	13.7517	14.3584	15.0482	15.2274	15.4183	15.6985	16.2052	10.4223	13.0785	12.4301	11.029	12.0329	12.1296	13.905	15.8689	16.5965	15.8969	17.2806	14.5846
ENSMUSG00000009418	Nav1	39.8876	32.8734	43.4661	13.5906	14.3898	16.5308	15.4194	17.2937	22.0252	20.2644	25.6705	19.6276	25.8535	37.4459	39.5238	12.59	21.4796	17.3271	15.6626	20.8937	16.4616	17.6241	21.6843	19.9636
ENSMUSG00000009470	Tnpo1	47.752	51.261	61.6723	51.5365	51.2674	51.3097	46.9727	49.4391	52.1492	48.1485	48.988	52.1804	33.068	57.0895	57.604	47.9978	52.3693	52.2812	43.0007	52.5577	51.3931	45.4963	58.7226	50.9607
ENSMUSG00000009471	Myod1	0	0	0	0	0	0	0	0	0	0	0	0	0	0	0	0	0	0	0	0	0	0	0	0
ENSMUSG00000009487	Otog	0	0	0	0	0	0	0	0	0	0	0	0	0	0	0	0	0	0	0	0	0	0	0	0
ENSMUSG00000009535	Rnmt	28.4743	31.4623	30.598	29.5177	25.7255	26.6613	28.1118	26.8933	27.646	36.065	37.3716	29.3637	25.0799	28.6065	31.318	26.9302	30.877	29.3377	31.0463	29.2543	32.114	33.8567	31.8286	30.7813
ENSMUSG00000009545	Kcnq1	0.095214	0.228091	0.418627	0	0	0	0.041604	0.021341	0.042086	0.071689	0.019763	0.102793	0.158608	0.39524	0.064231	0.086119	0.082102	0.035496	0.052822	0	0.081719	0.082702	0.149623	0
ENSMUSG00000009549	Srp14	222.231	223.54	232.429	191.358	178.43	177.513	219.13	202.013	192.818	203.904	213.019	192.779	232.333	226.89	231.517	188.891	185.961	185.231	191.377	213.714	202.462	197.354	205.11	218.03
ENSMUSG00000009551	6330409D20Rik	0.43266	0.42686	1.0355	0	0.24037	0.073519	0	0	0.076417	0.249064	0.20954	0	0.084103	0.455742	0.628406	0.069657	0.075081	0.194528	0.170657	0	0.328861	0	0.137413	0
ENSMUSG00000009555	Cdk9	160.235	152.132	194.067	110.946	118.773	121.189	111.058	103.557	118.641	101.981	113.929	109.758	167.196	190.472	182.084	111.631	116.123	118.545	97.0174	110.574	110.783	100.479	124.424	117.908
ENSMUSG00000009563	Tor2a	51.0849	48.9235	50.4348	47.0436	41.554	41.7271	33.1545	30.2311	33.4905	28.0913	31.5705	30.5006	54.0151	52.8583	52.0671	44.1679	43.4062	42.9301	34.5418	35.0389	31.5738	31.2021	32.2096	38.3783
ENSMUSG00000009566	Fpgs	6.19389	6.41251	9.04702	4.27064	4.25292	4.685	8.87533	7.27188	7.74536	8.82762	8.89977	8.62174	7.00872	6.01251	7.00069	4.02332	4.92452	5.11186	8.12082	6.65148	7.22809	7.79941	8.65569	9.22632
ENSMUSG00000009569	Mrtfb	27.1385	26.689	26.3609	13.4161	11.2053	13.2046	12.9711	11.6925	13.1016	12.537	12.3164	11.8425	18.1477	25.2372	24.3253	13.0142	12.9887	12.548	11.9326	12.007	11.818	12.0198	12.5886	14.0725
ENSMUSG00000009575	Cbx5	10.0378	14.9161	9.82397	12.289	14.8221	14.1215	12.0944	14.4547	14.0706	12.7995	11.8875	16.4845	8.42229	11.8807	10.9486	12.4523	16.7887	12.5252	14.374	15.1439	16.5379	13.8256	19.4432	16.8656
ENSMUSG00000009580	Odam	0	0	0	0	0	0	0	0	0	0	0	0	0	0	0	0	0	0	0	0	0	0	0	0
ENSMUSG00000009585	Apobec3	19.4131	21.9743	27.0751	97.0294	110.319	120.653	19.9669	26.5026	41.6609	15.5886	15.3732	30.2598	24.0547	26.1945	26.6144	125.07	113.936	120.63	44.577	32.3721	63.2307	29.0891	41.3856	27.6563
ENSMUSG00000009588	St6galnac1	0	0	0	0	0	0	0	0	0	0	0	0	0	0	0	0	0	0	0	0	0	0	0	0
ENSMUSG00000009596	Taf7l	0	0	0	0	0.084282	0	0	0	0	0	0	0	0	0	0	0	0	0	0	0	0	0	0	0
ENSMUSG00000009614	Sardh	1.97769	4.09412	3.89395	0.142805	0.070489	0.038155	0.58133	0.135611	0.174246	0.735315	0.72567	0.170051	4.0639	3.27765	5.17378	0.133499	0.013138	0.068272	0.177865	0.166752	0.340097	0.144232	0.119007	0.563756
ENSMUSG00000009621	Vav2	25.6154	33.6493	30.6737	27.111	28.0421	24.7793	26.8905	26.7481	29.7887	20.7293	25.6395	22.7018	29.9317	28.3447	36.9889	28.1591	24.6399	27.3495	24.4141	27.8107	28.9113	24.2783	25.9142	24.4232
ENSMUSG00000009628	Tex15	0.060063	0.16086	0.20043	0.058831	0.039129	0.045157	0.036101	0.008852	0.009039	0.023988	0	0.034926	0.128593	0.063938	0.200284	0.024941	0.071699	0.03093	0	0.092848	0.007686	0.071697	0.02452	0
ENSMUSG00000009630	Ppp2cb	84.3732	96.0962	97.9056	63.8053	54.562	60.6536	100.311	103.64	89.1598	101.98	103.302	92.676	88.147	93.109	89.6344	66.196	59.016	57.9559	97.584	89.5047	90.7605	99.5004	89.4072	108.116
ENSMUSG00000009633	G0s2	0.633986	0.491776	0.247916	0.687101	0.111392	0.515206	0	0	0.108008	0.091915	0	0.10392	1.23098	1.44158	1.38388	0.097916	0.858005	0.830529	0	0	0.648068	0	0.850855	0.103007
ENSMUSG00000009640	Dmap1	13.1782	14.3686	13.3837	12.4722	17.2716	14.7007	12.6961	13.8197	14.0375	12.1972	12.1393	15.3241	16.902	14.2006	14.093	14.8808	15.3734	13.9948	14.9181	14.9971	15.3925	14.23	14.4972	15.1716
ENSMUSG00000009646	Pla2g12b	0	0	0	0	0	0	0	0	0	0	0	0	0	0.146785	0	0	0	0	0	0	0	0	0	0
ENSMUSG00000009647	Mcu	7.45538	7.79706	6.5797	6.66461	5.67627	5.99231	6.79735	6.9403	6.16221	7.77857	7.36349	7.2251	7.75414	7.36545	7.54192	6.62623	7.41257	5.99532	7.23333	6.94578	6.59788	6.59227	6.8167	6.45411
ENSMUSG00000009654	Oit3	5.66662	6.14612	10.4799	1.93657	1.03657	2.53613	2.10658	2.87571	1.6709	1.5852	0.932387	0.983503	8.1709	7.15416	9.58814	2.8844	2.45302	1.79031	0.40975	2.2789	1.22681	1.22145	3.39671	1.21436
ENSMUSG00000009670	Tex11	0	0	0	0	0.033219	0.030635	0	0	0.048024	0	0	0.059785	0.10018	0	0.046893	0.110344	0	0.082105	0.325409	0	0.122801	0.160902	0	0.118939
ENSMUSG00000009681	Bcr	1.68691	1.53076	1.83598	1.02673	0.738983	0.7222	0.825646	0.909887	0.838126	0.736639	0.727154	0.548817	1.59832	1.34921	1.43543	0.938616	0.744539	0.975502	1.1918	1.58971	0.608472	0.99868	0.617935	0.55938
ENSMUSG00000009687	Fxyd5	374.526	363.644	342.517	382.026	355.689	354.147	296.978	297.024	317.545	253.042	293.943	319.782	396.688	394.826	342.102	393.732	399.373	356.004	403.213	332.093	432.357	350.191	353.154	313.89
ENSMUSG00000009731	Kcnd1	0.132948	0.050848	0.142609	0.383572	0.330097	0.186981	2.36863	2.76208	3.99239	2.07634	2.46802	3.30888	0.112947	0.192618	0.201307	0.336454	0.28302	0.147371	1.45565	2.29261	2.66973	1.69876	4.4103	2.8984
ENSMUSG00000009733	Tfcp2	9.91277	7.61747	10.3358	10.3674	9.35772	7.44772	8.86586	8.76592	6.81192	7.32686	5.46762	5.26979	9.14628	7.16108	6.49338	7.78009	5.52571	5.74914	6.45049	5.6418	9.96585	7.74679	6.5284	6.33915
ENSMUSG00000009734	Pou6f2	0	0	0	0	0	0	0	0	0	0	0	0	0	0	0	0	0	0	0	0	0	0	0	0
ENSMUSG00000009739	Pou6f1	12.3232	13.2431	19.9786	11.4491	12.1022	13.6722	9.35747	16.1458	19.4447	9.92903	10.6731	12.4681	12.2869	15.4818	15.4136	14.7975	11.9113	15.0998	12.8592	13.2473	16.3732	8.4445	14.2919	14.6027
ENSMUSG00000009741	Ubp1	49.5251	45.6281	56.0462	50.3247	51.3205	58.9278	47.8462	40.8061	46.3662	47.1036	47.2993	49.1349	43.2793	58.0359	54.0029	54.8841	60.7905	55.9603	49.7487	48.1903	51.4536	46.1309	50.9197	54.3833
ENSMUSG00000009772	Nuak2	27.7564	20.9984	16.7687	21.4602	24.1086	20.121	9.17845	10.9217	12.5061	7.94142	7.8341	12.6374	23.1889	15.0025	14.5993	22.3629	21.0203	24.891	11.4306	10.3362	15.6388	8.37166	11.5313	10.8854
ENSMUSG00000009828	Cilk1	5.59206	6.7373	7.52695	4.56165	2.92065	5.83874	5.10258	3.66386	4.1601	3.07513	3.61766	3.7175	6.51201	8.44702	4.65993	5.0399	4.60191	5.28251	5.65354	4.21282	3.5061	6.59755	3.35622	3.02621
ENSMUSG00000009863	Sdhb	165.444	182.469	180.179	305.151	290.714	263.805	198.285	212.272	240.157	182.824	189.224	212.75	179.653	176.827	175.825	299.005	287.071	283.597	199.404	228.908	241.877	188.559	236.176	206.349
ENSMUSG00000009876	Cox4i2	0	0	0	0	0	0	0.147033	0.300499	0.143683	0	0	0.141416	0.322655	0.346954	0.906601	0	0	0	0.162501	0.130322	0.248639	0	0	0
ENSMUSG00000009894	Snap47	34.6655	29.7731	31.1677	23.9299	20.3974	19.7333	19.6127	18.4873	24.6238	21.3723	20.8328	19.4421	29.598	28.2754	28.2463	22.8323	19.459	18.0484	21.5655	22.0717	22.3363	19.6409	22.8758	19.0002
ENSMUSG00000009900	Wnt3a	0	0	0	0	0	0	0	0	0	0	0	0	0	0	0	0	0	0	0	0	0	0	0	0
ENSMUSG00000009905	Kdsr	4.68857	4.7542	6.02592	3.48505	2.66195	3.78156	2.31999	2.15185	3.45214	2.27595	1.9348	2.40947	5.77649	5.84096	5.92166	3.32882	4.00483	3.56557	2.59247	3.54945	3.34432	2.13882	2.76991	2.73181
ENSMUSG00000009907	Vps4b	127.398	128.863	134.497	121.726	135.383	128.099	95.2523	112.523	107.739	106.143	116.159	113.169	113.408	135.557	125.242	120.927	124.946	128.375	100.447	108.283	114.584	110.062	105.353	101.276
ENSMUSG00000009927	Rps25	896.188	986.404	989.25	602.811	596.155	533.627	899.147	1013.31	1048.46	1037.86	1107.2	1052.28	1076.54	963.968	1043.85	610.691	607.233	572.913	918.633	1020.31	1032.4	1111.75	1057.7	1098.14
ENSMUSG00000009941	Nxf2	0	0.145498	0.073932	0.138968	0.198781	0.281561	0.043548	0.129891	0.383155	0.036508	0.151614	0.156528	0.178217	0.206726	0.044111	0.088768	0.275301	0.301181	0.180676	0.037713	0.109082	0.124393	0.084914	0.28993
ENSMUSG00000009995	Tafazzin	58.2157	63.4465	71.4396	62.3209	51.2607	56.4485	43.2357	49.867	52.4563	45.8007	45.6372	49.5113	66.3446	65.2589	71.4598	54.4399	58.4631	52.3458	51.0108	54.4615	62.1804	46.0954	51.8435	50.1317
ENSMUSG00000010021	Kif19a	1.05169	1.37928	2.36094	0.938339	1.4623	2.30621	0.524746	0.949303	0.684462	0.628141	0.990483	0.282254	1.10961	1.74016	1.58854	1.35286	1.44445	1.71683	0.358489	0.242432	0.556434	0.196601	0.718484	0.242726
ENSMUSG00000010025	Aldh3a2	51.9349	52.3748	55.4953	41.8998	46.3358	50.2395	31.9302	32.479	36.9433	31.978	29.4546	32.2383	53.0781	54.8685	55.5855	45.8359	49.6656	48.9712	37.3741	35.286	36.6501	30.8911	32.9981	35.0871
ENSMUSG00000010044	Zmynd10	0.04487	0	0	0	0	0	0	0	0	0	0	0	0.116363	0.249456	0	0	2.45588	0	0	0	0	0	0.048057	0
ENSMUSG00000010045	Tmem115	30.8869	30.8973	25.4095	31.8246	28.0317	28.8884	22.7177	22.7905	22.4466	22.8099	21.3809	20.6777	31.3458	28.1868	27.2949	27.7118	28.3714	30.0195	21.3131	20.6869	20.874	21.9774	19.8644	20.0571
ENSMUSG00000010047	Hyal2	18.5582	18.1551	21.9958	14.9908	14.7492	13.2544	17.8854	18.7114	14.6788	17.134	17.3788	14.1652	20.4115	20.1655	24.0484	12.9702	12.8321	13.3924	17.0226	16.3751	16.284	19.7958	18.0921	16.3293
ENSMUSG00000010048	Ifrd2	8.42056	6.37535	7.06763	5.64833	5.16679	10.0198	17.1641	18.6851	20.6148	23.7002	24.8609	23.3224	9.15661	9.85505	9.61979	8.67099	9.37307	5.24497	12.9887	20.1738	14.002	14.06	18.156	18.5574
ENSMUSG00000010051	Hyal1	26.1116	33.4155	38.3986	14.8185	15.0269	18.1899	2.40248	1.6837	1.92576	0.869367	1.03898	0.545778	22.9028	35.9188	45.2031	11.0121	12.7557	17.3957	1.61363	2.7756	1.35556	1.04519	2.17821	1.45935
ENSMUSG00000010054	Tusc2	31.6416	36.6406	34.4401	24.7323	28.6753	29.2489	20.6348	19.7121	24.4205	21.1933	25.8795	22.1911	34.703	36.4081	33.7207	22.9067	25.1485	27.0184	17.1555	20.7569	23.2614	20.6621	19.9994	23.1107
ENSMUSG00000010057	Nprl2	9.62044	9.71376	10.536	8.52577	10.1044	8.93366	9.198	8.87703	10.2392	6.44753	8.4795	9.15724	10.0932	9.69445	9.34587	8.5478	9.59431	8.581	8.84018	7.72202	8.31246	8.60651	9.51076	7.67979
ENSMUSG00000010064	Slc38a3	0	0	0	0	0	0	0	0	0	0	0	0	0	0	0	0	0	0	0	0	0	0	0	0
ENSMUSG00000010066	Cacna2d2	0	0	0	0	0	0	0	0	0	0	0	0	0	0	0.011699	0	0	0.009982	0	0	0.010112	0.011293	0	0
ENSMUSG00000010067	Rassf1	29.1255	27.8859	43.1586	39.162	47.4199	61.1524	20.5885	18.4597	25.1351	20.8228	20.1245	27.6138	29.4397	42.6964	38.6043	39.5554	53.7849	64.1831	20.52	26.4548	28.4421	16.4812	27.2976	34.7418
ENSMUSG00000010080	Epn3	0	0	0	0	0.033349	0	0	0	0	0	0	0.015816	0	0	0	0	0	0	0	0	0.109321	0	0	0.121633
ENSMUSG00000010086	Rnf112	0	0	0	0	0	0	0	0	0	0	0	0	0	0	0	0	0	0	0	0	0	0	0	0
ENSMUSG00000010095	Slc3a2	479.869	493.379	455.555	575.065	647.65	714.603	451.18	364.043	354.836	441.897	393.184	361.666	482.598	433.321	468.871	616.246	608.461	737.268	414.963	345.926	373.924	389.671	300.416	388.943
ENSMUSG00000010097	Nxf1	64.4429	64.234	74.0754	64.7916	65.97	68.3323	63.1112	65.162	74.6709	63.6328	65.6983	69.9223	72.6017	72.1979	73.378	67.7129	71.8097	68.9303	66.6299	68.3759	73.6085	67.9649	70.8314	69.1143
ENSMUSG00000010110	Stx5a	61.1964	59.3783	67.0389	49.0682	50.6343	59.5186	45.1701	45.8844	50.5162	45.2187	44.8152	41.5338	68.7319	59.9735	72.4666	50.9587	57.1338	60.3943	44.7387	44.0297	48.4122	48.5985	44.8091	47.5024
ENSMUSG00000010122	Slc47a1	0	0	0	0	0	0	0	0	0	0	0	0	0.028018	0	0	0	0	0	0	0	0	0	0	0
ENSMUSG00000010136	Pifo	0	0	0	0	0	0	0	0	0	0	0	0	0	0	0	0	0	0	0	0	0	0	0	0
ENSMUSG00000010142	Tnfrsf13b	38.962	44.9414	38.2997	41.0759	48.5175	34.2652	40.9472	47.2143	52.8036	43.6963	40.4019	42.0126	44.9806	45.1443	38.7234	38.2256	36.1392	32.1007	31.786	44.151	39.644	35.0853	49.3289	37.9946
ENSMUSG00000010154	Spire2	0.035835	0.068837	0.455483	0.131665	0.032365	0.205096	0	0.094548	0.031076	0	0	0	0.068615	0.260006	0.518627	0.07652	0.213367	0.210432	0	0.027629	0	0	0.024941	0
ENSMUSG00000010175	Prox1	0.048663	0.124953	0.12412	0	0.018054	0.019655	0.016995	0.059397	0.033868	0.021437	0.032452	0.04942	0.054379	0.101075	0.195725	0	0.016613	0.087586	0.009466	0.07473	0.054574	0.016367	0.017819	0.091104
ENSMUSG00000010205	Raver1	27.2207	27.8367	24.9466	32.1938	30.9611	31.3869	37.2329	35.4465	38.0719	39.5477	43.4504	40.844	27.4197	25.1095	26.1233	31.8857	32.839	30.5381	36.5459	37.4187	40.3306	38.6666	41.2186	39.6056
ENSMUSG00000010277	Bltp2	109.462	115.442	111.122	78.2377	84.1234	74.4058	102.713	108.251	114.269	110.89	105.246	114.748	126.006	115.74	118.169	78.5756	94.3544	77.8135	91.6125	112.246	102.472	101.346	123.269	112.053
ENSMUSG00000010290	AI597479	7.95272	10.4439	11.4592	7.98456	10.0562	9.5845	7.34535	8.72199	9.06796	7.47163	6.89542	8.30064	7.89461	10.6072	11.9983	9.00194	9.80359	10.2594	7.2909	9.80602	9.25828	7.8425	9.45519	9.07587
ENSMUSG00000010307	Tmem86a	199.379	192.97	201.574	259.33	292.54	282.769	49.4428	55.6831	88.5377	30.2122	32.0252	36.5016	228.295	208.661	220.653	244.139	263.604	279.413	47.7429	65.9598	71.48	35.2124	47.7593	40.5694
ENSMUSG00000010311	Optc	0	0	0	0	0	0	0	0	0	0	0	0	0	0	0	0	0	0	0	0	0	0	0	0
ENSMUSG00000010342	Tex14	0.079572	0.121412	0.59091	0.459739	0.347588	0.222208	0.069292	0.236241	0.095733	0	0.235788	0.133774	0.059665	0.211881	0.139616	0.436684	0.29354	1.17142	0.091591	0.085157	0.093718	0.053486	0.073874	0.093409
ENSMUSG00000010358	Ifi35	16.8718	17.2577	19.0513	150.814	176.541	180.402	53.6326	58.7198	58.7786	54.3714	53.886	72.2302	19.6143	22.5464	16.9011	159.468	152.859	187.241	81.3724	64.7064	80.9813	71.5146	69.7411	68.8306
ENSMUSG00000010362	Rdm1	9.03569	14.5177	13.2132	2.47979	5.33271	4.67438	0.649822	1.32956	2.1253	2.13009	1.2947	2.78493	12.573	10.1476	16.7253	3.54084	5.64128	10.2686	0.401278	1.30311	1.75735	1.34815	1.2734	0.41834
ENSMUSG00000010376	Nedd8	148.293	158.312	150.33	169.795	170.159	152.888	182.873	192.357	190.083	185.152	186.626	181.757	161.141	163.136	157.086	158.863	170.412	154.439	184.8	190.398	183.177	179.745	184.608	189.852
ENSMUSG00000010392	Gosr1	25.0336	27.7941	31.2806	30.89	29.1066	31.356	26.6021	25.0599	25.9336	24.6764	23.8808	27.6301	24.0312	30.9536	35.4874	27.7998	32.3736	35.3932	22.2261	28.6221	25.7757	25.5028	26.1993	34.675
ENSMUSG00000010406	Mrpl52	167.816	143.832	137.543	288.318	263.456	279.685	506.824	555.815	458.446	578.494	636.42	540.48	150.161	156.566	148.19	270.032	277.984	248.651	527.648	483.384	502.058	563.135	460.593	578.059
ENSMUSG00000010435	Spaca7	0	0	0	0	0	0	0	0	0	0	0	0	0	0	0	0	0	0	0	0	0	0	0	0
ENSMUSG00000010453	Kansl3	24.3283	27.0579	35.9812	36.905	42.3915	47.8231	18.2617	19.9464	26.1479	17.5602	17.7234	24.2469	24.4512	30.7916	30.8089	65.3137	44.7905	54.1562	21.1	24.7091	28.8677	18.8142	21.7592	25.4997
ENSMUSG00000010461	Eya4	4.76416	3.7836	1.98558	2.85087	2.9192	2.02062	0.335486	0.242086	0.190755	0.328506	0.132269	0.146524	3.89339	2.05389	3.51228	3.39898	1.35153	2.56593	0.322908	0.14059	0.306008	0.386559	0.104929	0.160257
ENSMUSG00000010476	Ebf3	0.124405	0	0	0	0	0	0.055135	0	0	0	0	0.037452	0.048636	0.342142	0.013952	0	0	0	0.015491	0	0.144409	0	0	0.013481
ENSMUSG00000010492	Uckl1os	0.272104	2.11626	1.06111	0.253713	0.427423	0.537417	0.70594	1.16705	0.634064	0.204852	0.50552	0.501784	0.518923	0.871415	1.90608	0.277222	0.668389	0.346207	0.635673	0.673222	1.12037	0.479607	0.727885	1.6442
ENSMUSG00000010505	Myt1	0	0	0	0.083686	0.017975	0.049325	0	0	0	0.028604	0	0.11581	0	0	0	0.011733	0	0.033264	0.018841	0.126369	0.033905	0	0.015186	0
ENSMUSG00000010517	Faf1	13.3216	16.3824	15.2912	17.5194	17.9861	18.9606	17.3282	17.6124	18.8051	16.9021	18.805	18.3516	16.8209	15.9	14.5161	19.7151	20.9619	18.4313	15.2208	18.8865	17.5234	17.0118	19.8244	18.1946
ENSMUSG00000010529	Gm266	0	0	0	0.139784	0	0	0	0	0	0	0.061946	0	0	0	0.068137	0	0	0	0	0	0.057069	0	0	0
ENSMUSG00000010538	Tsacc	4.23275	1.3649	2.7132	0.782043	1.24141	0.717415	1.78787	2.99892	1.2278	0.822061	1.63937	2.36504	3.81959	2.02384	3.9682	2.01393	3.65691	2.9282	2.48508	3.96856	1.50874	1.70021	1.98817	3.04863
ENSMUSG00000010554	Mettl16	12.52	9.47912	9.22176	8.30953	9.93453	10.8746	14.6527	12.3128	11.255	13.6531	14.7999	12.4053	7.49729	8.35772	10.5244	10.0509	10.3426	7.71907	13.3077	10.9564	10.0665	15.811	11.4391	12.8505
ENSMUSG00000010592	Dazl	0	0.069293	0	0	0.036648	0.133482	0.067838	0	0.065946	0.134289	1.36671	0.031958	0.064293	0	0.03072	0	0.065939	0.169046	0.037425	0.114677	0.229125	0.123193	0	0
ENSMUSG00000010601	Apol7a	0	0	0	0	0	0	0	0	0	0	0	0	0	0	0.031708	0	0	0	0.062455	0	0	0	0	0
ENSMUSG00000010607	Pigyl	32.4603	20.7786	28.2444	29.0467	28.985	26.1661	18.7171	19.098	23.3913	19.2734	17.3131	18.885	28.4547	28.7323	25.3324	24.8559	28.8414	29.4835	21.5748	23.2788	20.6953	23.5503	18.6999	16.5953
ENSMUSG00000010608	Rbm25	82.0107	89.8547	93.9791	69.9937	72.752	72.6805	75.7282	79.8412	88.6047	84.8104	82.7339	100.45	79.3843	90.0277	92.7193	75.0732	78.043	76.1995	66.9096	84.2121	90.0899	86.889	87.9118	91.1139
ENSMUSG00000010609	Psen2	156.19	135.576	139.049	106.992	105.545	118.256	71.6793	71.3213	78.4024	59.915	59.622	76.5249	141.59	127.561	144.836	103.203	111.348	127.056	84.5179	80.4005	88.4927	67.7668	84.9854	69.3742
ENSMUSG00000010651	Acaa1b	0	0.046151	0	0.088958	0	0	0	0	0	0	0	0	0	0.10065	0.087186	0.076027	0	0	0	0.037339	0	0	0.186725	0.040072
ENSMUSG00000010660	Plcd1	0.971753	2.15724	1.08608	1.45991	2.06361	1.41842	1.07991	1.39317	1.3645	1.18359	2.19268	1.31163	1.26443	1.65888	1.73093	1.74872	2.27333	2.16545	1.65518	2.08873	1.29509	1.69227	3.20461	2.6051
ENSMUSG00000010663	Fads1	39.0018	39.0003	36.3293	55.9207	45.2664	44.1675	28.9893	26.9079	36.5231	18.1343	16.8003	19.9785	40.1003	40.3462	38.5642	51.761	45.343	43.2618	30.3611	28.8872	32.9243	21.1187	25.821	19.7602
ENSMUSG00000010721	Lmbr1	4.4331	4.21107	4.16517	2.63239	2.12106	2.1105	2.02206	2.00311	3.68608	1.73418	2.24028	2.54642	3.45111	4.1023	5.0825	3.34538	2.505	1.82566	1.74836	2.62272	2.37643	1.70524	2.41786	2.57547
ENSMUSG00000010751	Tnfrsf22	2.16637	2.31268	2.20026	1.01892	0.999194	1.19931	0.9835	2.9316	1.60668	1.10425	0.914687	3.25398	1.59312	2.24227	2.52157	1.17816	0.968393	0.73357	1.15404	1.25323	2.32106	2.87597	1.83536	3.92373
ENSMUSG00000010755	Cars	15.5599	21.7909	24.8217	33.8908	39.4145	45.3999	17.5764	20.5523	23.6637	18.0814	26.0002	23.4174	22.3137	18.2222	21.4267	39.4082	39.5397	52.4035	22.0631	20.234	32.9412	19.6771	26.8136	22.1023
ENSMUSG00000010760	Phlda2	0	0	0	0	0	0	0	0	0	0	0	0	0	0	0	0	0	0	0	0	0	0	0	0
ENSMUSG00000010796	Asz1	0	0	0	0	0	0	0	0	0	0	0	0	0	0	0	0	0	0	0	0	0	0	0	0
ENSMUSG00000010797	Wnt2	0	0	0	0	0	0	0	0	0	0	0	0	0	0	0	0	0.030336	0	0	0	0	0	0	0
ENSMUSG00000010803	Gabra1	0	0	0	0	0	0	0	0	0	0	0	0	0	0	0	0	0	0	0	0	0	0	0	0
ENSMUSG00000010825	Grid2ip	0	0	0	0	0	0	0	0	0	0	0	0	0	0	0	0	0	0	0	0	0	0	0	0
ENSMUSG00000010830	Kdelr3	0.25623	0.306722	0.74458	0	0	0.26467	0.959114	0.170632	0.332927	0	0.158842	0.217294	0.544604	2.16577	0.566464	0.151066	0.487931	0.14102	0.681324	0.049618	0.239366	0.382521	0.250101	0.162347
ENSMUSG00000010841	Cfap97d1	0	0	0	0	0	0	0	0	0	0	0	0	0	0	0	0	0	0	0	0	0	0	0	0
ENSMUSG00000010911	Apip	27.4565	35.8924	36.4779	33.71	40.3945	41.549	29.7567	35.0681	35.7026	33.2536	32.4271	33.6838	34.2832	30.3409	38.2741	40.1636	36.6291	35.6782	31.5787	35.2479	34.938	33.5182	28.4104	30.0473
ENSMUSG00000010914	Pdhx	12.4675	17.3769	12.2743	12.8224	16.3618	13.4809	17.5496	13.0811	14.5112	17.6166	16.7216	19.5507	12.6984	17.5426	14.4134	10.9517	16.9052	15.0751	16.1147	16.0551	17.4273	17.7998	14.6342	14.4352
ENSMUSG00000010936	Vac14	43.4416	43.5649	46.7183	47.7455	48.3373	51.2339	50.1516	48.0539	51.9049	51.2959	52.8955	52.3417	44.162	47.0854	45.1766	51.5756	49.3148	49.9677	52.6923	50.5367	51.8384	49.7221	54.2987	51.9082
ENSMUSG00000011008	Mcoln2	32.1794	34.4566	35.1656	97.5804	88.8677	113.007	100.582	82.8931	82.2751	107.73	91.2037	96.0882	33.8296	33.4871	35.2482	92.0818	114.709	99.8568	101.384	73.3107	82.4604	100.976	99.2253	96.2271
ENSMUSG00000011034	Slc5a1	0	0	0	0	0	0	0	0	0	0.013941	0	0	0	0	0	0	0	0	0	0	0	0	0	0.016015
ENSMUSG00000011096	Akt1s1	75.409	72.5619	80.6841	54.3632	61.9482	53.7806	58.6052	62.6397	65.9117	59.3536	64.5489	54.9877	93.8201	70.3471	70.5509	51.6623	52.0708	45.8817	54.9668	60.4764	56.8112	59.3902	63.3847	56.7246
ENSMUSG00000011114	Tbrg1	35.772	35.6098	40.4274	40.5606	52.069	50.5663	26.7255	26.8791	30.5142	27.454	29.557	33.5618	36.1811	41.5331	34.9482	46.8364	46.9137	50.1293	27.5684	25.9906	31.5255	28.2942	29.5793	28.3143
ENSMUSG00000011118	Panx3	0	0.090346	0.091152	0.06197	0.0849	0.028105	0	0	0	0	0	0	0	0	0.029014	0	0.028463	0	0.22066	0.025645	0.024824	0	0	0
ENSMUSG00000011148	Adssl1	197.235	162.365	162.838	27.1484	19.4317	26.3006	7.82946	5.82504	9.74583	6.17972	6.40669	6.15263	135.195	149.033	137.406	19.3528	20.4445	20.3512	6.78694	10.6707	8.37902	4.64877	10.0132	6.97975
ENSMUSG00000011154	Cfap161	4.52236	2.80307	2.14229	0.128869	0	0.172898	0.278989	0	0	0	0.057622	0	3.82495	2.42549	2.7257	0.27312	0.058913	0.102122	0.606651	0.089179	0.235529	0.05926	0.090113	0
ENSMUSG00000011158	Brf1	32.8131	39.6233	38.5773	32.8819	32.5657	30.5143	30.74	35.1315	33.9197	31.4119	29.7177	32.9258	33.9398	44.7831	37.2135	33.916	35.6447	30.0264	34.8596	37.7663	37.3059	27.295	33.7654	39.3151
ENSMUSG00000011171	Vipr2	0.090396	0.0863	0.043842	0.21349	0	0	0.079227	0	0	0.117519	0.132061	0.019182	0.127381	0.115926	0.119531	0.071138	0.019078	0.456558	0.60694	0.034899	0.016807	0.211107	0.07052	0.038195
ENSMUSG00000011179	Odc1	82.9965	77.1434	71.8645	95.0908	85.0983	85.0597	71.5542	59.5059	63.2793	79.1039	69.0993	67.6296	89.3054	68.6657	79.9603	91.3258	85.2903	79.265	70.6274	55.2759	68.7899	78.6838	48.5798	63.2908
ENSMUSG00000011254	Thg1l	7.35513	7.11457	6.62307	6.70736	6.56413	5.69866	14.5886	12.0289	8.12976	10.5147	12.9346	14.6493	7.4708	9.45376	7.52831	7.48433	6.01645	4.92792	13.1673	11.0056	9.54114	14.5811	12.4695	12.3089
ENSMUSG00000011256	Adam19	5.38462	7.72036	5.64608	4.05555	2.76355	1.33499	14.0296	11.9295	5.82633	9.94727	9.82222	9.92624	7.92692	4.58166	4.68383	5.15634	1.27138	1.56215	24.0928	4.44257	10.0657	17.1376	3.45945	14.6335
ENSMUSG00000011257	Pabpc4	30.6734	31.6929	29.2295	11.2185	9.47536	10.1922	26.2381	27.5342	25.3946	26.0157	27.9089	25.3508	26.6585	29.7123	31.2243	10.5493	13.0154	10.2691	20.0487	26.3075	22.8306	24.8917	25.4721	25.3581
ENSMUSG00000011263	Exoc3l2	0.069822	0.151851	0.017195	0.049064	0	0.028734	0.029986	0.078662	0.060839	0	0	0.090511	0.222412	0.186383	0.31548	0.164795	0.089419	0	0	0.069544	0	0.015365	0	0.014696
ENSMUSG00000011267	Zfp296	0.165347	0.424629	0.269642	0.105847	0.196904	0.448747	0.238056	0.479253	0.283166	0.319621	0.219538	0.319803	0.741233	0.285686	0.558271	0.641609	0.563488	0.08047	0.211004	0.378694	0.296175	0.138979	0.124322	0.315772
ENSMUSG00000011305	Plin5	0	0.039023	0.079246	0	0	0.032673	0.033758	0	0	0.029173	0	0	0.038974	0	0	0	0	0.058866	0	0	0	0	0.090499	0.065943
ENSMUSG00000011306	Sugp1	17.4886	22.1973	18.2859	23.5131	25.9249	29.7601	14.707	18.0653	19.5466	15.7431	17.1874	19.2185	18.9964	23.4126	18.9225	25.7899	25.7522	28.0798	15.2576	17.3372	17.778	17.2902	19.6941	18.3419
ENSMUSG00000011349	Dmrtc2	0	0	0	0	0	0	0	0	0	0	0	0	0.050925	0	0	0	0	0	0	0	0	0	0	0
ENSMUSG00000011350	Gm5893	0	0	0	0	0	0	0	0	0	0	0	0	0	0	0.079884	0	0	0.066033	0	0.034705	0	0	0	0
ENSMUSG00000011382	Dhdh	11.3349	11.1603	10.931	7.46949	5.78176	6.01203	7.85946	7.57484	9.0432	7.19573	7.3244	7.22504	10.1284	11.2165	11.6156	6.42913	6.9723	5.40517	6.76671	8.81932	7.61884	7.38295	8.56733	6.63555
ENSMUSG00000011427	Zfp790	4.25429	4.85588	8.65784	5.11538	6.08306	6.4544	3.23446	4.12523	5.48426	3.45694	3.08731	5.01932	4.40989	5.75889	6.52058	4.6011	6.95275	10.6575	3.969	4.58814	5.84118	3.39241	5.28412	4.62147
ENSMUSG00000011463	Cpb1	0	0	0	0	0	0	0.029765	0.08815	0	0	0	0.235625	0	0	0	0	0.02897	0	0	0	0.025104	0	0	0.029074
ENSMUSG00000011486	Slc25a41	0	0	0	0	0	0	0	0	0	0	0	0	0	0	0	0	0	0	0	0	0	0	0	0
ENSMUSG00000011589	Fsd1	0.045947	0	0	0	0	0	0	0	0	0	0	0	0	0.095254	0	0	0	0	0	0	0	0	0	0
ENSMUSG00000011632	Pinlyp	0	0	0	0	0	0	0	0	0	0	0	0	0	0	0	0	0	0	0	0.100302	0	0	0	0.108244
ENSMUSG00000011658	Fuz	8.53579	9.83832	6.4524	7.96187	11.0767	7.23254	7.46082	7.08302	8.26913	5.43429	5.9352	5.13822	9.08744	6.49165	9.0668	9.2273	7.86548	9.00709	6.74656	8.0909	6.31224	6.18382	6.9265	7.2647
ENSMUSG00000011751	Sptbn4	1.26694	0.028999	0.029559	0.013492	0.039613	0.018518	0.732664	0.027141	0.323785	0.062371	0.018431	0.051933	0.029387	0.094808	0.048645	0.05716	0.051762	0.108026	0.036791	0.071861	0.079305	0.019883	0.092785	0.389383
ENSMUSG00000011752	Pgam1	572.443	538.014	497.138	288.127	261.492	258.251	461.793	389.24	358.871	475.653	420.87	395.679	455.769	480.236	501.553	283.094	272.78	263.73	356.941	374.364	332.212	362.298	422.988	395.863
ENSMUSG00000011831	Evi5	19.3426	20.4747	21.2823	22.636	21.0752	17.4038	22.3833	19.9968	20.5775	21.7645	18.3915	17.7256	16.6873	21.2737	21.2541	20.9882	19.7302	16.8072	20.3995	20.3605	17.2121	20.1539	20.5789	16.3998
ENSMUSG00000011832	Evi5l	9.3723	10.2587	10.3799	7.51927	5.94732	5.6341	6.74664	8.29966	7.3937	7.15341	8.73792	10.3309	7.86293	10.1386	8.36956	6.49162	5.92496	6.00879	8.90503	9.67252	8.40963	6.4412	8.52732	6.61777
ENSMUSG00000011837	Snapc2	14.8634	17.1491	15.2199	19.3415	19.7592	20.1634	16.5831	13.5137	13.732	14.13	14.6968	14.1297	14.7858	16.9381	14.5539	19.1919	19.0343	23.3649	16.3945	15.0439	13.2097	15.827	14.3019	17.5129
ENSMUSG00000011877	Git1	31.3415	33.2	35.1652	33.2205	31.2152	34.507	30.5732	28.8126	31.9981	31.5953	32.7411	31.9392	32.2405	32.7587	33.2512	31.959	32.2067	35.7885	29.7734	30.8269	31.7143	28.6383	32.0821	35.4973
ENSMUSG00000011884	Gltp	430.558	429.579	419.284	236.051	222.901	210.181	199.387	217.774	232.132	212.795	225.496	192.512	446.476	417.847	426.419	225.637	206.604	213.942	200.049	229.344	196.656	213.714	225.031	205.63
ENSMUSG00000011958	Bnip2	126.667	141.147	141.661	199.395	217.018	227.388	216.644	217.378	216.488	196.255	217.37	222.186	126.51	153.771	157.424	200.994	205.467	219.103	220.118	226.951	223.359	207.343	224.202	224.089
ENSMUSG00000011960	Ccnt1	13.8577	15.6424	17.6646	14.9051	15.0511	16.5518	12.0882	15.1762	15.5442	12.7278	15.0803	14.8748	11.1541	18.7078	15.5555	16.7275	15.2116	17.2451	14.544	14.0074	15.0313	13.8846	15.0876	15.0249
ENSMUSG00000012017	Scarf2	0.61858	0.483554	1.34358	0.73498	0.893842	1.16012	0.863992	0.426767	1.13242	0.276167	0.64182	0.878808	0.788578	1.64519	0.899016	1.04244	1.61506	1.2044	0.553997	1.01353	1.03101	0.78209	0.950258	0.867046
ENSMUSG00000012042	4930579F01Rik	0	0	0	0	0	0	0	0	0	0	0	0	0	0	0	0	0	0	0	0	0	0.046956	0	0
ENSMUSG00000012076	Brms1l	7.43387	5.61032	6.70603	10.0277	11.0515	9.13765	9.7187	10.4694	9.51981	9.64705	8.56957	9.03795	6.36884	7.17503	6.76342	11.8786	10.673	10.3481	9.74645	10.1095	8.93127	8.74453	10.045	9.96284
ENSMUSG00000012114	Med15	106.625	105.135	104.713	108.851	110.257	115.334	89.9324	80.2832	77.9068	86.344	95.2773	96.7151	109.123	110.471	110.209	108.346	102.442	108.369	84.2913	75.4382	98.7147	84.7555	86.2878	91.5808
ENSMUSG00000012117	Dhdds	25.0139	25.8611	26.3742	31.3966	28.6393	30.4257	32.2488	29.7247	29.534	27.7085	27.6136	32.4287	27.1869	25.6862	25.8006	28.8075	30.2961	30.02	31.5318	26.8953	27.5739	33.4323	32.4436	31.6829
ENSMUSG00000012123	Crybg2	0	0.149433	0.231867	0.22697	0	0.071228	0.200294	0.906242	0	0.28093	0	0.024595	0.028008	0.029741	0.025607	0.404741	0	0.063297	0.027675	0.022134	0.79608	0.012381	0	1.32298
ENSMUSG00000012126	Ubxn11	2.22303	1.61873	0.485121	1.66102	2.49645	1.08082	2.9234	2.92412	2.33516	3.54937	4.4861	3.2683	2.3667	1.35686	1.35253	3.27816	1.44378	0.729201	2.48493	3.66447	2.06895	2.32339	3.4587	3.21313
ENSMUSG00000012187	Mogat1	0	0	0	0	0	0.070456	0	0	0.146028	0	0	0	0	0.158712	0	0	0	0	0	0	0	0	0	0
ENSMUSG00000012211	Tex22	0	0	0	0	0	0	0	0	0	0	0	0	0	0	0.309527	0	0	0	0	0	0	0	0	0
ENSMUSG00000012282	Wnt8a	0	0	0	0	0	0	0	0	0	0	0	0	0	0	0	0	0	0	0	0	0	0	0	0
ENSMUSG00000012296	Tjap1	14.1169	18.9691	14.3394	12.7125	15.4986	17.9997	13.3725	10.3126	13.3222	14.3864	18.372	12.2881	15.2393	14.6243	19.2847	17.2508	18.7989	16.0056	11.6973	10.6883	15.3634	11.7438	15.7819	12.739
ENSMUSG00000012350	Ehf	0	0	0	0	0	0.015401	0	0.019295	0	0.053899	0	0.018637	0	0.206135	0	0	0	0	0.139987	0.188832	0.016361	0.28138	0	0.056371
ENSMUSG00000012396	Nanog	0	0	0	0.159699	0	0	0	0	0	0	0	0	0.04037	0	0.075512	0.034035	0.109528	0.063318	0	0	0	0	0	0.032191
ENSMUSG00000012405	Rpl15	269.216	270.665	262.395	252.903	232.816	237.821	317.598	329.89	310.231	346.566	359.469	375.237	281.081	298.81	248.502	232.301	250.72	238.395	303.83	309.156	336.414	347.544	354.428	352.102
ENSMUSG00000012422	Tmem167	11.8494	12.3028	10.9516	13.4229	13.6863	13.8308	15.217	16.5369	14.7165	16.476	16.5288	15.9625	9.43637	12.0165	11.7234	14.5855	13.6014	13.7092	14.5867	15.7513	15.552	17.126	14.8459	15.7122
ENSMUSG00000012428	Steap4	0	0	0	0	0	0	0.068007	0.022599	0	0	0.107186	0	0	0.026738	0	0	0	0	0	0	0.019082	0	0.020096	0.043647
ENSMUSG00000012429	Mplkip	6.92742	10.3381	9.76894	10.6099	9.62789	9.16716	8.37055	8.7215	6.78307	11.1117	7.74457	8.91981	8.13847	10.642	10.4416	8.07612	8.408	10.1167	10.6659	6.80251	7.91335	10.0621	10.5995	8.80168
ENSMUSG00000012443	Kif11	4.70372	3.88445	3.01441	1.36896	1.50483	2.78684	1.29135	1.07388	2.64421	0.632286	0.739618	1.85351	3.0738	5.10355	2.8847	1.42409	3.88937	2.76956	1.26889	1.60343	1.64085	0.922208	2.52564	1.0538
ENSMUSG00000012483	Rpa3	9.92659	10.5177	12.1632	12.6762	9.30237	15.9515	10.136	10.2155	12.1646	7.95538	5.6147	9.24316	10.0937	11.1462	9.5845	14.2387	14.6518	14.4423	9.2686	9.21914	11.352	10.242	9.77015	9.24647
ENSMUSG00000012519	Mlkl	19.0628	15.1615	25.1039	169.421	183.656	163.205	40.2118	37.9266	38.9462	33.1481	28.1789	41.2431	18.7268	22.897	25.065	184.46	157.353	194.843	80.3889	44.4567	69.156	43.5056	43.9931	44.2999
ENSMUSG00000012520	Phox2b	0	0	0	0	0	0	0	0	0	0	0	0	0	0	0	0	0	0	0	0	0	0	0	0
ENSMUSG00000012535	Tnpo3	31.8163	35.1413	36.181	32.3497	30.4939	30.3872	36.0147	42.6317	35.0428	42.5174	40.1095	40.4247	35.0339	35.596	33.1322	31.2441	30.4114	28.2228	35.557	36.8367	37.7196	42.2006	38.3416	41.5227
ENSMUSG00000012609	Ttll5	3.20058	5.64671	2.93919	3.73234	2.5469	2.89758	3.03591	3.4571	3.47069	3.25547	2.0916	2.96198	3.16603	4.73041	3.17291	2.9076	3.16593	3.23389	3.32914	2.93574	3.1175	3.29682	2.87184	3.06764
ENSMUSG00000012640	Zfp715	16.1847	16.3231	17.6851	10.5893	8.6204	11.9755	11.2822	11.1397	14.0581	9.96269	12.4873	15.2107	13.536	18.092	22.5898	9.11838	10.0208	12.8282	11.1318	14.0684	14.1539	10.7426	14.0821	14.7489
ENSMUSG00000012705	Retn	0	0	0	0	0	0	0	0	0	0	0.210104	0	0	0	0	0	0	0	0	0	0	0	0.067552	0
ENSMUSG00000012777	Acp4	0	0	0	0	0	0	0	0	0	0	0	0	0	0	0	0	0	0	0	0	0	0	0	0
ENSMUSG00000012819	Cdh23	1.53633	0.868984	4.64178	0.054812	0.07724	0.348689	0.063383	0.280548	0.191666	0.121264	0.02117	0.030642	0.719385	0.525736	0.678846	0.592866	0.152117	0.294659	0.088134	0.168229	0.051182	0.110742	0.176932	0.19362
ENSMUSG00000012848	Rps5	588.75	679.355	691.78	588.285	659.527	565.935	648.755	682.513	701.068	692.507	766.957	743.347	723.581	676.228	659.818	654.076	569.023	567.374	623.719	660.255	712.617	691.372	741.395	782.981
ENSMUSG00000012889	Podnl1	0.263131	0.350902	0.37002	0.248109	0.088867	0.240507	0.209498	0.162122	0.275137	0.054186	0.01992	0.254989	0.465108	0.812752	0.282422	0.172629	0.041604	0.243847	0.352911	0.189255	0.355205	0.583736	0.282616	0.265658
ENSMUSG00000013033	Adgrl1	0.278048	0.290299	0.357493	0.126725	0.037763	0.092437	0.213039	0.15081	1.4888	0.154191	0.121731	0.063881	0.511645	0.446963	0.371738	0.285974	0.097403	0.342427	0.280653	0.149312	0.138119	0.207547	0.220958	0.1267
ENSMUSG00000013076	Amotl1	0.142245	0.76932	0.276568	0.014617	0.102599	0.221599	0.381499	0.083141	0.061515	0.104954	0.097484	0.073543	0.118926	1.02019	0.391444	0.06205	0.126767	0.081041	0.174842	0.079022	0.212259	0.086886	0.091842	0.146055
ENSMUSG00000013083	2200002J24Rik	0	0	0	0	0	0	0	0	0	0	0	0	0	0	0	0	0	0	0	0	0	0	0	0
ENSMUSG00000013089	Etv5	10.3326	15.4248	12.974	21.4453	25.483	27.1106	34.1199	35.7889	44.7782	29.0132	31.4198	37.9937	8.37083	15.5484	12.0456	20.2957	23.8119	26.8855	30.9658	43.6819	41.7009	26.2619	43.638	39.6921
ENSMUSG00000013091	Tmem190	0	0	0	0	0	0	0	0	0	0	0	0	0	0	0	0	0	0	0	0	0	0	0	0
ENSMUSG00000013150	Gfod2	0.184116	0.353509	0.146446	1.02381	1.34061	0.261646	0.355894	0.574143	0.585959	0.185745	0.178703	0.450189	0.577708	0.162703	0.208066	1.4976	0.353594	0.208687	0.892025	0.12911	0.124168	2.8133	0.239637	0.452237
ENSMUSG00000013155	Enkd1	3.91901	4.00488	4.12634	5.48587	6.68829	9.02784	2.20727	1.04221	3.54654	1.00363	0.852064	2.38529	3.79993	3.49055	3.8714	5.51972	7.43048	6.59924	1.38223	3.50212	2.14321	1.72799	3.0302	1.9737
ENSMUSG00000013158	4933405L10Rik	0.086704	0	0	0	0	0.061363	0	0	0	0	0	0	0	0.179571	0.267322	0.067333	0	0	0	0	0	0	0	0
ENSMUSG00000013160	Atp6v0d1	236.075	236.774	232.778	175.657	166.488	175.556	203.833	198.132	198.531	197.901	203.262	192.103	236.242	218.636	245.94	162.315	163.896	161.933	191.419	191.473	196.353	201.394	198.121	202.701
ENSMUSG00000013236	Ptprs	38.5223	44.51	48.8237	13.5993	12.5303	12.6324	11.9015	10.8199	21.0072	9.13104	12.2305	12.0338	39.0159	49.4727	46.7063	15.5984	18.3272	13.1467	13.267	14.8199	8.3407	13.9955	19.0563	10.8805
ENSMUSG00000013275	Slc41a1	5.93894	5.89203	5.96628	4.2478	4.46392	5.41343	3.95035	3.79529	4.97614	3.44709	4.30157	5.78936	6.18108	5.85519	6.27049	4.04235	5.69309	4.41095	4.98613	4.46616	5.94992	4.02783	4.69566	6.19014
ENSMUSG00000013338	Fer1l4	0	0	0	0	0	0	0	0.032099	0	0	0	0	0	0	0	0	0	0	0	0	0	0	0	0
ENSMUSG00000013353	4931406B18Rik	0.047454	0	0	0	0	0	0	0	0	0	0	0	0	0	0	0	0	0	0	0	0	0	0	0
ENSMUSG00000013367	Iglon5	0.367623	0.76008	0.11053	0.130417	0.154119	0.069683	0.072489	0.142292	0.073813	0.24054	0.114982	0.047879	0.296649	0.351859	0.305855	0.066531	0.072317	0.104058	0.152862	0.02187	0	0.096536	0.065167	0.023556
ENSMUSG00000013415	Igf2bp1	0	0	0.008316	0.015823	0	0.480349	0.014837	0.022471	0.007399	0.415714	0.035215	0.007234	0	0.008805	0.022646	0.073941	0.014449	0.050123	0.041172	0.032874	0	0.007226	0.04641	0.021569
ENSMUSG00000013418	B4galnt2	0.638112	0.89273	0.809955	0.091369	0.674977	0.488579	0.477313	0.393802	0.342137	0.220865	0.408473	0.755179	0.8328	0.856544	0.828612	0.5824	0.458917	0.507014	0.668531	0.650076	0.627041	0.336836	0.540296	0.584742
ENSMUSG00000013419	Zfp651	1.9814	0.675185	1.40044	0.218836	0.14315	0.105785	0.346284	0.209609	0.100534	0.176651	0.053066	0	1.3748	2.05661	2.34131	0.129524	0.427995	0.085103	0.221743	0.092469	0.133917	0.260878	0.14819	0.060345
ENSMUSG00000013465	Nelfb	33.3964	29.8536	33.2082	30.1713	34.328	28.5487	31.6106	30.2251	33.264	30.5761	31.9783	34.4796	31.8086	30.085	28.021	29.8535	30.9876	36.7292	35.8024	31.376	33.2655	30.8874	42.2258	35.2911
ENSMUSG00000013483	Card14	0.283277	0.186342	0.313439	0.073629	0.168362	0.062699	0	0	0.067527	0	0.020081	0	0.356963	0.358885	0.233669	0.019093	0.043661	0	0	0.039461	0	0.044634	0.039035	0.020704
ENSMUSG00000013495	Tmem175	39.7955	43.2094	39.3417	32.9152	31.4314	29.8346	20.7594	25.3271	26.8299	21.9751	22.5346	22.9992	42.8955	42.6117	44.0533	28.4953	33.42	28.7305	22.5077	25.2142	20.6785	21.7349	21.355	21.1384
ENSMUSG00000013523	Bcas1	0.072931	0.06973	0.177358	0.168447	0	0	0.119647	0	0.685081	0.05376	0.030007	0.75123	0.861441	0.037528	0.032191	0.617087	0.06169	0.08008	0.542596	0.027975	0.080897	0.123039	0.084759	0
ENSMUSG00000013539	Tango2	29.7911	34.4191	27.0793	35.2444	43.2326	38.4805	26.5599	26.753	24.1374	25.5142	26.8606	22.4584	35.6525	37.7882	29.832	38.507	32.8064	39.8252	25.9133	25.6966	23.6411	23.2654	19.5596	22.3869
ENSMUSG00000013584	Aldh1a2	0.212668	0.033888	0.137681	0.065893	0	0.088103	0.031193	0	0.092498	0	0	0.060439	0.400314	0.764736	0.062654	0.111974	0.120298	0.052211	0.103205	0	0.026522	0.151373	0.055558	0.15043
ENSMUSG00000013593	Ndufs2	96.6595	112.224	108.146	99.3467	90.6586	84.5373	111.317	111.502	114.447	114.021	121.306	116.212	110.126	111.988	100.362	91.6909	92.9964	79.2139	103.099	115.172	110.438	110.618	118.976	115.434
ENSMUSG00000013611	Snx31	0	0	0	0	0	0.058065	0	0	0	0.208042	0	0.059314	0	0	0	0	0	0	0	0.054005	0	0.059364	0	0.078324
ENSMUSG00000013622	Atraid	124.41	109.481	109.554	69.0318	57.2317	55.5679	47.9004	46.5531	53.5403	44.7521	44.6428	46.5447	119.696	112.508	117.484	58.3977	59.9608	53.9531	46.6196	51.2665	52.5068	43.4281	48.6015	43.1853
ENSMUSG00000013629	Cad	8.70024	6.10264	8.54559	4.50655	3.77534	4.01781	11.6317	9.06009	8.37071	9.35668	9.35362	9.66377	7.7795	6.18361	6.60171	5.11777	4.04287	3.6482	8.30829	7.84644	8.36126	9.74447	8.38431	9.04941
ENSMUSG00000013643	Lypd8	0	0	0	0	0	0	0	0	0	0	0	0	0	0	0	0	0	0	0	0	0	0	0	0
ENSMUSG00000013646	Sh3bp5l	14.7355	13.4719	10.9853	9.03954	9.19115	10.4916	8.90281	7.40677	7.92783	7.02431	6.6811	7.776	11.5156	10.7185	11.5208	9.42066	12.4358	11.2749	7.18132	7.85469	8.67836	7.13164	7.32643	7.38346
ENSMUSG00000013653	1810065E05Rik	0	0	0	0	0	0	0	0	0	0	0	0	0	0	0	0	0	0	0	0	0	0	0	0
ENSMUSG00000013662	Atad1	55.2855	60.2945	56.3292	55.2799	59.9474	62.9939	50.5016	50.6345	53.2349	51.7896	48.9692	57.367	51.674	57.2984	59.4084	62.7298	60.2828	58.5384	51.7578	49.2708	59.2341	53.4455	49.1394	53.9348
ENSMUSG00000013663	Pten	29.0172	31.2531	28.5247	29.4819	27.3689	28.8949	30.0135	33.3184	35.363	29.7404	27.5927	31.1147	27.9673	31.8645	31.591	29.5681	28.7386	28.0276	33.209	32.3762	32.3877	29.7234	33.129	30.5508
ENSMUSG00000013668	4933402N03Rik	0	0	0	0	0	0	0	0	0	0	0	0	0	0	0	0	0	0	0	0	0	0	0	0
ENSMUSG00000013698	Pea15a	300.283	334.564	296.106	163.44	163.573	162.958	228.437	227.392	236.86	267.092	270.132	233.009	305.377	300.548	326.401	137.361	159.082	152.876	184.71	240.882	188.686	233.48	248.216	240.408
ENSMUSG00000013701	Timm23	104.172	101.997	101.167	144.933	146.63	155.132	155.543	147.196	144.632	168.924	180.211	163.521	94.8264	101.437	103.835	155.599	145.326	149.543	169.455	147.643	166.577	173.52	155.698	163.343
ENSMUSG00000013707	Tnfaip8l2	126.112	122.484	117.815	130.389	135.784	126.046	63.3734	63.9225	89.4905	44.4408	45.2274	61.1488	143.427	121.506	109.657	124.298	128.073	128.089	65.7816	75.8715	79.3099	49.0498	81.2681	58.9041
ENSMUSG00000013736	Trnt1	33.9303	32.0935	41.5224	36.1399	47.6925	52.0596	31.2072	29.2741	34.411	32.2028	33.4045	34.5418	28.5732	42.9092	37.2259	44.6361	45.4793	49.8425	36.8564	33.9161	38.7628	33.6123	36.3446	34.2947
ENSMUSG00000013766	Ly6g6e	0	0.157845	0.317627	0	0	0	0	0	0.138275	0	0	0.275693	0	0	0.22381	0	0	0	0	0	0	0	0	0
ENSMUSG00000013787	Ehmt2	99.6555	106.049	128.336	106.615	108.178	109.773	96.7275	97.526	117.218	87.6463	98.186	112.579	112.101	116.513	114.436	109.327	103.68	113.285	107.807	107.605	114.861	97.0842	122.177	114.702
ENSMUSG00000013822	Elof1	73.3129	66.5805	71.7356	84.9044	88.8774	85.0138	75.5462	75.9254	83.9844	76.3503	80.0992	83.8237	65.1141	70.8005	68.1564	92.3589	82.6716	90.4356	71.8799	85.6956	88.7695	77.0115	78.5161	85.8137
ENSMUSG00000013833	Med16	26.2436	24.7323	29.7752	19.4809	17.4834	18.5216	19.9086	18.3402	22.5672	19.4734	23.034	20.9136	26.5825	26.9255	28.3909	19.9489	18.7934	20.2859	17.1638	22.5053	22.512	24.9686	22.151	21.8436
ENSMUSG00000013846	St3gal1	15.3018	17.0556	18.1659	25.7262	24.6815	26.7641	92.2145	82.6385	68.8635	132.446	123.874	117.603	14.854	19.6837	19.4242	26.9212	26.1818	23.8098	72.6041	73.297	68.5378	116.339	98.8781	115.339
ENSMUSG00000013858	Tmem259	79.7137	69.9634	83.1116	59.9325	62.3531	63.0978	67.4386	69.2809	72.8748	71.2823	76.8242	72.6218	80.738	79.6484	76.1978	58.9204	63.9216	60.6965	65.958	71.4264	70.0847	68.2577	78.9364	78.3585
ENSMUSG00000013878	Rnf170	14.4274	15.2335	19.3056	12.6626	12.2002	10.4503	11.2168	10.9632	11.0501	11.8744	11.6971	12.4225	13.6659	16.0012	17.6751	12.7008	12.0057	11.4712	12.2402	12.5764	12.9803	11.1391	12.6018	12.4148
ENSMUSG00000013921	Clip3	0.812399	0.064305	0.964028	0	0.353282	0.055231	0.301221	0.540286	0.937149	0.099153	0.054904	0.247446	3.00093	1.41053	0.696081	0.035151	0.298937	0.032921	0.064505	0.051798	0.298307	0.133096	0.051867	0.075069
ENSMUSG00000013928	1700020L13Rik	1.22761	0.406247	0.557899	0.214515	0.47807	0.345025	0.120934	0.385791	0.119386	0.10851	0	0.194864	0.900301	0.720365	0.245071	0.229077	0.373511	0.388771	0.140327	0	0.256306	0.241495	0.174167	0.122834
ENSMUSG00000013936	Myl2	0	0	0	0	0	0	0	0	0	0	0	0	0	0.253924	0	0	0	0	0	0	0	0	0.50522	0
ENSMUSG00000013973	Dedd	32.6845	29.9785	38.8412	36.0983	32.3502	38.3614	27.186	25.7699	31.5261	32.0342	31.2597	38.167	34.976	31.4947	37.0369	32.6942	34.555	37.9449	32.731	28.6294	40.7341	29.3029	31.5713	36.4209
ENSMUSG00000013974	Mcemp1	1.5898	1.34401	1.59368	1.73834	1.92803	2.00282	6.25304	4.50509	3.24257	5.19147	5.91035	4.70509	2.70312	2.49476	1.93348	1.90484	2.86391	1.28535	10.539	4.9984	4.27989	6.83725	5.38027	6.01878
ENSMUSG00000013997	Nit1	22.3935	22.8535	27.4795	31.0639	27.0957	25.9157	18.8738	20.3927	21.7316	19.424	20.4972	17.0604	23.6811	27.6018	23.9894	27.6759	25.8416	27.219	22.2095	20.4247	22.5391	17.7095	19.8291	18.4417
ENSMUSG00000014030	Pax5	0.651132	0.929289	0.379864	0.239183	1.00563	0.080969	0.67105	1.75137	0.276978	0.072328	0.176393	0.136251	1.04678	0.201193	1.16232	1.0428	0.195663	0.2555	1.71045	0.444926	0.476721	1.35392	0.274549	0.150608
ENSMUSG00000014039	Prdm15	3.57954	2.16939	3.99506	3.08046	2.50813	3.73162	2.58645	3.46194	2.01061	3.2746	1.91622	1.57127	4.80887	2.04278	4.07832	2.74645	1.45619	1.9539	1.60789	1.87745	2.52338	2.54278	3.59618	2.34386
ENSMUSG00000014074	Rnf168	11.6852	11.2959	12.7244	14.0628	13.8116	17.0677	12.6419	11.6995	14.2339	11.6972	9.88753	12.4982	10.8161	13.0254	11.7519	13.7158	15.7941	16.6291	11.7429	12.355	12.7535	9.55286	11.0048	11.6145
ENSMUSG00000014075	Dynlt2b	25.1677	23.7031	23.5194	25.0835	22.7289	22.3526	13.3065	15.275	21.6263	15.1573	13.3144	13.5342	21.73	31.1483	24.3748	25.1903	22.1969	21.1598	13.2202	14.0754	17.7099	10.6584	13.3951	13.9978
ENSMUSG00000014077	Chp1	74.7565	91.1389	78.7586	72.593	64.3605	64.4462	66.7672	68.8334	75.8695	65.5923	65.7552	70.4546	75.5972	87.0819	82.6603	62.6127	65.722	63.3456	63.8328	75.4917	67.7938	64.7837	75.6092	68.147
ENSMUSG00000014104	Sval2	0	0	0	0	0	0	0	0	0	0	0	0	0	0	0	0	0	0	0	0	0	0	0	0
ENSMUSG00000014158	Trpv4	12.0144	10.755	15.9962	5.87857	6.17293	7.08696	2.71641	3.79122	4.81601	3.1472	3.18041	2.81426	14.2379	13.8026	11.9975	7.81927	7.71886	6.18351	3.65855	4.01518	3.61061	3.71905	3.40309	3.40306
ENSMUSG00000014164	Klhl3	0.51635	0.625628	0.580237	0.046033	0	0.017156	0.045075	0.027363	0.027015	0.007672	0.008561	0.008813	0.429371	0.594017	0.36934	0	0	0	0	0.064067	0.023131	0.058961	0.032289	0
ENSMUSG00000014177	Tvp23b	29.502	23.6945	23.7348	23.1999	21.8191	17.4298	21.3293	19.9768	20.6501	24.2531	17.0071	17.7138	30.8698	25.6807	21.2844	23.3166	19.15	19.4691	26.7084	20.882	17.537	29.5384	17.2875	17.0639
ENSMUSG00000014195	Dnajc7	106.153	110.407	129.277	127.5	138.943	143.951	92.6669	98.3926	116.201	101.546	104.571	113.454	123.17	131.381	138.326	136.256	151.476	161.642	100.536	109.607	130.135	101.369	114.187	115.923
ENSMUSG00000014198	Zfp385c	0.324539	2.40457	0.185542	0	0.049273	0.022257	0.092956	0	0	0.039919	0	0.022891	1.08207	0.419673	1.10837	0.357701	0.20319	0.158105	0.052007	0.020902	0.040178	0	0.041642	0
ENSMUSG00000014226	Cacybp	43.5089	42.9697	47.7637	67.2109	67.7273	59.9584	74.9872	86.3696	73.1985	80.9423	82.2165	88.0673	47.619	49.1936	45.5403	74.2207	65.1691	65.1196	89.4845	77.4328	83.0085	89.596	92.3932	84.2899
ENSMUSG00000014232	Cluap1	6.7996	5.034	10.6187	5.51361	7.7853	7.0433	5.23208	5.50521	6.00229	5.31578	4.59813	6.44669	7.03697	6.14785	7.70512	5.7212	6.98834	9.07069	6.42366	5.5716	6.82298	5.7644	6.55253	5.07208
ENSMUSG00000014243	Zswim7	16.7058	17.0099	16.5223	14.1167	16.8917	10.4476	16.7912	19.1473	24.8476	18.0209	23.1141	17.2193	17.3564	14.7509	16.2564	16.4829	13.0647	14.6349	15.371	19.9739	21.3666	23.1274	21.9332	24.7893
ENSMUSG00000014245	Pigl	2.93535	3.88796	3.99548	4.38285	3.60705	4.75504	4.46955	3.77267	4.95876	4.85002	5.11177	4.65558	2.82856	3.99797	4.84927	3.82081	4.33562	4.51047	3.37309	4.23533	4.17285	3.88618	4.08282	5.29411
ENSMUSG00000014294	Ndufa2	136.907	133.026	151.688	138.809	158.227	132.249	133.075	125.285	135.914	138.83	149.734	123.921	123.531	148.894	130.719	129.795	131.623	127.703	133.11	130.786	137.692	128.891	151.697	148.851
ENSMUSG00000014301	Pam16	18.6275	7.90691	4.97909	18.6265	7.07286	7.38414	15.9483	2.18025	14.0297	9.79556	9.56687	21.9993	11.2695	8.04401	18.4237	9.89186	15.7222	13.5266	11.6008	13.6735	16.9285	11.1345	16.4868	5.13727
ENSMUSG00000014303	Glis2	0.163964	0.078638	0.563819	0.189798	0.149289	0.033688	0.169474	0	0.454316	0.184131	0.016683	0.117449	0.982387	0.716823	0.584725	0.169971	0.084186	0.227825	0.076129	0.401981	0.132184	0.168821	0.315867	0.102708
ENSMUSG00000014313	Cox6c	409.807	401.711	388.443	429.537	381.397	328.878	397.884	438.556	436.23	444.487	434.766	426.98	390.191	409.603	423.938	365.798	372.706	331.807	381.05	437.099	414.542	418.537	441.8	432.315
ENSMUSG00000014329	Bicc1	0.027375	0.026163	0.088188	0	0.021035	0.03437	0.351149	0	0.03594	0	0	0.021353	0.038507	0.155575	0.132717	0.032675	0.046778	0.040589	0.040135	0	0.051288	0.042735	0.021547	0.011708
ENSMUSG00000014349	Ube2z	41.2482	40.7255	38.0377	47.7506	48.6125	45.6369	50.3427	46.5428	45.697	54.1106	56.9848	59.5639	38.604	38.3351	40.3014	47.7376	46.3674	47.3627	52.4695	48.2453	52.7368	54.9157	55.6847	57.5668
ENSMUSG00000014351	Gip	0	0	0	0	0	0	0	0	0	0	0	0	0	0	0	0	0	0	0	0	0	0	0	0
ENSMUSG00000014353	Tmem87b	82.2318	82.9814	108.159	44.6194	43.4634	52.0578	32.7367	29.9137	41.5274	27.0857	29.9025	34.2601	64.8427	100.592	99.419	48.0128	60.1121	55.7288	30.329	33.5015	43.0988	28.328	34.9902	39.4631
ENSMUSG00000014355	Anapc1	52.6846	44.4809	58.4553	42.9938	43.7172	46.0538	41.5752	45.5801	51.5046	34.5439	42.9903	46.085	43.5928	53.7636	50.5174	39.696	46.3268	46.3108	39.004	48.8083	43.7643	39.8043	49.6564	46.7603
ENSMUSG00000014361	Mertk	189.745	178.915	181.099	142.594	142.477	128.01	64.9282	62.3835	59.901	54.2106	48.1091	36.4836	177.598	175.027	172.897	149.371	134.489	146.093	70.2736	50.3304	67.6597	46.3974	44.018	46.2341
ENSMUSG00000014402	Tsg101	79.4602	80.2071	78.1024	76.0362	80.1918	80.1965	80.6234	84.8865	84.9854	82.063	88.1111	95.1773	69.768	78.9479	75.3284	80.8438	73.7127	87.9378	84.7091	79.4717	78.2878	81.2261	78.4533	82.1884
ENSMUSG00000014418	Hps5	30.7088	28.2322	35.253	34.3229	31.3198	30.1699	26.9632	27.478	35.1634	24.9035	25.9372	34.3328	25.9924	31.4614	28.6077	28.8361	33.07	30.4173	25.7083	34.0162	33.3447	24.7697	30.8798	31.3898
ENSMUSG00000014426	Map3k4	8.95685	9.7306	6.58849	8.31444	8.85597	5.65873	6.10495	5.60998	4.68272	5.37193	8.42702	5.04212	7.47009	6.38603	8.29642	8.44054	6.64342	6.68172	6.68938	5.08561	6.44368	4.99923	6.47368	5.54447
ENSMUSG00000014444	Piezo1	79.878	88.7525	106.269	69.042	65.1091	81.9831	109.707	108.569	111.878	120.081	133.552	138.499	71.0861	104.75	100.485	55.7064	70.7015	77.2954	98.5952	113.29	119.219	104.229	101.135	146.86
ENSMUSG00000014453	Blk	0.357833	2.08565	1.62302	0.27475	1.74307	0.190476	0.487734	1.60412	0.459113	0.02451	0.108825	0.140672	2.46056	0.8102	3.62903	0.857164	0.139929	0.53398	1.46875	0.754814	1.6883	1.49621	0.128778	0.610434
ENSMUSG00000014470	Rnf166	68.2787	75.0384	85.6257	53.8496	52.5549	53.4591	29.9959	29.1345	33.7601	23.7741	24.7374	31.5559	74.3878	73.2047	80.0605	51.7249	52.9532	50.4319	29.9796	33.363	33.8037	28.2549	35.8762	28.8407
ENSMUSG00000014496	Ankrd28	27.4809	25.0054	28.286	20.3216	20.8267	20.5728	17.4928	16.7747	20.2413	13.4439	13.9922	14.6324	21.6008	28.2907	29.4587	16.1467	21.7391	22.9639	13.9896	19.2457	17.4341	11.3022	14.7368	14.0818
ENSMUSG00000014498	Ankrd52	26.8685	29.0513	31.6857	23.4007	23.4975	24.2996	29.6204	27.8321	28.2106	31.7413	29.4324	33.5489	24.6135	30.1739	29.9993	24.1317	25.2923	25.2654	28.3924	29.2657	29.6654	29.4396	31.3735	33.2372
ENSMUSG00000014503	Pkd2l2	2.14618	2.83874	3.62908	1.63926	2.1554	1.51105	2.85607	2.79029	2.27973	2.97905	2.87755	2.39078	2.9333	2.35337	3.07553	1.93358	1.75308	1.9876	2.13809	2.93388	2.77251	2.40459	2.99292	2.35521
ENSMUSG00000014504	Srp19	55.714	56.1432	53.5223	52.8659	55.7462	65.3317	62.9711	61.7762	58.047	59.051	63.5641	58.8476	60.2026	54.2038	51.488	66.984	64.4825	65.8532	55.4376	59.1454	65.8421	65.9714	62.2275	63.3167
ENSMUSG00000014529	Tmbim7	0	0	0	0	0	0	0	0	0	0	0	0	0	0	0	0	0	0	0	0	0	0	0	0
ENSMUSG00000014542	Clec4f	0	0	0	0	0	0	0	0	0	0	0	0	0	0	0	0	0	0	0	0	0	0	0	0
ENSMUSG00000014543	Klra17	0.184665	0.091335	0.181332	0.177518	0.176562	0.082253	0	0	0.083031	0.137882	0	0	0.602148	0.479408	0.411889	0	0.082187	0.14174	0	0	0.138133	0.400159	0	0.159004
ENSMUSG00000014547	Wdfy2	31.8802	36.2448	44.3009	70.1484	71.086	68.6748	53.2421	55.3064	67.3598	45.6878	44.6741	58.0157	37.1215	45.7741	41.5379	74.7396	73.4282	77.5195	65.1725	63.3327	73.6455	51.5577	62.9089	61.0427
ENSMUSG00000014550	Rbsn	15.252	15.6042	18.5339	12.5191	15.4516	13.0046	11.0349	11.9046	10.7443	9.82526	11.0515	11.5331	13.8737	17.403	16.9368	11.9964	15.9102	13.1845	10.1758	10.4163	12.4883	10.7933	11.3162	10.5761
ENSMUSG00000014551	Mrps25	23.8358	16.0097	16.6775	17.6071	24.7661	15.298	22.5895	23.228	26.2486	14.8648	15.9011	23.0319	24.7817	17.1989	18.1888	22.5218	20.6414	19.7503	12.5827	15.5337	19.9643	19.0187	22.2466	19.6024
ENSMUSG00000014554	Dguok	47.8038	47.7292	47.8984	49.0724	45.8775	40.831	27.5157	28.9415	31.0744	22.5174	26.3619	26.1221	57.1216	52.779	53.7243	44.7362	39.2747	42.9271	27.4511	33.8279	28.1231	18.6755	37.8163	21.36
ENSMUSG00000014592	Camta1	5.80839	5.75113	7.5009	7.92603	3.14493	5.72935	2.08845	2.11937	5.62234	1.24588	2.5643	5.83692	7.45125	7.12384	5.10107	2.89146	5.42772	4.13567	2.29244	4.61388	5.39881	2.39438	4.09255	4.29532
ENSMUSG00000014599	Csf1	7.10864	3.11935	7.60617	8.82545	5.69311	7.76049	7.48123	1.63952	2.78662	2.5375	1.43154	2.6637	9.52121	17.0319	14.981	7.15484	9.01793	8.68515	6.2398	2.13339	2.48155	3.70693	2.16818	2.23515
ENSMUSG00000014601	Strip1	16.1643	15.2722	14.8507	23.1253	23.8161	24.7367	24.5302	24.0245	22.006	26.4035	24.0292	32.5969	14.8346	14.0041	13.5118	23.0714	20.4446	25.2692	24.158	23.282	25.2493	25.8004	26.1698	26.8539
ENSMUSG00000014602	Kif1a	1.4204	1.66727	1.1357	0.666856	0.934622	0.800844	1.46981	0.462793	0.491872	0.366195	0.520178	0.247548	1.80236	0.874114	1.17874	1.82199	0.774965	1.83692	1.01856	0.465764	0.682654	0.506652	0.250626	0.524348
ENSMUSG00000014603	Alx3	0	0	0	0	0	0	0	0	0	0	0	0	0	0.04383	0	0	0	0	0	0	0	0	0	0
ENSMUSG00000014606	Slc25a11	100.931	92.5986	92.5284	118.607	115.157	112.39	117.037	120.139	117.649	116.955	123.837	118.045	102.073	92.0081	94.3477	113.813	108.287	108.644	125.088	116.235	120.594	112.261	129.581	121.775
ENSMUSG00000014609	Chrne	0	0	0.103005	0	0	1.25071	0	0	0	0	0	0	0.100169	0	0	0	0	0	0	0	0	0	0	0
ENSMUSG00000014633	Cmc2	5.59452	6.36315	5.07445	10.1937	6.53368	6.58925	4.5798	4.96539	6.4363	4.80556	5.10296	2.75847	8.61085	10.3909	5.4341	4.4313	5.87346	5.73654	5.07996	5.30837	3.45002	3.61184	8.49758	5.73434
ENSMUSG00000014668	Chfr	31.6574	39.1974	43.5253	35.2568	37.3487	41.106	28.5059	36.8039	36.4512	28.4688	36.6321	31.3064	30.2797	42.85	45.2945	34.6325	39.6699	37.5145	33.4004	33.2391	36.4799	29.9114	38.2526	36.6283
ENSMUSG00000014686	Ceacam16	2.41303	4.81421	5.65188	0.635605	0.723274	1.02488	0.236601	0.240672	1.02352	0.147078	0.323012	0.216915	2.90898	3.94668	4.78321	0.692232	0.574099	1.20773	0.613885	0.975002	0.703367	0.213225	0.756907	0.497318
ENSMUSG00000014704	Hoxa2	0	0.046617	0	0	0	0	0.127031	0.12877	0.084662	0.180162	0.080266	0	0	0.251186	0	0	0.082941	0.250944	0.235738	0.188104	0.108657	0.041434	0	0.164236
ENSMUSG00000014725	Adam28	0	0	0	0	0	0	0	0	0	0	0	0	0	0	0	0	0	0	0	0	0	0	0	0
ENSMUSG00000014747	Ankrd53	0.221467	0	0.091815	0.043975	0.043316	0.039223	0	0	0.123819	0.070716	0.078347	0	0	0.048569	0.04199	0	0	0	0.137929	0	0	0.365693	0.057703	0.040146
ENSMUSG00000014748	Tex261	66.8931	69.7663	72.3485	65.8531	49.0134	52.009	49.9947	49.7162	54.5864	50.9578	48.6539	48.0909	70.3909	73.878	71.9321	54.8683	54.0947	54.2329	49.737	61.3767	48.7463	48.6483	47.1926	51.175
ENSMUSG00000014763	Fam120b	13.606	14.0415	13.1052	13.1571	14.1681	12.0433	11.0731	10.6344	10.7752	9.83322	9.67349	10.6555	14.045	12.1876	13.1971	12.5035	12.6359	13.1245	10.4293	11.3137	10.1343	11.5298	10.7629	9.75164
ENSMUSG00000014767	Tbp	20.8758	22.4633	28.1715	15.5967	21.3251	20.3768	21.9516	18.3738	24.8702	16.4893	17.2534	21.4478	20.2176	23.1308	22.913	24.02	25.0715	24.6118	17.4292	18.4915	20.6732	15.7134	20.0559	20.4061
ENSMUSG00000014769	Psmb1	93.3052	90.1018	96.4618	124.252	123.888	117.297	113.868	107.622	113.435	111.294	113.467	114.757	99.8252	100.122	96.8037	125.473	120.936	120.754	118.69	114.412	113.852	110.095	117.834	115.038
ENSMUSG00000014771	Pdcd2	19.9955	16.9759	21.7248	21.3006	20.6169	22.3663	17.5566	17.6913	16.1293	18.4501	17.0803	19.1165	16.5604	16.414	22.4481	22.668	22.4991	20.1785	17.2044	16.6634	21.1852	17.6022	17.9662	18.2015
ENSMUSG00000014773	Dll1	0.172898	0.019669	0.50831	0.132864	0.469622	0.304965	0.017608	0	0	0.015131	0	0.034827	0.019468	0.191957	0.092002	0.265468	0.356798	0.408663	0.324844	0.063477	0.218511	0	0.243858	0.086033
ENSMUSG00000014776	Nol3	0.212072	0.162207	0.216446	0.095509	0.147728	0	0.400144	0.636315	0.103096	0.62484	0.396435	0.148976	0.196577	0.175628	0.065128	0.024896	0.365297	0.09961	0.518212	0.318763	0.11288	0.474248	0.423885	0.257418
ENSMUSG00000014778	Fhod1	20.1888	17.1482	17.8895	15.7483	15.5184	14.5089	9.71994	8.55683	8.91448	9.95542	10.1235	8.50785	17.4716	16.771	18.1474	14.7141	11.8494	14.4631	8.09022	9.95628	10.5925	8.23803	11.5959	9.51987
ENSMUSG00000014782	Plekhg4	0.038922	0	0.050225	0	0	0	0.180944	0.075136	0	0.049783	0.017395	0.016365	0	0.022261	0.130488	0	0.061276	0.038214	0.041027	0.029849	0	0.123546	0.077902	0.060318
ENSMUSG00000014786	Slc9a5	1.15054	1.20088	1.45371	0.572874	0.436588	0.59537	0.859167	0.817155	0.890254	0.643339	1.15624	0.574117	1.09368	1.31296	1.39538	0.791118	0.622863	0.573805	0.66739	0.962091	0.653577	0.804899	1.03761	0.567094
ENSMUSG00000014791	Elmo3	3.70505	1.63653	0.640201	0.768863	1.45667	1.14888	1.63254	1.47022	1.06605	1.15668	0.793058	0.787634	1.92097	0.59511	0.658044	1.62983	1.11155	2.1992	0.963064	1.35658	1.18429	2.85864	1.53398	1.04058
ENSMUSG00000014813	Stc1	0	0	0	0	0	0	0.017381	0	0	0.014517	0	0	0.036219	0.224756	0	0	0	0	0.058184	0.015231	0	0.016644	0.015601	0.034096
ENSMUSG00000014837	Matcap1	1.72465	0.873538	0.927389	1.531	1.18159	2.18853	5.05441	4.02527	3.13302	4.22051	4.81868	4.01497	1.12175	1.01337	1.35922	2.08567	1.49204	1.98481	2.61467	3.30554	3.48841	3.89666	3.69868	4.12515
ENSMUSG00000014846	Tppp3	1.49714	1.04379	1.18172	2.06422	2.17225	3.09369	0.792962	0.48144	1.13667	1.07191	0.942126	1.00236	0.975142	1.33581	0.615581	2.47741	3.55226	3.45705	0.843562	1.59338	1.60383	0.753986	0.83044	0.663312
ENSMUSG00000014850	Msh3	4.32203	3.9127	4.01309	7.33413	8.52079	8.7912	4.37197	4.25663	4.24615	3.15823	2.9106	3.38645	4.65157	4.65887	4.31578	7.21141	8.72543	8.63298	3.31456	4.49246	3.96464	4.49813	4.71905	3.18201
ENSMUSG00000014852	Adamts13	0.041855	0.121167	0.163723	0.078032	0.038281	0.070045	0.071451	0.036381	0.145659	0.07869	0.017193	0.07238	0.120952	0.087867	0.094359	0.083248	0.07343	0.092094	0.081639	0.032163	0.031109	0.072379	0.04788	0
ENSMUSG00000014856	Tmem208	68.4462	59.4378	58.6493	60.55	56.5017	63.0212	72.5685	75.0458	65.3705	73.448	77.294	77.6729	60.5026	62.2138	57.1928	64.0082	58.6033	71.017	74.5863	73.2995	67.3139	69.5152	70.7358	70.565
ENSMUSG00000014859	E2f4	30.9607	35.288	34.1485	40.2711	37.8618	39.1037	44.2993	44.8797	40.018	50.9285	44.3767	50.3879	35.1242	32.5242	34.9214	39.7928	38.9976	44.1933	45.7473	43.025	45.0493	48.5734	43.0684	50.9093
ENSMUSG00000014867	Surf4	137.51	133.568	132.212	143.174	144.224	151.996	233.692	212.796	199.282	234.008	229.809	216.818	133.086	133.057	130.307	149.732	153.561	154.824	244.711	212.398	193.326	242.184	225.009	225.92
ENSMUSG00000014873	Surf2	35.1119	36.4542	39.7892	33.0707	34.7013	32.8926	18.5135	27.7621	33.546	23.487	23.507	24.5232	37.4254	38.4686	41.0678	27.112	34.8082	32.1901	21.9758	21.2749	33.9733	25.7679	24.2172	28.4487
ENSMUSG00000014905	Dnajb9	24.3552	27.1542	26.1122	24.7315	26.8715	31.9384	30.1624	30.4544	23.4885	32.8328	31.3365	26.014	26.6951	27.6992	26.7634	26.3979	31.8517	29.9412	31.6824	30.1625	25.0422	32.4341	28.9798	26.3532
ENSMUSG00000014907	Naf1	11.8315	11.1222	11.7613	6.89547	6.1413	6.88694	6.29884	6.04607	7.71409	6.58855	7.42557	6.50583	9.26108	10.5942	12.2028	6.97617	7.42783	7.85406	6.86621	6.63884	6.92359	6.33032	6.72274	7.13359
ENSMUSG00000014932	Yes1	0.093741	0.063076	0.159815	0	0	0.027906	0.100871	0	0.057205	0.029793	0	0	0.2779	0.196059	0.294594	0.046496	0.150668	0.097212	0.182623	0	0.067621	0.136021	0.076125	0.01676
ENSMUSG00000014956	Ppp1cb	40.7636	45.7368	47.1297	41.5741	41.3723	42.3819	53.5172	58.3476	53.0153	65.6678	66.8417	68.6405	40.5879	47.1565	49.104	40.5596	42.4936	39.5312	55.7765	54.8339	54.8674	66.7812	60.0787	65.1358
ENSMUSG00000014959	Gorasp2	69.5641	64.8528	64.7815	63.1159	69.5068	75.2689	84.203	82.0629	81.6615	83.9074	95.8237	93.0474	64.0068	66.6926	64.2644	72.2401	69.1001	77.2383	89.9345	88.524	96.5462	87.7078	91.6242	90.931
ENSMUSG00000014980	Tsen15	16.6587	18.0622	16.0111	11.2921	14.7229	13.976	14.5887	12.6181	15.6912	15.7505	17.2007	15.2973	17.9255	15.3513	15.7095	14.1991	14.9949	13.6249	10.0837	13.9891	11.4835	10.7396	18.225	13.8243
ENSMUSG00000015001	Oc90	0	0	0	0	0	0	0	0	0	0	0	0	0	0	0	0	0	0	0	0	0	0	0	0
ENSMUSG00000015002	Efr3a	45.8681	44.7312	48.0078	42.8977	36.0137	32.2114	38.9301	44.3066	39.0711	40.0535	34.3284	37.9507	34.9833	50.9946	47.6055	39.1533	34.0459	37.1436	41.0515	37.0469	47.9883	39.3158	43.0524	43.2671
ENSMUSG00000015013	Trappc2l	67.4597	84.2457	65.1406	71.0876	79.2329	80.292	71.6306	67.5909	80.5176	67.2016	76.7672	63.0515	69.8974	67.4514	57.6626	65.8157	73.6368	71.9296	64.9407	66.4492	69.4207	59.9739	78.631	80.3756
ENSMUSG00000015016	Acsf3	7.18964	7.67615	7.31848	5.05785	6.37416	5.85467	3.95091	5.3213	5.30588	4.4595	3.78206	3.82242	7.67408	8.53699	7.11988	5.963	6.77741	6.40639	3.45737	4.59449	4.95326	3.79278	4.37331	4.23978
ENSMUSG00000015023	Ddx19a	35.721	35.8577	37.1853	29.2377	32.1861	30.1848	28.2291	30.5059	28.6162	31.8715	29.4556	34.489	35.5093	36.7462	36.6846	31.7515	30.4446	30.6183	29.5961	32.2842	29.7676	29.2426	31.9273	33.8615
ENSMUSG00000015027	Galns	144.16	121.136	125.096	129.393	101.664	103.553	101.111	85.2886	95.6867	95.7592	91.821	84.6315	121.041	115.849	121.652	104.607	93.6495	99.4694	93.6484	92.162	84.9266	90.9105	80.6462	86.5376
ENSMUSG00000015053	Gata2	0.520987	0.724959	0.315928	0.437289	2.06999	0.345675	0.330163	1.01076	0.097406	0.087848	0.057984	0.160851	1.93413	0.392324	2.32572	0.583433	0.226032	0.282285	0.431946	0.092025	0.211795	0.646565	0.072929	0.178221
ENSMUSG00000015083	C8g	2.47155	1.52448	3.05854	2.57582	0.421527	2.2827	0.839164	1.4131	1.08682	0.20434	0.224643	0.667902	1.65633	2.22769	2.0818	0.967846	1.60274	1.88316	1.46504	0.868996	0.713858	1.05668	0.760494	0.79234
ENSMUSG00000015085	Entpd2	0.120625	0.154141	0.03927	0	0.076947	0.199171	0.241002	0.039078	0.104627	0	0.065415	0	0.076413	0.125039	0.252695	0.139635	0.068536	0	0.115657	0.06196	0	0	0.154708	0
ENSMUSG00000015087	Rabl6	51.2514	55.322	68.2683	48.872	40.9747	54.3626	42.6522	58.4046	49.9065	44.0224	52.076	47.9802	57.8634	55.321	60.9046	45.5969	49.2122	56.9488	41.0792	55.0375	49.8902	47.78	59.4584	47.734
ENSMUSG00000015090	Ptgds	0	0	0	0	0	0	0	0	0	0	0	0	0	0	0	0	0	0	0	0	0.111212	0	0	0
ENSMUSG00000015092	Edf1	280.14	291.802	274.185	259.786	275.105	285.725	324.432	318.735	324.902	305.48	328.509	301.617	307.233	293.727	294.211	272.779	264.507	280.074	308.611	351.477	334.633	316.347	305.802	327.261
ENSMUSG00000015093	Clic3	0.331727	0.549053	0.555133	0	0.147214	0.119528	0.096216	0	0.582301	0.16518	0	0.18745	0.319332	0	0.102617	0.129604	0.289197	0.415003	0.158272	0.110397	0.083369	0	0.110519	0.136303
ENSMUSG00000015094	Npdc1	4.73803	4.90708	5.94904	0.415392	0.609731	0.833781	2.036	0.648919	1.08093	1.18635	0.987877	1.34691	4.9577	6.81909	4.12382	0.839448	1.31611	1.33027	1.35424	0.763331	1.05814	1.58539	1.41992	0.700911
ENSMUSG00000015095	Fbxw5	44.2751	44.1045	45.8123	40.0359	37.2083	44.6214	30.7574	31.0302	36.4275	28.8159	31.4726	36.1662	45.8623	48.5797	42.7227	40.5274	41.0815	42.2657	30.5636	35.8709	39.6139	28.8673	33.4904	34.0675
ENSMUSG00000015112	Slc25a13	24.8509	25.3254	24.5584	6.62653	7.2558	6.71266	5.68934	5.90562	7.66018	8.03969	6.64264	9.27914	20.0021	26.2434	19.9909	6.8809	6.98617	7.76634	7.63856	8.29463	6.97284	6.89208	9.19324	6.80951
ENSMUSG00000015120	Ube2i	299.457	301.341	306.668	255.959	275.016	288.138	264.073	284.682	277.752	273.854	287.038	294.243	287.831	276.124	291.102	271.53	273.367	279.277	254.155	276.248	292.764	253.411	297.212	278.728
ENSMUSG00000015126	Tsr3	13.7235	16.795	12.9353	16.5339	20.0474	20.4046	14.7615	13.1286	16.3482	16.5042	17.8862	15.7481	16.3218	14.9104	14.3211	18.029	17.4992	20.4578	14.7007	14.5113	15.4604	15.9841	17.7937	15.3539
ENSMUSG00000015127	Unkl	4.10917	4.66443	5.62996	3.12842	3.64819	2.52503	2.34209	1.74041	2.80112	1.81398	1.18731	2.47281	4.09703	5.35491	6.38377	2.65275	2.53367	2.89224	1.68314	2.50544	2.07084	1.63112	2.84148	2.54551
ENSMUSG00000015133	Lrrk1	10.9581	13.5274	14.851	22.789	21.6614	19.4169	14.8452	10.1454	12.7461	8.82303	10.0474	12.0856	10.8408	11.8023	11.4545	26.2401	21.9589	20.8072	16.7394	11.1789	13.9412	9.30949	11.1739	12.3011
ENSMUSG00000015134	Aldh1a3	0	0	0.021507	0	0	0	0	0	0.01921	0	0	0	0	0	0	0.575534	0.018765	0.537416	0	0	0.016456	0	0	0
ENSMUSG00000015143	Actn1	111.243	141.839	135.732	48.7079	53.9617	47.682	39.1043	56.0685	72.071	34.123	52.2064	40.9172	117.509	138.485	139.286	43.8347	59.293	52.2895	40.1329	45.9187	52.0352	35.0692	45.5963	46.7873
ENSMUSG00000015149	Sirt2	136.852	137.698	158.659	99.0968	93.9868	106.561	86.8912	89.7509	105.019	83.9898	87.2727	91.99	151.558	142.371	151.147	91.8939	100.089	102.379	94.1576	90.8411	96.3336	92.3786	88.9678	90.0093
ENSMUSG00000015165	Hnrnpl	172.468	179.402	196.644	179.373	172.271	183.327	162.069	171.443	197.755	173.486	177.818	192.64	183.307	201.522	205.355	194.146	190.888	184.051	174.918	188.326	197.873	173.341	203.717	185.043
ENSMUSG00000015176	Nolc1	20.31	22.1751	20.9101	23.8224	23.3764	24.4695	41.0454	38.5293	35.483	45.1951	46.778	43.8073	21.4268	22.6154	23.6965	25.4843	26.9875	25.0511	29.4295	39.6603	35.4277	36.8165	39.8007	41.0061
ENSMUSG00000015189	Casd1	16.6344	17.6173	17.9294	14.2217	15.6532	13.2155	20.303	19.7065	13.6547	15.5633	13.0562	16.9321	14.9728	17.6943	18.9604	16.387	16.2571	14.6888	14.5521	15.6731	17.0264	14.5668	14.2291	13.4193
ENSMUSG00000015202	Cnksr3	9.39845	8.96523	9.20012	2.80446	2.30871	2.99339	15.2135	22.3457	22.9884	14.2842	20.059	27.4739	8.46496	8.30471	8.44921	2.8974	3.15467	2.77035	15.1397	22.9871	21.8863	18.0543	23.9139	26.1991
ENSMUSG00000015214	Mtmr1	17.821	21.9442	26.5875	16.9248	14.3596	13.8156	17.3619	20.7572	20.7733	13.4312	15.313	17.9464	19.7632	24.5272	18.7505	14.7843	18.1623	16.708	14.6892	21.2695	19.4841	15.4427	19.5866	15.672
ENSMUSG00000015217	Hmgb3	5.11795	4.92062	4.25519	1.9356	1.58533	2.97963	2.21913	2.2407	3.12073	1.62469	2.28058	2.61325	3.61102	4.95473	4.20749	1.97658	2.83128	2.62017	1.98815	2.60221	2.6744	2.42484	3.15569	2.90509
ENSMUSG00000015222	Map2	0	0.047383	0.665032	0.172965	0.632403	0.188813	0.044286	0.014632	0	0.036897	0	0.009982	0.015175	0.085697	0.605499	0.153846	0.41756	0.367691	0	0.03937	0	0	0.030922	0
ENSMUSG00000015224	Cyp2j9	0.212299	0.30567	0.102031	0.038737	0	0	0	0.036701	0	0	0	0	0.756712	0.107924	0.111326	0	0	0	0	0	0	0	0.03242	0
ENSMUSG00000015242	Nipsnap3a	0	0	0	0	0	0	0	0	0	0	0	0	0	0	0	0	0	0	0	0	0	0	0	0
ENSMUSG00000015243	Abca1	116.362	130.089	170.295	103.788	92.4594	103.768	81.3347	81.5745	102.638	67.7804	62.0895	81.3744	103.362	170.363	160.863	95.831	122.568	108.964	87.7731	89.3478	88.431	65.7195	109.431	87.1052
ENSMUSG00000015247	Nipsnap3b	58.2587	59.3295	64.1513	61.4407	69.608	72.3436	83.5051	85.2466	78.6261	95.4471	90.5203	90.7387	53.1017	58.7505	61.9243	64.4384	65.0694	71.5536	77.2052	86.4391	85.1109	88.3456	85.1378	90.9146
ENSMUSG00000015289	Lage3	28.6044	35.1503	28.5272	42.9708	32.9861	30.21	33.866	38.7779	38.981	27.7228	34.842	30.4372	39.3233	30.6694	33.5864	33.016	33.4976	31.5127	34.4352	30.9471	40.824	26.2636	31.0031	31.7275
ENSMUSG00000015290	Ubl4a	17.4613	13.6083	19.8404	12.7333	17.1202	13.545	22.4592	24.3296	25.8131	26.9668	25.1005	27.5619	16.5013	14.9878	18.9468	14.9725	14.2783	14.7786	23.5997	20.9325	25.9444	26.0948	22.9483	25.728
ENSMUSG00000015291	Gdi1	74.2884	76.3264	82.6262	68.4684	74.108	68.6652	84.2432	83.9212	90.5024	81.1042	85.9626	90.6916	81.7528	79.853	83.4239	78.5392	71.4877	72.9764	89.9208	87.4573	89.0762	84.0872	93.7053	90.3736
ENSMUSG00000015305	Sash1	142.514	135.692	158.876	104.071	106.747	122.921	85.9342	75.384	86.9311	86.5637	78.3327	90.3282	113.226	154.952	151.256	110.869	124.756	128.253	88.7741	85.062	93.5691	81.6863	83.7231	91.771
ENSMUSG00000015312	Gadd45b	108.146	106.18	203.875	61.318	93.4561	180.396	50.9721	51.4561	64.8216	74.1701	84.421	118.674	118.613	183.529	187.825	62.0995	118.353	169.221	68.4497	68.6314	75.9038	85.9038	87.8844	101.693
ENSMUSG00000015314	Slamf6	2.42969	4.26769	3.54655	24.6033	26.2271	25.0568	11.1123	9.77008	6.97275	8.59745	9.72293	7.97564	1.95758	2.65342	6.01125	30.6022	26.1049	24.3425	21.1571	6.16413	11.1261	11.9773	7.23644	9.1713
ENSMUSG00000015316	Slamf1	0.40358	0.373174	0.057253	1.70423	2.52008	2.35487	0.591783	0.886952	0.500171	0.183254	0.597629	0.708021	0.435048	0.146809	0.421383	1.69823	1.7554	2.86952	1.19157	0.740906	0.873771	0.831074	0.474886	0.516188
ENSMUSG00000015335	Zdhhc12	26.0643	23.6094	25.8095	20.6803	21.4003	20.0877	31.8415	25.0171	21.329	34.5565	31.541	26.621	25.0397	22.6847	24.3491	24.053	20.8837	23.0885	29.6457	22.2059	23.3814	27.8176	24.6868	27.4704
ENSMUSG00000015337	Endog	8.39278	12.6027	7.80733	8.70628	7.67002	7.85367	8.35881	7.73626	9.24829	9.3557	7.48714	7.5107	8.81685	9.45935	9.95343	8.55209	7.45011	7.40759	7.79475	9.28813	8.35139	8.06533	7.86022	7.34363
ENSMUSG00000015340	Cybb	358.922	370.989	454.436	844.42	732.01	525.455	1536.04	1436.7	1052.81	1695.8	1507.8	1385.01	364.142	456.595	415.29	802.567	703.901	542.332	1838.16	1360.29	1182.46	1752.15	1401.24	1475.11
ENSMUSG00000015341	Golga7	116.225	126.182	119.552	103.895	114.076	113.65	90.977	102.359	94.9618	94.9382	93.0287	97.1635	114.405	131.053	123.254	103.739	114.15	116.308	99.2972	96.1223	98.3964	97.4681	100.041	95.1233
ENSMUSG00000015342	Xk	0.618245	1.00043	0.730628	0.186165	0.281862	0.186593	0.378784	0.520689	0.555982	0.498297	0.295028	0.255278	0.512006	0.8797	0.625664	0.240403	0.25992	0.348578	0.197321	0.30817	0.286595	0.321685	0.513397	0.433143
ENSMUSG00000015354	Pcolce2	0.321074	1.09125	1.71101	0.348922	0.910551	0.629511	0.391731	1.40884	1.50787	0.632884	1.52034	1.06186	0.498828	1.38634	1.53118	0.340217	0.776374	0.633046	0.625907	1.39071	1.92478	0.935346	0.769805	1.98355
ENSMUSG00000015355	Cd48	244.714	246.662	215.859	260.01	266.702	255.685	273.422	271.32	272.761	281.242	263.962	247.482	261.883	233.671	240.72	225.914	268.075	242.611	257.95	285.318	263.637	265.401	256.622	257.056
ENSMUSG00000015357	Clpx	24.1329	24.1612	23.135	19.3728	22.57	22.8013	16.6789	19.2948	16.8405	17.0107	20.8364	18.3498	26.9657	23.7707	23.9774	20.984	19.7759	20.4546	16.0864	17.7332	17.7989	18.7602	17.8083	18.3562
ENSMUSG00000015363	Trabd	31.5193	32.3976	31.6895	31.1451	30.1435	29.1095	55.0438	56.1817	49.6399	49.8127	51.9701	50.5352	30.2033	28.8657	28.7712	32.3373	29.398	30.3112	46.8804	55.2628	48.7609	46.8527	54.6641	52.7866
ENSMUSG00000015365	Mov10l1	0	0	0	0	0	0	0	0	0	0	0	0	0	0	0	0	0.062664	0	0	0	0	0	0	0
ENSMUSG00000015377	Dennd6b	2.02286	2.37359	3.41668	10.0285	12.754	15.0471	2.24043	2.81251	2.89689	1.44369	1.71704	2.52669	2.68713	2.6669	3.1718	11.6355	11.1127	16.0608	2.91197	2.77324	3.37827	2.76144	2.67795	2.30564
ENSMUSG00000015396	Cd83	40.7239	45.252	34.1071	4.01755	8.42176	7.87352	5.87338	7.31023	8.5536	6.59703	6.61832	10.8134	41.9865	37.3956	50.3103	6.14447	6.65954	8.67278	7.41906	6.43893	10.2799	6.39884	6.1814	8.15326
ENSMUSG00000015401	Cltrn	0	0	0	0	0	0	0	0.075565	0.454654	0.063518	0	0.780552	0	0	0	0.069876	0	0	0	0.266157	1.46501	0	0.068386	0
ENSMUSG00000015405	Ace2	0	0.051933	0.216576	0	0	0	0	0	0	0	0	0	0.050953	0	0	0	0	0	0	0	0	0	0	0
ENSMUSG00000015437	Gzmb	0	0.186765	0.189141	1.43877	13.4668	30.5065	0.399491	0.628828	3.97443	0.144351	0.107293	7.44268	0.061124	4.39815	2.17042	9.52604	16.7152	16.0999	2.75407	2.69417	18.2785	1.4264	2.52545	5.14041
ENSMUSG00000015441	Gzmf	0	0	0	0	0	0.198955	0	0	0	0	0	0	0	0	0	0	0.101629	0.175716	0	0	0	0	0	0
ENSMUSG00000015443	Gzmn	0	0	0	0	0	0	0	0	0	0	0	0	0	0	0	0	0	0	0	0	0	0	0	0
ENSMUSG00000015451	C4a	0.147451	0.235896	0.778011	0.307147	2.67795	0.221253	0.9204	0.461475	2.11095	0.650912	1.98862	0.954185	0.594781	2.71957	0.670145	1.1686	0.40095	1.58479	0.178502	0.500928	0.388665	0.468524	0.415617	0.824712
ENSMUSG00000015452	Ager	2.30333	1.61695	2.446	0.69161	0.283055	0.640654	0.82528	0.927738	1.68758	0.642786	1.00873	1.39682	2.66965	2.8449	1.89668	0.706607	0.681621	0.34084	1.28408	1.20014	0.805931	1.1032	0.748626	1.30529
ENSMUSG00000015461	Atf6b	51.5995	48.4694	47.3105	63.3272	62.6355	57.9382	77.851	71.1109	65.8239	76.4185	77.9768	70.0125	49.0431	49.7578	47.479	63.8752	57.2498	56.6847	79.0283	68.1893	67.8019	76.2061	73.4894	77.4667
ENSMUSG00000015467	Egfl8	0.664765	0.970441	0.967656	1.01785	0.341372	0.725243	0.454163	1.36429	1.8206	0.528992	1.30439	0.747001	1.50815	1.54877	1.08804	0.570494	0.49691	0.713618	0.599685	0.526954	2.53577	0.741977	0.525187	1.11641
ENSMUSG00000015468	Notch4	1.25771	1.98167	0.958511	0.418882	0.018804	0.101712	0.271172	0.045696	0.27356	0.221397	0.545637	0.720534	2.07282	0.429625	0.367798	0.016807	0.62941	0.953062	0.648273	1.14051	0.21961	0.262446	1.88546	1.28121
ENSMUSG00000015474	Ppt2	113.661	117.3	121.824	98.1857	101.111	109.64	102.051	92.7125	94.2387	107.674	112.329	103.331	119.44	123.307	122.937	107.834	109.443	108.467	117.023	101.277	96.8781	110.03	109.373	111.238
ENSMUSG00000015476	Prrt1	1.31049	1.08606	1.12325	0.574642	0.257109	0.875721	0.556538	1.04399	0.672569	1.66665	1.24283	1.3279	1.84208	2.10847	2.23125	0.502775	0.571192	0.499964	0.417901	0.771144	0.950462	1.73392	0.792785	0.840164
ENSMUSG00000015478	Rnf5	56.6515	64.7878	54.9866	53.1794	56.7006	55.8472	48.8528	51.0948	47.964	48.1354	52.9	51.9865	59.0513	56.4465	50.6084	59.5813	56.5898	54.2062	47.7928	49.9457	50.287	49.8384	49.4817	54.6467
ENSMUSG00000015484	Fam163a	0	0	0	0	0	0	0	0	0	0	0	0	0	0.01967	0	0	0	0	0	0	0	0	0	0
ENSMUSG00000015488	Cacfd1	28.3021	27.4131	35.2417	29.9959	23.7384	30.9392	18.9515	19.2686	20.3025	22.1813	16.9391	22.9142	27.6607	27.2231	28.0434	27.4099	31.3624	24.2109	20.5666	18.6583	18.4123	16.9023	20.5542	22.6136
ENSMUSG00000015501	Hivep2	2.96143	3.03747	3.57899	2.02522	2.98032	2.5844	3.94403	5.25936	4.93214	3.83268	3.99661	6.16512	2.36316	3.26331	3.11318	1.98331	3.00511	2.9969	3.70567	5.00156	7.09516	3.77025	5.78039	5.67737
ENSMUSG00000015519	2310057J18Rik	0	0	0	0	0	0	0	0	0	0	0	0	0	0	0	0	0	0	0	0	0	0	0	0
ENSMUSG00000015522	Arnt	34.7903	36.4719	39.4244	31.4339	31.0302	36.3795	31.808	32.7799	38.4555	33.7719	31.6381	35.2442	29.5028	39.26	37.0771	31.8383	33.9485	36.812	27.5191	34.2372	39.1665	34.2485	35.4351	38.0926
ENSMUSG00000015533	Itga2	0.055752	0.09575	0.076147	0.030767	0.091902	0.055454	0.087077	0.105724	0.019093	0.01622	0.036777	0.055792	0.103574	0.068936	0.12592	0.09625	0.074855	0.032403	0.032063	0.361048	0.138336	0.092424	0.034386	0.056062
ENSMUSG00000015536	Mocs2	91.4707	103.919	102.242	174.283	176.664	185.027	69.6247	75.9097	70.8202	62.6007	61.1057	63.8331	94.7382	106.858	102.309	180.396	170.973	180.431	88.0811	68.8539	87.2416	69.0923	61.7462	71.13
ENSMUSG00000015542	Nat9	61.1463	52.586	48.4122	45.7841	51.6937	58.9905	17.1846	15.8067	26.523	15.1671	12.5755	17.4589	58.4101	43.7304	43.6874	45.7117	50.316	61.9928	17.3476	23.2783	22.6353	17.6014	18.4501	23.9481
ENSMUSG00000015568	Lpl	1310.85	1490.84	1301.47	596.25	527.045	341.289	632.424	735.612	646.128	832.855	878.306	697.792	1250	1401.05	1135.05	506.119	505.197	369.097	668.68	673.744	522.324	833.751	927.141	613.24
ENSMUSG00000015575	Atp6v0e	452.16	468.087	417.409	416.132	414.56	392.662	425.235	401.98	397.619	408.219	425.225	397.981	468.965	431.897	448.875	390.426	374.374	402.24	407.23	403.023	389.625	420.372	465.405	437.075
ENSMUSG00000015579	Nkx2-5	0	0	0	0	0	0	0	0	0	0	0	0	0	0	0	0	0	0	0	0	0	0	0.047563	0
ENSMUSG00000015597	Zfp318	14.0851	12.0601	13.8876	6.62149	7.11551	9.01739	7.94147	4.87239	8.44368	5.43973	7.72971	6.30768	11.1447	15.3755	18.412	9.50089	9.65065	11.3848	7.73436	8.62074	7.26343	8.60053	7.81438	6.84153
ENSMUSG00000015599	Ttbk1	0.009751	0.014635	0	0	0.013988	0	0.006602	0.017198	0.006685	0.005684	0	0	2.45963	0	0.013728	0.00762	0	0.007175	0	0	0.021641	0.033461	0.005924	0.006435
ENSMUSG00000015605	Srf	25.7648	21.2722	23.4531	18.6672	22.6887	21.748	40.2872	41.551	40.2014	46.0313	49.2937	51.8344	22.5407	22.4462	23.6345	18.6237	20.4018	26.0237	37.1289	38.4161	40.9091	42.3028	43.291	42.0031
ENSMUSG00000015619	Gata3	0.273018	0.214708	0.073767	0.255496	0.20884	0.021069	0.302558	0.263488	0.148838	0.220712	0.082919	0.021302	0.56037	0.026092	0.176749	0.736401	0.215999	0.130343	0.857249	0.058173	0.093427	0.851193	0.058476	0.085255
ENSMUSG00000015627	Gata5	0	0	0	0	0	0	0	0	0	0	0	0	0	0	0	0	0	0	0	0	0	0	0	0
ENSMUSG00000015647	Lama5	0.082319	0.163514	0.092084	0.070014	0.296319	0.023903	0.059319	0.015354	0.025333	0.017107	0.02357	0.059056	0.342987	0.457945	0.191419	0.013734	0.094558	0.030126	0.083718	0.044966	0.008616	0.114158	0.017787	0.067834
ENSMUSG00000015652	Steap1	0.08159	0	0.236316	0	0.072764	0.133352	0.495071	0	0	0.059495	0	0.067173	0.153528	0.415356	0.285341	0.063184	0.067836	0	0.540847	0.061461	0.059334	0.202966	0.186634	0.067178
ENSMUSG00000015653	Steap2	0.305245	0.079077	0.122947	0.033127	0	0.063377	0.628038	0	0.130947	0.174095	0	0	0.157157	0.50516	0.37439	0.059798	0.199269	0.074088	0.208552	0.027332	0.085652	0.150749	0.070608	0.095525
ENSMUSG00000015656	Hspa8	872.408	929.11	732.435	725.32	829.302	567.662	1449.7	1558.21	1138.94	1639.63	1643.39	1332.27	863.227	758.399	830.138	875.942	591.559	651.443	1531.47	1091.56	1451.26	1733.58	1286.08	1544.19
ENSMUSG00000015659	Serac1	7.27413	5.89952	7.37591	3.00439	3.58698	4.52039	2.61565	3.03771	2.96638	2.19106	1.99927	2.41022	7.11877	7.03537	7.8067	3.52394	3.78951	4.72092	2.68746	3.32642	4.45991	2.01496	2.50771	3.7341
ENSMUSG00000015665	Awat1	3.19827	4.90794	1.74009	0.238818	0.293719	0.26661	0	0	0.055995	0	0	0	5.31964	3.28677	3.63313	0.355492	0.109328	0.237131	0.062538	0	0.048384	0.110431	0	0
ENSMUSG00000015668	Pdzd11	27.205	28.3733	26.3079	51.7306	57.9712	55.3037	40.5933	42.1242	39.824	44.4368	47.9372	45.9554	25.0524	26.4431	28.5996	49.3424	47.3753	57.0976	38.2732	37.5938	44.5665	44.4997	42.221	50.1207
ENSMUSG00000015671	Psma2	42.7454	42.7154	45.9544	72.1503	69.0731	73.2429	66.0763	69.3044	81.3605	68.6794	73.5803	80.3307	47.0146	48.497	51.1482	79.4916	81.4153	78.7297	69.02	69.9498	83.46	79.3641	78.4563	76.5964
ENSMUSG00000015672	Mrpl32	16.3106	20.187	20.5513	30.4749	34.2775	33.4805	24.4872	22.649	24.9051	29.7892	25.5787	29.9404	20.221	18.762	23.2097	33.3971	31.9735	30.959	20.198	22.9408	30.0377	35.9569	21.2635	27.9476
ENSMUSG00000015697	Setdb1	23.4378	23.212	20.4917	24.2329	22.3802	17.9861	25.5875	26.2834	25.4314	24.6176	22.8715	22.239	21.8918	21.7491	21.9078	22.4215	20.3583	19.1133	22.9316	24.0271	22.1531	25.929	24.4544	21.7409
ENSMUSG00000015702	Anxa9	10.0595	9.24681	9.96317	4.38773	4.68107	8.48403	4.07961	4.79686	5.13366	2.55847	3.88079	6.14295	11.3905	10.2336	9.88651	6.14624	5.57206	5.78768	3.93807	5.34076	6.09783	3.68146	6.33778	5.31392
ENSMUSG00000015709	Arnt2	0.313974	0.260181	0.147315	0.076052	0.107409	0.144769	0.214411	0.165461	0.091582	0.382773	0.203332	0.109908	0.230075	0.155903	0.227208	0.101564	0.059499	0.08616	0.237948	0.099827	0.131034	0.2197	0.128016	0.318919
ENSMUSG00000015711	Prune1	23.6105	24.9533	24.3723	8.63391	8.88949	9.71155	8.66606	7.06166	9.61745	8.11696	7.77875	7.70441	21.7518	25.5227	25.4926	10.2634	9.31069	10.0249	7.52996	8.02885	7.03447	6.25783	7.61122	8.59921
ENSMUSG00000015714	Cers2	240.731	249.491	263.488	214.428	201.425	210.942	262.287	261.5	258.986	286.632	289.296	293.131	234.386	242.793	248.963	202.424	216.726	214.323	259.064	266.055	267.74	269.196	272.945	280.111
ENSMUSG00000015721	Nlrp5	0	0	0	0	0	0	0	0	0	0	0	0	0	0	0	0	0	0	0	0	0	0	0	0
ENSMUSG00000015733	Capza2	273.598	313.872	306.844	556.597	600.829	514.583	575.024	673.563	686.376	593.793	607.397	654.221	286.725	310.491	303.694	567.255	538.268	549.534	589.483	676.786	694.356	601.353	650.974	650.901
ENSMUSG00000015745	Plekho1	212.732	219.442	229.484	181.28	189.84	220.521	110.09	96.1258	125.271	92.435	94.2216	111.173	224.911	199.991	190.398	168.821	180.544	204.861	111.555	117.846	122.781	88.4026	128.009	111.599
ENSMUSG00000015747	Vps45	17.0854	15.4248	10.7664	14.7817	9.508	8.84822	10.3218	12.4889	18.5194	10.0358	8.73739	10.6402	10.3882	11.6896	9.34403	11.7107	9.1132	13.1743	10.5187	10.0629	13.3495	9.30153	10.3583	10.1158
ENSMUSG00000015748	Prpf3	17.009	11.8322	14.94	15.8391	17.0299	17.7599	16.941	16.3554	13.2815	16.1436	16.9407	17.6848	13.2633	11.3729	13.7721	18.498	19.4324	17.2302	15.576	16.5554	16.3727	16.3975	16.996	15.8675
ENSMUSG00000015749	Anp32e	57.1205	56.6183	45.7604	27.8341	28.8658	22.5558	35.0045	40.8607	39.8478	36.1169	39.6364	39.0103	38.3934	56.2782	51.5118	28.0557	31.1851	21.7863	43.0177	45.3071	41.1353	51.4301	34.2065	39.233
ENSMUSG00000015750	Aph1a	91.0067	91.8877	96.7966	79.7192	87.3409	75.0166	87.7352	89.4296	92.7461	86.8291	85.5638	95.4989	89.624	94.3754	90.8477	80.5848	81.9756	77.0222	87.4021	93.2149	99.859	86.1377	97.318	98.8625
ENSMUSG00000015755	Tab2	66.1056	70.1079	73.1979	64.4769	76.3605	84.1091	75.2368	84.3715	90.5532	74.9509	82.3189	89.8747	68.1063	68.0879	73.8222	71.0331	76.2086	84.5459	70.3263	85.9333	88.5556	76.3647	90.255	87.9343
ENSMUSG00000015757	Ppil4	19.312	23.7797	22.6275	15.5058	19.3713	19.9169	15.6232	16.9377	19.974	15.2502	16.3456	19.0954	17.3129	21.8855	24.9229	19.2825	21.3603	20.4162	15.2983	18.89	20.8977	16.9316	18.6991	17.3264
ENSMUSG00000015759	Cnih1	87.273	83.6546	76.7458	61.9147	57.0444	52.7332	80.7249	76.2096	77.5895	83.3075	81.6294	78.3762	85.832	89.0416	82.1937	58.0192	59.8418	54.7719	72.3891	83.7645	68.5284	77.8816	79.2428	77.9714
ENSMUSG00000015766	Eps8	2.77374	1.8426	2.24234	9.588	5.56058	6.45158	1.09502	3.17183	2.66754	0.095158	0.125009	0.754201	1.71198	3.93492	2.87568	6.86374	8.15337	7.38552	1.1679	1.487	2.85884	0.571365	2.17168	0.73589
ENSMUSG00000015776	Med22	36.5193	31.5749	32.9819	25.91	26.9177	26.0358	21.6332	19.5193	22.5253	18.9906	18.4551	20.4853	34.019	33.9822	33.0504	23.2582	25.232	24.2818	19.5947	22.5092	22.0965	19.4316	21.2702	20.5346
ENSMUSG00000015787	Abo	0	0	0	0	0	0	0	0	0	0	0	0	0	0	0	0	0	0	0	0	0	0	0	0
ENSMUSG00000015790	Surf1	67.5845	68.1576	71.8095	69.2493	68.4091	74.8877	46.2092	43.1484	53.875	42.5025	44.3918	53.8284	68.1347	63.1894	77.6313	71.038	77.1021	75.8303	40.1779	48.542	57.9509	45.4556	48.8944	47.2409
ENSMUSG00000015804	Med28	48.927	57.4778	57.2751	61.882	64.7747	59.0429	63.3814	66.7744	63.7543	62.1796	68.0024	68.2055	58.0244	55.7383	49.828	59.9559	67.7617	68.2628	71.0755	66.6333	68.005	72.3829	59.4296	69.0486
ENSMUSG00000015806	Qdpr	92.4849	108.853	103.291	58.6596	51.6935	42.8678	68.9975	69.3098	76.5802	69.2438	66.8329	62.4347	105.298	101.038	98.1531	50.6392	50.6095	46.0729	72.1914	77.3187	71.4448	64.7617	75.8421	66.318
ENSMUSG00000015812	Gnrh1	4.71198	2.47631	0.702768	0	0	2.80213	2.59088	0.656008	1.21329	0	0.557341	0.610524	4.66101	4.30039	3.20842	0.72397	1.88205	1.90726	1.42163	0.567873	1.05243	1.19239	2.22713	3.04932
ENSMUSG00000015829	Tnr	0	0	0	0	0	0	0	0	0	0	0	0	0	0.006106	0.014274	0	0	0.023825	0	0	0	0.1182	0	0
ENSMUSG00000015837	Sqstm1	619.598	614.792	616.022	593.994	688.32	903.91	455.521	384.16	375.848	691.402	611.128	429.911	598.753	616.55	656.721	576.624	712.156	919.971	445.102	371.854	379.972	522.432	403.994	465.996
ENSMUSG00000015839	Nfe2l2	181.805	178.31	169.173	133.614	121.156	138.25	113.125	94.133	115.23	128.945	113.255	110.983	177.323	177.438	198.791	133.57	145.631	126.494	99.6555	105.805	98.1576	107.989	117.805	102.903
ENSMUSG00000015843	Rxrg	0	0	0.097982	0.047111	0	0	0	0.045127	0.132812	0	0.168129	0.040517	0	0.051845	0	0.074988	0.043262	0.037497	0.049324	0.073808	0.14562	0	0	0.080133
ENSMUSG00000015846	Rxra	96.1177	98.0636	86.5115	62.2914	57.2657	56.2759	40.5262	39.1012	45.4645	31.2449	30.2438	26.6636	99.0724	86.9535	89.8041	62.492	60.294	61.3949	35.5982	42.501	39.765	29.0355	26.7289	31.8339
ENSMUSG00000015850	Adamtsl4	1.75339	1.14268	1.03282	0.921333	0.520143	0.489811	1.23213	0.645279	0.523502	0.406722	0.372859	0.466912	0.991134	1.32989	1.00022	0.883688	0.550961	0.505122	0.942635	0.441841	0.415876	0.495283	0.427986	0.45286
ENSMUSG00000015852	Fcrl2	23.6262	21.9014	21.5999	2.82726	6.10457	3.22999	10.9572	28.5918	79.3782	13.9006	25.9431	33.8108	27.0209	22.185	34.3862	3.69216	3.15435	4.8538	3.67955	26.4892	30.5812	9.02738	56.2422	26.1701
ENSMUSG00000015854	Cd5l	612.819	745.223	696.961	223.782	326.193	306.409	74.2681	134.085	176.804	89.3012	141.072	131.664	812.505	828.377	927.772	269.462	328.707	342.514	105.371	141.131	165.679	133.924	136.817	148.898
ENSMUSG00000015869	Prpsap1	32.8744	30.9669	34.2878	24.4892	26.551	24.203	22.0516	18.5489	22.3217	18.0647	20.4605	21.5213	35.3973	32.2446	34.2192	27.7459	27.6073	30.1109	23.1975	23.0953	23.3033	20.433	24.3257	21.0743
ENSMUSG00000015879	Fam184b	0.052476	0	0.050904	0.024316	0.063791	0.043237	0.030094	0.015281	0.015117	0.025667	0.128833	0.014752	0.049139	0	0.061761	0.027427	0.025902	0	0.016795	0	0.012923	0.029525	0	0.022229
ENSMUSG00000015880	Ncapg	3.26246	3.17585	2.87999	1.39319	2.27114	3.41808	1.53029	1.13536	1.98227	0.829073	0.511033	1.28374	1.54805	3.64487	2.2223	2.26767	3.82257	3.25826	2.18849	1.97709	1.75172	0.971183	2.48942	1.3738
ENSMUSG00000015882	Lcorl	12.1863	13.293	13.5518	8.42136	9.04295	10.6697	8.47534	7.78516	10.6717	8.28226	10.8188	7.89111	10.7016	14.4023	15.6814	8.29382	9.459	11.8427	6.66309	8.00818	7.78809	7.30131	8.25186	12.6549
ENSMUSG00000015889	Lta4h	67.5941	68.2511	66.3624	46.2988	49.1211	41.5818	38.0289	36.7708	39.863	37.7334	30.3473	26.1828	73.6204	68.3312	70.5322	44.6264	52.5771	42.4916	44.154	33.7876	35.4969	39.2269	37.6541	31.4832
ENSMUSG00000015890	Amdhd1	0.033542	0.03208	0.065449	0.031114	0	0	0.029213	0	0	0	0	0	0	0.069311	0	0	0	0	0.032496	0	0	0	0.026108	0
ENSMUSG00000015932	Dstn	135.958	141.959	138.698	115.811	117.905	108.363	147.456	158.964	156.139	155.659	167.365	167.033	128.566	141.952	150.572	113.478	112.92	104.844	144.034	161.121	148.283	161.499	169.178	160.39
ENSMUSG00000015937	Macroh2a1	143.742	156.933	160.165	162.688	150.304	149.334	168.678	172.259	164.009	156.783	162.403	161.101	162.938	170.636	164.535	166.056	166.03	153.203	162.038	172.591	184.748	160.33	186.006	163.477
ENSMUSG00000015942	Gtf2ird2	4.70564	5.9289	8.71992	4.83054	4.29695	5.68419	4.28334	7.53747	5.64118	4.2721	4.67892	5.72316	4.16576	5.36975	5.76445	5.53269	6.29694	7.09767	6.64431	9.27128	6.13316	4.55332	5.1117	4.9452
ENSMUSG00000015943	Bola1	16.3823	13.8354	15.5945	15.217	16.8934	11.9875	10.7591	11.3344	12.287	12.3052	10.6708	11.6193	16.7918	16.6739	18.6044	11.2029	13.352	13.5906	11.672	8.9696	12.5944	8.63263	12.9199	12.8083
ENSMUSG00000015944	Castor2	16.4387	12.5755	13.1063	11.8529	9.67797	9.23216	6.46169	5.91675	7.56589	5.82835	4.92431	5.34932	12.9211	13.8175	13.6494	9.88193	9.65545	9.79839	5.36018	7.50418	7.26828	5.13018	6.71598	5.49607
ENSMUSG00000015947	Fcgr1	87.3172	65.8928	88.9165	1207.71	1341.15	1336.38	143.58	157.394	193.705	94.1223	74.445	186.881	106.873	104.665	85.837	1142.78	1172.32	1373.76	277.979	218.157	301.655	137.021	214.088	168.79
ENSMUSG00000015950	Ncf1	183.796	154.065	155.664	334.56	261.948	225.236	358.463	340.675	367.8	324.274	307.938	352.334	187.064	161.62	152.38	306.71	274.213	226.2	369.952	373.671	409.186	362.025	366.992	356.958
ENSMUSG00000015957	Wnt11	0.77035	0.127665	0.59243	0.081682	0.119854	0	0.290196	0	0.03891	0.578058	0	0.075316	0.41982	0.661589	0	0.069376	0.488941	0.032637	0.889826	0	0.033039	0.623528	0.187634	0.221101
ENSMUSG00000015961	Adss	44.5203	50.4371	52.6604	24.2993	21.3744	24.4962	34.8508	32.245	41.5615	38.2456	39.5143	39.7757	44.3102	54.7555	44.814	24.0399	27.2269	24.1283	30.9857	39.4093	34.8861	36.559	39.5012	37.871
ENSMUSG00000015962	1700016C15Rik	0	0	0	0	0	0	0	0	0	0	0	0	0	0	0	0	0	0	0	0	0	0	0	0
ENSMUSG00000015966	Il17rb	0.91621	0.899554	0.089922	0.229208	0.253701	0.372436	0.340059	0.437456	0.141627	0.700771	0.135291	0.451033	1.42605	0.550237	0.174008	0.795087	0.210653	0.392258	0.558308	0.807185	0.030501	1.06758	0.123298	0.069136
ENSMUSG00000015968	Cacna1d	6.03941	7.68724	9.48732	2.70941	5.98504	5.27356	1.51506	1.67466	3.62014	1.87577	1.11948	2.71019	5.21724	8.6347	7.22764	4.03897	8.49934	6.23539	3.78656	3.27245	4.24748	1.07323	4.65263	2.65846
ENSMUSG00000015970	Chdh	0.258009	0.172733	0.090327	0.110692	0.084895	0.205953	0.034404	0.056312	0.112702	0.015722	0.020871	0.054164	0.238825	0.067095	0.14866	0.202628	0.021668	0.094485	0.088992	0.049727	0.062159	0.07256	0.049325	0.033691
ENSMUSG00000015971	Actr8	26.4274	24.6379	28.683	22.2851	22.6914	24.7257	19.0857	21.4637	20.7376	18.8561	19.346	21.812	28.187	25.4162	26.7453	22.367	24.0941	21.7995	18.8501	24.1349	21.2383	21.2773	18.3417	18.1157
ENSMUSG00000015980	Lrrc27	173.833	184.753	175.279	34.9703	35.3746	28.2665	11.2227	14.7224	14.1857	13.8523	7.54847	7.72731	169.235	159.918	170.785	23.4023	38.4176	25.3733	10.9813	16.3085	7.44374	11.8178	8.44391	6.58846
ENSMUSG00000015981	Stk32c	0.83031	0.681183	0.369134	0.077781	0.229942	0.541003	0	0.111386	0.219242	0.051398	0.103392	0	0.804841	0.71709	0.766468	0.066254	0.143246	0.249874	0.324431	0.130202	0.031359	0.14348	0.06522	0.028981
ENSMUSG00000015994	Fnta	56.5601	53.3123	55.7441	36.9357	38.1479	36.2359	52.9171	49.4967	49.6068	51.7313	54.8751	50.9763	55.8957	58.5519	52.2479	38.1712	41.7669	39.3107	46.8076	46.4039	44.8803	53.2967	49.3035	52.0562
ENSMUSG00000016018	Mtrex	30.872	29.2005	28.9512	35.1745	33.8166	31.6249	35.594	41.2375	37.3836	38.1216	38.3448	35.9631	28.8033	30.0644	28.6097	31.7015	34.1929	35.2855	31.7166	35.5313	36.9302	36.6754	34.7183	40.3786
ENSMUSG00000016024	Lbp	0.908458	0.150482	0.158269	1.0743	0.362606	0.503111	0.319594	0.047607	0.159059	0.181619	0	0.10402	0.211483	0	0.026962	0.384554	0.181077	0.59125	0.206628	0.142053	0.091245	0.104296	0.125806	0
ENSMUSG00000016028	Celsr1	0.005841	0.039176	0.150237	0.083085	0.113442	0.008213	0.095679	0.020576	0.034643	0.030158	0.009471	0.03377	0.039154	0.024344	0.207759	0.082573	0.008499	0.030215	0.078537	0.03626	0.034692	0.07491	0.030665	0.008328
ENSMUSG00000016087	Fli1	40.1523	40.3992	40.9971	37.6574	35.8397	40.5583	29.1219	29.5699	35.6754	24.4702	24.6316	25.721	37.9904	39.1164	45.1706	37.8641	38.4435	39.0313	29.5262	33.6651	34.3087	25.1077	31.6496	29.3281
ENSMUSG00000016128	Stard13	0.203349	0.099333	0.426048	0.072831	0.047127	0.191259	0.133841	0	0.074731	0.009682	0.032491	0.044553	0.109903	0.995288	0.326187	0.067666	0.0999	0.18466	0.076018	0.040432	0.06818	0.043501	0.081695	0.177145
ENSMUSG00000016150	Tenm1	0	0	0	0	0.00815	0	0	0	0	0	0	0	0	0	0	0	0	0	0	0	0	0	0	0
ENSMUSG00000016179	Camk1g	0	0	0.039482	0	0	0	0	0.036096	0	0	0	0	0	0	0	0	0	0	0	0	0	0	0	0
ENSMUSG00000016181	Utp25	3.2903	6.00521	6.21633	7.23461	4.79989	4.7057	9.28499	8.39676	7.52156	5.43472	8.89541	10.3414	3.06355	7.88297	7.31888	4.62476	4.48582	6.55919	10.7154	5.37161	7.33124	9.92099	9.3121	9.90122
ENSMUSG00000016194	Hsd11b1	1.53717	0.306004	0.64866	0.388599	0.505459	0.365896	1.42795	1.1484	1.1741	1.86138	1.55095	2.13382	1.5586	0.717692	0.868221	0.607321	0.736962	0.464132	1.70645	1.43618	1.63893	2.47509	3.11419	2.00556
ENSMUSG00000016200	Syt14	0	0.018971	0.0097	0	0	0	0.040095	0	0	0	0	0	0	0	0.153678	0	0	0.007303	0	0	0	0.016647	0.006584	0
ENSMUSG00000016206	H2-M3	30.078	33.8482	37.6228	143.719	146.613	147.362	50.6866	49.8116	60.0194	45.8379	47.8714	66.0147	35.5137	31.2708	39.5214	141.503	124.135	154.596	74.2855	53.9906	81.5514	65.8863	60.0869	62.8963
ENSMUSG00000016239	Lonrf3	35.4418	36.7742	40.7611	17.4658	15.8143	21.3651	6.24835	6.4247	9.70372	5.73336	6.95479	8.50162	23.5609	44.1632	42.5464	13.6217	20.6512	24.2263	5.71212	9.74844	9.08624	5.83077	11.34	7.49149
ENSMUSG00000016252	Atp5e	443.312	453.657	444.419	449.1	432.823	348.649	429.421	417.169	474.458	418.946	476.434	420.867	427.132	455.79	450.453	428.519	379.819	364.74	419.668	455.512	453.118	432.162	477.372	461.302
ENSMUSG00000016253	Nelfcd	17.4488	18.212	18.7853	18.7132	17.1254	19.5587	15.6169	13.5719	16.7143	12.9914	14.4702	15.4199	18.9702	20.1451	17.6826	18.3607	21.9875	18.7957	8.54358	16.1589	17.3081	12.35	18.5833	16.9444
ENSMUSG00000016255	Tubb1	0.605545	0.580118	0.29497	0.508342	0.333667	0.60699	0.796689	0.540931	0.21242	0.272425	0.150819	0.207789	0.171828	0.375593	0.324113	0.19245	0.312035	0.359905	0.531503	0.378885	0.27414	0.208651	0.666596	0.10276
ENSMUSG00000016256	Ctsz	1352.91	1369.86	1349.95	2594.04	2539.4	2396.2	1831.09	1741.43	1692.15	1736.06	1796.06	1735.9	1321.04	1312.22	1327.08	2525.12	2266.96	2254.2	2129.41	1763.12	1814.12	1909.97	1780.36	1819.46
ENSMUSG00000016257	Prelid3b	43.4007	50.4487	56.3495	58.8285	65.9852	68.488	82.242	79.0038	77.24	83.8994	84.0233	89.1134	49.2493	51.7486	52.8119	79.3213	82.2766	74.9562	78.6268	83.2402	87.8933	86.5601	77.2182	74.1957
ENSMUSG00000016262	Sertad4	0	0	0	0	0	0	0	0	0	0	0	0.021938	0	0	0.164974	0.020496	0	0	0	0.059804	0	0.043784	0	0
ENSMUSG00000016283	H2-M2	2.3851	1.87706	3.32943	254.341	139.282	73.9806	257.49	214.343	156.367	259.038	232.783	187.3	2.16758	1.81073	2.74837	241.165	83.3809	62.7762	447.266	122.354	169.489	359.966	136.358	197.653
ENSMUSG00000016308	Ube2a	53.2306	63.0472	68.6745	79.5801	64.8596	69.996	76.3211	69.5752	63.8931	72.087	63.2454	61.8437	60.6931	63.4505	63.2293	66.5335	68.7171	72.4085	72.3267	66.1226	73.153	69.4472	75.6006	75.0173
ENSMUSG00000016319	Slc25a5	368.284	400.127	377.21	567.029	551.99	517.03	627.469	701.988	812.024	625.477	676.79	744.487	385.613	395.009	421.682	551.014	577.308	530.194	637.599	759.204	810.622	692.891	735.394	724.321
ENSMUSG00000016327	Atp1b4	0.039457	0	0.096479	0	0	0	0	0	0	0	0	0	0	0.020413	0	0	0	0.014503	0	0.015059	0	0	0	0
ENSMUSG00000016344	Ppdpf	102.258	82.4283	84.2738	105.801	96.792	79.3399	82.5953	90.1126	94.0212	84.5297	85.5885	87.4999	93.8387	93.2927	97.5053	83.4962	94.4348	81.5485	61.938	88.4817	82.6759	82.7503	84.8336	80.6505
ENSMUSG00000016346	Kcnq2	0	0	0.024341	0	0.132593	0	0	0	0.010551	0	0	0	0	0	0	0	0	0	0	0	0	0	0	0
ENSMUSG00000016349	Eef1a2	1.27432	2.75874	5.22462	0.13553	0.864595	0.391792	0.126019	0.097765	0.643091	0.109253	0.2992	0.312578	1.63929	2.83858	2.90019	0.172609	0.565482	0.378251	0.212918	0.286404	0.13694	0.221196	0.396551	0.42853
ENSMUSG00000016356	Col20a1	0.864857	0.961273	1.11903	0.508271	1.62048	1.14662	0.519697	0.45175	0.663108	0.46512	0.291942	0.53278	0.809424	1.07796	1.13887	0.837813	0.941758	0.987768	0.314394	0.439395	0.323396	0.219869	0.551934	0.328647
ENSMUSG00000016382	Pls3	7.67851	7.56585	8.3766	3.86565	2.8205	2.77505	4.94071	3.75743	4.61327	4.66173	4.51467	3.93805	6.51443	10.1377	7.92769	3.19384	3.62436	3.31217	4.54573	4.01356	4.71515	4.30573	4.76209	4.16062
ENSMUSG00000016386	Mpped2	0	0	0.095631	0	0	0	0	0	0	0	0	1.72181	0	0	0	0	0	0	0	0	0	0	0	0
ENSMUSG00000016409	Nkap	12.9829	13.9443	13.4357	10.0096	9.47369	9.43397	9.19178	9.61491	9.91891	9.89615	8.50762	9.94455	13.1627	13.3733	17.3403	10.3111	9.24576	9.17237	8.83338	9.84034	9.37274	9.61536	10.4237	8.74572
ENSMUSG00000016427	Ndufa1	229.042	195.384	182.386	158.48	155.663	133.033	144.774	156.669	170.891	146.018	184.166	157.546	237.809	205.385	191.112	142.835	150.17	127.59	168.686	174.473	173.961	168.726	162.922	153.409
ENSMUSG00000016458	Wt1	0	0	0	0	0	0	0	0	0	0	0	0	0	0	0	0	0	0	0	0	0	0	0	0
ENSMUSG00000016477	E2f3	8.64948	10.079	10.1184	7.89458	8.86163	9.74825	12.2459	12.5136	12.7211	13.0109	12.9296	14.7246	7.03479	11.1614	9.69692	8.60583	9.30287	10.2153	10.2477	12.6924	13.1222	11.6082	13.5749	15.339
ENSMUSG00000016481	Cr1l	95.7881	104.869	98.0076	111.643	116.021	104.202	101.243	100.08	104.868	103.241	97.1499	101.465	106.219	100.811	102.352	111.528	111.203	104.132	102.264	101.448	102.16	100.888	101.121	107.596
ENSMUSG00000016487	Ppfibp1	38.8896	37.1805	35.0708	25.1348	19.6428	24.5425	24.4245	23.057	29.0859	25.7057	21.5663	22.1489	29.5038	36.2471	32.7486	21.5342	24.6616	20.9136	19.5802	20.1102	19.447	24.2015	20.1462	19.1083
ENSMUSG00000016493	Cd46	0.620878	0.68417	0.995019	0.470621	0.462434	0.507626	0.365853	0.40521	0.229127	0.254739	0.437553	0.895695	0.529301	0.995765	1.17608	0.503461	1.24339	0.562856	0.503529	0.549471	0.471142	0.411084	0.913244	0.893192
ENSMUSG00000016494	Cd34	0.585112	0.82481	0.944694	0.269437	0.481056	0.081695	0.454437	0.301495	0.299155	0.073249	0.237664	0.0834	1.51487	1.56049	1.035	0.177895	0.132845	0.525586	0.285799	0.175101	0.582299	0.334323	0.102394	0.470871
ENSMUSG00000016495	Plgrkt	170.922	177.24	242.779	148.249	134.04	167.057	105.659	88.4104	103.992	77.5583	81.4131	94.3949	195.241	195.666	220.295	165.127	158.525	152.438	119.548	102.851	111.207	94.054	98.1813	92.8254
ENSMUSG00000016496	Cd274	60.7242	63.0655	105.816	416.62	536.846	677.347	152.547	148.856	143.917	156.77	150.088	226.097	58.999	89.3851	90.5342	602.913	539.892	804.155	295.2	149.409	287.467	210.537	173.606	198.679
ENSMUSG00000016498	Pdcd1lg2	0	0.049184	0.149865	0.473524	0.757389	0.257141	0.637325	0.217108	0.135019	0.255643	0.257742	0.22074	0.242088	0.105644	0.301339	0.490455	0.614921	0.495555	0.552979	0.321701	0.504432	0.354315	0.081196	0.527502
ENSMUSG00000016503	Gtf3a	43.7858	44.2307	46.048	35.9594	32.437	33.1607	35.2132	36.78	40.6991	35.6488	40.0396	36.0762	49.6372	49.8921	43.286	35.2862	37.5573	34.927	31.0437	41.0593	39.8406	35.0521	40.0999	38.6231
ENSMUSG00000016510	Mtif3	12.4854	14.0479	15.1956	16.0288	15.9518	17.9715	11.4254	9.40259	12.6705	9.82592	9.01298	13.168	13.8283	15.5622	14.4476	17.7762	16.3224	15.7879	7.17819	12.8057	14.5979	12.2961	12.6514	10.4371
ENSMUSG00000016520	Lnx2	5.43399	4.99363	4.50211	5.63946	5.24257	4.01678	2.19529	2.19181	2.04659	1.99215	1.49269	1.44259	5.48001	4.72208	5.20641	4.15339	4.10724	4.75067	2.13139	1.72652	2.27719	1.81697	1.70679	1.57273
ENSMUSG00000016524	Il19	0	0	0	0.099597	0	0	0	0.342544	0.169776	0.145023	0.30351	0.451207	0	0	0	0.105941	0	0	0.191108	0.103524	0.100357	0.114058	0.142533	0
ENSMUSG00000016526	Dyrk3	0.778312	0.81486	0.31191	0.091779	0.113543	0.20559	0.108017	0.043521	0.107482	0.219676	0.123052	0.189041	0.254042	0.304815	0.390759	0.09769	0.084072	0.109253	0.047983	0.114626	0.110497	0.146978	0.057937	0.041917
ENSMUSG00000016528	Mapkapk2	93.509	95.4017	99.2419	142.615	136.35	146.722	232.342	211.727	182.143	300.389	291.546	285.713	96.6965	99.385	102.357	151.916	141.375	145.603	232.815	200.12	218.543	307.3	267.262	287.392
ENSMUSG00000016529	Il10	0.689462	0.661386	0.970304	5.59359	13.6608	13.574	13.4638	15.6757	14.4916	21.3583	19.468	32.5827	1.22049	0.866786	0.802487	6.72029	9.30017	18.976	8.10095	17.5563	18.2024	16.5314	21.5098	25.9634
ENSMUSG00000016534	Lamp2	569.03	612.46	619.853	670.77	760.595	777.278	342.453	372.727	430.225	337.617	333.25	386.271	558.886	649.725	601.133	719.574	754.814	786.696	413.469	421.575	408.759	369.994	415.675	383.182
ENSMUSG00000016541	Atxn10	103.863	97.4346	105.045	55.6812	56.2383	51.5491	64.956	66.7785	75.1332	63.2049	62.6378	73.1786	95.0653	98.6245	98.654	54.2221	62.6663	52.1153	60.9555	69.1026	71.3841	65.2756	75.0651	69.7494
ENSMUSG00000016552	Foxred2	16.7935	15.169	18.427	10.4373	9.06703	9.83905	5.65568	7.03335	8.86162	5.4469	4.49302	6.14409	14.8816	16.7488	15.0313	9.71739	11.7462	9.0798	6.87588	9.36422	7.08162	5.4856	9.18107	6.52161
ENSMUSG00000016554	Eif3d	78.9363	82.7069	80.5701	101.834	104.283	108.117	112.426	113.932	114.011	126.628	134.061	129.682	79.6408	84.8856	78.9292	104.253	111.805	110.366	110.727	116.036	118.58	133.891	129.129	127.231
ENSMUSG00000016559	H3f3b	843.838	780.281	633.261	663.937	852.665	752.162	411.672	423.382	398.515	420.099	431.084	403.56	748.782	610.667	632.701	762.594	700.79	744.698	461.133	361.453	407.011	447.074	352.41	358.226
ENSMUSG00000016619	Nup50	27.4624	29.6597	36.9519	30.1737	33.4606	36.8728	23.1962	19.8788	25.3823	23.4171	22.1012	25.7846	28.2802	36.7436	36.061	31.4485	36.9986	39.2177	20.9781	28.4374	27.4731	22.4097	27.5639	27.7054
ENSMUSG00000016624	Phf21b	0.290567	0.150786	0.311325	0.099341	0.144729	0.278005	0.036842	0.113384	0.025217	0.131077	0.192648	0.073691	0.18426	0.369625	0.290836	0.139705	0.033656	0.116459	0.061915	0.033161	0.111522	0.117873	0.066131	0.035914
ENSMUSG00000016626	Nlrp14	0	0	0	0	0	0	0	0	0	0	0	0	0	0	0	0	0	0	0	0	0	0	0	0
ENSMUSG00000016637	Ift27	19.4774	19.3471	21.6677	17.4957	17.2697	13.7075	13.6409	13.0807	17.5003	11.902	11.7766	13.0001	19.6765	23.3915	21.002	15.5159	16.872	16.5717	13.8333	15.0611	14.7306	10.558	13.7471	16.6628
ENSMUSG00000016664	Pacsin2	72.376	63.271	62.0716	101.407	86.8349	87.9209	108.035	106.88	96.7421	115.536	108.802	115.287	55.5687	64.9294	62.5813	97.4918	84.123	81.4137	99.791	99.4741	104.213	94.6917	98.9941	108.577
ENSMUSG00000016756	Cmah	0.533966	1.14379	0.442588	0.198268	0.5016	0.112298	0.226263	0.401341	0.141076	0.08091	0.136028	0.148691	0.508499	0.888684	0.957013	0.567493	0.114246	0.368421	0.319226	0.17504	0.333906	0.306121	0.139762	0.308028
ENSMUSG00000016757	Ttll12	8.73957	8.65631	8.24561	9.63632	8.53809	6.82134	11.7877	12.5363	11.542	12.0208	11.0409	13.456	8.70054	8.99387	8.36288	9.08371	9.17041	8.23531	10.9775	11.2854	12.6178	10.8913	13.9629	12.2581
ENSMUSG00000016758	Bik	0	0	0	0	0	0	0	0	0.09446	0.158276	0.089019	0	0	0	0	0	0	0	0.20461	0.328093	0	0	0.337132	0
ENSMUSG00000016763	Scube1	0	0	0	0	0	0	0	0.040897	0.042156	0	0	0	0	0.094172	0.04362	0	0	0.048151	0	0.018728	0.018013	0	0.018701	0.020263
ENSMUSG00000016831	Tox4	27.5635	27.2794	29.8063	37.7854	40.5479	46.8827	27.6619	27.2204	31.7058	26.857	27.2937	34.1316	28.8533	32.3227	34.5871	38.9508	43.3911	42.1448	32.7932	33.7792	37.8903	28.1044	33.1538	31.2904
ENSMUSG00000016833	Mrps18c	59.7992	63.8321	66.8116	92.798	96.0563	118.242	77.1668	80.2649	84.3514	72.6947	84.8936	73.932	75.4456	70.9687	77.3146	100.747	96.0131	112.612	77.2474	77.4965	89.9549	80.9449	79.0826	86.6329
ENSMUSG00000016918	Sulf1	1.44313	0.403063	0.480329	0.198953	0.238292	0.161232	0.870866	0.014422	0.129458	0.108614	0.026964	0.283548	0.576425	0.902677	0.889597	0.214257	0.29228	0.265333	0.125799	0.073199	0.211882	0.355826	0.095542	0.435172
ENSMUSG00000016921	Srsf6	69.5567	77.113	87.2071	61.8563	64.5342	74.834	93.2684	98.2088	104.152	102.942	114.514	118.1	72.9486	83.0453	85.8924	68.5641	75.7322	71.7379	85.1606	104.63	98.2441	102.583	117.806	109.297
ENSMUSG00000016933	Plcg1	16.7918	18.4163	20.0157	8.16683	9.98305	9.86862	7.71907	9.08477	13.4609	7.79629	9.82051	8.76393	19.3416	19.4151	22.5624	8.72259	7.76704	8.38807	14.1363	9.60621	9.00821	6.70566	11.8114	10.011
ENSMUSG00000016940	Kctd2	22.414	23.272	26.895	17.3411	17.099	25.8286	12.9403	13.5406	17.4304	11.7888	11.5042	14.6675	25.3033	28.1292	25.9093	19.0701	21.7479	23.7436	13.1307	14.3607	16.4164	10.4454	13.7499	17.1659
ENSMUSG00000016942	Tmprss6	0	0	0	0	0	0	0	0	0	0	0	0	0	0	0	0	0	0.017015	0.022242	0	0	0	0	0
ENSMUSG00000016946	Kctd5	18.9972	19.9595	21.7927	17.9669	17.3318	18.7559	15.6154	14.985	14.3652	17.7609	14.993	17.5753	16.4206	21.7043	21.2064	16.8561	18.088	21.6909	17.2495	14.8926	18.3848	17.2142	17.3183	18.3923
ENSMUSG00000016982	Pom121l2	0	0	0	0	0	0	0	0	0	0	0	0	0	0	0	0	0	0	0	0	0	0	0	0
ENSMUSG00000016984	Etaa1	4.98211	5.29916	6.08145	5.60169	5.94492	7.13564	3.86968	3.63249	5.08395	3.22302	2.83035	4.10776	4.79932	5.53031	5.58103	5.28124	6.60144	7.7498	2.96787	4.78239	4.18398	3.75978	3.79811	3.73127
ENSMUSG00000016995	Matn4	0.391751	0	0.092731	0.069668	0.034102	0.057652	0	0	0.033036	0.100601	0	0.015397	0.032982	0.162882	0.12517	0	0.097402	0.050136	0.036354	0	0	0.065124	0.028716	0
ENSMUSG00000016998	Svs4	0	0	0	0	0	0	0	0	0	0	0	0	0	0	0	0	0	0	0	0	0	0	0	0
ENSMUSG00000017000	Svs6	0	0	0	0	0	0	0	0	0	0	0	0	0	0	0	0	0	0	0	0	0	0	0	0
ENSMUSG00000017002	Slpi	1.44762	0.582494	1.64904	4.16169	4.29149	4.16574	90.2461	78.6186	22.714	111.575	125.979	42.9456	3.68381	0.498405	0.865134	5.95985	3.12947	2.96753	109.148	53.9376	23.6351	104.805	67.6481	68.749
ENSMUSG00000017003	Svs3a	0	0	0	0	0	0	0	0	0	0	0	0	0	0	0	0	0	0	0	0	0	0	0	0
ENSMUSG00000017004	Svs5	0	0	0	0	0	0	0	0	0	0	0	0	0	0	0	0	0	0	0	0	0	0	0	0
ENSMUSG00000017007	Rbpjl	0.014407	0	0	0	0	0	0	0	0	0	0	0	0	0.014884	0.01289	0	0	0	0	0.011236	0	0	0	0
ENSMUSG00000017009	Sdc4	35.7137	34.0342	41.2254	71.0089	65.1129	80.961	61.2504	43.8712	41.3459	92.3668	79.0735	65.3307	32.1353	42.9773	42.3169	62.7354	60.2372	66.6828	59.4866	40.3906	54.5034	78.0997	54.7495	66.465
ENSMUSG00000017049	Ccdc70	0	0	0	0	0	0	0	0	0	0	0	0	0	0	0	0	0	0	0	0	0	0	0	0
ENSMUSG00000017057	Il13ra1	12.5891	13.206	12.45	17.8693	12.039	11.4094	12.4932	8.12159	8.09858	8.51313	6.29903	4.04628	12.1436	14.3803	13.9285	15.7655	12.3245	9.11298	14.8111	7.97419	6.05847	9.38493	4.44308	5.54287
ENSMUSG00000017064	Prl5a1	0	0	0	0	0	0	0	0	0	0	0	0	0	0	0	0	0	0	0	0	0	0	0	0
ENSMUSG00000017119	Nbr1	101.747	102.72	115.385	61.4432	59.1553	62.902	40.3438	39.7451	46.5889	32.5609	31.0512	33.703	104.624	117.636	114.306	57.2004	69.2398	60.2578	34.68	40.3546	38.3896	35.7656	40.4207	41.2278
ENSMUSG00000017132	Cyth1	116.964	104.353	147.319	55.7181	69.3051	76.1676	21.5001	20.7445	27.5213	16.8659	18.5046	16.5075	107.58	150.962	121.953	58.8098	66.9809	81.2975	20.726	22.2727	28.164	17.6983	23.3372	20.334
ENSMUSG00000017144	Rnd3	1.11866	1.92917	0.908571	3.5395	2.89725	4.26025	7.59356	7.43809	8.54678	6.76673	9.09129	10.672	1.04344	1.82644	1.36421	3.81152	5.3688	3.63236	11.8988	7.89192	11.6329	9.44325	11.2676	9.23896
ENSMUSG00000017146	Brca1	2.10455	3.52561	3.15491	2.74809	3.04966	3.81255	1.3042	1.42799	2.72912	1.19632	0.842467	1.87525	1.77591	3.08822	1.66397	2.05492	4.48125	3.58445	1.12477	2.43992	1.45214	0.909334	3.9171	1.18051
ENSMUSG00000017165	Gast	0	0	0	0	0	0	0	0	0	0	0	0	0	0	0	0	0	0	0	0	0	0	0	0
ENSMUSG00000017167	Cntnap1	0.530203	0.370084	0.419474	0.411273	0.313515	0.345066	0.469861	0.335063	0.353061	0.459433	0.33288	0.344052	0.283243	0.340064	0.211518	0.409132	0.420737	0.271147	0.48873	0.186479	0.264252	0.226855	0.57963	0.255154
ENSMUSG00000017176	Nt5c3b	10.6871	9.43985	8.67591	7.55527	7.12109	7.57846	10.3302	12.5993	11.4092	12.0036	12.0469	8.99548	11.1607	9.20999	14.4968	7.84336	6.63242	6.36493	9.24933	10.2038	10.2215	9.99384	11.1245	12.7887
ENSMUSG00000017188	Coa3	74.2434	62.7955	73.6284	84.0078	77.9366	80.5417	73.5177	78.6526	71.9559	72.8113	79.9297	77.0027	66.2255	68.4272	64.8462	83.2199	90.7166	84.2532	76.1952	72.9631	73.9817	84.3094	85.9221	75.3954
ENSMUSG00000017195	Zpbp2	0	0	0	0.108641	0	0	0	0	0	0	0	0	0	0	0	0.064746	0	0	0	0	0.086977	0	0	0
ENSMUSG00000017204	Gsdma	0	0	0	0	0	0.047746	0	0	0	0.064012	0	0.024432	0	0	0	0	0	0	0	0	0.021423	0.048866	0	0
ENSMUSG00000017210	Med24	15.8422	17.9701	19.5508	23.0378	24.3283	19.7209	23.2383	27.7363	24.9724	20.3428	27.6928	20.6522	18.9448	18.5962	16.5426	21.2023	19.3155	22.0401	26.3741	24.1379	21.9315	22.5811	25.2934	24.5159
ENSMUSG00000017211	Gsdma2	0	0	0	0	0	0	0	0	0	0	0	0	0	0	0	0	0	0	0	0	0	0	0	0
ENSMUSG00000017221	Psmd3	60.3693	61.3787	64.675	88.229	90.6543	88.7466	107.342	97.7958	99.1715	111.027	118.636	118.036	62.8772	62.9569	64.222	90.8286	90.6378	92.4107	110.585	96.7611	107.642	109.084	111.249	116.86
ENSMUSG00000017264	Exosc10	26.7946	27.898	32.8182	32.4982	36.535	39.7628	40.9057	43.7414	42.4835	46.2176	43.7945	48.81	30.7891	32.7927	33.3444	36.818	35.8602	35.732	39.588	44.8157	45.0106	41.0974	42.4161	46.4585
ENSMUSG00000017286	Glod4	46.6384	52.0348	53.1196	38.5648	36.6178	34.8257	33.8643	39.4831	34.6655	31.0961	29.078	34.2447	54.5816	49.56	49.794	36.6059	34.5837	32.2933	33.4469	35.7084	37.2354	34.1351	32.1625	31.3899
ENSMUSG00000017288	Vps53	38.3252	36.2665	39.7088	39.0739	36.0824	37.026	37.1932	37.1831	35.7534	38.4098	43.8776	35.5545	37.9719	37.4	36.424	34.3259	36.3133	35.6353	40.1606	37.3083	34.2815	38.3228	40.7275	34.5473
ENSMUSG00000017291	Taok1	22.0718	23.6454	26.0695	22.4997	21.35	21.1434	21.3854	21.9825	20.9443	23.6294	21.8163	22.2195	15.4839	25.8625	24.998	21.2494	22.0873	21.9168	20.1567	23.2901	21.7264	20.9804	21.9023	24.2218
ENSMUSG00000017299	Dnttip1	25.3612	22.9263	25.5623	29.4824	32.9574	40.3705	27.5706	25.2438	27.6022	26.4977	23.41	31.2448	22.3336	25.6665	22.9905	26.1407	25.9345	34.268	19.955	29.561	32.0609	21.1604	33.6606	31.0036
ENSMUSG00000017300	Tnnc2	0	0	0.537227	0	0	0	0	0	0	0.140154	0.153923	0	1.23399	0	0	0	0	0	0	0	0	1.28075	0	0
ENSMUSG00000017307	Acot8	21.3941	17.2413	20.1888	27.6651	23.3931	28.6819	24.2953	22.3759	28.5188	27.4829	26.9656	23.8067	22.8281	16.5769	16.7996	24.5096	24.9023	26.7835	25.8537	27.2429	28.2103	28.4577	24.3464	26.2557
ENSMUSG00000017309	Cd300lg	0.501249	0.126163	0.256768	0.030676	0.030262	0.054721	0.226863	0	0	0.024586	0	0	0.42266	0.266803	0.214434	0	0	0	0.125796	0.02561	0.024671	0.028176	0	0
ENSMUSG00000017310	Spint4	0	0	0	0	0	0	0	0	0	0	0	0	0	0	0	0	0	0	0	0	0	0	0	0
ENSMUSG00000017311	Pyy	0	0	0	0	0	0	0	0	0	0	0	0	0	0	0	0	0	0	0	0	0	0	0	0
ENSMUSG00000017314	Mpp2	0.020047	0	0.058746	0	0.231674	0.02848	0.017146	0	0.034702	0.097871	0	0.050765	0.081894	0.125277	1.66172	0.078633	0.029392	0.044228	0.116146	0	0.153821	0.016974	0.015405	0.033402
ENSMUSG00000017316	Ppy	0	0	0	0	0	0	0	0	0	0	0	0	0	0	0	0	0	0	0	0	0	0	0	0
ENSMUSG00000017344	Vtn	0	0	0	0	0	0	0	0	0	0	0	0	0	0	0	0	0	0	0	0	0	0	0	0
ENSMUSG00000017376	Nlk	10.6365	11.1818	11.1398	9.35692	9.25645	9.2207	8.85064	8.67483	8.84844	8.72	8.68252	9.41322	10.5777	10.111	11.6133	8.82023	10.5735	9.50131	9.57239	10.3384	8.51571	9.0098	10.4121	8.68368
ENSMUSG00000017386	Traf4	0.889681	0.559601	0.543515	0.395031	0.607672	0.744766	0.999882	1.27565	0.632096	0.319441	0.532307	0.288747	0.623358	0.734618	0.702433	1.43723	1.03159	0.691024	0.700966	0.255238	0.798973	0.573426	0.416043	0.558214
ENSMUSG00000017390	Aldoc	6.6447	8.17711	8.34265	1.21474	0.751791	0.379827	1.43044	1.4913	4.50135	1.32397	1.94075	2.01313	8.80693	6.83275	6.74276	0.531243	0.746246	0.181522	1.44569	1.64668	0.818329	1.00696	3.57288	2.42891
ENSMUSG00000017400	Stac2	13.2269	13.8074	15.2352	0.375479	0.413514	0.570239	1.08741	1.01118	1.5798	0.865176	1.16972	1.31747	11.7275	11.3254	9.82869	0.281546	0.284986	0.228844	0.988687	0.869148	0.746046	1.12077	2.46994	0.978899
ENSMUSG00000017404	Rpl19	870.726	933.461	994.129	696.601	720.941	743.813	981.933	1023.4	1077.82	1018.17	1111.64	1123.96	1021.04	1019.44	1022.89	710.758	774.905	734.435	926.412	998.486	1082.11	1076.65	1080.19	1099.91
ENSMUSG00000017405	Nek8	1.9206	1.98261	2.78059	1.85039	1.42596	0.749446	2.47159	2.59781	2.65847	2.25866	2.51853	2.85628	1.60616	2.52188	2.3518	1.17708	1.45144	1.49574	2.39491	2.76729	2.0029	3.3474	2.23678	3.16868
ENSMUSG00000017412	Cacnb4	0.466628	0.285735	0.359329	0.269032	0.243732	0.307962	0.124429	0.033467	0.166404	0.067897	0.037118	0.088344	0.285308	0.575109	0.469518	0.242654	0.304329	0.325675	0.089061	0.117434	0.151183	0.045503	0.130212	0.114645
ENSMUSG00000017417	Plxdc1	24.7559	22.3821	21.4519	10.0431	6.40477	5.15921	1.48986	1.42253	1.26145	1.15484	0.688723	1.11915	22.2615	19.9833	18.4111	6.82378	5.31696	4.19251	1.62004	1.67835	0.682411	1.00395	2.17786	0.683228
ENSMUSG00000017418	Arl5b	7.33219	4.5447	6.76454	3.30014	3.50964	4.38801	2.32082	2.17431	2.81641	3.3167	1.92681	2.03271	3.82182	7.37623	6.88296	3.12505	4.96084	4.69132	3.10953	2.39284	2.91737	2.38395	2.76269	2.6074
ENSMUSG00000017421	Zfp207	93.9772	97.3233	95.4493	127.009	126.966	134.236	140.923	135.513	134.75	146.447	141.587	138.167	85.2183	99.5506	99.3639	123.963	123.886	128.434	131	135.382	141.952	143.931	136.732	147.071
ENSMUSG00000017428	Psmd11	40.5569	42.1863	41.2516	62.1576	63.5692	63.9177	63.7021	58.2326	54.2066	72.86	66.7237	65.4071	42.2319	44.2594	43.3612	62.6419	59.0884	65.5816	64.5685	59.345	63.4507	64.7041	63.5073	59.9398
ENSMUSG00000017446	C1qtnf1	0.148131	0.227034	0.260378	1.15541	2.06424	3.07156	0.103241	0	0.026088	0.044557	0	0.025577	0.586246	0.485937	0.550312	1.12345	1.35018	2.26754	0	0.023261	0.089649	0.076805	0.070222	0.101161
ENSMUSG00000017453	Pipox	0	0	0	0.037873	0	0	0	0	0	0.206158	0	0	0	0	0	0	0	0	0	0	0.030576	0.034905	0	0
ENSMUSG00000017466	Timp2	356.416	329.236	315.584	149.235	126.8	116.379	82.0673	75.9724	92.3568	61.2646	67.4067	59.1803	348.209	308.066	326.478	124.069	116.806	109.946	63.0443	75.9899	63.14	67.1021	61.6972	62.2425
ENSMUSG00000017478	Zc3h18	22.8921	26.4	25.6357	25.9087	25.505	26.5382	27.508	27.1553	27.6228	29.3029	26.3945	28.3687	25.4811	27.486	27.5899	24.0772	23.3864	26.2313	25.2871	26.1047	26.7953	26.3012	27.0411	29.3571
ENSMUSG00000017485	Top2b	23.9949	30.7491	22.5879	20.47	19.6104	15.3558	18.4111	26.0637	25.5638	17.4295	15.8935	24.8468	26.2861	27.1734	24.8047	17.9159	17.3996	15.3141	21.3212	19.428	17.6983	22.7556	22.6748	20.8603
ENSMUSG00000017491	Rarb	0.339358	0.12246	0.150333	0.079838	0.026184	0.042846	0.135135	0.039693	0.022257	0.084411	0.076841	0	0.145071	0.132567	0.269888	0	0.13149	0.286286	0	0.078935	0.070212	0.09699	0.019985	0.078682
ENSMUSG00000017493	Igfbp4	55.9482	59.1853	79.3482	14.2605	8.56579	5.14338	23.9255	25.9135	42.0511	28.8935	28.4854	27.1772	71.0215	77.7683	49.6172	9.53357	8.56747	5.06644	15.1694	32.939	17.7318	23.3119	44.5137	25.9965
ENSMUSG00000017499	Cdc6	0.994964	1.40544	1.4139	1.59501	3.42327	5.51085	1.57764	1.60618	2.91004	1.25849	0.737682	3.31316	1.74064	1.38235	1.13284	3.35051	6.29695	4.20937	1.93876	3.56509	2.47011	1.25073	3.8098	2.36137
ENSMUSG00000017548	Suz12	23.3303	27.9601	26.9887	23.1016	26.2864	26.2782	24.6291	24.6667	28.6503	22.4602	26.5914	26.1404	22.5001	26.104	26.3415	24.5001	25.6248	28.5787	22.1722	26.0003	25.1343	23.9136	24.7864	25.8352
ENSMUSG00000017550	Atad5	1.44356	2.17264	2.67925	2.03991	2.81548	3.14145	1.58578	2.40412	3.5225	1.26073	1.45212	2.81019	1.38172	2.96992	2.42428	2.82613	4.68128	3.89041	1.51934	3.31816	2.85338	1.57834	3.2075	2.05272
ENSMUSG00000017561	Crlf3	38.4776	50.9868	40.6364	44.9052	40.6765	46.7185	47.2526	48.4948	46.7401	59.053	57.3768	57.4184	42.1893	40.0272	43.8795	39.2621	46.069	48.2836	46.6713	46.8142	55.7172	52.8151	53.904	56.4105
ENSMUSG00000017588	Krt27	0	0	0	0	0	0	0	0	0	0	0	0	0	0	0	0	0	0	0	0	0	0	0	0
ENSMUSG00000017607	Tns4	0.665551	1.36131	2.17664	1.39801	0.317817	1.09867	0.980086	1.18847	1.28709	0.324263	1.72822	1.23158	1.14169	0.879945	1.65987	0.830529	1.09453	0.321991	0.276605	0.676541	0.829989	1.28387	0.656402	0.564957
ENSMUSG00000017615	Tnfaip1	23.2989	21.7989	18.7163	22.5609	22.8014	24.6518	26.8356	27.086	23.6871	30.6341	27.6595	26.6	22.1991	21.4839	20.6748	24.32	24.6559	26.535	25.2979	25.6616	25.1837	27.5827	27.2946	27.4496
ENSMUSG00000017631	Abr	151.338	138.976	136.881	111.11	110.186	113.403	105.791	98.7077	103.936	102.941	98.7731	104.669	129.21	130.998	134.863	109.131	110.572	118.086	103.139	103.305	105.708	96.8168	106.28	102.23
ENSMUSG00000017639	Rab11fip4	0.859755	0.785097	0.866712	0.52275	0.48103	0.216202	0.337684	0.308636	0.751023	0.173015	0.192395	0.198776	1.3288	0.728116	0.955026	0.497902	0.346036	0.386183	0.263095	0.26345	0.525126	0.190526	0.204411	0.576696
ENSMUSG00000017652	Cd40	1.28286	3.61742	4.34095	46.5525	65.2229	70.5669	33.3587	26.2583	23.7231	49.0878	48.3493	64.846	1.56936	3.30327	4.19499	70.7728	59.5831	77.9158	60.8027	33.0964	52.899	59.3943	50.2919	52.5357
ENSMUSG00000017664	Slc35c2	44.3923	36.6137	39.6346	35.4594	39.3778	44.7698	40.7992	41.2135	52.0585	48.5744	48.2833	45.0739	41.3733	40.1141	44.7574	39.2004	35.758	41.4462	39.6567	45.6889	44.2063	42.1003	47.8229	48.6411
ENSMUSG00000017667	Zfp334	0.106055	0.11815	0.163604	0.016423	0.056955	0.044009	0.069489	0.046653	0.130606	0.039276	0.073304	0.082665	0.132633	0.182321	0.194844	0.041895	0.08252	0.045556	0.077084	0.102416	0.039452	0.022503	0.062099	0.11237
ENSMUSG00000017670	Elmo2	37.3836	40.9295	39.0144	25.2299	28.7161	28.7193	28.1751	28.9253	28.5165	26.3256	26.9573	29.4981	37.8459	36.8958	36.9984	26.8138	29.5812	31.1441	29.1644	31.2826	31.3123	26.0994	30.4011	31.9829
ENSMUSG00000017677	Wsb1	93.4263	87.9702	115.438	80.7237	83.7636	115.592	150.065	151.246	166.042	173.503	171.36	202.584	77.5138	111.319	115.617	79.0001	105.896	118.752	113.154	164.548	165.544	155.128	203.009	185.439
ENSMUSG00000017679	Ttpal	17.0072	14.6572	16.3772	15.961	13.9752	17.5955	20.1794	20.7946	18.2338	26.4879	23.8645	23.4767	14.3618	19.1654	17.3589	15.0424	15.8986	17.1396	19.1171	20.0071	18.4214	21.2983	22.4725	22.6496
ENSMUSG00000017686	Rhot1	37.5006	32.4007	32.192	31.0606	29.6904	26.6778	36.9481	38.7243	31.9851	39.9646	37.4747	38.177	33.6223	30.7096	35.8123	33.5525	30.826	29.9524	35.8752	39.2317	37.6554	38.6391	38.0044	36.9556
ENSMUSG00000017688	Hnf4g	0	0	0	0	0	0	0	0	0	0	0	0	0	0	0	0	0	0	0	0	0	0	0	0
ENSMUSG00000017692	Rhbdl3	0.115262	0.073484	0.112352	0.089318	0.15855	0.015892	0.116722	0.08517	0.050429	0.014313	0.133938	0.032825	0.109261	0.119311	0.189032	0.045506	0.016416	0.014199	0.018623	0.074827	0.014368	0.065888	0.12376	0.032367
ENSMUSG00000017697	Ada	2.77186	4.68937	5.06663	4.07744	5.84747	5.22226	3.36818	4.94437	6.84765	2.94963	4.19566	5.84882	5.19722	4.21378	5.06738	5.2398	4.49114	6.26543	4.02179	4.42853	6.94894	2.92379	4.57077	6.91362
ENSMUSG00000017707	Serinc3	317.799	315.392	335.379	317.031	320.877	296.106	186.1	204.56	270.09	186.441	192.655	237.093	329.497	340.282	321.726	296.441	299.485	294.821	194.387	238.038	253.54	200.618	251.792	223.119
ENSMUSG00000017713	Tha1	8.25086	5.63103	9.59061	5.80543	4.31446	5.66738	4.52825	4.78069	6.62736	3.26832	3.06533	2.81841	7.56	9.22669	8.41183	4.5924	4.44758	4.76192	2.64103	4.63807	2.63983	2.61117	2.96549	3.77174
ENSMUSG00000017715	Pgs1	24.4381	19.7407	22.3626	46.3315	46.1876	54.2983	52.7682	48.401	49.9653	57.1189	51.7273	55.5903	21.8534	24.9002	21.2874	54.0248	48.5091	54.7577	56.6269	49.8091	59.7524	56.6895	57.9817	61.7004
ENSMUSG00000017716	Birc5	14.139	15.3451	13.5574	3.37349	4.15047	8.9019	3.32524	3.19165	9.68421	2.27426	2.98673	5.2397	12.1263	17.3797	10.2483	4.63634	12.5565	7.96143	2.31568	8.52572	3.67935	3.00907	7.85982	4.62415
ENSMUSG00000017718	Afmid	8.52852	16.732	13.5094	9.00537	7.05635	7.41616	5.10947	4.91902	7.38302	6.28907	3.99308	7.83168	12.2994	11.0351	10.6477	8.91536	13.3217	6.87279	5.68026	6.65252	5.94416	5.18984	6.21212	6.0481
ENSMUSG00000017720	Trp53tg5	0	0	0.118715	0	0	0	0	0	0	0	0	0	0	0	0	0	0.103094	0	0.117592	0	0	0	0	0
ENSMUSG00000017721	Pigt	58.6962	58.9892	57.8167	63.8625	55.8402	52.0826	64.7244	63.9993	68.7035	62.2237	68.1513	65.0618	62.14	60.2282	62.8527	57.937	54.4619	49.9704	63.341	63.7372	63.2785	63.4892	66.328	66.9811
ENSMUSG00000017723	Wfdc2	0	0	0	0	0	0	0	0	0	0	0	0	0	0	0	0	0	0	0	0	0	0	0	0
ENSMUSG00000017724	Etv4	0.22126	0.06211	0.063229	0.143533	0	0.208416	0.366609	0	0	0	0	0.10446	0.154466	0.23473	0.385499	0	0.209628	0.093068	0.15422	0.074514	0.234045	0.081582	0.180585	0.080187
ENSMUSG00000017733	Eppin	0	0	0	0	0	0	0	0	0	0	0	0	0	0	0	0	0	0	0	0	0	0	0	0
ENSMUSG00000017734	Dbndd2	42.4688	35.9089	46.6131	33.7413	25.8353	38.2804	30.7199	36.1936	38.7307	28.4894	38.2075	21.6488	40.5638	45.766	45.8198	30.0746	30.4957	31.1273	28.6197	35.2497	33.7426	25.3341	30.0505	32.4847
ENSMUSG00000017737	Mmp9	4.04221	7.06921	13.907	12.3065	8.69426	6.27733	181.163	231.617	361.447	260.189	363.158	598.481	13.2051	13.326	9.80007	12.384	14.6941	7.33331	195.247	340.473	312.731	244.556	1142.89	465.716
ENSMUSG00000017740	Slc12a5	0.132424	1.22979	0.493896	0.18604	0.270922	1.17898	1.34739	2.45728	2.27182	1.52135	3.00463	5.27279	0.206464	0.963392	0.206076	0.16121	0.674802	0.708682	3.03798	2.91735	1.60689	2.28347	4.89317	1.99699
ENSMUSG00000017747	Ghdc	14.6639	15.8936	13.8116	9.89526	7.86984	9.33725	14.7423	15.7275	15.7015	19.8283	17.2171	15.9343	15.7393	15.6569	14.3615	12.5439	7.66769	10.9513	14.7995	14.9844	15.1026	13.7618	14.5686	16.216
ENSMUSG00000017754	Pltp	1323.28	1092.78	1069.35	707.343	761.541	794.187	328.667	377.551	536.195	294.511	296.327	349.293	1396.59	1005.17	1091.74	742.041	713.067	819.21	392.385	405.022	435.472	330.812	403.273	353.01
ENSMUSG00000017756	Slc12a7	28.2263	31.5843	34.5524	34.2192	36.9781	30.5183	62.7498	66.1476	74.5179	54.8357	60.8517	65.4771	28.0685	29.486	30.7544	40.4055	31.4323	32.5452	43.0483	57.1058	76.4502	50.2558	60.8357	65.9871
ENSMUSG00000017760	Ctsa	1676.4	1586.34	1687.01	1120.21	1022.85	1015.85	969.188	945.626	1036.94	950.663	952.065	895.067	1658.72	1717.24	1814.77	952.467	1042.24	982.93	866.008	1005.84	959.577	897.427	933.73	934.868
ENSMUSG00000017764	Zswim1	7.30313	7.56244	7.53758	6.82013	6.97162	5.98421	5.09141	5.84651	6.24361	5.59317	5.62463	6.10807	7.04221	6.41237	8.29146	7.66109	6.69261	7.50813	5.65259	5.38073	6.58953	6.07244	5.872	5.74336
ENSMUSG00000017765	Slc12a4	20.9306	23.9227	23.2576	25.2828	24.2574	22.2701	46.19	40.4692	31.5917	41.882	46.7979	42.6732	21.5514	23.9221	24.5637	23.7719	21.5088	23.7901	46.8432	42.5332	45.6065	47.5	51.4628	49.3794
ENSMUSG00000017767	Spata25	2.87952	0.588564	2.36574	0	0.264307	1.59326	0	0.402121	1.303	0.222317	0.119967	0.249491	1.03916	2.66115	1.66784	1.34298	1.03004	1.3188	0	0.232417	1.15713	0.389234	1.01676	0.246067
ENSMUSG00000017774	Myo1c	56.8207	60.8678	68.959	62.9832	74.3292	74.8753	78.6054	76.2554	76.48	81.3764	83.6553	83.867	58.1602	62.5843	66.8887	65.5465	73.6319	77.8997	74.6663	80.758	79.2969	76.3582	85.8907	89.8929
ENSMUSG00000017776	Crk	56.1503	57.6134	65.3216	72.0625	71.5653	80.4882	73.0537	70.8218	69.5565	73.501	71.2109	77.1511	54.2759	64.4342	68.9282	67.5098	72.9328	80.4318	64.6233	76.3389	77.5359	71.6635	80.3512	81.7841
ENSMUSG00000017778	Cox7c	222.537	249.237	243.517	280.545	279.953	233.947	251.875	284.204	285.595	316.472	308.023	290.43	247.323	231.401	250.962	257.174	256.534	252.265	271.772	285.716	302.679	301.404	317.667	317.899
ENSMUSG00000017781	Pitpna	285.97	300.736	296.711	380.021	372.302	346.68	383.118	404.777	402.565	396.674	413.41	397.497	316.806	299.281	285.137	372.038	361.82	365.501	385.822	405.831	410.62	406.018	391.111	405.063
ENSMUSG00000017801	Mlx	28.3095	31.5537	25.5204	44.7825	50.1512	58.0666	39.0762	48.2175	39.2225	54.7541	53.7354	60.5765	34.6384	25.6998	38.7517	44.4817	47.926	55.5803	39.7261	45.2869	44.6275	63.4099	55.5455	55.5561
ENSMUSG00000017802	Retreg3	47.8726	48.3501	47.085	56.7106	55.197	52.5022	32.8905	31.8792	37.3172	32.0121	26.3428	32.3618	51.7848	46.1461	47.6406	48.8614	51.638	54.5105	32.5437	33.5368	35.6724	31.1249	34.1328	29.7066
ENSMUSG00000017817	Jph2	0.098667	0.015767	0.142452	0	0	0	0.014167	0.014634	0	0	0.026954	0	0.015948	0.154919	0.045278	0	0.028653	0.085864	0.016128	0.104968	0.02452	0	0.025536	0
ENSMUSG00000017830	Dhx58	21.3285	19.2156	24.945	200.452	218.411	213.349	77.2036	87.8902	81.126	61.1306	66.0665	100.875	23.2698	29.1676	22.7211	194.221	203.505	227.234	122.016	86.7285	134.5	85.9658	103.144	100.662
ENSMUSG00000017831	Rab5a	84.0105	86.1913	87.2948	80.2842	81.724	79.3017	74.2942	81.2183	77.3531	80.8038	74.6701	81.0625	71.9338	83.4392	83.4406	75.1443	79.7287	78.5824	72.3635	75.5599	78.6358	80.0795	73.9654	82.3565
ENSMUSG00000017832	Hspb9	1.54986	1.17175	1.34603	1.15776	1.51121	1.13344	3.22521	4.85284	5.88661	5.13621	4.23549	2.96123	1.33574	1.97777	2.18563	2.80424	1.90324	1.88433	3.73772	3.26535	3.80769	4.05211	5.1715	5.03937
ENSMUSG00000017837	Nkiras2	79.6893	82.2677	75.3213	61.6476	72.8223	66.7055	47.1836	48.7837	45.3848	44.3955	44.3153	48.7191	83.4716	78.1359	84.5067	67.0285	66.1323	74.7633	50.7137	47.0798	51.6277	46.8805	51.7442	47.7622
ENSMUSG00000017843	Ppp2r5c	131.363	138.8	132.136	123.282	125.001	127.306	108.76	109.928	121.768	104.746	104.536	106.869	118.793	125.61	121.743	121.823	126.885	128.311	107.527	112.523	116.829	100.2	117.363	106.656
ENSMUSG00000017858	Ift52	35.5661	38.8204	38.2948	38.2506	40.2899	38.861	32.9669	33.2278	30.2185	30.789	27.1109	34.6469	35.914	38.8565	40.21	39.257	39.7654	43.5938	29.2782	35.0715	35.355	29.9726	35.9149	31.4705
ENSMUSG00000017861	Mybl2	2.00687	2.29438	1.76351	1.21611	1.36443	2.63831	0.782312	0.865449	2.19138	0.814336	1.15895	1.74887	0.887814	2.75012	2.03935	1.75996	4.73977	3.67966	2.56231	2.2553	2.35621	1.12928	2.20719	1.13787
ENSMUSG00000017868	Sgk2	0	0	0	0	0	0	0	0	0	0	0	0	0.026726	0	0.025143	0	0	0	0	0.021975	0	0	0	0
ENSMUSG00000017897	Eya2	0.195694	0.146436	0.089085	0.198295	0.028003	0.267412	0.23798	0	1.01692	0.04531	0.100441	0	0.261605	0	0.219663	0.192908	0.052428	0	0.029524	0	0.114604	0.236674	0.071332	0.051553
ENSMUSG00000017922	Prl3c1	0	0	0	0	0	0	0	0	0	0	0	0	0	0	0	0	0	0	0	0	0	0	0	0
ENSMUSG00000017929	B4galt5	49.4581	62.8862	61.4357	48.1825	81.9581	106.182	36.4455	42.8937	63.5102	42.6717	35.6599	51.8665	44.3683	66.8387	71.5177	64.2533	77.5376	103.337	36.3372	49.4469	55.6995	35.0919	53.8848	51.4419
ENSMUSG00000017943	Gdap1l1	1.17739	1.30131	2.30208	0.25504	0.40658	1.16561	1.22544	1.45169	1.16997	0.229527	1.15203	0.640992	1.34701	1.11421	1.0783	0.594981	0.379424	0.831951	0.727133	0.766754	0.713239	0.39128	0.830467	0.30026
ENSMUSG00000017950	Hnf4a	0	0	0	0	0	0	0.0143	0	0	0	0	0	0	0	0	0	0	0	0	0	0.012258	0	0	0
ENSMUSG00000017969	Ptgis	0.047602	0	0.092988	0	0	0	0.127407	0	0	0	0	0.040116	0.136041	0.147811	0	0.112004	0.080998	0	0.035587	0.036662	0.03528	0.031514	0.036548	0.039636
ENSMUSG00000017978	Cadps2	0	0	0	0	0	0	0	0	0	0	0	0	0	0	0	0.023364	0	0	0	0.062547	0	0	0.017715	0.039908
ENSMUSG00000017999	Ddx27	20.7707	20.9033	20.8913	20.088	23.2105	22.8478	24.6806	25.1152	25.7026	29.0178	26.7306	28.0135	20.2002	21.705	21.9868	20.8288	23.8298	22.9473	23.3187	24.4387	26.6486	27.8216	27.3991	26.3777
ENSMUSG00000018001	Cyth3	24.9421	25.3288	24.2966	15.0813	15.4865	15.2049	16.5395	16.452	14.9907	15.6798	17.4613	15.6172	22.8209	26.2336	27.5632	14.7172	13.5777	14.4856	16.5992	15.6129	16.4578	16.6323	15.753	16.5381
ENSMUSG00000018008	Cyth4	244.605	247.231	285.687	293.476	341.375	355.879	327.959	383.205	532.713	291.99	359.268	452.592	270.559	295.533	275.065	301.416	374.91	371.065	328.755	491.467	502.046	320.166	494.548	459.347
ENSMUSG00000018012	Rac3	5.86129	7.33043	3.94071	12.6214	6.5261	9.07288	10.4252	15.7564	11.039	8.24201	14.7458	7.23461	5.85018	3.66518	3.69544	9.83361	5.23942	7.33298	8.48555	8.35296	6.73073	11.3467	12.7096	10.7534
ENSMUSG00000018040	Rrp7a	27.6414	24.5623	26.9241	35.9032	45.0596	50.8026	41.02	31.1482	28.7688	49.8062	37.6162	46.5507	29.5044	31.6141	28.2323	43.8704	41.3023	40.2095	31.1635	31.9425	40.9164	41.3387	37.6317	37.173
ENSMUSG00000018042	Cyb5r3	159.907	157.546	152.464	158.451	138.34	130.347	162.622	160.044	145.701	178.616	180.493	163.298	147.984	153.86	145.352	133.512	126.213	138.144	166.861	162.485	134.586	170.49	158.136	163.766
ENSMUSG00000018068	Ints2	10.8406	9.69641	7.92823	8.08971	10.016	9.66586	9.74538	12.1078	13.4202	14.1833	9.41313	8.57981	5.43044	8.35637	6.97046	11.509	8.45292	8.73583	12.868	9.4579	11.577	11.1674	11.6638	11.4851
ENSMUSG00000018076	Med13l	11.6429	11.9843	11.8647	13.291	13.2049	13.4907	10.8181	9.3778	9.41999	10.8364	11.9475	9.12096	10.0719	11.9912	10.8125	12.4466	12.7319	11.4675	10.3329	9.85424	9.33931	11.2891	9.73846	8.86002
ENSMUSG00000018102	H2bc4	197.281	192.508	219.232	219.248	243.532	256.928	88.4839	84.6715	129.743	74.6111	71.6738	90.0102	206.342	220.199	206.522	230.408	228.602	241.12	87.2765	102.529	89.0928	73.1143	119.41	83.1971
ENSMUSG00000018126	Baiap2l2	0	0	0	0	0	0	0	0	0	0	0	0	0	0.037999	3.78911	0.085678	0	0	0	0	0	0.029243	0	0
ENSMUSG00000018143	Mafk	21.5444	31.98	37.086	22.3982	22.6766	30.8889	12.6043	11.2375	15.7029	11.9706	13.5088	13.337	25.9214	36.7885	35.5309	22.1053	24.2774	30.2654	13.1762	14.1756	16.45	13.0988	13.8499	11.7989
ENSMUSG00000018160	Med1	11.9949	12.4756	14.8447	19.2369	24.1864	22.2358	16.1559	16.4864	15.2346	14.5993	13.675	16.8857	10.7984	13.1476	14.5949	19.9699	20.7794	24.3046	18.9613	17.211	17.6492	15.2851	18.9851	18.6161
ENSMUSG00000018166	Erbb3	0.925465	1.24809	1.24098	1.48718	1.51828	1.51734	1.61287	1.65216	1.644	1.59408	1.30672	1.64046	0.825303	1.42507	1.2519	1.17137	1.91074	1.6664	0.86899	1.71142	2.05232	0.914839	1.98934	1.82417
ENSMUSG00000018167	Stard3	66.7955	75.2157	80.0894	157.845	157.637	165.523	69.5201	61.0913	65.3797	62.2886	69.6824	68.4385	87.081	72.2381	75.4986	143.977	138.346	162.494	71.0491	64.5298	73.9405	60.8804	74.3024	76.6351
ENSMUSG00000018168	Ikzf3	1.42286	3.21859	1.08523	1.09589	3.14038	0.544315	1.74049	2.51593	0.543428	0.755128	0.447068	0.80534	4.15652	0.586729	4.32774	3.0046	0.567733	1.14968	5.11334	0.749254	2.70613	2.47456	0.372163	0.987687
ENSMUSG00000018169	Mfng	4.09254	3.80379	4.17111	1.63974	1.52348	1.46462	0.938034	1.52322	1.72207	0.948159	0.924606	0.818445	4.51651	4.49797	4.84134	1.61306	1.11991	0.718244	1.70285	1.00872	1.18996	0.82534	1.45596	1.01881
ENSMUSG00000018171	Vmp1	215.926	196.837	199.825	381.286	377.025	385.817	292.04	253.616	320.316	259.929	266.491	310.738	178.094	194.025	199.539	372.72	381.377	465.288	278.343	332.986	359.262	267.892	333.416	350.306
ENSMUSG00000018189	Uchl5	29.8603	29.4401	31.6431	28.0019	37.6679	37.7363	29.5798	33.9739	35.1057	35.9616	32.1809	35.5331	31.6933	29.3977	32.2557	31.89	39.2469	42.1826	33.0262	35.0032	33.5747	30.8021	37.6201	33.0655
ENSMUSG00000018196	Glrx2	38.2526	30.9563	34.7335	37.7812	40.4532	35.0143	28.6338	42.0699	35.1027	31.8097	33.4781	43.5593	36.508	29.2491	36.999	40.3571	48.9	43.3021	39.9807	41.3223	36.0808	32.992	32.8719	34.4473
ENSMUSG00000018199	Ro60	8.03838	8.71132	7.7568	5.12483	4.21036	3.62742	3.78638	3.0902	3.34488	3.55316	3.02789	2.72715	6.31884	8.10952	8.01809	4.23977	4.10841	3.88853	3.04494	3.31732	3.48391	3.23045	3.18336	3.37545
ENSMUSG00000018209	Stk4	41.1542	43.0879	43.6665	48.0138	50.4429	46.3051	44.586	52.6085	50.4562	44.0795	42.9345	49.2089	42.0404	42.5733	47.5252	49.7457	44.8423	46.751	44.3855	50.2654	53.0695	44.1452	51.2552	51.4461
ENSMUSG00000018211	Wfdc15b	0	0	0	0	0	0	0	0	0	0	0	0	0	0	0	0	0	0	0	0	0	0	0	0
ENSMUSG00000018217	Pmp22	411.297	403.341	418.803	126.447	115.629	141.581	81.2178	63.7577	96.1971	57.1124	42.3723	49.301	392.674	396.323	435.261	114.631	143.54	130.368	73.8406	74.8812	65.0969	47.0561	71.6619	47.9959
ENSMUSG00000018238	Gdf9	3.59511	1.80905	0.867122	3.51561	1.07144	0.63393	0.433388	0.920858	0.746266	0.470719	0.857406	1.82896	0.545774	0.688048	0.594275	0.961518	1.68132	0.96445	1.17191	0.385939	2.3636	0.193309	0.360218	0.343904
ENSMUSG00000018239	Zcchc10	12.2805	10.403	8.07779	15.7225	12.4348	13.4542	10.3825	12.4413	8.89924	12.9553	10.5369	14.2436	10.5137	7.84367	11.2494	14.7315	13.5313	14.0917	8.73929	11.5326	13.7727	12.0531	12.6931	12.0039
ENSMUSG00000018259	Prl8a2	0	0	0	0	0	0	0	0	0	0	0	0	0	0	0	0	0	0	0	0	0	0	0	0
ENSMUSG00000018263	Tbx5	0	0	0	0	0	0.031202	0	0	0	0	0	0	0	0	0	0	0	0	0	0	0	0.04814	0	0
ENSMUSG00000018286	Psmb6	314.162	301.31	295.596	301.343	278.288	309.037	314.169	290.609	280.298	342.947	333.888	292.697	311.062	298.751	312.487	295.817	290.924	297.999	319.838	272.932	302.169	324.466	285.808	302.966
ENSMUSG00000018287	Spag7	64.2549	67.1446	66.8909	47.3818	50.8464	44.1495	52.159	51.9013	53.8766	49.2426	48.3345	51.2603	61.6643	66.5867	61.5548	51.1111	50.3229	44.6614	49.2498	55.8169	52.1462	52.3677	52.976	57.8664
ENSMUSG00000018293	Pfn1	1585.86	1622.21	1593.18	2188.29	2154.29	2264.34	3521.54	3665.96	3943.36	3818.52	4212.06	4250.39	1721.25	1550.95	1634.08	2305.44	2091.64	2247.1	3463.47	3632.8	3999.39	3891.52	3849.59	4139.42
ENSMUSG00000018322	Tomm34	40.3485	43.1473	38.9871	36.0086	40.8668	37.3576	41.6746	40.4092	38.8727	41.5533	41.5012	42.5252	40.9497	39.6972	39.8555	38.2151	37.2596	39.0891	38.984	39.2444	42.4631	39.4617	41.2124	41.6196
ENSMUSG00000018326	Ywhab	179.789	189.721	192.381	169.875	163.247	153.327	228.537	243.224	232.427	239.553	238.762	248.817	173.658	191.664	193.449	162.562	167.298	151.791	213.995	235.586	232.459	224.43	242.446	242.659
ENSMUSG00000018334	Ksr1	1.67731	3.00039	2.71354	1.87279	2.78133	2.17042	3.40196	2.9817	2.10426	2.34036	4.24351	1.79103	2.23708	1.5706	1.4506	5.09397	1.95179	1.23738	4.11467	2.17706	1.70639	4.9386	3.69433	2.38863
ENSMUSG00000018339	Gpx3	118.859	92.9319	98.8885	38.843	28.1745	22.6991	24.2523	16.7902	14.5499	23.9307	19.383	12.6108	117.174	82.9073	99.5167	26.3418	19.9548	21.006	13.3679	13.4699	9.43257	16.7191	13.5019	12.7086
ENSMUSG00000018340	Anxa6	154.724	112.635	124.557	300.871	178.463	163.952	293.856	160.263	161.434	204.894	100.43	127.653	162.44	118.892	111.863	274.503	161.547	162.342	291.533	157.253	169.293	253.504	131.968	129.422
ENSMUSG00000018341	Il12rb2	3.84868	4.7012	5.00961	2.29002	3.61211	4.82008	0.723234	1.88197	2.06767	0.728547	1.34878	2.29929	5.60705	4.9652	5.54467	3.87189	4.1637	3.62274	1.48684	1.68386	3.71399	1.40263	1.15221	1.51948
ENSMUSG00000018347	Zkscan6	7.71188	8.19647	11.2037	7.70514	9.99808	10.7633	5.3987	7.23786	6.95346	5.71964	7.47124	7.1359	8.93823	9.60603	8.09328	9.39375	10.6118	10.1144	6.66736	7.03123	7.06213	6.49878	6.56562	6.75145
ENSMUSG00000018362	Kpna2	23.9036	21.1308	19.0677	18.5503	16.6077	18.5438	33.7988	33.2339	38.2626	31.837	34.3544	40.5221	19.9472	6.44143	19.5516	15.6569	1.66328	20.175	28.0478	3.77713	34.4248	38.7091	2.55351	35.6555
ENSMUSG00000018363	Smurf2	22.9464	19.1787	21.2655	16.4367	14.9966	13.3774	19.9811	18.8456	15.4736	18.7391	17.9622	19.5629	17.6382	22.7952	21.8458	14.4199	15.094	12.6478	17.8982	17.5506	18.1345	17.0478	17.3241	17.9699
ENSMUSG00000018372	Cep95	12.6871	6.3604	14.0154	7.91249	9.41387	10.9151	4.68478	4.18691	6.97135	4.43276	4.26066	4.64431	10.4977	13.3718	12.4094	7.7632	8.11936	9.62219	6.08888	6.6971	7.81065	4.87922	4.59227	4.84442
ENSMUSG00000018377	Vezf1	11.8363	12.0446	12.9425	10.1947	11.5133	11.7221	8.51905	8.37093	8.6833	10.1192	8.86734	9.04227	12.1638	13.8586	12.8377	9.62613	10.4583	12.2941	7.86853	8.93713	9.38498	8.93487	9.61886	10.1874
ENSMUSG00000018378	2210416O15Rik	1.03901	0.982171	1.31349	0.48627	0.650719	0.487393	0.792473	0.520969	1.12537	0.579326	0.773332	0.897572	2.23937	1.21259	0.84544	1.01547	0.700177	0.250657	0.417279	0.404421	0.861377	2.18595	1.19113	0.730701
ENSMUSG00000018379	Srsf1	85.6577	88.9576	96.9259	84.9643	84.4733	74.1376	94.4398	98.1151	102.997	106.669	96.6604	123.588	78.5309	104.582	93.2727	77.7164	83.3569	83.7845	98.2492	108.94	99.4176	101.68	116.357	110.994
ENSMUSG00000018381	Abi3	74.9804	67.9485	56.1711	91.799	86.0619	96.3687	30.4622	33.0284	38.9053	21.9273	22.2928	32.5887	75.8043	60.7666	81.089	94.8885	90.446	89.8903	44.1476	41.0003	50.0865	27.6314	42.2352	37.025
ENSMUSG00000018387	Shroom1	0	0	0	0	0	0	0	0	0	0	0	0	0	0.058613	0	0	0.024152	0	0	0	0	0	0	0
ENSMUSG00000018395	Kif3a	149.474	132.18	153.951	28.8183	20.8008	24.0538	12.6946	12.5271	16.6834	12.7673	10.8256	8.64015	143.366	149.354	150.029	19.9087	27.1241	19.9915	13.1064	13.4026	11.6205	11.5308	10.9015	10.0273
ENSMUSG00000018398	Septin8	94.102	83.1691	104.23	77.7385	64.5688	76.9883	46.3532	43.9605	54.2705	43.3614	42.2269	49.4348	82.8182	92.1019	93.3331	66.8495	71.5953	72.8921	44.7109	49.3279	50.3642	41.5722	51.0601	52.0839
ENSMUSG00000018401	Mtmr4	13.4495	12.3918	11.13	14.4093	11.5167	9.46375	14.3326	13.5336	12.5808	13.4013	11.85	11.7007	13.3774	13.4692	11.5542	12.588	12.9898	13.5529	13.5227	10.9033	11.7525	14.7663	12.3251	12.6254
ENSMUSG00000018405	Mrm1	8.8469	29.5259	11.3506	10.5382	8.34513	11.948	6.00158	6.36307	9.5885	6.65327	7.07873	7.7989	8.8645	10.4221	9.66247	9.42522	10.8133	11.3798	7.50586	9.05103	9.73232	6.13851	8.31387	8.16954
ENSMUSG00000018411	Mapt	0	0.106779	0.069372	0	0.012512	0.05314	0	0	0	0.010137	0.045081	0.011619	0	0	0.124106	0.050694	0.029187	0	0.026386	0	0	0.011628	0	0
ENSMUSG00000018412	Kansl1	41.6236	36.8989	35.3303	34.1182	28.1302	30.0183	25.8231	27.8445	29.7725	24.4824	22.3742	26.6581	37.9219	36.6735	41.9025	28.512	32.19	32.5839	23.5836	26.1899	25.206	24.8806	26.1236	25.3762
ENSMUSG00000018415	Gid4	10.8407	9.39919	11.0841	8.00937	6.8228	7.52475	7.54528	7.27029	6.36523	7.54059	7.44494	7.55691	9.0836	11.1296	10.4534	6.97962	7.26196	7.17786	7.44165	6.989	7.20325	7.75085	7.90813	7.2383
ENSMUSG00000018417	Myo1b	0.434555	1.0317	1.91709	0.159347	0.638868	0.511106	34.0659	34.8059	33.2701	37.3279	46.9112	49.8608	1.07604	0.857917	0.756043	0.496489	0.398998	0.483102	24.906	39.7098	26.6001	35.8301	45.6763	42.9871
ENSMUSG00000018425	Dhx40	14.6817	16.7571	17.1863	11.7321	11.3719	10.1375	19.0137	19.1014	16.2382	20.8405	23.1339	23.4788	15.4758	18.2471	16.0446	12.3716	13.3905	10.0367	22.5834	18.9765	18.5218	24.6056	21.9471	21.8571
ENSMUSG00000018427	Ypel2	7.29336	7.61094	12.9321	2.65429	3.09151	4.25836	1.28512	1.35607	2.34336	1.07124	0.930014	3.04901	7.30482	14.2352	9.4973	2.33869	2.87704	2.57746	3.57547	1.87339	1.59	1.05119	3.14532	1.30286
ENSMUSG00000018428	Akap1	5.82235	6.23109	5.73742	4.43966	4.99771	3.50737	7.27694	7.06787	7.40869	7.14283	7.12722	7.36197	5.47778	6.49948	6.24665	4.45567	4.46759	3.31424	5.59211	5.87606	6.89184	6.45003	7.32574	7.93692
ENSMUSG00000018433	Nol11	11.4852	13.2697	14.6529	16.6306	15.2331	17.4845	17.8569	19.797	22.7587	22.212	22.5406	23.0509	11.7186	12.1314	14.23	16.8769	16.2004	15.1974	17.7369	20.8604	20.6414	21.125	21.3613	21.955
ENSMUSG00000018442	Derl2	72.3409	73.8543	73.1475	85.624	93.2148	90.5267	88.0238	89.4305	82.3469	95.4304	88.6909	81.1086	72.876	71.2562	74.6019	91.9129	95.2414	95.2224	85.5765	86.4706	85.2374	91.01	88.4366	89.2857
ENSMUSG00000018446	C1qbp	83.8735	86.903	77.6977	54.2941	55.4642	48.7005	97.2666	103.383	103.176	111.514	113.526	109.775	73.126	88.6662	88.9144	48.142	51.6883	47.8038	75.4016	98.657	88.0215	100.159	103.488	98.4332
ENSMUSG00000018449	Rpain	29.132	40.2767	47.9328	38.3349	29.683	35.4144	18.6214	13.8328	24.4843	12.938	14.7762	12.6234	49.081	47.4586	55.1551	40.3295	44.2097	41.6531	19.292	26.1669	24.8915	21.5733	18.9963	19.3824
ENSMUSG00000018451	6330403K07Rik	0	0.112658	0	0	0.053107	0	0	0	0	0	0	0	0	0	0.104577	0	0	0.043023	0	0.045125	0	0.099532	0	0
ENSMUSG00000018459	Slc13a3	0.561314	0.221164	0.376497	48.7275	27.2953	15.6679	1053.26	1262.53	1199.77	1321.47	1479.91	1286.29	0.422351	0.252009	0.362912	14.7655	19.7134	11.3398	378.608	948.48	839.364	836.725	1072.37	1066.25
ENSMUSG00000018470	Kcnab3	0.299966	0.287088	0.15667	0.083592	0.102926	0.03103	0.065619	0.133759	0.03258	0.055833	0.03102	0.282032	0.085589	0.123943	0.161215	0.11827	0.076948	0.055202	0	0	0.123669	0	0.029287	0
ENSMUSG00000018474	Chd3	66.2245	75.9527	77.1006	40.1936	45.3662	30.6789	51.357	57.9056	59.4766	46.2407	55.5395	43.8972	71.0953	90.6166	82.2539	32.4612	38.0778	39.7694	35.6405	74.105	54.7493	40.779	74.7241	60.6376
ENSMUSG00000018476	Kdm6b	11.0637	10.8735	17.5008	6.09743	6.70868	10.5536	6.15907	5.72212	6.91294	6.89544	7.41686	7.62641	12.258	13.4973	15.0166	8.04662	8.32417	9.48519	7.20534	5.77346	8.47307	7.97134	4.80389	6.89856
ENSMUSG00000018479	Chct1	0	0	0	0	0	0	0	0	0	0	0	0	0	0	0	0	0	0	0	0	0	0	0	0
ENSMUSG00000018481	Appbp2	12.2871	13.9322	14.455	14.1408	14.1092	12.5497	15.5127	13.7477	14.4295	16.3027	14.5256	15.6584	10.9949	14.2187	15.9043	14.3681	13.1588	14.3937	13.6223	14.1798	15.3053	15.5557	16.4427	16.9774
ENSMUSG00000018486	Wnt9b	0	0	0	0.029094	0	0	0	0	0	0	0	0	0	0	0	0	0	0	0	0	0	0	0	0
ENSMUSG00000018500	Adora2b	0.551974	1.0606	1.08509	8.64988	8.23603	9.7129	12.9759	9.13443	7.59425	8.69905	7.35839	9.98326	0.346791	1.00591	1.16975	5.21232	10.1157	10.7053	9.04754	8.03975	12.4541	6.16994	7.41459	15.3896
ENSMUSG00000018501	Ncor1	91.7234	95.8069	105.631	104.859	98.5712	116.521	99.1341	104.494	105.6	101.214	104.729	112.784	84.7332	106.085	105.454	98.3689	100.58	102.83	95.1752	94.9756	103.827	107.404	106.695	93.1909
ENSMUSG00000018507	Trpv2	83.8551	87.7671	89.3903	81.2002	86.4981	86.1718	71.5678	76.7618	87.742	68.737	73.563	72.8467	86.2109	87.162	80.558	74.7705	80.9484	81.7519	71.5755	81.0409	89.0091	75.6723	88.4805	76.2914
ENSMUSG00000018509	Cenpv	7.50247	6.64956	5.54297	3.85627	1.91209	2.17568	3.24562	1.98523	2.19162	3.29385	3.43033	2.46697	7.83889	3.53203	8.36529	3.74124	0.995411	2.25394	1.20273	1.76809	1.77108	3.70767	1.8394	1.94924
ENSMUSG00000018537	Pcgf2	4.5205	3.13565	4.29287	1.5044	0.445088	1.12838	2.02763	0.967736	1.56034	1.58905	0.803645	0.980842	4.96059	6.2178	3.68487	0.48054	0.877764	0.656688	1.58035	1.07629	0.346461	0.936512	1.51944	1.24666
ENSMUSG00000018541	Cwc25	13.5995	14.7872	17.6801	13.9453	15.4172	16.064	15.2697	15.599	15.0121	18.1402	15.0145	17.6592	12.4211	15.0289	15.2518	14.6689	16.253	15.7805	15.1833	16.929	14.6131	16.3932	15.9113	17.8233
ENSMUSG00000018543	1700001P01Rik	0	0	0	0	0	0	0	0	0	0	0	0.201152	0	0	0.420846	0	0.409752	0	0	0	0	0	0	0
ENSMUSG00000018547	Pip4k2b	16.5055	16.6966	16.1243	23.2758	20.1219	18.8745	34.7195	33.6608	34.7916	32.4791	33.5354	32.8202	17.3199	15.8195	16.2727	21.5689	19.3486	19.3733	30.4575	33.8725	32.0569	29.9655	38.3398	31.6668
ENSMUSG00000018548	Trim37	10.5609	10.3459	8.92914	6.69013	6.2788	5.60224	6.10649	6.87919	8.4901	7.39039	7.32981	5.93749	8.9657	9.8708	10.9923	5.48576	6.50381	6.03661	5.18142	7.54658	6.52599	6.47241	6.69274	6.78985
ENSMUSG00000018554	Ybx2	0	0.193189	0.393859	0	0.353388	0	0	0	0	0	0	0	0.891218	0.382199	0.59129	0	0	0	0	0	0	0	0	0
ENSMUSG00000018559	Ctdnep1	76.2118	80.454	84.3874	78.2816	70.9048	80.8438	75.506	75.2251	87.2553	75.823	77.2774	77.9824	90.1523	85.7656	85.4853	79.1033	79.0685	83.7228	76.7941	79.5207	80.8404	81.1963	89.2999	80.7461
ENSMUSG00000018565	Elp5	33.4765	31.3486	28.6386	40.7485	39.7751	43.9816	47.7479	48.1292	45.9942	56.8882	62.8957	54.3098	30.8744	39.2821	32.2624	41.2076	38.2582	41.7345	48.6323	42.939	50.9433	57.3075	55.2529	58.6865
ENSMUSG00000018566	Slc2a4	0.087647	0.322852	0.854264	0	0	0	0	0	0	0	0.479502	0	1.19811	0.622332	0.813566	0	0.050176	0	0	0	0	0	0	0
ENSMUSG00000018567	Gabarap	474.757	482.266	450.548	456.151	442.801	449.543	433.524	443.929	438.481	410.723	446.79	395.764	533.225	469.646	486.937	438.082	431.479	448.524	406.407	413.39	413.524	442.243	382.652	402.541
ENSMUSG00000018569	Cldn7	0	0	0.063884	0	0	0.172121	0.181396	0.218467	0	0.084798	0.16023	0	0.062286	0	0.182485	0.180516	0	0	0.063776	0.051212	0	0.225254	0.256162	0
ENSMUSG00000018570	2810408A11Rik	0.417393	0	0	0	0.146401	0.045941	0	0	0.04823	0	0	0	0	0.125229	0.24841	0	0.361971	0	0.049303	0	0.045448	0.099468	0	0.100472
ENSMUSG00000018572	Phf23	58.5164	53.3693	55.5677	49.9906	58.8326	61.08	67.7667	71.3915	73.9619	75.9094	75.1945	78.0672	59.2181	57.9374	68.5395	50.6115	55.5918	64.5485	56.2976	77.6296	76.3179	66.657	73.4686	81.6909
ENSMUSG00000018574	Acadvl	43.6596	47.7127	45.428	39.8995	41.4354	37.4422	38.3475	38.3288	44.6791	40.3863	42.2934	37.4011	50.6764	47.7832	46.8582	40.1594	38.8751	38.7296	33.6371	41.4322	39.2262	35.5878	43.1223	40.7399
ENSMUSG00000018581	Dnah11	0	0	0	0	0.016648	0.004288	0	0	0	0	0	0.007691	0.008565	0	0	0	0	0	0	0	0	0	0	0
ENSMUSG00000018583	G3bp1	26.9992	30.7819	28.539	29.0793	28.8659	25.8968	39.6343	40.0871	38.1161	47.0816	48.3312	45.2826	30.3555	28.1221	26.4429	24.589	29.0583	24.7439	35.6075	39.7462	37.5512	40.6401	42.9672	43.1213
ENSMUSG00000018585	Atox1	481.902	553.574	493.779	386.099	429.781	392.041	363.183	364.081	367.215	334.275	415.255	355.035	475.966	487.566	490.615	372.457	373.204	366.181	354.294	382.439	346.959	333.168	418.88	367.722
ENSMUSG00000018589	Glra2	0	0	0	0	0	0	0	0	0	0	0	0	0	0	0	0	0	0	0	0	0	0	0	0
ENSMUSG00000018593	Sparc	12.4333	2.64419	11.6177	2.98532	1.37973	5.08228	18.0452	0.712619	4.57642	3.42361	1.3328	4.1063	8.38483	31.2163	19.5805	2.34022	14.1066	5.65345	8.99059	3.81968	3.80846	6.01518	4.82353	4.78757
ENSMUSG00000018595	Glra4	0	0.054812	0	0	0	0	0	0.050729	0	0	0	0.118022	0	0	0	0	0	0	0	0	0	0	0	0
ENSMUSG00000018599	Mief2	10.7946	11.0767	12.4353	10.0081	12.897	10.9532	14.2276	11.7923	13.3129	10.2916	10.5735	11.5073	11.4793	13.1512	13.0397	11.1308	10.3297	12.6328	10.9576	11.7677	10.7797	11.6075	17.9235	12.5618
ENSMUSG00000018604	Tbx3	0.045705	0	0.786852	0.070838	0.320465	0.012594	0.611393	0	0	0.011378	0.012598	0.026083	0.072265	0.405077	0.093698	0	0.077661	0.011248	0.133765	0.01975	0.022788	0.118137	0.083085	0.012885
ENSMUSG00000018620	Mmp20	0	0	0	0	0.024784	0	0	0	0.023128	0	0	0	0	0	0.02275	0	0	0	0	0	0	0	0	0
ENSMUSG00000018623	Mmp7	0	0.093632	0	0	0	0	0.085663	0	0	0	0	0	0	0	0	0	0	0	0	0	0	0	0	0
ENSMUSG00000018634	Crhr1	0	0	0	0	0	0	0	0	0	0	0	0	0	0	0	0.023998	0	0	0	0	0	0	0	0
ENSMUSG00000018648	Dusp14	0.060279	0.404572	0.718836	0.111678	0.079462	0.072792	0.263136	0.658969	0.261763	0	0.144035	0.204446	0.342197	0.372545	0.157954	0.264944	0.051307	0.532681	0.116542	0.093302	0.751642	0.256868	0.136496	0.355018
ENSMUSG00000018651	Tada2a	5.50261	5.21073	6.32645	6.00671	6.15175	9.69056	6.20751	6.43324	5.21887	5.07722	4.62682	4.85281	6.64719	5.38544	4.96746	8.80251	5.88886	6.21519	4.62978	5.87724	5.98867	5.02155	5.33335	5.34565
ENSMUSG00000018654	Ikzf1	41.679	44.5218	44.2388	48.5263	47.2832	44.3197	114.442	124.629	110.082	126.23	124.982	126.718	40.034	41.1662	46.1201	48.9037	47.4211	46.3323	109.34	113.204	112.217	127.052	118.732	122.706
ENSMUSG00000018656	Tcaf3	0	0	0	0.069982	0	0	0	0	0	0	0	0	0	0	0	0	0	0	0	0	0	0	0	0
ENSMUSG00000018659	Pnpo	20.0452	19.5129	18.8922	14.9344	13.7458	13.959	8.19824	10.5724	10.8815	8.03829	9.17142	9.97621	21.0436	20.7907	21.2391	15.7955	14.6945	14.1947	8.80139	10.0684	12.7672	8.1681	9.2786	11.0604
ENSMUSG00000018661	Cog1	23.0028	21.6698	23.7733	26.7352	23.1869	29.0674	18.3363	20.0121	21.4827	19.1214	19.682	21.7464	21.3877	27.1251	22.8097	24.726	29.752	27.0258	19.5361	18.785	19.7896	18.5037	23.9724	18.0104
ENSMUSG00000018666	Cbx1	36.7236	34.7223	38.5214	41.4366	40.0285	37.346	35.4022	39.3161	35.911	34.3347	32.0346	35.8954	33.5289	35.2702	34.8976	41.5517	41.6641	38.7772	32.623	34.6095	36.649	32.2421	38.4084	33.6439
ENSMUSG00000018669	Cdk5rap3	17.3189	19.1486	22.6662	16.0822	20.1259	18.4234	16.3437	16.2008	17.2159	14.1846	15.6252	16.7689	22.0585	18.7017	20.0581	17.295	23.3365	16.254	18.0185	17.1451	17.4238	13.8514	17.6265	15.5826
ENSMUSG00000018672	Copz2	21.9967	17.5215	15.5489	5.43399	4.7787	5.20766	5.44329	6.29463	6.10575	3.11879	4.60633	3.36667	14.8497	14.2955	13.1195	6.3117	7.65677	5.75583	3.55155	5.82023	6.71784	4.22254	5.50725	4.49241
ENSMUSG00000018677	Slc25a39	122.162	126.324	123.705	97.3465	90.8524	95.0721	88.2862	91.7304	101.559	84.8158	91.2755	101.238	117.847	121.405	115.683	89.56	90.3248	88.735	86.2993	101.403	97.7933	82.9252	106.268	92.1153
ENSMUSG00000018678	Sp2	10.9373	11.8579	12.4121	9.41223	11.0853	12.9163	8.70378	9.37469	12.1084	9.62981	10.5339	11.1106	11.2607	12.2333	11.3789	10.8961	12.8248	11.9253	9.65473	10.4106	10.9802	8.52995	11.5779	10.7957
ENSMUSG00000018697	Aatf	18.1576	15.548	17.4238	19.121	18.2431	18.8134	20.3835	21.3861	20.6905	23.3455	23.2097	24.3252	19.4752	18.3282	19.2408	18.0413	20.4958	19.5456	18.2335	19.4941	24.8899	23.0265	19.8542	24.9917
ENSMUSG00000018698	Lhx1	0.038363	0.036756	0	0	0	0	0	0	0	0	0	0	0.036311	0	0.138819	0	0	0	0	0	0	0	0	0
ENSMUSG00000018707	Dync1h1	59.6069	62.5033	71.3187	101.023	93.314	89.9408	76.1548	71.0687	76.9204	76.667	74.6464	83.2573	51.7509	70.5605	68.2212	97.1125	93.2101	96.9927	82.1023	74.8236	83.2923	72.471	87.2388	83.9279
ENSMUSG00000018727	Cpsf4l	0.098575	0.174939	0.485099	0.092837	0.091063	0	0.264818	0.448373	0.08737	0.046952	0.051965	0.214808	0.187704	0.085546	1.11487	0.158745	0.400372	0.222328	0.415125	0.707363	0.661557	0.371015	0.538367	0.468329
ENSMUSG00000018733	Pex12	6.6964	5.39913	6.82923	5.1542	5.90925	5.09333	3.92655	5.31616	6.1457	5.29049	4.9115	4.91629	5.93747	6.78254	5.63313	5.96137	5.20841	5.72726	2.94635	5.27453	4.41515	5.27339	3.81371	3.71364
ENSMUSG00000018736	Ndel1	56.6393	54.6521	61.0978	55.716	61.9225	68.0919	70.9878	74.8769	62.254	77.5009	76.1943	70.3346	51.3337	55.9599	55.9018	60.7796	58.4248	70.7233	68.2009	66.529	65.6532	77.3549	62.0206	72.6174
ENSMUSG00000018740	Slc25a35	4.80417	4.77971	4.01861	5.05288	6.18662	3.84653	2.88484	4.11986	4.55879	3.34632	3.49338	2.83456	4.91531	2.50689	4.58222	6.26953	4.37208	4.98891	4.95017	4.72534	4.64161	3.89614	4.24797	5.06168
ENSMUSG00000018750	Zbtb4	31.726	34.5221	31.2726	22.3654	23.3517	18.535	17.3837	20.8406	26.7501	16.1768	20.1822	17.0812	25.4376	31.8804	33.6592	20.2263	19.8861	19.2679	16.3867	23.2172	19.5412	16.0275	17.4819	25.3007
ENSMUSG00000018752	Tnfsfm13	51.6497	50.2871	59.0609	14.1703	12.3121	14.2305	10.1282	9.65783	13.6941	9.73473	8.7885	7.98046	52.3339	52.0168	50.8284	12.706	14.8157	12.2301	8.85564	11.8695	11.6082	7.20542	12.3451	8.25495
ENSMUSG00000018761	Mpdu1	102.54	111.081	134.412	82.504	83.7402	82.6433	67.0367	69.3864	82.809	58.6897	81.9731	82.6599	89.5307	106.494	115.071	86.2616	95.7114	87.6109	57.763	77.3301	79.3574	70.0252	89.9528	78.946
ENSMUSG00000018765	Fxr2	38.3975	41.6138	44.0041	34.7314	36.69	38.6009	40.4046	46.0228	39.074	44.9825	50.528	44.1399	38.7348	42.8118	47.9705	44.2301	41.6961	44.4137	40.4427	43.5699	44.1062	49.1151	43.4504	50.1331
ENSMUSG00000018770	Atp5g3	382.613	377.403	365.623	422.849	419.897	362.219	457.509	481.67	508.035	466.375	491.117	515.28	326.814	360.897	362.078	382.1	389.294	356.861	448.916	481.221	521.01	429.847	526.792	512.353
ENSMUSG00000018774	Cd68	3117.01	2864.76	2513.04	2409.92	2118.74	2174.23	1066.04	1068.72	1045.84	1102.24	1121.42	820.468	2994.58	2606.34	2852.43	2032.43	1979.89	2028.67	1035.55	987.567	928.948	1066.41	826.701	873.913
ENSMUSG00000018776	Slc35g3	0	0.053678	0.109205	0.051877	0	0.046478	0.097049	0	0.048746	0.041561	0.045958	0	0.053068	0	0.250303	0.08833	0.095687	0	0.054063	0	0.041829	0	0	0
ENSMUSG00000018796	Acsl1	25.768	21.9935	26.5251	139.605	147.394	169.403	139.296	103.859	53.8828	144.454	136.249	120.44	22.3468	26.2209	24.0289	225.858	158.047	197.477	274.755	85.6007	113.703	180.573	118.165	134.153
ENSMUSG00000018800	Abca5	1.97031	1.462	1.30413	0.34825	0.285036	0.408696	0.433896	1.43469	0.529177	0.630737	0.486525	0.603741	1.40983	1.98091	1.6731	0.339942	0.686972	0.353369	0.516262	0.876354	0.502916	0.487744	0.661214	0.462585
ENSMUSG00000018809	Smyd4	5.75408	2.773	4.23848	3.19176	3.03326	3.4839	3.18333	2.65399	3.09255	2.09155	1.94251	1.99694	3.53629	2.5324	4.87843	3.17101	3.38206	3.1649	1.64525	5.10562	2.51609	2.23445	2.18976	2.62205
ENSMUSG00000018819	Lsp1	12.9435	20.0477	21.9318	4.84453	11.7092	9.25334	5.78636	7.68138	6.50106	2.55977	3.1769	7.15518	25.6375	19.5914	26.4659	9.1576	8.12136	7.48964	8.75552	3.46043	11.1609	8.84942	5.81664	7.1464
ENSMUSG00000018820	Zfyve27	28.95	26.672	35.1912	25.4031	27.7504	35.3953	21.7465	22.279	26.9364	23.1019	25.1851	26.6009	30.9391	36.4501	34.3682	33.0742	28.8172	34.1543	27.6914	24.5522	23.9258	24.8424	21.0577	24.6908
ENSMUSG00000018821	Avpi1	5.50469	4.11779	5.18307	1.56018	0.931787	0.543229	2.18932	2.59804	3.60565	3.28605	3.36524	3.01321	5.02455	5.58526	3.77525	0.812891	1.69347	1.11027	1.90586	2.11827	1.89418	2.105	2.36064	2.19896
ENSMUSG00000018822	Sfrp5	0	0.038979	0	0	0	0	0	0	0	0	0	0	0	0.042279	0.03697	0	0	0	0	0	0.06144	0	0	0
ENSMUSG00000018830	Myh11	0	0	0	0.010379	0.010264	0	0.019455	0.009879	0.0292	0.056095	0.018478	0.019108	0	0	0	0.008819	0	0	0.052175	0.008677	0.033402	0.028636	0.024885	0.027355
[truncated: 30,458 more rows]
